# Supplementary material for: Transcriptomic Landscape and Regulatory Pathways of Drought Response in Rice (Oryza sativa L.): A Meta-Analysis of Microarray and RNA-Seq Data
Source: Int J Mol Sci. 2026 Mar 31;27(7):3167. doi: 10.3390/ijms27073167 (PMC13074122; doi:10.3390/ijms27073167)
Supplement: Supplementary file 1 [file ijms-27-03167-s001.zip › Supplementary File S1.xlsx]

## Sheet: Title
Supplementary File S1. Differentially expressed genes (DEGs) identified by meta-analysis of RNA-Seq and microarray data across two rice tissue groups.
1a	Differentially expressed genes from meta-analysis of RNA-seq data regarding the rice seedling/shoot tissue.
1b	Differentially expressed genes from meta-analysis of RNA-seq data regarding the rice root tissue.
1c	Differentially expressed genes from meta-analysis of microarray data regarding the rice seedling/shoot tissue.
1d	Differentially expressed genes from meta-analysis of microarray data regarding the rice root tissue.

## Sheet: Sup. File 1a
Supplementary File 1a. Differentially expressed genes from meta-analysis of RNA-seq data regarding the rice seedling/shoot tissue.
RGAP Gene	Effect size (Hedge's g)	Standard Error	Pvalue	Adj-Pvalue (FDR)	Q	I2 (%)	τ2	PQ	z-value	Number of studies	Gene alias (RAP-DB)
Downregulated genes (326)
LOC_Os12g37570	-0.990773	0.222958	8.84e-06	0.000801396	3.22075	0	0	0.523	4.44375	5	Os12g0562500
LOC_Os03g56790	-0.995262	0.225116	9.82e-06	0.000871073	2.14712	0	0	0.709	4.42112	5	Os03g0780400
LOC_Os02g13960	-1.01609	0.22644	7.22e-06	0.000718358	2.65974	0	0	0.617	4.48722	5	Os02g0234300
LOC_Os06g17840	-1.12793	0.228226	7.73e-07	0.00017423	1.34572	0	0	0.852	4.94218	5	Os06g0286351
LOC_Os04g35860	-1.13115	0.257045	1.08e-05	0.000937584	4.69402	14.79	0.0491554	0.322	4.40059	5	Os04g0439200
LOC_Os03g47560	-1.13511	0.242443	2.84e-06	0.000396148	4.11667	2.83	0.00844143	0.391	4.68197	5	Os03g0679100
LOC_Os01g65850	-1.14154	0.252243	6.02e-06	0.000646218	1.88608	0	0	0.597	4.52554	4	Os01g0881000
LOC_Os06g11630	-1.15445	0.228426	4.33e-07	0.000135229	1.7111	0	0	0.789	5.05393	5	Os06g0219700
LOC_Os06g18900	-1.16205	0.234959	7.58e-07	0.00017423	3.49409	0	0	0.48	4.94577	5	Os06g0292400
LOC_Os07g01540	-1.16592	0.235943	7.75e-07	0.00017423	3.88986	0	0	0.422	4.94154	5	Os07g0106000
LOC_Os03g22900	-1.17622	0.233379	4.66e-07	0.000143285	3.43475	0	0	0.489	5.03995	5	Os03g0352500
LOC_Os07g29820	-1.20317	0.234492	2.88e-07	0.000103761	2.86341	0	0	0.582	5.13098	5	Os07g0481400
LOC_Os01g11280	-1.21878	0.236077	2.43e-07	8.96e-05	3.57918	0	0	0.468	5.16265	5	Os01g0211000
LOC_Os07g47500	-1.23478	0.249706	7.62e-07	0.00017423	4.3792	8.66	0.0286957	0.36	4.94493	5	Os07g0671700
LOC_Os01g11900	-1.26555	0.235031	7.26e-08	3.43e-05	3.35715	0	0	0.5	5.38461	5	Os01g0218032
LOC_Os06g40200	-1.26883	0.235587	7.21e-08	3.43e-05	0.861513	0	0	0.919	5.38582	5	Os06g0604500
LOC_Os09g23740	-1.28197	0.26673	1.54e-06	0.000269974	4.6771	14.48	0.052654	0.324	4.80624	5	Os09g0402300
LOC_Os12g06640	-1.28755	0.279323	4.04e-06	0.000502477	5.24553	23.74	0.0936494	0.267	4.60953	5	Os12g0163500
LOC_Os08g13580	-1.33152	0.294204	6.02e-06	0.000646218	0.694968	0	0	0.874	4.52583	4
LOC_Os03g47949	-1.34007	0.238454	1.91e-08	1.16e-05	3.09268	0	0	0.544	5.6198	5	Os03g0683900
LOC_Os11g48110	-1.34499	0.29485	5.08e-06	0.000592011	0.169124	0	0	0.971	4.56161	4	Os11g0708900
LOC_Os01g43530	-1.35354	0.303136	8e-06	0.000750031	2.43086	0	0	0.489	4.46513	4	Os01g0624400
LOC_Os02g42390	-1.35662	0.296374	4.71e-06	0.000562193	1.46076	0	0	0.692	4.57741	4	Os02g0635950
LOC_Os03g13070	-1.36499	0.302012	6.19e-06	0.000657351	2.5426	0	0	0.47	4.51965	4	Os03g0233200
LOC_Os09g33470	-1.37863	0.240833	1.04e-08	7.11e-06	3.44538	0	0	0.487	5.72443	5	Os09g0508900
LOC_Os12g12570	-1.3853	0.306114	6.03e-06	0.000646218	2.65327	0	0	0.45	4.52543	4	Os12g0226832
LOC_Os12g33700	-1.39826	0.307864	5.58e-06	0.000614504	3.05333	1.75	0.0067443	0.385	4.54182	4
LOC_Os08g42470	-1.41234	0.312548	6.22e-06	0.000657351	3.10493	3.38	0.0134101	0.378	4.5188	4	Os08g0536800
LOC_Os08g44150	-1.41729	0.300195	2.34e-06	0.000352871	5.60204	28.6	0.12883	0.235	4.72125	5	Os08g0555300
LOC_Os12g04260	-1.43474	0.25253	1.34e-08	8.62e-06	2.32918	0	0	0.676	5.68147	5	Os12g0137200
LOC_Os03g03730	-1.45608	0.264753	3.8e-08	1.97e-05	4.41118	9.32	0.0342265	0.356	5.49977	5	Os03g0129800
LOC_Os08g08430	-1.47265	0.30821	1.77e-06	0.000291298	1.94125	0	0	0.585	4.77806	4	Os08g0183100
LOC_Os12g04595	-1.48252	0.310223	1.76e-06	0.000291298	2.85749	0	0	0.415	4.77887	4	Os12g0140266
LOC_Os08g34040	-1.49347	0.305318	1e-06	0.00020937	0.986458	0	0	0.804	4.89153	4
LOC_Os06g42790	-1.49641	0.318914	2.7e-06	0.00038252	5.82184	31.29	0.158615	0.215	4.69221	5	Os06g0634300
LOC_Os02g19060	-1.52291	0.324617	2.71e-06	0.000382944	3.21874	6.8	0.0291636	0.362	4.6914	4	Os02g0292800
LOC_Os05g31610	-1.5254	0.320427	1.93e-06	0.000308452	3.12973	4.15	0.0173392	0.374	4.76051	4	Os05g0380800
LOC_Os12g01240	-1.54177	0.346933	8.83e-06	0.000801396	7.06955	43.42	0.254263	0.14	4.44398	5	Os12g0103000
LOC_Os04g56530	-1.54562	0.259208	2.48e-09	2.05e-06	2.9098	0	0	0.574	5.96285	5	Os04g0660500
LOC_Os11g20170	-1.58878	0.318027	5.86e-07	0.000155702	5.62131	28.84	0.145631	0.233	4.99574	5	Os11g0307500
LOC_Os12g44310	-1.59072	0.347077	4.58e-06	0.000549496	6.86508	41.73	0.245519	0.151	4.58319	5	Os12g0640600
LOC_Os06g01780	-1.59503	0.312767	3.4e-07	0.000114932	2.02432	0	0	0.569	5.09976	4	Os06g0107000
LOC_Os12g24530	-1.59601	0.31538	4.18e-07	0.000131415	2.36458	0	0	0.5	5.06059	4
LOC_Os04g54790	-1.59812	0.271577	3.99e-09	2.96e-06	4.42019	9.51	0.0361877	0.355	5.88459	5	Os04g0640500
LOC_Os12g38230	-1.60405	0.355697	6.49e-06	0.000676422	0.244401	0	0	0.886	4.5096	3	Os12g0570300
LOC_Os06g25520	-1.62718	0.31294	2e-07	7.87e-05	1.01072	0	0	0.799	5.19965	4
LOC_Os02g30955	-1.63333	0.318615	2.95e-07	0.000104834	2.2746	0	0	0.518	5.12633	4
LOC_Os09g37495	-1.63453	0.358343	5.08e-06	0.000592011	0.870513	0	0	0.649	4.56135	3	Os09g0547033
LOC_Os01g24340	-1.66141	0.324741	3.12e-07	0.000108349	3.14783	4.7	0.0201947	0.372	5.11612	4
LOC_Os04g13180	-1.66764	0.316197	1.33e-07	5.81e-05	2.33951	0	0	0.505	5.27407	4
LOC_Os10g03960	-1.67231	0.344632	1.22e-06	0.000226035	3.34701	10.37	0.0498069	0.344	4.85246	4
LOC_Os09g22410	-1.67347	0.320715	1.81e-07	7.26e-05	1.6623	0	0	0.646	5.21795	4	Os09g0391501
LOC_Os12g23150	-1.67428	0.259463	1.1e-10	1.6e-07	0.534989	0	0	0.95	6.45286	5	Os12g0420000
LOC_Os08g30790	-1.69059	0.332339	3.64e-07	0.000118929	6.11405	34.58	0.188252	0.193	5.08694	5	Os08g0398400
LOC_Os05g07300	-1.7019	0.381411	8.12e-06	0.000757779	7.90838	49.42	0.345427	0.095	4.46213	5	Os05g0165900
LOC_Os04g23720	-1.70786	0.31981	9.28e-08	4.23e-05	0.84715	0	0	0.838	5.34023	4
LOC_Os09g04440	-1.72484	0.269694	1.6e-10	2.21e-07	3.16726	0	0	0.531	6.39556	5	Os09g0130800
LOC_Os07g01060	-1.72919	0.302256	1.06e-08	7.11e-06	4.92346	18.76	0.0864232	0.296	5.72095	5	Os07g0100500
LOC_Os04g58770	-1.73247	0.3574	1.25e-06	0.000230407	3.60417	16.76	0.0868592	0.308	4.84741	4
LOC_Os06g28780	-1.75938	0.322781	5.02e-08	2.47e-05	0.78445	0	0	0.852	5.45068	4
LOC_Os07g29780	-1.76003	0.333925	1.36e-07	5.87e-05	5.75935	30.55	0.168629	0.221	5.27075	5	Os07g0481100
LOC_Os01g14860	-1.76981	0.380133	3.23e-06	0.000428956	7.68931	47.98	0.334599	0.105	4.65578	5	Os01g0252100
LOC_Os11g47750	-1.77753	0.380012	2.9e-06	0.000401056	4.04152	25.77	0.149665	0.261	4.67757	4
LOC_Os06g36090	-1.78988	0.389825	4.4e-06	0.000531937	7.79595	48.69	0.358432	0.099	4.59149	5	Os06g0554800
LOC_Os03g26840	-1.80198	0.355898	4.12e-07	0.000131187	3.44594	12.94	0.0667048	0.33	5.0632	4	Os03g0385600
LOC_Os01g17240	-1.80915	0.332966	5.53e-08	2.69e-05	5.78685	30.88	0.169987	0.218	5.43345	5	Os01g0279700
LOC_Os09g25610	-1.8314	0.394886	3.52e-06	0.000460218	7.99739	49.98	0.37436	0.092	4.63779	5	Os09g0424200
LOC_Os01g36400	-1.8474	0.392622	2.54e-06	0.000370913	3.99446	24.9	0.154017	0.266	4.70527	4
LOC_Os09g33555	-1.85042	0.385499	1.59e-06	0.000274573	1.98824	0	0	0.373	4.80005	3	Os09g0509800
LOC_Os01g01710	-1.85922	0.361962	2.8e-07	0.000102239	6.59367	39.34	0.25502	0.166	5.13651	5	Os01g0106900
LOC_Os04g47400	-1.86665	0.378769	8.3e-07	0.000182422	0.511771	0	0	0.775	4.9282	3	Os04g0561900
LOC_Os06g15730	-1.90953	0.375207	3.59e-07	0.000118929	6.94636	42.42	0.29164	0.147	5.08929	5	Os06g0267900
LOC_Os05g49970	-1.91336	0.3344	1.05e-08	7.11e-06	5.58293	28.35	0.158705	0.237	5.72177	5	Os05g0575300
LOC_Os02g43050	-1.94234	0.384454	4.37e-07	0.000135602	0.482001	0	0	0.787	5.05221	3	Os02g0644400
LOC_Os07g43140	-1.94324	0.402545	1.38e-06	0.000249144	4.13021	27.36	0.178598	0.252	4.82739	4	Os07g0624200
LOC_Os01g13050	-1.95089	0.435622	7.52e-06	0.000739876	4.89812	38.75	0.292297	0.184	4.47841	4	Os01g0231300
LOC_Os03g63554	-1.96132	0.4148	2.26e-06	0.000343884	8.33274	52	0.432454	0.08	4.72834	5	Os03g0852600
LOC_Os07g05390	-1.96879	0.282824	3.37e-12	8.82e-09	3.55037	0	0	0.472	6.96118	5	Os07g0147800
LOC_Os02g51450	-1.98404	0.334038	2.86e-09	2.25e-06	5.35097	25.25	0.142366	0.257	5.93956	5	Os02g0749800
LOC_Os01g46626	-1.98457	0.399097	6.6e-07	0.000166615	0.768529	0	0	0.682	4.97264	3
LOC_Os03g32460	-1.99476	0.401304	6.67e-07	0.000167385	2.07736	3.72	0.0187138	0.357	4.97069	3
LOC_Os10g34110	-2.01057	0.392849	3.09e-07	0.000108349	1.58941	0	0	0.454	5.11791	3	Os10g0482200
LOC_Os02g19530	-2.02589	0.387351	1.69e-07	6.96e-05	3.71576	19.26	0.116673	0.295	5.2301	4
LOC_Os01g23980	-2.02752	0.457872	9.51e-06	0.000849594	4.92131	39.04	0.324438	0.183	4.42813	4
LOC_Os03g44710	-2.04647	0.307381	2.78e-11	5.12e-08	4.25933	6.09	0.028944	0.374	6.65777	5	Os03g0650000
LOC_Os03g28140	-2.07309	0.366421	1.53e-08	9.77e-06	6.126	34.7	0.230192	0.192	5.65769	5	Os03g0399532
LOC_Os05g50790	-2.10499	0.348063	1.47e-09	1.28e-06	0.832542	0	0	0.841	6.04772	4	Os05g0585200
LOC_Os01g03040	-2.1055	0.476944	1.01e-05	0.000888356	10.1126	60.45	0.663608	0.039	4.41456	5	Os01g0120500
LOC_Os07g02480	-2.10895	0.477107	9.86e-06	0.00087128	5.42659	44.72	0.403213	0.151	4.42029	4	Os07g0115700
LOC_Os03g62170	-2.11275	0.457567	3.89e-06	0.000487534	9.39878	57.44	0.572961	0.052	4.61737	5	Os03g0837900
LOC_Os06g41980	-2.15529	0.456167	2.3e-06	0.000348894	4.78651	37.32	0.309835	0.191	4.72479	4	Os06g0625300
LOC_Os03g26791	-2.15574	0.409235	1.38e-07	5.91e-05	4.47506	32.96	0.220414	0.217	5.26774	4	Os03g0385301
LOC_Os06g08530	-2.16081	0.295351	2.55e-13	1.15e-09	2.77936	0	0	0.596	7.31607	5	Os06g0184300
LOC_Os10g05570	-2.18685	0.497531	1.11e-05	0.000954534	0.370936	0	0	0.547	4.39541	2	Os10g0145800
LOC_Os11g02830	-2.1971	0.477775	4.25e-06	0.00052041	9.18055	56.43	0.622616	0.057	4.59861	5	Os11g0121400
LOC_Os12g31790	-2.22455	0.491689	6.06e-06	0.000647372	10.1173	60.46	0.708012	0.039	4.5243	5	Os12g0502100
LOC_Os12g16250	-2.22751	0.446669	6.13e-07	0.000159001	4.32912	30.7	0.244757	0.232	4.98694	4	Os12g0263600
LOC_Os07g44290	-2.23149	0.430024	2.11e-07	8.2e-05	7.77868	48.58	0.43533	0.1	5.18921	5	Os07g0637000
LOC_Os05g19380	-2.23535	0.468701	1.85e-06	0.000299213	8.9264	55.19	0.576463	0.063	4.76926	5	Os05g0275000
LOC_Os02g21590	-2.24049	0.498561	6.99e-06	0.000702227	2.67507	25.24	0.190809	0.267	4.49392	3
LOC_Os01g02420	-2.24769	0.434447	2.3e-07	8.57e-05	4.08749	26.61	0.201336	0.257	5.17369	4	Os01g0114500
LOC_Os06g10580	-2.25767	0.302233	8.02e-14	4.43e-10	2.3761	0	0	0.667	7.46996	5	Os06g0207700
LOC_Os10g05140	-2.2648	0.50823	8.34e-06	0.000771605	1.00416	0.41	0.00227981	0.319	4.45625	2
LOC_Os03g08270	-2.2821	0.408005	2.23e-08	1.3e-05	6.61461	39.53	0.326175	0.165	5.59332	5	Os03g0180300
LOC_Os01g33160	-2.308	0.473837	1.11e-06	0.000222133	2.44362	18.15	0.125069	0.296	4.87087	3	Os01g0516200
LOC_Os03g09980	-2.30957	0.412486	2.15e-08	1.27e-05	3.64496	17.69	0.122214	0.303	5.59915	4	Os03g0196000
LOC_Os07g29950	-2.31835	0.417096	2.72e-08	1.52e-05	1.53924	0	0	0.466	5.5583	3
LOC_Os10g02480	-2.32309	0.381363	1.12e-09	1.03e-06	5.76695	30.64	0.222413	0.22	6.09155	5	Os10g0113900
LOC_Os12g44040	-2.33493	0.514182	5.6e-06	0.000615187	5.5558	46	0.481902	0.143	4.54106	4	Os12g0637300
LOC_Os12g24330	-2.34578	0.44184	1.1e-07	4.89e-05	7.39541	45.91	0.436789	0.121	5.30912	5	Os12g0431300
LOC_Os04g06734	-2.35425	0.534346	1.05e-05	0.000919975	6.07634	50.63	0.571015	0.111	4.40585	4	Os04g0151700
LOC_Os03g58750	-2.35829	0.373051	2.59e-10	3.14e-07	1.98948	0	0	0.576	6.32162	4
LOC_Os06g07830	-2.36833	0.539978	1.15e-05	0.000992452	11.2396	64.41	0.879686	0.024	4.38597	5	Os06g0175500
LOC_Os03g38250	-2.37026	0.454894	1.88e-07	7.48e-05	4.37347	31.4	0.260427	0.227	5.21058	4	Os03g0579200
LOC_Os12g36730	-2.37333	0.421353	1.77e-08	1.1e-05	0.925231	0	0	0.631	5.63263	3	Os12g0553600
LOC_Os11g29014	-2.37373	0.517867	4.57e-06	0.000549496	0.361436	0	0	0.552	4.58366	2
LOC_Os01g62440	-2.38321	0.482713	7.93e-07	0.000176634	8.8466	54.78	0.608747	0.065	4.93711	5	Os01g0841800
LOC_Os07g18158	-2.38595	0.524166	5.32e-06	0.000602791	0.114914	0	0	0.74	4.5519	2	Os07g0282401
LOC_Os11g34920	-2.40156	0.511684	2.69e-06	0.000381304	10.1778	60.7	0.756837	0.038	4.69344	5	Os11g0550500
LOC_Os07g02970	-2.40722	0.502123	1.63e-06	0.000278012	9.29153	56.95	0.705096	0.054	4.79409	5	Os07g0121000
LOC_Os09g34100	-2.41588	0.398586	1.35e-09	1.2e-06	6.09456	34.37	0.270965	0.194	6.06114	5	Os09g0516600
LOC_Os01g53370	-2.43394	0.551279	1.01e-05	0.000887811	10.8814	63.24	0.892462	0.028	4.41508	5	Os01g0735300
LOC_Os09g36270	-2.44646	0.454651	7.41e-08	3.47e-05	7.92166	49.51	0.491233	0.095	5.38097	5	Os09g0533100
LOC_Os09g19640	-2.44873	0.368452	3.01e-11	5.34e-08	5.12594	21.97	0.149809	0.278	6.64599	5	Os09g0360400
LOC_Os02g02520	-2.46463	0.516477	1.82e-06	0.000296132	9.41128	57.5	0.735669	0.052	4.772	5	Os02g0117100
LOC_Os01g65320	-2.46526	0.415518	2.97e-09	2.28e-06	6.35749	37.08	0.313569	0.179	5.93297	5	Os01g0873800
LOC_Os09g20540	-2.47121	0.544064	5.57e-06	0.000614504	5.69504	47.32	0.553346	0.135	4.54212	4	Os09g0371600
LOC_Os01g68730	-2.47798	0.47317	1.63e-07	6.76e-05	8.37776	52.25	0.561443	0.079	5.23697	5	Os01g0916000
LOC_Os04g57410	-2.48028	0.391754	2.43e-10	3.02e-07	1.02933	0	0	0.598	6.33123	3	Os04g0669900
LOC_Os08g08140	-2.48286	0.532578	3.13e-06	0.000419394	10.3674	61.42	0.853123	0.035	4.66196	5	Os08g0179000
LOC_Os08g10240	-2.49633	0.447687	2.46e-08	1.42e-05	1.77021	0	0	0.414	5.57605	3	Os08g0202200
LOC_Os01g65010	-2.526	0.48192	1.59e-07	6.65e-05	8.59681	53.47	0.592997	0.072	5.24154	5	Os01g0870400
LOC_Os09g05080	-2.5385	0.558093	5.4e-06	0.000603408	0.725374	0	0	0.395	4.54852	2
LOC_Os10g42930	-2.56267	0.509418	4.89e-07	0.000148125	5.04769	40.57	0.420021	0.175	5.03058	4	Os10g0580100
LOC_Os01g53790	-2.57899	0.509357	4.12e-07	0.000131187	5.6802	47.18	0.47722	0.135	5.06323	4	Os01g0740400
LOC_Os11g40470	-2.5937	0.471587	3.8e-08	1.97e-05	4.19294	28.45	0.254067	0.246	5.49994	4
LOC_Os04g57930	-2.60455	0.51029	3.32e-07	0.000114691	9.40455	57.47	0.71487	0.052	5.10406	5	Os04g0676100
LOC_Os12g44150	-2.6063	0.568474	4.55e-06	0.0005481	10.874	63.22	0.968267	0.028	4.58474	5	Os12g0638700
LOC_Os04g46320	-2.61502	0.395425	3.76e-11	6.44e-08	2.83606	0	0	0.419	6.61319	4	Os04g0548400
LOC_Os01g25700	-2.61626	0.551991	2.14e-06	0.000333543	0.229205	0	0	0.636	4.73968	2
LOC_Os12g20380	-2.61796	0.484145	6.4e-08	3.08e-05	2.26421	11.67	0.0847928	0.325	5.40738	3	Os12g0299200
LOC_Os02g20000	-2.63025	0.391237	1.78e-11	3.69e-08	0.152482	0	0	0.974	6.72291	4	Os02g0303100
LOC_Os02g49850	-2.63337	0.576052	4.84e-06	0.000574379	11.2161	64.34	1.01261	0.025	4.57141	5	Os02g0731400
LOC_Os05g28120	-2.67245	0.448386	2.52e-09	2.05e-06	3.65327	17.88	0.145879	0.302	5.96014	4
LOC_Os08g28170	-2.68774	0.596993	6.73e-06	0.000687668	6.48207	53.72	0.75543	0.09	4.50213	4	Os08g0369000
LOC_Os03g19760	-2.69656	0.569713	2.21e-06	0.000338866	10.6741	62.53	0.991649	0.031	4.7332	5	Os03g0311300
LOC_Os05g32760	-2.69793	0.596613	6.12e-06	0.00065283	6.18716	51.51	0.713018	0.104	4.52207	4	Os05g0394200
LOC_Os06g04270	-2.69804	0.565036	1.8e-06	0.000294653	10.4477	61.71	0.92086	0.034	4.77499	5	Os06g0133800
LOC_Os04g47590	-2.70697	0.583779	3.54e-06	0.000460218	11.8964	66.38	1.07624	0.019	4.63697	5	Os04g0563801
LOC_Os03g15370	-2.70734	0.398504	1.09e-11	2.36e-08	0.372503	0	0	0.936	6.79375	4	Os03g0259500
LOC_Os11g26890	-2.70844	0.551155	8.92e-07	0.000193862	10.4203	61.61	0.887714	0.034	4.91412	5	Os11g0456100
LOC_Os02g31926	-2.7099	0.570776	2.06e-06	0.00032441	0.893178	0	0	0.349	4.74774	2	Os02g0518800
LOC_Os08g32910	-2.71544	0.590689	4.28e-06	0.000522972	11.1423	64.1	1.07893	0.025	4.59708	5	Os08g0425000
LOC_Os02g32380	-2.74832	0.409763	1.99e-11	3.94e-08	2.84016	0	0	0.418	6.70711	4
LOC_Os01g26310	-2.7538	0.611192	6.62e-06	0.000683216	1.16403	14.09	0.110997	0.284	4.50562	2	Os01g0365000
LOC_Os06g36830	-2.78653	0.630719	9.96e-06	0.000878931	12.4243	67.81	1.29263	0.015	4.41802	5	Os06g0564400
LOC_Os06g05380	-2.80862	0.567761	7.54e-07	0.00017423	9.83574	59.33	0.893332	0.044	4.94683	5	Os06g0146250
LOC_Os11g07200	-2.84714	0.411832	4.73e-12	1.18e-08	0.650969	0	0	0.884	6.91335	4	Os11g0173100
LOC_Os06g25439	-2.85295	0.426089	2.15e-11	4.1e-08	5.59645	28.53	0.257645	0.235	6.69566	5	Os06g0360300
LOC_Os04g47770	-2.8704	0.584213	8.96e-07	0.000193862	10.1856	60.73	0.961478	0.038	4.91328	5	Os04g0565400
LOC_Os11g34090	-2.87349	0.363963	2.9e-15	2.88e-11	4.09424	2.3	0.0155186	0.394	7.89502	5	Os11g0543300
LOC_Os08g03020	-2.87403	0.606554	2.16e-06	0.000333543	6.00355	50.03	0.724057	0.115	4.7383	4	Os08g0124500
LOC_Os03g56580	-2.89655	0.624692	3.54e-06	0.000460218	11.926	66.46	1.23178	0.018	4.63678	5	Os03g0777000
LOC_Os11g28130	-2.89691	0.649059	8.07e-06	0.000755243	6.7212	55.37	0.911053	0.081	4.46325	4	Os11g0470600
LOC_Os02g13170	-2.89796	0.575073	4.67e-07	0.000143285	10.1606	60.63	0.938309	0.038	5.03929	5	Os02g0225000
LOC_Os08g10130	-2.90947	0.416882	2.97e-12	8.2e-09	1.97531	0	0	0.579	6.97912	4	Os08g0201500
LOC_Os09g37369	-2.92426	0.661512	9.84e-06	0.00087128	12.7948	68.74	1.46767	0.013	4.42057	5	Os09g0545700
LOC_Os03g48610	-2.92675	0.58453	5.53e-07	0.000154818	0.00852097	0	0	0.946	5.00701	2
Os02g0744800	-2.94049	0.667349	1.05e-05	0.000919958	0	0	0	0.999	4.40623	1
Os05g0582350	-2.94634	0.668375	1.04e-05	0.00091316	0	0	0	0.999	4.40822	1
Os01g0176050	-2.97231	0.672935	1e-05	0.000881748	0	0	0	0.999	4.41694	1
LOC_Os08g33200	-2.98128	0.596574	5.81e-07	0.000155251	10.8886	63.26	1.05965	0.028	4.99734	5	Os08g0428900
LOC_Os01g27770	-2.98868	0.598001	5.8e-07	0.000155251	0.360344	0	0	0.553	4.99778	2	Os01g0375500
LOC_Os03g55640	-2.99627	0.543594	3.55e-08	1.9e-05	8.43896	52.6	0.739101	0.077	5.51196	5	Os03g0765200
LOC_Os04g07260	-2.99784	0.480759	4.5e-10	4.76e-07	3.76715	20.36	0.190417	0.29	6.23564	4	Os04g0156050
Os09g0508951	-3.01838	0.681045	9.34e-06	0.000840274	0	0	0	0.999	4.43199	1
LOC_Os06g43350	-3.04953	0.435539	2.53e-12	7.39e-09	1.86566	0	0	0.601	7.00175	4
LOC_Os05g39580	-3.05144	0.557421	4.39e-08	2.21e-05	4.7338	36.63	0.451365	0.194	5.4742	4	Os05g0473000
Os03g0375601	-3.07025	0.690209	8.66e-06	0.000790405	0	0	0	0.999	4.4483	1
LOC_Os05g22716	-3.07665	0.603196	3.39e-07	0.000114932	0.0199912	0	0	0.891	5.10058	2
LOC_Os02g14840	-3.07928	0.391689	3.79e-15	3.14e-11	4.49996	11.11	0.0880374	0.345	7.86156	5	Os02g0245800
Os03g0816950	-3.08141	0.692185	8.52e-06	0.000782218	0	0	0	0.999	4.45172	1
LOC_Os09g16550	-3.0828	0.631468	1.05e-06	0.00021385	6.2582	52.06	0.813193	0.1	4.88196	4	Os09g0334900
Os10g0530750	-3.10615	0.696569	8.23e-06	0.000765295	0	0	0	0.999	4.45921	1
LOC_Os11g10090	-3.11487	0.479937	8.57e-11	1.33e-07	3.58462	16.31	0.152978	0.311	6.49017	4
Os03g0595050	-3.14013	0.702606	7.85e-06	0.000739885	0	0	0	0.999	4.46926	1
Os04g0611233	-3.14153	0.702855	7.83e-06	0.000739876	0	0	0	0.999	4.46967	1
Os04g0648400	-3.14154	0.702856	7.83e-06	0.000739876	0	0	0	0.999	4.46967	1
Os01g0164650	-3.14156	0.70286	7.83e-06	0.000739876	0	0	0	0.999	4.46968	1
Os01g0721500	-3.14157	0.702862	7.83e-06	0.000739876	0	0	0	0.999	4.46969	1
Os02g0135950	-3.14158	0.702863	7.83e-06	0.000739876	0	0	0	0.999	4.46969	1
LOC_Os04g24310	-3.14158	0.702863	7.83e-06	0.000739876	0	0	0	0.999	4.46969	1	Os04g0308400
Os10g0501401	-3.14158	0.702863	7.83e-06	0.000739876	0	0	0	0.999	4.46969	1
Os09g0472000	-3.14158	0.702864	7.83e-06	0.000739876	0	0	0	0.999	4.46969	1
Os09g0466201	-3.14158	0.702864	7.83e-06	0.000739876	0	0	0	0.999	4.46969	1
Os01g0857925	-3.14158	0.702864	7.83e-06	0.000739876	0	0	0	0.999	4.46969	1
Os09g0474350	-3.14159	0.702865	7.83e-06	0.000739876	0	0	0	0.999	4.46969	1
Os04g0674425	-3.14159	0.702865	7.83e-06	0.000739876	0	0	0	0.999	4.46969	1
Os04g0594050	-3.14159	0.702866	7.83e-06	0.000739876	0	0	0	0.999	4.46969	1
Os02g0783650	-3.1416	0.702866	7.83e-06	0.000739876	0	0	0	0.999	4.46969	1
LOC_Os06g08014	-3.1416	0.702867	7.83e-06	0.000739876	0	0	0	0.999	4.46969	1	Os06g0177600
Os07g0464001	-3.1416	0.702867	7.83e-06	0.000739876	0	0	0	0.999	4.46969	1
Os11g0562600	-3.1416	0.702868	7.83e-06	0.000739876	0	0	0	0.999	4.46969	1
Os12g0640550	-3.14161	0.70287	7.83e-06	0.000739876	0	0	0	0.999	4.4697	1
Os10g0500350	-3.14163	0.702873	7.83e-06	0.000739876	0	0	0	0.999	4.4697	1
Os04g0150500	-3.14169	0.702883	7.83e-06	0.000739876	0	0	0	0.999	4.46972	1
LOC_Os01g55880	-3.15173	0.691002	5.09e-06	0.000592011	13.5929	70.57	1.55374	0.009	4.5611	5	Os01g0764500
LOC_Os01g02570	-3.15528	0.673978	2.85e-06	0.000396148	12.6324	68.34	1.47602	0.014	4.68157	5	Os01g0115700
LOC_Os11g35860	-3.18354	0.609121	1.73e-07	7.04e-05	9.88495	59.53	1.0478	0.043	5.22644	5	Os11g0565300
LOC_Os08g31750	-3.19967	0.654269	1.01e-06	0.00020937	12.0431	66.79	1.34248	0.018	4.89045	5	Os08g0411200
LOC_Os05g22930	-3.21574	0.61321	1.57e-07	6.61e-05	10.1388	60.55	1.10948	0.038	5.24411	5	Os05g0295200
LOC_Os02g56200	-3.21595	0.715074	6.88e-06	0.000697288	13.8307	71.08	1.75998	0.008	4.49737	5	Os02g0805800
Os06g0577350	-3.22875	0.718409	6.98e-06	0.000702227	0	0	0	0.999	4.4943	1
LOC_Os02g31922	-3.23609	0.626637	2.41e-07	8.95e-05	0.220659	0	0	0.643	5.16422	2	Os02g0518800
LOC_Os03g22250	-3.2401	0.609066	1.04e-07	4.65e-05	5.28119	43.19	0.634157	0.16	5.31978	4
LOC_Os01g15120	-3.25153	0.381952	1.7e-17	2.81e-13	1.28562	0	0	0.862	8.51293	5	Os01g0255000
Os06g0176750	-3.25399	0.722926	6.76e-06	0.000688069	0	0	0	0.999	4.50114	1
LOC_Os03g63420	-3.29725	0.700487	2.51e-06	0.000370913	12.8006	68.75	1.56904	0.013	4.70708	5	Os03g0851200
LOC_Os02g18540	-3.30486	0.751702	1.1e-05	0.000953785	8.07208	62.83	1.39143	0.045	4.3965	4	Os02g0286933
Os05g0451200	-3.35287	0.740687	5.99e-06	0.000646218	3.59477e-31	0	0	1	4.52671	1
LOC_Os02g40454	-3.3807	0.764062	9.66e-06	0.00086006	15.4474	74.11	2.00956	0.004	4.42464	5	Os02g0617600
LOC_Os08g10150	-3.38537	0.532834	2.1e-10	2.72e-07	0.95124	0	0	0.623	6.35351	3	Os08g0201700
LOC_Os03g27054	-3.38778	0.746979	5.75e-06	0.000628026	0	0	0	0.999	4.5353	1	Os03g0388300
Os02g0779500	-3.38786	0.746995	5.75e-06	0.000628026	0	0	0	0.999	4.53532	1
Os01g0339950	-3.44982	0.758194	5.36e-06	0.000602791	3.43067e-31	0	0	1	4.55005	1
Os02g0705550	-3.4499	0.758208	5.36e-06	0.000602791	0	0	0	0.999	4.55007	1
Os05g0159400	-3.44994	0.758214	5.36e-06	0.000602791	0	0	0	0.999	4.55008	1
Os01g0945150	-3.44994	0.758216	5.36e-06	0.000602791	0	0	0	0.999	4.55008	1
Os01g0133650	-3.44995	0.758217	5.36e-06	0.000602791	0	0	0	0.999	4.55008	1
Os03g0178066	-3.44995	0.758217	5.36e-06	0.000602791	0	0	0	0.999	4.55008	1
Os01g0173950	-3.44995	0.758218	5.36e-06	0.000602791	0	0	0	0.999	4.55008	1
Os08g0328350	-3.44996	0.758219	5.36e-06	0.000602791	0	0	0	0.999	4.55009	1
Os01g0136502	-3.44997	0.75822	5.36e-06	0.000602791	0	0	0	0.999	4.55009	1
Os01g0152675	-3.44997	0.75822	5.36e-06	0.000602791	0	0	0	0.999	4.55009	1
Os03g0395801	-3.45	0.758227	5.36e-06	0.000602791	0	0	0	0.999	4.5501	1
Os11g0245000	-3.45002	0.75823	5.36e-06	0.000602791	0	0	0	0.999	4.5501	1
Os01g0866133	-3.47963	0.763595	5.19e-06	0.000601135	0	0	0	0.999	4.55691	1
LOC_Os03g41510	-3.49906	0.610442	9.92e-09	6.94e-06	8.63781	53.69	0.94986	0.071	5.73201	5	Os03g0611200
Os03g0740833	-3.51049	0.769194	5.02e-06	0.000589823	3.33325e-31	0	0	1	4.56386	1
LOC_Os05g05140	-3.52886	0.627753	1.89e-08	1.16e-05	9.22659	56.65	1.07368	0.056	5.62142	5	Os05g0143300
Os04g0640750	-3.5307	0.772865	4.92e-06	0.00058014	3.30167e-31	0	0	1	4.56832	1
LOC_Os01g02750	-3.53618	0.65969	8.31e-08	3.82e-05	5.62562	46.67	0.80063	0.139	5.36036	4	Os01g0116900
Os03g0195475	-3.59738	0.785005	4.59e-06	0.000549673	0	0	0	0.999	4.58262	1
LOC_Os03g11250	-3.6258	0.768431	2.38e-06	0.000355434	13.9301	71.29	1.94322	0.008	4.71845	5	Os03g0210900
LOC_Os07g01760	-3.63746	0.514699	1.58e-12	4.91e-09	5.88572	32.04	0.419998	0.209	7.06717	5	Os07g0108300
LOC_Os11g43960	-3.69065	0.751362	9.02e-07	0.000193862	3.96707	49.58	0.831759	0.146	4.91195	3	Os11g0661300
LOC_Os08g19140	-3.7102	0.425693	2.89e-18	7.18e-14	3.29772	0	0	0.51	8.71568	5	Os08g0288200
LOC_Os02g03740	-3.73011	0.764968	1.08e-06	0.000218441	12.9708	69.16	1.92786	0.012	4.87616	5	Os02g0130100
LOC_Os04g56620	-3.78431	0.691011	4.34e-08	2.2e-05	0.116758	0	0	0.738	5.47647	2	Os04g0661600
Os03g0740900	-3.78614	0.819564	3.84e-06	0.000487032	0	0	0	0.999	4.61969	1
Os01g0734399	-3.79665	0.821497	3.81e-06	0.000483761	0	0	0	0.999	4.62162	1
LOC_Os07g10070	-3.82094	0.698998	4.59e-08	2.28e-05	0.0607504	0	0	0.807	5.46631	2
LOC_Os02g52420	-3.87899	0.822773	2.42e-06	0.000360348	14.5409	72.49	2.23587	0.006	4.71453	5	Os02g0761700
LOC_Os07g13660	-3.92977	0.514497	2.2e-14	1.37e-10	1.54606	0	0	0.673	7.63808	4
LOC_Os04g30340	-3.9368	0.711167	3.1e-08	1.71e-05	0.139352	0	0	0.711	5.53569	2
LOC_Os04g05700	-3.98759	0.554976	6.71e-13	2.22e-09	3.37393	11.08	0.140409	0.34	7.18515	4	Os04g0142600
LOC_Os10g32730	-3.98806	0.782607	3.47e-07	0.000116522	12.2425	67.33	1.98986	0.016	5.09587	5	Os10g0464400
LOC_Os01g26240	-4.0222	0.61172	4.86e-11	8.04e-08	2.02694	1.33	0.0157265	0.366	6.57524	3	Os01g0364400
LOC_Os03g02020	-4.02403	0.75642	1.04e-07	4.65e-05	6.66505	54.99	1.21447	0.084	5.31983	4	Os03g0110900
Os07g0622250	-4.0295	0.864503	3.15e-06	0.00042011	0	0	0	0.999	4.66106	1
LOC_Os05g03000	-4.03214	0.867453	3.35e-06	0.000441117	15.2038	73.69	2.61468	0.004	4.64825	5	Os05g0121200
Os07g0597050	-4.05852	0.869888	3.08e-06	0.000415403	0	0	0	0.999	4.66557	1
LOC_Os01g71050	-4.07608	0.499975	3.56e-16	4.42e-12	4.66091	14.18	0.179192	0.326	8.15256	5	Os01g0936800
Os06g0294775	-4.08814	0.875389	3.01e-06	0.000410904	0	0	0	0.999	4.67008	1
Os01g0831250	-4.09143	0.876	3e-06	0.000410904	0	0	0	0.999	4.67058	1
Os05g0165800	-4.1292	0.883023	2.92e-06	0.000402147	0	0	0	0.999	4.67621	1
LOC_Os02g06150	-4.12996	0.844536	1.01e-06	0.00020937	3.72963	46.38	0.997923	0.163	4.89021	3	Os02g0155900
LOC_Os07g05820	-4.17026	0.701672	2.79e-09	2.24e-06	8.81753	54.64	1.27004	0.066	5.94332	5	Os07g0152900
LOC_Os01g43150	-4.24108	0.915939	3.65e-06	0.000472372	15.23	73.74	2.90186	0.004	4.6303	5	Os01g0618800
Os06g0267500	-4.26569	0.908472	2.66e-06	0.000378653	0	0	0	0.999	4.69546	1
LOC_Os02g32780	-4.37565	0.785414	2.53e-08	1.43e-05	10.5081	61.93	1.80754	0.033	5.57114	5	Os02g0529900
Os04g0609525	-4.40202	0.93399	2.44e-06	0.000361745	0	0	0	0.999	4.71313	1
LOC_Os10g02690	-4.41445	0.943414	2.88e-06	0.000399578	7.97087	62.36	2.16032	0.047	4.67923	4	Os10g0116200
LOC_Os11g09140	-4.44268	0.87068	3.35e-07	0.000114812	12.6119	68.28	2.37183	0.014	5.10255	5	Os11g0197400
LOC_Os03g40670	-4.54513	1.00442	6.04e-06	0.000646218	17.4473	77.07	3.62781	0.002	4.52513	5	Os03g0603600
Os01g0694050	-4.61773	0.974554	2.16e-06	0.000333543	0	0	0	0.999	4.73831	1
Os07g0669900	-4.64419	0.979543	2.12e-06	0.000332979	0	0	0	0.999	4.74118	1
Os11g0212900	-4.6753	0.985414	2.09e-06	0.000328594	0	0	0	0.999	4.7445	1
Os02g0807200	-4.8181	1.01241	1.95e-06	0.000309739	0	0	0	0.999	4.75903	1
LOC_Os02g47020	-4.84932	1.05549	4.34e-06	0.000528458	17.23	76.78	3.88229	0.002	4.59439	5	Os02g0698000
LOC_Os08g44000	-4.86283	0.980956	7.15e-07	0.000168692	14.2833	72	3.23447	0.006	4.95724	5	Os08g0553800
Os10g0479001	-4.86688	1.02165	1.9e-06	0.00030654	0	0	0	0.999	4.76372	1
LOC_Os04g40530	-4.87022	0.980244	6.75e-07	0.000168189	14.2812	71.99	3.21076	0.007	4.96838	5	Os04g0481300
LOC_Os01g56140	-4.87555	0.929324	1.55e-07	6.59e-05	12.696	68.49	2.71401	0.014	5.24634	5	Os01g0767000
LOC_Os11g40410	-4.963	1.05616	2.61e-06	0.000375224	8.73935	65.67	2.83346	0.033	4.6991	4	Os11g0618700
LOC_Os05g34010	-5.27728	0.731924	5.59e-13	1.98e-09	6.55859	39.01	1.02704	0.168	7.21015	5	Os05g0410750
Os10g0536450	-5.30384	1.10481	1.58e-06	0.000274573	0	0	0	0.999	4.80068	1
Os09g0415050	-5.32551	1.10895	1.57e-06	0.000274378	0	0	0	0.999	4.8023	1
LOC_Os05g33290	-5.34622	0.84764	2.84e-10	3.36e-07	8.7659	54.37	1.89894	0.067	6.30718	5	Os05g0401200
LOC_Os06g25950	-5.37379	0.894694	1.9e-09	1.63e-06	9.49142	57.86	2.22554	0.05	6.00629	5	Os06g0364500
LOC_Os09g29810	-5.42298	1.09367	7.1e-07	0.000168692	1.31597	24.01	0.624274	0.257	4.95854	2	Os09g0473966
LOC_Os04g42800	-5.46222	0.858442	1.98e-10	2.66e-07	5.17911	42.07	1.23305	0.167	6.36294	4	Os04g0507100
LOC_Os06g06960	-5.95791	0.811773	2.15e-13	1.07e-09	6.43819	37.87	1.22119	0.175	7.33938	5	Os06g0165500
Os12g0514450	-6.04452	1.24702	1.25e-06	0.000230407	0	0	0	0.999	4.84718	1
LOC_Os02g55060	-6.50832	1.13513	9.84e-09	6.94e-06	11.3277	64.69	3.92248	0.024	5.73352	5	Os02g0793700
LOC_Os02g43380	-6.51584	1.47376	9.81e-06	0.000871073	0	0	0	0.999	4.42125	1
LOC_Os07g05030	-6.58681	1.48752	9.51e-06	0.000849594	0	0	0	0.999	4.42805	1
LOC_Os02g24596	-6.67667	1.50497	9.15e-06	0.000826236	0	0	0	0.999	4.4364	1
LOC_Os01g58038	-6.74005	1.5173	8.91e-06	0.000806051	0	0	0	0.999	4.44212	1
LOC_Os10g25630	-6.89407	1.54734	8.37e-06	0.000771961	0	0	0	0.999	4.45544	1	Os10g0396000
LOC_Os11g47000	-6.94216	1.14446	1.31e-09	1.19e-06	2.76679	27.71	1.11988	0.256	6.06589	3
Os07g0546501	-7.12	1.45547	9.99e-07	0.00020937	0	0	0	0.999	4.8919	1
LOC_Os07g25018	-7.35331	1.63738	7.09e-06	0.000708925	0	0	0	0.999	4.4909	1
LOC_Os10g21244	-7.39424	1.64544	7e-06	0.000702227	2.91365e-31	0	0	1	4.49378	1
LOC_Os10g41692	-7.44084	1.65462	6.89e-06	0.000697288	2.8814e-31	0	0	1	4.497	1
LOC_Os09g24406	-7.45163	1.65675	6.87e-06	0.000697288	2.87401e-31	0	0	1	4.49774	1
LOC_Os03g38720	-7.45788	1.52131	9.47e-07	0.000201965	0	0	0	0.999	4.90229	1	Os03g0583700
LOC_Os09g24402	-7.5045	1.66718	6.75e-06	0.000688069	0	0	0	0.999	4.50133	1
LOC_Os07g25014	-7.55045	1.67624	6.66e-06	0.000683216	0	0	0	0.999	4.50439	1
LOC_Os12g39220	-7.74899	0.792614	1.42e-22	7.06e-18	2.66178	0	0	0.616	9.77651	5	Os12g0581900
Os04g0408650	-7.83313	1.59458	9e-07	0.000193862	3.10248e-31	0	0	1	4.91236	1
LOC_Os10g38212	-7.90587	1.74658	6e-06	0.000646218	0	0	0	0.999	4.52647	1
LOC_Os03g03100	-8.14132	1.81101	6.94e-06	0.000700948	1.69244	40.91	2.88259	0.195	4.49546	2	Os03g0122600
LOC_Os02g36595	-8.18392	1.80184	5.57e-06	0.000614504	0	0	0	0.999	4.54197	1	Os02g0575700
LOC_Os04g16816	-8.78094	1.92108	4.86e-06	0.000574578	0	0	0	0.999	4.57084	1
LOC_Os01g74300	-8.86307	1.94264	5.06e-06	0.000592011	20.7855	80.76	14.0628	0.001	4.56239	5	Os01g0974200
Os07g0671901	-9.49082	1.91972	7.66e-07	0.00017423	0	0	0	0.999	4.94386	1
LOC_Os08g15276	-12.8616	2.74976	2.91e-06	0.000401056	0	0	0	0.999	4.67733	1
Os01g0199550	-14.9661	3.00222	6.2e-07	0.000159001	0	0	0	0.999	4.985	1
LOC_Os03g14915	-21.0727	3.28189	1.35e-10	1.92e-07	0.15948	0	0	0.691	6.42091	2	Os03g0254250
Os07g0267400	-23.1572	4.63015	5.69e-07	0.000154818	0	0	0	0.999	5.0014	1
Os06g0618050	-26.6461	5.32465	5.61e-07	0.000154818	0	0	0	0.999	5.00429	1
Os04g0556350	-26.6465	5.32472	5.61e-07	0.000154818	0	0	0	0.999	5.00429	1
Os04g0566750	-26.6467	5.32478	5.61e-07	0.000154818	0	0	0	0.999	5.00429	1
Os08g0506850	-26.6468	5.32478	5.61e-07	0.000154818	0	0	0	0.999	5.00429	1
LOC_Os06g17700	-65.5066	13.7252	1.82e-06	0.000296054	0	0	0	0.999	4.77271	1	Os06g0286146
Upregulated genes (252)
LOC_Os03g41530	0.979691	0.222459	1.06e-05	0.000926574	2.24703	0	0	0.691	4.40392	5	Os03g0611700
LOC_Os09g33790	0.999057	0.221871	6.7e-06	0.000686662	0.610923	0	0	0.943	4.50288	5	Os09g0512800
LOC_Os12g38960	1.08483	0.234337	3.67e-06	0.000472638	3.06473	0	0	0.548	4.62937	5	Os12g0578800
LOC_Os03g59100	1.09522	0.228143	1.58e-06	0.000274573	2.42377	0	0	0.659	4.80058	5	Os03g0805700
LOC_Os11g17070	1.10033	0.233101	2.35e-06	0.000353294	3.81779	0	0	0.433	4.72039	5	Os11g0271000
LOC_Os03g17550	1.12932	0.234681	1.49e-06	0.000265849	3.23147	0	0	0.521	4.81216	5	Os03g0283900
LOC_Os03g43360	1.13944	0.228194	5.94e-07	0.000156855	1.70151	0	0	0.79	4.99329	5	Os03g0632800
LOC_Os06g10520	1.15148	0.261945	1.1e-05	0.000954534	4.88262	18.08	0.0635682	0.3	4.39587	5	Os06g0207000
LOC_Os01g63354	1.16634	0.231613	4.76e-07	0.0001451	3.9224	0	0	0.418	5.03571	5	Os01g0852500
LOC_Os06g41390	1.18404	0.238504	6.89e-07	0.000168692	3.41205	0	0	0.492	4.96444	5	Os06g0618150
LOC_Os08g39060	1.39711	0.282683	7.72e-07	0.00017423	4.88505	18.12	0.0724976	0.299	4.94234	5	Os08g0499900
LOC_Os02g18340	1.40325	0.314987	8.39e-06	0.000771961	3.2774	8.46	0.0341546	0.354	4.45495	4
LOC_Os05g44792	1.43001	0.304355	2.62e-06	0.000375224	2.60812	0	0	0.458	4.69849	4	Os05g0523100
LOC_Os05g49070	1.46278	0.316321	3.76e-06	0.000480696	5.9952	33.28	0.164884	0.2	4.62436	5	Os05g0565500
LOC_Os11g40420	1.51722	0.336273	6.43e-06	0.000672052	6.55443	38.97	0.216286	0.168	4.51187	5	Os11g0618800
LOC_Os12g21560	1.52615	0.30581	6.02e-07	0.000157661	1.24874	0	0	0.742	4.99052	4
LOC_Os12g34400	1.54216	0.308435	5.73e-07	0.000154818	1.91765	0	0	0.59	4.99996	4
LOC_Os12g32650	1.56518	0.256535	1.05e-09	9.87e-07	2.98166	0	0	0.562	6.10124	5	Os12g0511300
LOC_Os03g59030	1.57624	0.318097	7.23e-07	0.000169308	5.70511	29.89	0.150853	0.226	4.95521	5	Os03g0804900
LOC_Os02g30470	1.60662	0.309846	2.16e-07	8.24e-05	5.40511	26	0.125411	0.253	5.18523	5	Os02g0508100
LOC_Os04g24160	1.63714	0.316083	2.23e-07	8.37e-05	1.59496	0	0	0.662	5.17947	4	Os04g0306700
LOC_Os08g08360	1.64845	0.317906	2.16e-07	8.24e-05	1.35373	0	0	0.717	5.18535	4	Os08g0182400
LOC_Os09g09370	1.65343	0.264217	3.9e-10	4.22e-07	1.76725	0	0	0.778	6.25784	5	Os09g0266600
LOC_Os12g31840	1.65873	0.365827	5.78e-06	0.000629953	7.35368	45.61	0.293896	0.124	4.53419	5	Os12g0502700
LOC_Os11g24260	1.65875	0.372203	8.33e-06	0.000771605	1.20714	0	0	0.549	4.45658	3
LOC_Os03g04050	1.74393	0.344504	4.15e-07	0.000131187	6.08258	34.24	0.200999	0.195	5.06213	5	Os03g0132800
LOC_Os06g04280	1.75305	0.356951	9.05e-07	0.000193862	6.74017	40.65	0.253763	0.158	4.91117	5	Os06g0133900
LOC_Os03g05049	1.77624	0.349889	3.84e-07	0.000124769	3.29696	9.01	0.0445752	0.351	5.07659	4	Os03g0144200
LOC_Os10g34614	1.79122	0.301937	2.98e-09	2.28e-06	4.81096	16.86	0.0792024	0.308	5.93243	5	Os10g0487600
LOC_Os08g41780	1.80395	0.399175	6.21e-06	0.000657351	8.18324	51.12	0.393885	0.085	4.51921	5	Os08g0529800
LOC_Os08g33390	1.80918	0.387818	3.09e-06	0.000415403	7.67158	47.86	0.346869	0.106	4.66504	5	Os08g0430700
LOC_Os09g15250	1.87151	0.33344	1.99e-08	1.19e-05	2.61591	0	0	0.457	5.61273	4
LOC_Os03g28100	1.88376	0.334137	1.72e-08	1.08e-05	1.58027	0	0	0.665	5.63767	4
LOC_Os10g09110	1.89838	0.392831	1.35e-06	0.000244367	7.33964	45.5	0.341918	0.125	4.83257	5	Os10g0171500
LOC_Os08g19300	1.90782	0.398379	1.68e-06	0.000284256	1.80227	0	0	0.407	4.78895	3
LOC_Os11g02080	1.92261	0.395897	1.2e-06	0.000223323	7.68649	47.96	0.363973	0.105	4.85634	5	Os11g0112000
LOC_Os03g04030	1.92314	0.426526	6.52e-06	0.000677357	9.04483	55.78	0.487372	0.06	4.50886	5	Os03g0132300
LOC_Os09g39950	1.92514	0.280117	6.3e-12	1.49e-08	0.916338	0	0	0.914	6.87262	5	Os09g0572800
LOC_Os12g14160	1.94032	0.334805	6.82e-09	4.91e-06	0.635014	0	0	0.888	5.79537	4
LOC_Os06g49940	1.95684	0.342974	1.16e-08	7.68e-06	2.14499	0	0	0.544	5.70551	4
LOC_Os03g27230	1.96733	0.31435	3.89e-10	4.22e-07	4.87521	17.95	0.0901729	0.3	6.25842	5	Os03g0389700
LOC_Os01g50730	2.04142	0.453165	6.64e-06	0.000683216	9.18322	56.44	0.567025	0.057	4.5048	5	Os01g0702900
LOC_Os09g07050	2.04539	0.455795	7.21e-06	0.000718358	2.43306	17.8	0.112426	0.297	4.48752	3
LOC_Os02g04340	2.1008	0.440168	1.82e-06	0.000296054	8.40769	52.42	0.482475	0.078	4.77273	5	Os02g0136000
LOC_Os08g20090	2.11163	0.352848	2.17e-09	1.83e-06	2.64297	0	0	0.452	5.98453	4	Os08g0297500
LOC_Os08g31100	2.12122	0.359114	3.49e-09	2.63e-06	2.98525	0	0	0.395	5.90681	4
LOC_Os07g13600	2.17408	0.452238	1.53e-06	0.000269554	8.65196	53.77	0.529498	0.07	4.80737	5	Os07g0240400
LOC_Os04g32240	2.1903	0.421792	2.07e-07	8.1e-05	1.949	0	0	0.38	5.19283	3
LOC_Os08g40240	2.2285	0.406265	4.13e-08	2.11e-05	3.69834	18.88	0.126233	0.297	5.48534	4
LOC_Os01g37470	2.23422	0.435307	2.86e-07	0.000103669	7.90016	49.37	0.449313	0.095	5.13252	5	Os01g0555200
LOC_Os11g47590	2.2541	0.361852	4.68e-10	4.85e-07	0.684112	0	0	0.876	6.22935	4	Os11g0701900
LOC_Os06g32610	2.25491	0.419432	7.61e-08	3.53e-05	1.30561	0	0	0.522	5.3761	3
LOC_Os08g43080	2.2642	0.366781	6.69e-10	6.4e-07	2.62478	0	0	0.455	6.17316	4	Os08g0543800
LOC_Os02g50220	2.27364	0.362321	3.49e-10	3.99e-07	1.31595	0	0	0.726	6.27521	4	Os02g0735000
LOC_Os01g16180	2.29106	0.469006	1.03e-06	0.000211526	9.08552	55.97	0.58933	0.059	4.88493	5	Os01g0267100
LOC_Os04g42889	2.29854	0.515909	8.38e-06	0.000771961	0.20517	0	0	0.655	4.45532	2
LOC_Os08g41520	2.34279	0.368875	2.14e-10	2.72e-07	1.36513	0	0	0.714	6.35118	4
LOC_Os10g01800	2.37785	0.432274	3.78e-08	1.97e-05	0.795024	0	0	0.674	5.50078	3	Os10g0107400
LOC_Os01g08410	2.39743	0.309914	1.03e-14	7.29e-11	2.4781	0	0	0.649	7.73579	5	Os01g0179300
LOC_Os09g39280	2.39863	0.434431	3.36e-08	1.82e-05	1.8808	0	0	0.392	5.52132	3
LOC_Os02g12490	2.43297	0.419606	6.7e-09	4.9e-06	3.57185	16.01	0.114645	0.313	5.79823	4	Os02g0216500
LOC_Os03g05370	2.52181	0.389877	9.92e-11	1.49e-07	2.7907	0	0	0.427	6.46822	4	Os03g0147200
LOC_Os06g49970	2.54443	0.561838	5.93e-06	0.000644963	10.8745	63.22	0.937136	0.028	4.52876	5	Os06g0713800
LOC_Os06g49690	2.54676	0.409786	5.14e-10	5.1e-07	3.70462	19.02	0.128501	0.296	6.21485	4	Os06g0711000
LOC_Os04g54830	2.56607	0.569172	6.53e-06	0.000677357	11.5199	65.28	1.02137	0.022	4.50842	5	Os04g0640850
LOC_Os11g09850	2.67548	0.483859	3.21e-08	1.75e-05	4.30203	30.27	0.284677	0.235	5.52946	4	Os11g0204600
LOC_Os07g36470	2.7354	0.56091	1.08e-06	0.000218441	0.000401718	0	0	0.997	4.87671	2	Os07g0549700
LOC_Os05g38280	2.82259	0.533656	1.23e-07	5.4e-05	8.7598	54.34	0.733458	0.068	5.28915	5	Os05g0457000
LOC_Os04g37730	2.85253	0.617697	3.87e-06	0.000487534	3.71409	46.15	0.537639	0.164	4.61801	3	Os04g0450300
LOC_Os05g32474	2.87542	0.564446	3.5e-07	0.000116742	5.46282	45.08	0.567733	0.149	5.09424	4	Os05g0390932
Os05g0574200	2.88344	0.657368	1.15e-05	0.000992452	0	0	0	0.999	4.38633	1
Os02g0781966	2.92723	0.665025	1.07e-05	0.000934511	0	0	0	0.999	4.40169	1
LOC_Os02g51550	2.96819	0.658657	6.59e-06	0.000682327	12.9773	69.18	1.39914	0.012	4.50643	5	Os02g0751300
Os03g0287750	2.99612	0.677122	9.65e-06	0.00086006	0	0	0	0.999	4.42479	1
LOC_Os05g33320	3.0024	0.5927	4.07e-07	0.000131187	0.00258408	0	0	0.984	5.06563	2
Os05g0364300	3.00698	0.679034	9.5e-06	0.000849594	0	0	0	0.999	4.42832	1
Os06g0730150	3.01269	0.680041	9.42e-06	0.000845907	0	0	0	0.999	4.43016	1
LOC_Os01g53070	3.04088	0.691866	1.11e-05	0.000954534	14.7594	72.9	1.61671	0.005	4.39519	5	Os01g0730900
LOC_Os03g14110	3.04106	0.62205	1.01e-06	0.000209562	6.12433	51.02	0.776166	0.108	4.88877	4
LOC_Os07g35020	3.05979	0.609619	5.19e-07	0.000154818	0.000436784	0	0	0.997	5.01919	2
Os04g0522625	3.06662	0.689566	8.7e-06	0.000791627	0	0	0	0.999	4.44718	1
Os05g0479025	3.06665	0.689572	8.7e-06	0.000791627	0	0	0	0.999	4.44719	1
LOC_Os05g06410	3.07476	0.490141	3.54e-10	3.99e-07	3.69942	18.91	0.184604	0.296	6.27323	4
Os08g0177000	3.07549	0.691135	8.59e-06	0.00078595	0	0	0	0.999	4.44991	1
Os03g0187550	3.09814	0.69515	8.32e-06	0.000771605	0	0	0	0.999	4.4568	1
LOC_Os02g25780	3.11197	0.596444	1.81e-07	7.26e-05	9.50746	57.93	0.973681	0.05	5.21754	5	Os02g0455400
Os02g0195533	3.11205	0.697617	8.16e-06	0.00076044	0	0	0	0.999	4.46097	1
Os09g0463232	3.13361	0.701446	7.92e-06	0.000743694	0	0	0	0.999	4.46735	1
Os06g0614050	3.13835	0.702289	7.87e-06	0.00074028	0	0	0	0.999	4.46874	1
LOC_Os02g09920	3.14388	0.661882	2.04e-06	0.000322421	1.16016	13.81	0.127458	0.285	4.74991	2	Os02g0192400
Os01g0212900	3.14627	0.703698	7.78e-06	0.000739876	0	0	0	0.999	4.47105	1
Os02g0675750	3.14995	0.704353	7.74e-06	0.000739876	0	0	0	0.999	4.47212	1
Os08g0388150	3.15903	0.705968	7.65e-06	0.000739876	0	0	0	0.999	4.47474	1
Os04g0535501	3.16033	0.7062	7.64e-06	0.000739876	0	0	0	0.999	4.47512	1
Os02g0123450	3.16812	0.707587	7.56e-06	0.000739876	0	0	0	0.999	4.47735	1
LOC_Os05g42020	3.19196	0.720173	9.33e-06	0.000840274	13.9791	71.39	1.69306	0.007	4.43222	5	Os05g0499600
LOC_Os05g08750	3.19498	0.648201	8.27e-07	0.000182422	11.6055	65.53	1.30554	0.021	4.929	5	Os05g0179950
LOC_Os09g09944	3.21165	0.515859	4.79e-10	4.86e-07	3.94321	23.92	0.256841	0.272	6.22584	4	Os09g0272200
LOC_Os01g59000	3.22326	0.445758	4.8e-13	1.83e-09	1.60746	0	0	0.659	7.23098	4	Os01g0804200
LOC_Os02g30550	3.26854	0.725534	6.64e-06	0.000683216	0	0	0	0.999	4.50502	1	Os02g0508801
Os11g0305300	3.29678	0.730599	6.41e-06	0.000671686	0	0	0	0.999	4.51243	1
Os04g0563050	3.3025	0.731626	6.36e-06	0.000668413	0	0	0	0.999	4.51391	1
Os05g0135450	3.30644	0.732333	6.33e-06	0.000666622	0	0	0	0.999	4.51493	1
Os03g0835300	3.31103	0.733158	6.3e-06	0.000664322	0	0	0	0.999	4.51611	1
LOC_Os10g05069	3.32254	0.647874	2.92e-07	0.00010445	10.9217	63.38	1.26342	0.028	5.12838	5	Os10g0140200
Os12g0108550	3.33107	0.736762	6.15e-06	0.000654019	0	0	0	0.999	4.52123	1
LOC_Os02g20380	3.34068	0.644598	2.19e-07	8.3e-05	10.6392	62.4	1.21326	0.031	5.18257	5	Os02g0306550
Os07g0209201	3.35597	0.741244	5.97e-06	0.000646218	0	0	0	0.999	4.52748	1
Os12g0204550	3.39273	0.747873	5.72e-06	0.000627217	0	0	0	0.999	4.5365	1
LOC_Os05g48750	3.40683	0.765411	8.55e-06	0.000783441	14.887	73.13	1.93403	0.005	4.45099	5	Os05g0561500
Os02g0560200	3.41458	0.751819	5.58e-06	0.000614504	3.4891e-31	0	0	1	4.54176	1
Os09g0503850	3.42877	0.754385	5.49e-06	0.000610175	0	0	0	0.999	4.54512	1
Os03g0220200	3.43061	0.754718	5.48e-06	0.000610175	0	0	0	0.999	4.54556	1
Os07g0622400	3.44279	0.756921	5.41e-06	0.000603408	3.44222e-31	0	0	1	4.54842	1
Os03g0274950	3.44542	0.757397	5.39e-06	0.000603408	3.4379e-31	0	0	1	4.54903	1
LOC_Os03g54930	3.45703	0.530307	7.08e-11	1.13e-07	3.69864	18.89	0.21627	0.297	6.51892	4	Os03g0756500
Os09g0344650	3.48814	0.765137	5.14e-06	0.000597031	0	0	0	0.999	4.55884	1
LOC_Os03g20090	3.48949	0.614149	1.33e-08	8.62e-06	8.708	54.07	0.993561	0.069	5.68182	5	Os03g0315400
Os03g0194350	3.52721	0.77223	4.93e-06	0.000580886	0	0	0	0.999	4.56756	1
Os02g0594651	3.55492	0.777271	4.79e-06	0.000569786	0	0	0	0.999	4.57359	1
LOC_Os09g17580	3.55652	0.772907	4.19e-06	0.000517352	13.4955	70.36	1.88809	0.009	4.60149	5	Os09g0344700
Os08g0565750	3.55843	0.777909	4.78e-06	0.000569096	0	0	0	0.999	4.57435	1
Os03g0121250	3.64723	0.794105	4.37e-06	0.000529693	0	0	0	0.999	4.59288	1
Os07g0419400	3.65086	0.794769	4.36e-06	0.000529123	0	0	0	0.999	4.59362	1
LOC_Os01g20930	3.67824	0.790056	3.23e-06	0.000428956	13.6496	70.7	2.04324	0.009	4.65566	5	Os01g0311400
Os06g0705901	3.68127	0.80033	4.23e-06	0.000519007	0	0	0	0.999	4.59969	1
Os07g0532932	3.68725	0.801425	4.21e-06	0.000517352	0	0	0	0.999	4.60087	1
Os01g0235325	3.68733	0.80144	4.21e-06	0.000517352	0	0	0	0.999	4.60089	1
LOC_Os11g32260	3.70886	0.728974	3.62e-07	0.000118929	11.9766	66.6	1.6447	0.018	5.08778	5	Os11g0525600
Os06g0247101	3.71001	0.805594	4.12e-06	0.000511486	0	0	0	0.999	4.60532	1
Os09g0567201	3.75449	0.813751	3.95e-06	0.000493488	0	0	0	0.999	4.61381	1
Os01g0687450	3.76167	0.81507	3.93e-06	0.00049153	0	0	0	0.999	4.61515	1
Os06g0481200	3.77423	0.817376	3.88e-06	0.000487534	0	0	0	0.999	4.61749	1
Os03g0114550	3.77807	0.818082	3.87e-06	0.000487534	2.94677e-31	0	0	1	4.6182	1
Os12g0454701	3.80289	0.822645	3.79e-06	0.000482347	2.91418e-31	0	0	1	4.62276	1
Os03g0808750	3.80973	0.823904	3.76e-06	0.000480696	2.90527e-31	0	0	1	4.624	1
Os09g0502950	3.83518	0.828588	3.68e-06	0.000472638	0	0	0	0.999	4.62857	1
Os04g0548450	3.83592	0.828724	3.68e-06	0.000472638	0	0	0	0.999	4.6287	1
Os11g0438500	3.87224	0.835418	3.57e-06	0.000462766	0	0	0	0.999	4.63509	1
LOC_Os07g08320	3.87495	0.859211	6.49e-06	0.000676422	14.6885	72.77	2.39555	0.005	4.5099	5	Os07g0180800
Os05g0512050	3.89052	0.838791	3.51e-06	0.000460218	2.80306e-31	0	0	1	4.63825	1
Os04g0194433	3.92607	0.845355	3.41e-06	0.000448495	2.7597e-31	0	0	1	4.64428	1
Os02g0568100	3.97917	0.855177	3.27e-06	0.000432948	0	0	0	0.999	4.65304	1
LOC_Os08g36450	4.03413	0.78831	3.1e-07	0.000108349	12.3876	67.71	2.00644	0.016	5.11743	5	Os08g0467600
Os06g0188950	4.06165	0.870468	3.07e-06	0.000415403	0	0	0	0.999	4.66605	1
Os05g0123150	4.06379	0.870867	3.07e-06	0.000415403	0	0	0	0.999	4.66638	1
Os11g0591300	4.06773	0.871598	3.06e-06	0.000415403	0	0	0	0.999	4.66698	1
LOC_Os11g22449	4.07107	0.884654	4.19e-06	0.000517352	7.8858	61.96	1.86908	0.049	4.60188	4	Os11g0417800
LOC_Os03g37770	4.1088	0.662098	5.44e-10	5.3e-07	4.38328	31.56	0.554617	0.226	6.20573	4	Os03g0574200
Os09g0516750	4.11998	0.881308	2.94e-06	0.000403705	0	0	0	0.999	4.67484	1
Os06g0208951	4.18738	0.893859	2.8e-06	0.000393621	0	0	0	0.999	4.68461	1
Os06g0290701	4.21014	0.898103	2.76e-06	0.000388603	0	0	0	0.999	4.68782	1
Os10g0562550	4.28271	0.911652	2.63e-06	0.000375515	0	0	0	0.999	4.69774	1
Os04g0412250	4.28851	0.912737	2.62e-06	0.000375224	0	0	0	0.999	4.69852	1
LOC_Os07g09310	4.30097	0.771821	2.51e-08	1.43e-05	10.1752	60.69	1.76004	0.038	5.5725	5	Os07g0190800
Os09g0429350	4.31696	0.918058	2.57e-06	0.000371542	0	0	0	0.999	4.70228	1
Os01g0142950	4.32415	0.919404	2.56e-06	0.000370913	0	0	0	0.999	4.70322	1
Os01g0304200	4.32567	0.919688	2.56e-06	0.000370913	0	0	0	0.999	4.70341	1
Os05g0326625	4.32814	0.920149	2.55e-06	0.000370913	0	0	0	0.999	4.70373	1
LOC_Os12g30444	4.32814	0.92015	2.55e-06	0.000370913	0	0	0	0.999	4.70373	1	Os12g0487832
Os08g0238351	4.32814	0.92015	2.55e-06	0.000370913	0	0	0	0.999	4.70374	1
Os07g0537550	4.33424	0.921291	2.54e-06	0.000370913	0	0	0	0.999	4.70453	1
Os06g0192001	4.44109	0.941321	2.38e-06	0.000355434	0	0	0	0.999	4.71793	1
Os11g0177301	4.49285	0.951045	2.31e-06	0.000348967	0	0	0	0.999	4.72412	1
Os05g0521650	4.54443	0.960746	2.24e-06	0.000341955	0	0	0	0.999	4.73011	1
Os10g0557366	4.54908	0.96162	2.24e-06	0.000341955	0	0	0	0.999	4.73064	1
LOC_Os11g14544	4.5562	0.624228	2.9e-13	1.2e-09	3.36864	10.94	0.175972	0.341	7.29895	4	Os11g0251400
Os12g0604300	4.57375	0.966266	2.21e-06	0.000338866	0	0	0	0.999	4.73343	1
Os07g0645050	4.60331	0.971835	2.17e-06	0.000335101	0	0	0	0.999	4.73672	1
Os03g0124033	4.62085	0.975141	2.15e-06	0.000333543	0	0	0	0.999	4.73865	1
LOC_Os01g53130	4.65699	0.681229	8.13e-12	1.84e-08	6.83477	41.48	0.929355	0.153	6.83616	5	Os01g0731800
Os04g0541234	4.72436	0.99468	2.04e-06	0.000322421	0	0	0	0.999	4.74963	1
LOC_Os07g14600	4.82369	1.00748	1.69e-06	0.000284809	15.2114	73.7	3.44946	0.004	4.78788	5	Os07g0249800
Os01g0865900	4.83951	1.01647	1.93e-06	0.000308452	0	0	0	0.999	4.7611	1
Os06g0603800	4.85677	1.01974	1.91e-06	0.00030701	0	0	0	0.999	4.76276	1
LOC_Os11g42410	4.89946	0.999888	9.58e-07	0.000203453	14.0408	71.51	3.33329	0.007	4.90001	5	Os11g0643600
LOC_Os06g29180	4.95199	1.10263	7.09e-06	0.000708925	17.7832	77.51	4.32916	0.001	4.49108	5	Os06g0486800
Os03g0372950	5.02324	1.05134	1.77e-06	0.000291298	0	0	0	0.999	4.77796	1
Os06g0324601	5.03897	1.05433	1.76e-06	0.000291298	0	0	0	0.999	4.77932	1
Os07g0132400	5.03901	1.05434	1.76e-06	0.000291298	0	0	0	0.999	4.77933	1
Os01g0668500	5.03902	1.05434	1.76e-06	0.000291298	0	0	0	0.999	4.77933	1
Os01g0860700	5.04332	1.05515	1.76e-06	0.000291298	0	0	0	0.999	4.7797	1
Os03g0367150	5.07908	1.06196	1.73e-06	0.000291181	0	0	0	0.999	4.78275	1
LOC_Os01g57260	5.19053	1.07399	1.35e-06	0.000244367	15.271	73.81	3.92403	0.004	4.83294	5	Os01g0781000
Os10g0537450	5.23736	1.09212	1.62e-06	0.000276887	0	0	0	0.999	4.79559	1
Os03g0793950	5.23934	1.0925	1.62e-06	0.000276887	0	0	0	0.999	4.79575	1
Os07g0185100	5.26512	1.09742	1.6e-06	0.000275837	0	0	0	0.999	4.79774	1
Os05g0501650	5.26523	1.09744	1.6e-06	0.000275837	0	0	0	0.999	4.79775	1
Os02g0102250	5.39348	1.12194	1.53e-06	0.000269554	0	0	0	0.999	4.80726	1
LOC_Os03g51240	5.40614	1.15473	2.84e-06	0.000396148	16.3568	75.55	4.65718	0.003	4.68172	5	Os03g0722500
Os05g0109825	5.43488	1.12987	1.51e-06	0.000267518	0	0	0	0.999	4.8102	1
Os09g0478733	5.47271	1.13711	1.49e-06	0.000265849	0	0	0	0.999	4.81283	1
Os10g0444850	5.51376	1.14497	1.47e-06	0.000263162	6.01743e-31	0	0	1	4.81563	1
Os05g0478250	5.69402	1.17955	1.38e-06	0.000249144	0	0	0	0.999	4.82727	1
Os08g0464950	5.80833	1.20153	1.34e-06	0.000244239	5.4643e-31	0	0	1	4.83413	1
Os02g0561400	5.88437	1.21616	1.31e-06	0.000239823	0	0	0	0.999	4.83849	1
Os02g0436500	6.15961	1.26923	1.22e-06	0.000226035	0	0	0	0.999	4.85304	1
Os03g0655000	6.265	1.28959	1.18e-06	0.000222133	0	0	0	0.999	4.85814	1
Os01g0174400	6.26502	1.28959	1.18e-06	0.000222133	0	0	0	0.999	4.85814	1
Os04g0443400	6.26503	1.28959	1.18e-06	0.000222133	0	0	0	0.999	4.85814	1
Os09g0551550	6.26504	1.2896	1.18e-06	0.000222133	0	0	0	0.999	4.85814	1
Os02g0674050	6.26507	1.2896	1.18e-06	0.000222133	0	0	0	0.999	4.85814	1
Os06g0225600	6.26507	1.2896	1.18e-06	0.000222133	0	0	0	0.999	4.85814	1
Os09g0432700	6.26508	1.2896	1.18e-06	0.000222133	0	0	0	0.999	4.85814	1
Os02g0253800	6.26508	1.2896	1.18e-06	0.000222133	0	0	0	0.999	4.85814	1
Os02g0800900	6.2651	1.28961	1.18e-06	0.000222133	0	0	0	0.999	4.85814	1
Os08g0546000	6.26511	1.28961	1.18e-06	0.000222133	0	0	0	0.999	4.85814	1
Os01g0153050	6.26514	1.28962	1.18e-06	0.000222133	0	0	0	0.999	4.85815	1
Os03g0287500	6.26515	1.28962	1.18e-06	0.000222133	0	0	0	0.999	4.85815	1
Os01g0745400	6.26515	1.28962	1.18e-06	0.000222133	0	0	0	0.999	4.85815	1
Os06g0278300	6.26516	1.28962	1.18e-06	0.000222133	0	0	0	0.999	4.85815	1
LOC_Os12g30490	6.26519	1.28963	1.18e-06	0.000222133	0	0	0	0.999	4.85815	1	Os12g0488600
Os12g0137400	6.2652	1.28963	1.18e-06	0.000222133	0	0	0	0.999	4.85815	1
Os01g0871733	6.26523	1.28963	1.18e-06	0.000222133	0	0	0	0.999	4.85815	1
Os02g0179450	6.39847	1.3154	1.15e-06	0.000222133	0	0	0	0.999	4.86426	1
LOC_Os08g20570	6.49186	1.3953	3.28e-06	0.000432948	18.2522	78.08	6.71233	0.001	4.65266	5	Os08g0300300
Os01g0864401	6.97949	1.42813	1.02e-06	0.000210019	0	0	0	0.999	4.88715	1
Os02g0561000	7.01554	1.43514	1.02e-06	0.000209562	0	0	0	0.999	4.88839	1
Os02g0750950	7.17003	1.46521	9.9e-07	0.00020937	0	0	0	0.999	4.89352	1
LOC_Os09g15775	7.23553	1.61422	7.38e-06	0.000733443	0	0	0	0.999	4.48237	1	Os09g0326900
LOC_Os02g28720	7.28752	1.56252	3.1e-06	0.000416459	18.8558	78.79	9.07588	0.001	4.66396	5	Os02g0488600
Os02g0211500	8.03228	1.63352	8.78e-07	0.000192169	0	0	0	0.999	4.91716	1
Os08g0483800	8.58451	1.7417	8.27e-07	0.000182422	0	0	0	0.999	4.92882	1
Os03g0115350	9.09756	1.84241	7.9e-07	0.000176634	0	0	0	0.999	4.93787	1
Os03g0832850	9.73354	1.96748	7.53e-07	0.00017423	0	0	0	0.999	4.94721	1
Os07g0644400	10.037	2.02724	7.38e-07	0.000172137	0	0	0	0.999	4.95107	1
Os06g0629362	10.5468	2.12772	7.16e-07	0.000168692	0	0	0	0.999	4.95684	1
Os03g0699750	10.5469	2.12775	7.16e-07	0.000168692	0	0	0	0.999	4.95684	1
Os02g0824350	10.547	2.12776	7.16e-07	0.000168692	0	0	0	0.999	4.95684	1
Os08g0103700	10.547	2.12776	7.16e-07	0.000168692	0	0	0	0.999	4.95684	1
Os05g0191800	10.547	2.12777	7.16e-07	0.000168692	0	0	0	0.999	4.95684	1
Os03g0196100	10.5471	2.12778	7.16e-07	0.000168692	0	0	0	0.999	4.95684	1
LOC_Os04g17130	10.5473	2.12782	7.16e-07	0.000168692	0	0	0	0.999	4.95684	1	Os04g0245000
Os05g0415600	10.5475	2.12787	7.16e-07	0.000168692	0	0	0	0.999	4.95685	1
Os04g0608450	11.7711	2.36946	6.77e-07	0.000168189	5.62031e-31	0	0	1	4.96781	1
Os07g0555250	12.4487	2.50348	6.61e-07	0.000166615	0	0	0	0.999	4.97257	1
Os04g0561550	14.185	2.84735	6.3e-07	0.00016046	0	0	0	0.999	4.98183	1
Os06g0643750	14.8587	2.98093	6.21e-07	0.000159001	0	0	0	0.999	4.98459	1
Os05g0541750	15.1524	3.03917	6.17e-07	0.000159001	0	0	0	0.999	4.98568	1
Os03g0244333	16.6012	3.32672	6.03e-07	0.000157661	0	0	0	0.999	4.99026	1
Os08g0160901	22.4956	4.4985	5.71e-07	0.000154818	0	0	0	0.999	5.00069	1
Os08g0564400	22.603	4.51987	5.71e-07	0.000154818	6.1783e-31	0	0	1	5.00081	1
Os03g0162400	25.999	5.19581	5.62e-07	0.000154818	0	0	0	0.999	5.00384	1
Os09g0462000	29.1073	5.81478	5.56e-07	0.000154818	3.73296e-31	0	0	1	5.00574	1
Os08g0280125	33.1978	6.62965	5.51e-07	0.000154818	0	0	0	0.999	5.00747	1
Os01g0682001	44.6849	8.91903	5.44e-07	0.000154818	0	0	0	0.999	5.01006	1
Os08g0476650	55.7204	11.1192	5.41e-07	0.000154818	0	0	0	0.999	5.0112	1
Os06g0532101	56.2076	11.2163	5.41e-07	0.000154818	0	0	0	0.999	5.01124	1
Os02g0566450	141.096	28.1464	5.36e-07	0.000154818	0	0	0	0.999	5.01294	1
Os05g0125350	652.904	130.236	5.35e-07	0.000154818	0	0	0	0.999	5.01324	1
Os07g0451101	652.974	130.25	5.35e-07	0.000154818	0	0	0	0.999	5.01324	1
Os12g0632850	654.173	130.489	5.35e-07	0.000154818	0	0	0	0.999	5.01324	1

## Sheet: Sup. File 1b
Supplementary File 1b. Differentially expressed genes from meta-analysis of RNA-seq data regarding the rice root tissue.
RGAP Gene	Effect size (Hedge's g)	Standard Error	Pvalue	Adj-Pvalue (FDR)	Q	I2 (%)	τ2	PQ	z-value	Number of studies	Gene alias (RAP-DB)
Downregulated genes (129)
LOC_Os01g58850	-1.70637	0.37683	5.95e-06	0.00082166	0.228796	0	0	0.637	4.52822	2	Os01g0802600
LOC_Os01g08100	-1.78368	0.386321	3.89e-06	0.00057595	0.0273421	0	0	0.876	4.61709	2	Os01g0176100
LOC_Os02g37694	-1.79348	0.397375	6.38e-06	0.00086853	0.694425	0	0	0.405	4.51331	2	Os02g0589600
LOC_Os02g34650	-1.83229	0.390145	2.65e-06	0.000428465	0.349056	0	0	0.559	4.69644	2	Os02g0551700
LOC_Os01g52140	-1.87739	0.395042	2.01e-06	0.000350548	0.416887	0	0	0.521	4.75238	2	Os01g0719400
LOC_Os05g38460	-1.89194	0.404965	2.98e-06	0.000462603	0.354208	0	0	0.556	4.67187	2	Os05g0459000
LOC_Os03g37950	-1.93787	0.401773	1.41e-06	0.000271183	0.655158	0	0	0.421	4.82329	2	Os03g0576400
LOC_Os04g32150	-1.93911	0.404648	1.65e-06	0.000302209	0.00108768	0	0	0.993	4.7921	2	Os04g0391900
LOC_Os03g09290	-1.94278	0.403624	1.48e-06	0.000282302	0.0410146	0	0	0.848	4.81333	2	Os03g0193075
LOC_Os11g36150	-1.98366	0.411131	1.4e-06	0.000270329	0.0461542	0	0	0.837	4.82489	2	Os11g0569500
LOC_Os03g09980	-2.01567	0.410717	9.22e-07	0.000199118	0.798613	0	0	0.375	4.90769	2	Os03g0196000
LOC_Os08g41880	-2.03116	0.417828	1.17e-06	0.000233383	0.121733	0	0	0.732	4.86123	2	Os08g0531000
LOC_Os02g36990	-2.1123	0.421777	5.5e-07	0.000199118	0.351239	0	0	0.558	5.00809	2	Os02g0580400
LOC_Os08g03170	-2.1405	0.430125	6.48e-07	0.000199118	0.101285	0	0	0.756	4.97647	2	Os08g0125200
LOC_Os01g56620	-2.32859	0.447825	2e-07	0.000199118	0.132045	0	0	0.719	5.19978	2	Os01g0773000
LOC_Os09g25865	-2.34371	0.449242	1.82e-07	0.000199118	0.531239	0	0	0.47	5.21703	2	Os09g0427100
LOC_Os01g24560	-2.35997	0.457837	2.54e-07	0.000199118	0.221783	0	0	0.642	5.15461	2	Os01g0347600
LOC_Os02g43360	-2.39613	0.457695	1.65e-07	0.000199118	9.51756e-05	0	0	0.999	5.23522	2	Os02g0649800
LOC_Os03g53400	-2.48335	0.47741	1.97e-07	0.000199118	0.633531	0	0	0.43	5.20171	2	Os03g0745600
LOC_Os05g45400	-2.61017	0.482063	6.14e-08	9.33e-05	0.251054	0	0	0.619	5.41457	2	Os05g0530300
LOC_Os01g03640	-2.75662	0.513168	7.8e-08	0.000102319	0.796302	0	0	0.376	5.37176	2	Os01g0127200
LOC_Os01g56680	-2.84187	0.511363	2.74e-08	5.13e-05	0.318008	0	0	0.576	5.55744	2	Os01g0773700
LOC_Os01g49470	-2.85536	0.514743	2.9e-08	5.2e-05	0.000523642	0	0	0.997	5.54716	2	Os01g0689451
LOC_Os10g03660	-2.88873	0.517404	2.36e-08	5.13e-05	0.365614	0	0	0.55	5.58312	2	Os10g0125300
LOC_Os04g55280	-2.94646	0.527079	2.27e-08	5.13e-05	0.00575728	0	0	0.964	5.59016	2	Os04g0646000
LOC_Os02g54130	-3.11099	0.55958	2.71e-08	5.13e-05	0.872212	0	0	0.355	5.55951	2	Os02g0782300
LOC_Os05g43040	-3.13593	0.551362	1.29e-08	3.38e-05	0.00175225	0	0	0.989	5.68761	2	Os05g0506000
Os06g0168150	-3.14589	0.703629	7.79e-06	0.000992175	0	0	0	0.999	4.47094	1
LOC_Os07g03319	-3.16048	0.706227	7.64e-06	0.000975931	0	0	0	0.999	4.47516	1	Os07g0125201
LOC_Os01g01660	-3.27193	0.567499	8.14e-09	2.29e-05	0.138818	0	0	0.711	5.76552	2	Os01g0106400
LOC_Os08g39150	-3.36349	0.580912	7.04e-09	2.21e-05	0.000254009	0	0	0.998	5.79001	2	Os08g0500800
Os01g0298500	-3.37003	0.743777	5.87e-06	0.000813923	0	0	0	0.999	4.53096	1
Os03g0270600	-3.38783	0.74699	5.75e-06	0.00080581	3.53436e-31	0	0	1	4.53532	1
Os02g0710550	-3.41286	0.751509	5.59e-06	0.000788715	0	0	0	0.999	4.54135	1
LOC_Os02g33060	-3.43271	0.588998	5.61e-09	2.21e-05	0.357356	0	0	0.554	5.82805	2	Os02g0533700
Os03g0632950	-3.44232	0.756837	5.41e-06	0.000765829	0	0	0	0.999	4.54831	1
LOC_Os10g38710	-3.44882	0.686237	5.02e-07	0.000199118	1.24074	19.4	0.216515	0.271	5.0257	2	Os10g0530500
Os02g0184650	-3.51987	0.770897	4.97e-06	0.000709293	3.31854e-31	0	0	1	4.56594	1
LOC_Os01g72205	-3.54973	0.605004	4.43e-09	1.94e-05	0.464626	0	0	0.496	5.86729	2	Os01g0950866
LOC_Os02g52220	-3.58563	0.609427	4.01e-09	1.94e-05	0.256347	0	0	0.615	5.88361	2	Os02g0759500
Os06g0714950	-3.65739	0.795962	4.33e-06	0.000633536	0	0	0	0.999	4.59493	1
Os09g0428600	-3.76301	0.815315	3.92e-06	0.000578479	0	0	0	0.999	4.6154	1
LOC_Os12g01030	-3.85199	0.831686	3.63e-06	0.000539172	0	0	0	0.999	4.63155	1	Os12g0100500
Os01g0180850	-3.89234	0.839127	3.51e-06	0.000525164	2.80082e-31	0	0	1	4.63856	1
Os01g0243300	-4.19297	0.894901	2.79e-06	0.000445264	0	0	0	0.999	4.6854	1
Os03g0192633	-4.25981	0.907374	2.67e-06	0.000429112	0	0	0	0.999	4.69466	1
Os03g0318150	-4.26827	0.908955	2.66e-06	0.000428465	0	0	0	0.999	4.6958	1
LOC_Os04g43820	-4.31027	0.709077	1.21e-09	7.95e-06	0.293923	0	0	0.589	6.0787	2	Os04g0518600
LOC_Os04g53290	-4.47737	0.948134	2.33e-06	0.000395345	0	0	0	0.999	4.72229	1	Os04g0624450
Os03g0269950	-4.47739	0.948139	2.33e-06	0.000395345	0	0	0	0.999	4.7223	1
Os02g0466900	-4.71302	0.992538	2.05e-06	0.000355485	0	0	0	0.999	4.74846	1
Os09g0486900	-4.75862	1.00116	2e-06	0.000350548	0	0	0	0.999	4.75312	1
LOC_Os08g09430	-4.99066	1.04514	1.8e-06	0.000322899	0	0	0	0.999	4.77509	1	Os08g0193700
Os01g0287400	-4.99082	1.04518	1.8e-06	0.000322899	0	0	0	0.999	4.77511	1
Os02g0312550	-4.99083	1.04518	1.8e-06	0.000322899	0	0	0	0.999	4.77511	1
LOC_Os09g08920	-5.21628	1.0881	1.64e-06	0.000300838	0	0	0	0.999	4.79395	1	Os09g0263933
Os01g0609501	-5.30827	1.10566	1.58e-06	0.000294547	6.45298e-31	0	0	1	4.80101	1
LOC_Os02g53835	-5.52097	1.14635	1.46e-06	0.000279742	0	0	0	0.999	4.81612	1	Os02g0778801
LOC_Os03g25370	-6.12007	0.969772	2.78e-10	5.46e-06	0.169843	0	0	0.683	6.31083	2	Os03g0369600
Os11g0152400	-6.78164	1.38969	1.06e-06	0.000215304	0	0	0	0.999	4.87998	1
Os06g0203000	-6.83378	1.39981	1.05e-06	0.000215304	0	0	0	0.999	4.88192	1
LOC_Os05g42400	-7.43198	1.51625	9.51e-07	0.000199118	0	0	0	0.999	4.90154	1	Os05g0504800
Os01g0213350	-7.43224	1.51631	9.51e-07	0.000199118	0	0	0	0.999	4.90155	1
LOC_Os02g06270	-7.43258	1.51637	9.51e-07	0.000199118	0	0	0	0.999	4.90156	1	Os02g0157400
Os08g0537002	-7.43258	1.51637	9.51e-07	0.000199118	0	0	0	0.999	4.90156	1
Os08g0396401	-7.43262	1.51638	9.51e-07	0.000199118	0	0	0	0.999	4.90156	1
LOC_Os07g13830	-7.43269	1.51639	9.51e-07	0.000199118	0	0	0	0.999	4.90156	1	Os07g0242000
LOC_Os04g12690	-7.43272	1.5164	9.51e-07	0.000199118	0	0	0	0.999	4.90156	1	Os04g0204000
Os02g0437901	-7.43273	1.5164	9.51e-07	0.000199118	0	0	0	0.999	4.90156	1
Os05g0129250	-7.43273	1.5164	9.51e-07	0.000199118	0	0	0	0.999	4.90156	1
LOC_Os12g35710	-7.43275	1.5164	9.51e-07	0.000199118	0	0	0	0.999	4.90156	1	Os12g0542200
LOC_Os05g23050	-7.43279	1.51641	9.51e-07	0.000199118	0	0	0	0.999	4.90156	1	Os05g0296200
Os01g0596425	-7.43279	1.51641	9.51e-07	0.000199118	0	0	0	0.999	4.90156	1
Os07g0525450	-7.4328	1.51641	9.51e-07	0.000199118	0	0	0	0.999	4.90156	1
Os05g0578750	-7.43283	1.51642	9.51e-07	0.000199118	0	0	0	0.999	4.90157	1
Os03g0744501	-7.43284	1.51642	9.51e-07	0.000199118	0	0	0	0.999	4.90157	1
Os10g0111550	-7.43285	1.51642	9.51e-07	0.000199118	3.43052e-31	0	0	1	4.90157	1
Os01g0705400	-7.43286	1.51643	9.51e-07	0.000199118	0	0	0	0.999	4.90157	1
LOC_Os01g55630	-7.4329	1.51643	9.51e-07	0.000199118	0	0	0	0.999	4.90157	1	Os01g0761800
LOC_Os04g10360	-7.43291	1.51643	9.51e-07	0.000199118	0	0	0	0.999	4.90157	1	Os04g0182300
Os08g0422401	-7.43291	1.51644	9.51e-07	0.000199118	3.43046e-31	0	0	1	4.90157	1
Os11g0235300	-7.43291	1.51644	9.51e-07	0.000199118	0	0	0	0.999	4.90157	1
Os10g0109801	-7.43292	1.51644	9.51e-07	0.000199118	0	0	0	0.999	4.90157	1
Os02g0190950	-7.43293	1.51644	9.51e-07	0.000199118	0	0	0	0.999	4.90157	1
Os06g0647000	-7.43293	1.51644	9.51e-07	0.000199118	3.43044e-31	0	0	1	4.90157	1
Os03g0798233	-7.43294	1.51644	9.51e-07	0.000199118	3.43044e-31	0	0	1	4.90157	1
LOC_Os10g03210	-7.43295	1.51644	9.51e-07	0.000199118	0	0	0	0.999	4.90157	1	Os10g0121300
Os10g0399901	-7.43295	1.51644	9.51e-07	0.000199118	0	0	0	0.999	4.90157	1
LOC_Os08g37860	-7.43297	1.51645	9.51e-07	0.000199118	0	0	0	0.999	4.90157	1	Os08g0485300
LOC_Os09g16290	-7.43298	1.51645	9.51e-07	0.000199118	0	0	0	0.999	4.90157	1	Os09g0332300
Os08g0424850	-7.43299	1.51645	9.51e-07	0.000199118	0	0	0	0.999	4.90157	1
Os05g0105401	-7.43299	1.51645	9.51e-07	0.000199118	0	0	0	0.999	4.90157	1
Os02g0722600	-7.43299	1.51645	9.51e-07	0.000199118	3.43039e-31	0	0	1	4.90157	1
Os08g0244750	-7.433	1.51645	9.51e-07	0.000199118	0	0	0	0.999	4.90157	1
LOC_Os10g24010	-7.433	1.51645	9.51e-07	0.000199118	0	0	0	0.999	4.90157	1	Os10g0381700
Os04g0248050	-7.433	1.51645	9.51e-07	0.000199118	0	0	0	0.999	4.90157	1
LOC_Os11g33300	-7.43301	1.51645	9.51e-07	0.000199118	0	0	0	0.999	4.90157	1	Os11g0539500
Os03g0284200	-7.43301	1.51646	9.51e-07	0.000199118	0	0	0	0.999	4.90157	1
Os02g0736550	-7.43301	1.51646	9.51e-07	0.000199118	0	0	0	0.999	4.90157	1
Os06g0126100	-7.43302	1.51646	9.51e-07	0.000199118	0	0	0	0.999	4.90157	1
LOC_Os02g15169	-7.43304	1.51646	9.51e-07	0.000199118	0	0	0	0.999	4.90157	1	Os02g0249900
Os01g0772650	-7.43306	1.51646	9.51e-07	0.000199118	0	0	0	0.999	4.90157	1
Os02g0233566	-7.43307	1.51647	9.51e-07	0.000199118	0	0	0	0.999	4.90157	1
LOC_Os10g20690	-7.43309	1.51647	9.51e-07	0.000199118	0	0	0	0.999	4.90157	1	Os10g0347400
Os01g0102850	-7.4331	1.51647	9.51e-07	0.000199118	0	0	0	0.999	4.90157	1
LOC_Os05g32840	-7.4331	1.51647	9.51e-07	0.000199118	0	0	0	0.999	4.90157	1	Os05g0395116
Os06g0350200	-7.4331	1.51647	9.51e-07	0.000199118	0	0	0	0.999	4.90157	1
Os04g0429087	-7.43312	1.51648	9.51e-07	0.000199118	0	0	0	0.999	4.90157	1
Os07g0590000	-7.43315	1.51648	9.51e-07	0.000199118	0	0	0	0.999	4.90158	1
LOC_Os08g39670	-7.43316	1.51648	9.51e-07	0.000199118	3.43024e-31	0	0	1	4.90158	1	Os08g0507200
LOC_Os07g01260	-7.43319	1.51649	9.51e-07	0.000199118	0	0	0	0.999	4.90158	1	Os07g0102500
Os05g0375850	-7.43319	1.51649	9.51e-07	0.000199118	3.43022e-31	0	0	1	4.90158	1
Os12g0409800	-7.43322	1.5165	9.51e-07	0.000199118	0	0	0	0.999	4.90158	1
Os09g0482650	-7.43323	1.5165	9.51e-07	0.000199118	0	0	0	0.999	4.90158	1
LOC_Os07g15770	-7.43324	1.5165	9.51e-07	0.000199118	0	0	0	0.999	4.90158	1	Os07g0261200
LOC_Os05g38790	-7.43326	1.5165	9.51e-07	0.000199118	0	0	0	0.999	4.90158	1	Os05g0463300
LOC_Os06g16210	-7.43336	1.51652	9.51e-07	0.000199118	0	0	0	0.999	4.90158	1	Os06g0273300
LOC_Os06g35870	-7.43338	1.51653	9.51e-07	0.000199118	0	0	0	0.999	4.90158	1	Os06g0552000
Os06g0518100	-7.4334	1.51653	9.51e-07	0.000199118	3.43004e-31	0	0	1	4.90158	1
LOC_Os08g12230	-7.43367	1.51658	9.51e-07	0.000199118	0	0	0	0.999	4.90159	1	Os08g0219100
Os01g0900750	-7.434	1.51665	9.51e-07	0.000199118	0	0	0	0.999	4.9016	1
Os11g0544866	-7.43408	1.51666	9.51e-07	0.000199118	0	0	0	0.999	4.9016	1
Os01g0880850	-7.76831	1.58191	9.07e-07	0.000199118	0	0	0	0.999	4.91072	1
Os11g0650700	-8.22971	1.67216	8.58e-07	0.000199118	0	0	0	0.999	4.92159	1
Os04g0457100	-8.33515	1.69282	8.49e-07	0.000199118	0	0	0	0.999	4.92383	1
Os03g0305950	-15.8888	3.1853	6.1e-07	0.000199118	0	0	0	0.999	4.98816	1
Os11g0150801	-23.2373	4.6461	5.69e-07	0.000199118	5.84715e-31	0	0	1	5.00148	1
Os02g0578500	-37.3405	7.45515	5.48e-07	0.000199118	0	0	0	0.999	5.00868	1
Os02g0527700	-550.054	109.72	5.35e-07	0.000199118	0	0	0	0.999	5.01324	1
Upregulated genes (180)
LOC_Os02g19130	1.68953	0.37508	6.65e-06	0.000874506	0.219892	0	0	0.644	4.50445	2	Os02g0293300
LOC_Os05g29900	1.69282	0.375286	6.46e-06	0.000870922	0.277066	0	0	0.599	4.51075	2	Os05g0362300
LOC_Os12g01930	1.70818	0.376806	5.81e-06	0.000810565	0.334215	0	0	0.567	4.53333	2	Os12g0110100
LOC_Os04g36830	1.72053	0.383745	7.34e-06	0.000944543	0.140851	0	0	0.709	4.48353	2	Os04g0446000
LOC_Os06g04910	1.72769	0.378748	5.08e-06	0.000721553	0.764609	0	0	0.385	4.56158	2	Os06g0141166
LOC_Os07g07470	1.73123	0.381557	5.7e-06	0.000801226	0.000472328	0	0	0.997	4.53727	2	Os07g0170100
LOC_Os07g37230	1.73851	0.380753	4.97e-06	0.000709293	0.103651	0	0	0.753	4.56599	2	Os07g0558300
LOC_Os11g43180	1.74091	0.38014	4.66e-06	0.00067159	0.494014	0	0	0.485	4.57967	2	Os11g0652600
LOC_Os04g31070	1.7464	0.380809	4.52e-06	0.000653857	0.855625	0	0	0.36	4.58603	2	Os04g0379900
LOC_Os10g02750	1.74684	0.380756	4.48e-06	0.000650678	0.555014	0	0	0.461	4.58781	2	Os10g0116800
LOC_Os07g37990	1.75504	0.384293	4.95e-06	0.000709293	4.69349e-05	0	0	1	4.56694	2	Os07g0567300
LOC_Os07g22510	1.76006	0.391006	6.75e-06	0.000883099	0.405932	0	0	0.527	4.50136	2	Os07g0407900
LOC_Os01g42350	1.76052	0.38852	5.86e-06	0.000813923	0.177952	0	0	0.677	4.53134	2	Os01g0609000
LOC_Os03g11590	1.76303	0.390737	6.42e-06	0.00086853	0.348467	0	0	0.559	4.51206	2	Os03g0215000
LOC_Os02g04960	1.77346	0.394774	7.04e-06	0.000912253	0.648865	0	0	0.423	4.49234	2	Os02g0142400
LOC_Os02g10350	1.79056	0.385497	3.4e-06	0.000511502	0.46732	0	0	0.495	4.6448	2	Os02g0197200
LOC_Os03g03550	1.81701	0.388511	2.91e-06	0.000456924	0.323401	0	0	0.573	4.67684	2	Os03g0127500
LOC_Os12g20390	1.81855	0.389073	2.95e-06	0.000459519	0.165717	0	0	0.686	4.67405	2	Os12g0299300
LOC_Os03g04130	1.81965	0.388851	2.88e-06	0.000452737	0.951858	0	0	0.333	4.67955	2	Os03g0133800
LOC_Os11g37950	1.83904	0.391007	2.56e-06	0.000423346	0.972576	0	0	0.328	4.70334	2	Os11g0592000
LOC_Os01g10150	1.87099	0.397156	2.47e-06	0.000411259	0.00188079	0	0	0.988	4.71097	2	Os01g0198200
LOC_Os01g43630	1.90776	0.400853	1.94e-06	0.000344551	9.66856e-05	0	0	0.999	4.75927	2	Os01g0626100
LOC_Os12g03500	1.91343	0.399456	1.67e-06	0.000303847	0.184337	0	0	0.672	4.79008	2	Os12g0129000
LOC_Os09g29404	1.97246	0.405772	1.17e-06	0.000233383	0.324266	0	0	0.573	4.86101	2	Os09g0469400
LOC_Os07g31450	2.00766	0.423755	2.16e-06	0.000370208	0.954057	0	0	0.333	4.73779	2	Os07g0497100
LOC_Os06g08180	2.02398	0.41648	1.18e-06	0.00023373	0.0880838	0	0	0.772	4.85972	2	Os06g0180000
LOC_Os01g08400	2.05444	0.417297	8.51e-07	0.000199118	0.000674626	0	0	0.996	4.9232	2	Os01g0179200
LOC_Os03g16824	2.07401	0.419042	7.44e-07	0.000199118	0.0112059	0	0	0.929	4.94941	2	Os03g0275900
LOC_Os02g39290	2.09866	0.420145	5.88e-07	0.000199118	0.561792	0	0	0.458	4.99508	2	Os02g0605500
LOC_Os09g01960	2.09997	0.422383	6.64e-07	0.000199118	0.00239329	0	0	0.985	4.97172	2	Os09g0106700
LOC_Os03g31400	2.10337	0.422001	6.22e-07	0.000199118	0.0336941	0	0	0.863	4.98429	2	Os03g0427900
LOC_Os07g35520	2.11483	0.422399	5.54e-07	0.000199118	0.176763	0	0	0.678	5.00671	2	Os07g0539400
LOC_Os07g43870	2.1401	0.439431	1.12e-06	0.000225135	0.985066	0	0	0.324	4.87015	2	Os07g0632600
LOC_Os09g04800	2.14162	0.427825	5.56e-07	0.000199118	0.00163939	0	0	0.99	5.00582	2	Os09g0133700
LOC_Os10g05170	2.17602	0.440339	7.74e-07	0.000199118	0.627988	0	0	0.432	4.9417	2	Os10g0141300
LOC_Os04g57680	2.17739	0.464183	2.72e-06	0.00043553	1.08744	8.04	0.0347558	0.298	4.69079	2	Os04g0672800
LOC_Os07g28260	2.23157	0.435767	3.04e-07	0.000199118	0.401822	0	0	0.53	5.12101	2	Os07g0466200
LOC_Os01g07100	2.3385	0.481624	1.2e-06	0.000237618	1.07659	7.11	0.0330534	0.3	4.85545	2	Os01g0164700
LOC_Os03g30130	2.37128	0.453186	1.67e-07	0.000199118	0.0891126	0	0	0.77	5.23246	2	Os03g0415200
LOC_Os06g43710	2.3753	0.458859	2.26e-07	0.000199118	0.159913	0	0	0.691	5.17654	2	Os06g0644800
LOC_Os04g57210	2.51027	0.470117	9.31e-08	0.000118242	0.849874	0	0	0.361	5.33968	2	Os04g0667700
LOC_Os03g03610	2.56498	0.476835	7.48e-08	0.000101582	0.100537	0	0	0.757	5.37917	2	Os03g0128100
LOC_Os01g69174	2.62326	0.483962	5.95e-08	9.33e-05	0.128914	0	0	0.723	5.42038	2	Os01g0920800
LOC_Os03g57660	2.62633	0.488045	7.39e-08	0.000101582	0.0608926	0	0	0.807	5.38133	2	Os03g0790600
LOC_Os08g37180	2.64012	0.487636	6.16e-08	9.33e-05	0.000288402	0	0	0.998	5.41413	2	Os08g0476900
LOC_Os01g01080	2.64327	0.486181	5.42e-08	9.29e-05	0.282877	0	0	0.596	5.4368	2	Os01g0100900
LOC_Os12g36770	2.94103	0.528822	2.67e-08	5.13e-05	0.117466	0	0	0.737	5.56148	2	Os12g0554500
LOC_Os03g44500	3.00737	0.532875	1.66e-08	4.1e-05	0.455415	0	0	0.5	5.64366	2	Os03g0646900
Os01g0209150	3.16276	0.706633	7.61e-06	0.000975931	0	0	0	0.999	4.47582	1
Os02g0524800	3.21581	0.716097	7.1e-06	0.000916076	0	0	0	0.999	4.49075	1
Os01g0275950	3.22523	0.71778	7.01e-06	0.000910974	0	0	0	0.999	4.49334	1
Os04g0693000	3.24882	0.722	6.8e-06	0.000886876	0	0	0	0.999	4.49975	1
Os02g0523650	3.26525	0.724944	6.66e-06	0.000874506	0	0	0	0.999	4.50414	1
Os03g0178066	3.26527	0.724947	6.66e-06	0.000874506	0	0	0	0.999	4.50415	1
Os12g0113001	3.26527	0.724947	6.66e-06	0.000874506	0	0	0	0.999	4.50415	1
Os01g0864100	3.26527	0.724948	6.66e-06	0.000874506	0	0	0	0.999	4.50415	1
Os07g0692001	3.26529	0.724951	6.66e-06	0.000874506	0	0	0	0.999	4.50416	1
Os09g0347750	3.2653	0.724952	6.66e-06	0.000874506	0	0	0	0.999	4.50416	1
Os11g0265650	3.2653	0.724952	6.66e-06	0.000874506	0	0	0	0.999	4.50416	1
Os05g0536000	3.29764	0.730755	6.4e-06	0.00086853	0	0	0	0.999	4.51266	1
Os01g0513950	3.31173	0.733285	6.29e-06	0.000860225	0	0	0	0.999	4.5163	1
Os11g0672800	3.31174	0.733286	6.29e-06	0.000860225	0	0	0	0.999	4.5163	1
Os06g0621950	3.33529	0.737521	6.12e-06	0.000842035	0	0	0	0.999	4.5223	1
LOC_Os09g30474	3.3704	0.580517	6.4e-09	2.21e-05	0.200248	0	0	0.659	5.80586	2	Os09g0482720
LOC_Os10g31040	3.6058	0.612175	3.86e-09	1.94e-05	0.0994045	0	0	0.758	5.89016	2	Os10g0447900
Os04g0420500	3.65208	0.794991	4.35e-06	0.000634431	0	0	0	0.999	4.59386	1
Os03g0155632	3.67832	0.79979	4.24e-06	0.000623289	0	0	0	0.999	4.59911	1
LOC_Os06g06910	3.74178	0.692173	6.45e-08	9.4e-05	1.13916	12.22	0.141784	0.289	5.40586	2	Os06g0164500
Os02g0328550	3.85593	0.83241	3.62e-06	0.000539172	0	0	0	0.999	4.63224	1
Os12g0191150	4.06285	0.870693	3.07e-06	0.000462718	0	0	0	0.999	4.66623	1
Os09g0538901	4.06286	0.870693	3.07e-06	0.000462718	0	0	0	0.999	4.66623	1
Os11g0155950	4.06432	0.870965	3.06e-06	0.000462718	0	0	0	0.999	4.66646	1
Os11g0645301	4.06659	0.871385	3.06e-06	0.000462718	0	0	0	0.999	4.66681	1
Os07g0626700	4.06661	0.87139	3.06e-06	0.000462718	0	0	0	0.999	4.66681	1
Os07g0471050	4.07014	0.872045	3.05e-06	0.000462718	0	0	0	0.999	4.66735	1
Os02g0110101	4.08294	0.874423	3.02e-06	0.000462718	0	0	0	0.999	4.6693	1
LOC_Os04g51370	4.11101	0.710778	7.3e-09	2.21e-05	1.05612	5.31	0.0664352	0.305	5.78381	2	Os04g0602800
Os11g0638700	4.12516	0.882273	2.93e-06	0.000457857	0	0	0	0.999	4.67561	1
Os10g0100900	4.1675	0.890155	2.84e-06	0.000449653	0	0	0	0.999	4.68177	1
Os02g0730450	4.18736	0.893854	2.8e-06	0.000445264	0	0	0	0.999	4.68461	1
Os05g0390550	4.28202	0.911523	2.63e-06	0.00042812	0	0	0	0.999	4.69765	1
Os08g0564900	4.28421	0.911934	2.63e-06	0.00042812	0	0	0	0.999	4.69794	1
Os02g0657550	4.30018	0.914919	2.6e-06	0.000426611	0	0	0	0.999	4.70007	1
Os02g0614250	4.30718	0.916227	2.59e-06	0.000426463	0	0	0	0.999	4.70099	1
Os06g0346900	4.36296	0.92667	2.5e-06	0.0004151	0	0	0	0.999	4.70822	1
LOC_Os12g27810	4.38865	0.931484	2.46e-06	0.000411259	0	0	0	0.999	4.71146	1	Os12g0464300
Os03g0325400	4.44831	0.942677	2.37e-06	0.000399115	0	0	0	0.999	4.71881	1
Os03g0802800	4.47164	0.947058	2.34e-06	0.000395345	0	0	0	0.999	4.72161	1
Os02g0478650	4.6111	0.973303	2.16e-06	0.000370208	0	0	0	0.999	4.73758	1
Os06g0247101	4.63683	0.978155	2.13e-06	0.00036832	0	0	0	0.999	4.74038	1
Os06g0156650	4.7493	0.999395	2.01e-06	0.000350548	0	0	0	0.999	4.75218	1
Os10g0168200	4.74934	0.999401	2.01e-06	0.000350548	0	0	0	0.999	4.75218	1
Os03g0182350	4.84728	1.01794	1.92e-06	0.000341708	0	0	0	0.999	4.76185	1
LOC_Os07g22710	4.86153	0.786201	6.27e-10	6.69e-06	0.0105033	0	0	0.933	6.18357	2	Os07g0409900
Os04g0624900	4.86535	1.02136	1.9e-06	0.000340336	0	0	0	0.999	4.76358	1
LOC_Os01g62620	4.99562	0.809577	6.8e-10	6.69e-06	0.198876	0	0	0.66	6.17065	2	Os01g0844400
LOC_Os09g33876	5.249	0.855725	8.57e-10	6.75e-06	0.97318	0	0	0.328	6.13398	2	Os09g0513800
Os12g0157066	5.26578	1.09754	1.6e-06	0.00029651	0	0	0	0.999	4.79779	1
Os03g0367150	5.26809	1.09798	1.6e-06	0.00029651	0	0	0	0.999	4.79797	1
Os01g0734150	5.3577	1.1151	1.55e-06	0.00029059	0	0	0	0.999	4.80467	1
Os03g0802400	5.37917	1.11921	1.54e-06	0.000289711	0	0	0	0.999	4.80623	1
Os06g0633375	5.388	1.1209	1.53e-06	0.000289711	0	0	0	0.999	4.80687	1
Os06g0328200	5.68071	1.177	1.39e-06	0.00026955	5.69442e-31	0	0	1	4.82644	1
Os06g0250800	5.68072	1.177	1.39e-06	0.00026955	5.6944e-31	0	0	1	4.82644	1
Os02g0254233	5.86621	1.21266	1.32e-06	0.000257565	0	0	0	0.999	4.83747	1
Os03g0102000	5.97993	1.23456	1.27e-06	0.000250787	0	0	0	0.999	4.84376	1
Os06g0583501	6.78241	1.38984	1.06e-06	0.000215304	0	0	0	0.999	4.88	1
Os01g0728325	6.78255	1.38986	1.06e-06	0.000215304	0	0	0	0.999	4.88001	1
Os01g0817900	6.78257	1.38987	1.06e-06	0.000215304	0	0	0	0.999	4.88001	1
Os02g0152800	6.88608	1.40997	1.04e-06	0.000215304	0	0	0	0.999	4.88383	1
Os01g0921450	7.54594	1.53849	9.35e-07	0.000199118	0	0	0	0.999	4.90478	1
Os09g0131150	7.62103	1.55314	9.26e-07	0.000199118	0	0	0	0.999	4.90684	1
Os06g0664000	7.63442	1.55576	9.24e-07	0.000199118	0	0	0	0.999	4.9072	1
Os03g0102600	7.70327	1.5692	9.15e-07	0.000199118	0	0	0	0.999	4.90903	1
LOC_Os04g44910	7.71262	1.19771	1.2e-10	4.72e-06	0.000167553	0	0	0.999	6.43948	2	Os04g0531500
Os07g0546150	7.83983	1.59589	8.99e-07	0.000199118	0	0	0	0.999	4.91252	1
Os06g0187950	9.35876	1.89375	7.74e-07	0.000199118	0	0	0	0.999	4.94193	1
Os08g0235650	9.65348	1.95172	7.57e-07	0.000199118	0	0	0	0.999	4.94613	1
Os10g0339532	9.65365	1.95176	7.57e-07	0.000199118	0	0	0	0.999	4.94614	1
Os11g0197466	9.78468	1.97755	7.5e-07	0.000199118	0	0	0	0.999	4.94789	1
Os01g0700400	10.0082	2.02157	7.39e-07	0.000199118	0	0	0	0.999	4.95072	1
Os10g0516551	10.3277	2.08452	7.25e-07	0.000199118	0	0	0	0.999	4.95446	1
Os08g0544250	11.5518	2.32614	6.83e-07	0.000199118	0	0	0	0.999	4.9661	1
Os03g0196100	12.2148	2.4572	6.66e-07	0.000199118	5.22612e-31	0	0	1	4.97101	1
Os04g0200000	12.3569	2.48531	6.63e-07	0.000199118	0	0	0	0.999	4.97197	1
Os06g0157125	17.0963	3.42505	5.99e-07	0.000199118	0	0	0	0.999	4.99156	1
LOC_Os08g32530	20.0022	4.00255	5.81e-07	0.000199118	0	0	0	0.999	4.99738	1	Os08g0421000
Os07g0650300	20.0111	4.00431	5.81e-07	0.000199118	0	0	0	0.999	4.99739	1
Os07g0284950	20.0118	4.00444	5.81e-07	0.000199118	0	0	0	0.999	4.99739	1
LOC_Os11g15210	20.012	4.00448	5.81e-07	0.000199118	0	0	0	0.999	4.99739	1	Os11g0258700
Os06g0542350	20.0122	4.00452	5.81e-07	0.000199118	0	0	0	0.999	4.99739	1
LOC_Os11g34070	20.0122	4.00454	5.81e-07	0.000199118	0	0	0	0.999	4.99739	1	Os11g0542800
LOC_Os07g48650	20.0127	4.00463	5.81e-07	0.000199118	0	0	0	0.999	4.99739	1	Os07g0685900
LOC_Os01g19120	20.0127	4.00464	5.81e-07	0.000199118	0	0	0	0.999	4.99739	1	Os01g0295600
Os06g0364850	20.013	4.00468	5.81e-07	0.000199118	0	0	0	0.999	4.9974	1
Os04g0155750	20.013	4.00469	5.81e-07	0.000199118	0	0	0	0.999	4.9974	1
Os04g0633850	20.0132	4.00472	5.81e-07	0.000199118	0	0	0	0.999	4.9974	1
Os12g0203900	20.0136	4.0048	5.81e-07	0.000199118	0	0	0	0.999	4.9974	1
Os05g0125250	20.0137	4.00483	5.81e-07	0.000199118	0	0	0	0.999	4.9974	1
Os10g0357850	20.0138	4.00485	5.81e-07	0.000199118	0	0	0	0.999	4.9974	1
Os01g0834150	20.014	4.00488	5.81e-07	0.000199118	0	0	0	0.999	4.9974	1
Os01g0764150	20.014	4.00489	5.81e-07	0.000199118	0	0	0	0.999	4.9974	1
Os12g0632100	20.014	4.00489	5.81e-07	0.000199118	0	0	0	0.999	4.9974	1
Os02g0738750	20.014	4.00489	5.81e-07	0.000199118	0	0	0	0.999	4.9974	1
Os08g0423400	20.0141	4.00491	5.81e-07	0.000199118	0	0	0	0.999	4.9974	1
Os08g0273600	20.0142	4.00493	5.81e-07	0.000199118	0	0	0	0.999	4.9974	1
Os11g0435301	20.0142	4.00493	5.81e-07	0.000199118	0	0	0	0.999	4.9974	1
Os05g0386100	20.0143	4.00494	5.81e-07	0.000199118	0	0	0	0.999	4.9974	1
LOC_Os03g46690	20.0143	4.00494	5.81e-07	0.000199118	0	0	0	0.999	4.9974	1	Os03g0669700
Os09g0100750	20.0144	4.00496	5.81e-07	0.000199118	0	0	0	0.999	4.9974	1
Os06g0590550	20.0144	4.00496	5.81e-07	0.000199118	0	0	0	0.999	4.9974	1
Os06g0365450	20.0144	4.00496	5.81e-07	0.000199118	0	0	0	0.999	4.9974	1
Os07g0499650	20.0144	4.00496	5.81e-07	0.000199118	0	0	0	0.999	4.9974	1
Os03g0320850	20.0144	4.00497	5.81e-07	0.000199118	0	0	0	0.999	4.9974	1
Os02g0171301	20.0144	4.00497	5.81e-07	0.000199118	0	0	0	0.999	4.9974	1
Os02g0526650	20.0145	4.00498	5.81e-07	0.000199118	0	0	0	0.999	4.9974	1
Os07g0124650	20.0145	4.00498	5.81e-07	0.000199118	0	0	0	0.999	4.9974	1
Os07g0668251	20.0145	4.00498	5.81e-07	0.000199118	0	0	0	0.999	4.9974	1
LOC_Os12g31748	20.0145	4.00498	5.81e-07	0.000199118	0	0	0	0.999	4.9974	1	Os12g0501700
Os01g0891350	20.0145	4.00498	5.81e-07	0.000199118	0	0	0	0.999	4.9974	1
Os03g0787350	20.0145	4.00498	5.81e-07	0.000199118	0	0	0	0.999	4.9974	1
LOC_Os11g14930	20.0145	4.00498	5.81e-07	0.000199118	0	0	0	0.999	4.9974	1	Os11g0255800
Os08g0487050	20.0146	4.005	5.81e-07	0.000199118	0	0	0	0.999	4.9974	1
Os10g0161100	20.0147	4.00502	5.81e-07	0.000199118	0	0	0	0.999	4.9974	1
Os02g0597850	20.0147	4.00502	5.81e-07	0.000199118	0	0	0	0.999	4.9974	1
LOC_Os07g06530	20.0148	4.00504	5.81e-07	0.000199118	0	0	0	0.999	4.9974	1	Os07g0159200
Os04g0103351	20.0148	4.00505	5.81e-07	0.000199118	0	0	0	0.999	4.9974	1
Os11g0697100	20.0149	4.00506	5.81e-07	0.000199118	0	0	0	0.999	4.9974	1
LOC_Os08g32070	20.0149	4.00506	5.81e-07	0.000199118	0	0	0	0.999	4.9974	1	Os08g0415900
Os01g0810833	20.015	4.00507	5.81e-07	0.000199118	0	0	0	0.999	4.9974	1
Os03g0289133	20.015	4.00508	5.81e-07	0.000199118	0	0	0	0.999	4.9974	1
Os04g0116650	20.015	4.00509	5.81e-07	0.000199118	0	0	0	0.999	4.9974	1
LOC_Os09g37400	20.0152	4.00512	5.81e-07	0.000199118	0	0	0	0.999	4.9974	1	Os09g0546100
Os05g0365450	20.0153	4.00515	5.81e-07	0.000199118	0	0	0	0.999	4.9974	1
Os04g0170166	20.0158	4.00524	5.81e-07	0.000199118	0	0	0	0.999	4.9974	1
LOC_Os10g07562	20.016	4.00528	5.81e-07	0.000199118	0	0	0	0.999	4.9974	1	Os10g0162846
Os01g0816525	20.0164	4.00536	5.81e-07	0.000199118	0	0	0	0.999	4.9974	1
Os11g0543900	20.0181	4.00571	5.81e-07	0.000199118	0	0	0	0.999	4.9974	1
Os09g0572950	23.0482	4.60846	5.69e-07	0.000199118	0	0	0	0.999	5.00128	1
Os07g0555250	33.1367	6.61747	5.52e-07	0.000199118	0	0	0	0.999	5.00745	1

## Sheet: Sup. File 1c
Supplementary File 1c. Differentially expressed genes from meta-analysis of microarray data regarding the rice seedling/shoot tissue.
RGAP Gene	Effect size (Hedge's g)	Standard Error	Pvalue	Adj-Pvalue (FDR)	Q	I2 (%)	τ2	PQ	z-value	Number of studies	Gene alias (RAP-DB)
Downregulated genes (1277)
LOC_Os02g04750	-1.12971	0.282795	6.47e-05	0.000983391	2.28158	0	0	0.517	3.9948	4	Os02g0140400
LOC_Os11g32369	-1.14357	0.27854	4.03e-05	0.000692417	1.59724	0	0	0.661	4.1056	4	Os11g0526900
LOC_Os03g24590	-1.15206	0.283577	4.85e-05	0.000792897	2.4568	0	0	0.484	4.0626	4	Os03g0360600
LOC_Os10g04770	-1.16195	0.280163	3.36e-05	0.000611765	2.2518	0	0	0.523	4.14741	4	Os10g0136900
LOC_Os01g14810	-1.198	0.292336	4.17e-05	0.000708429	3.14141	4.5	0.0155943	0.373	4.098	4	Os01g0250900
LOC_Os03g08850	-1.20743	0.281922	1.85e-05	0.000399461	1.65613	0	0	0.648	4.28285	4	Os03g0187500
LOC_Os09g39870	-1.20984	0.29379	3.82e-05	0.000666401	3.22418	6.95	0.0241275	0.361	4.11804	4	Os09g0572200
LOC_Os02g19950	-1.23312	0.283048	1.32e-05	0.000316676	0.363338	0	0	0.938	4.35656	4	Os02g0302500
LOC_Os06g11370	-1.23381	0.28255	1.26e-05	0.000308334	2.5754	0	0	0.464	4.36671	4	Os06g0217500
LOC_Os06g19970	-1.23385	0.282255	1.23e-05	0.000304467	0.73439	0	0	0.864	4.3714	4	Os06g0303600
LOC_Os01g11054	-1.27739	0.282987	6.36e-06	0.000222717	0.585411	0	0	0.9	4.51394	4	Os01g0208700
LOC_Os06g43630	-1.30541	0.285311	4.75e-06	0.000203202	1.30379	0	0	0.729	4.57539	4	Os06g0643800
LOC_Os09g27520	-1.30733	0.322654	5.08e-05	0.000820146	0.164011	0	0	0.922	4.05182	3	Os09g0447600
LOC_Os03g45779	-1.30898	0.323278	5.14e-05	0.000827111	3.64433	17.68	0.0746552	0.303	4.04909	4	Os03g0660000
LOC_Os04g33110	-1.32541	0.288424	4.32e-06	0.000198743	1.43388	0	0	0.698	4.59535	4	Os04g0403900
LOC_Os05g09740	-1.32546	0.324566	4.43e-05	0.000742358	0.770806	0	0	0.681	4.0838	3	Os05g0190300
LOC_Os02g12930	-1.33488	0.326808	4.42e-05	0.000740035	0.626957	0	0	0.732	4.08461	3
LOC_Os01g71300	-1.33598	0.325814	4.12e-05	0.000703564	0.443483	0	0	0.801	4.10042	3	Os01g0939700
LOC_Os11g47460	-1.35465	0.332372	4.59e-05	0.000760172	1.34811	0	0	0.51	4.0757	3	Os11g0700500
LOC_Os05g22880	-1.36009	0.326653	3.13e-05	0.000578461	0.488782	0	0	0.784	4.16372	3
LOC_Os04g39444	-1.36226	0.325901	2.92e-05	0.000550512	0.499858	0	0	0.78	4.17998	3
LOC_Os08g29400	-1.36703	0.290015	2.43e-06	0.000123689	2.36117	0	0	0.501	4.71366	4	Os08g0382800
LOC_Os02g42220	-1.36931	0.290742	2.48e-06	0.00012584	1.58451	0	0	0.664	4.70971	4	Os02g0633300
LOC_Os07g45090	-1.37087	0.334531	4.17e-05	0.000708577	4.00289	25.05	0.112195	0.265	4.09787	4	Os07g0645400
LOC_Os02g04810	-1.37567	0.33461	3.93e-05	0.000678789	1.77822	0	0	0.412	4.11127	3	Os02g0141100
LOC_Os09g32580	-1.37662	0.289352	1.96e-06	0.00010367	0.364088	0	0	0.938	4.75759	4	Os09g0502600
LOC_Os02g02350	-1.37805	0.292752	2.51e-06	0.000126975	2.67471	0	0	0.447	4.70724	4	Os02g0114600
LOC_Os08g40870	-1.37914	0.327372	2.52e-05	0.00050043	1.42279	0	0	0.492	4.21277	3	Os08g0520200
LOC_Os02g09340	-1.38498	0.344453	5.8e-05	0.000909776	4.10356	26.89	0.127887	0.255	4.0208	4	Os02g0186400
LOC_Os03g50540	-1.39	0.292531	2.02e-06	0.000106298	1.69838	0	0	0.638	4.75164	4	Os03g0713400
LOC_Os02g43510	-1.39461	0.333052	2.82e-05	0.000539623	1.89718	0	0	0.389	4.18736	3	Os02g0651400
LOC_Os02g47900	-1.40128	0.327864	1.92e-05	0.000410704	0.534654	0	0	0.767	4.27397	3	Os02g0708600
LOC_Os07g45010	-1.42502	0.329193	1.5e-05	0.000344139	0.906912	0	0	0.637	4.32883	3	Os07g0644700
LOC_Os04g43916	-1.43924	0.33929	2.22e-05	0.00045664	1.95959	0	0	0.378	4.24193	3	Os04g0519900
LOC_Os09g39510	-1.44819	0.291939	7.03e-07	4.23e-05	0.498577	0	0	0.915	4.96061	4	Os09g0568500
LOC_Os06g23190	-1.45067	0.292465	7.04e-07	4.23e-05	2.18908	0	0	0.536	4.96014	4	Os06g0339500
LOC_Os12g07110	-1.45524	0.31093	2.86e-06	0.000142755	3.34915	10.43	0.0404062	0.344	4.68029	4	Os12g0168700
LOC_Os03g25460	-1.46011	0.292986	6.24e-07	3.83e-05	1.917	0	0	0.59	4.98353	4	Os03g0370600
LOC_Os09g36630	-1.46465	0.292373	5.46e-07	3.39e-05	1.32365	0	0	0.724	5.00954	4	Os09g0537200
LOC_Os08g42950	-1.46873	0.349012	2.57e-05	0.000507988	4.20235	28.61	0.139413	0.245	4.20826	4	Os08g0542600
LOC_Os01g67750	-1.47153	0.295524	6.38e-07	3.9e-05	1.14159	0	0	0.767	4.97939	4	Os01g0904500
LOC_Os04g47860	-1.47614	0.299042	7.96e-07	4.71e-05	1.67638	0	0	0.643	4.93623	4	Os04g0566400
LOC_Os11g12740	-1.47733	0.357645	3.62e-05	0.000642591	4.12677	27.3	0.140553	0.253	4.13072	4	Os11g0235200
LOC_Os09g38340	-1.5056	0.294537	3.19e-07	2.16e-05	0.310819	0	0	0.947	5.11174	4	Os09g0555700
LOC_Os02g52130	-1.50747	0.364129	3.47e-05	0.000624813	4.45932	32.73	0.173496	0.219	4.13994	4	Os02g0757700
LOC_Os02g54624	-1.51477	0.359749	2.55e-05	0.000503921	4.17916	28.22	0.146571	0.247	4.21063	4	Os02g0787500
LOC_Os09g22410	-1.51647	0.334373	5.75e-06	0.000214102	1.06372	0	0	0.588	4.53528	3	Os09g0391501
LOC_Os12g17310	-1.51747	0.300124	4.28e-07	2.75e-05	2.19698	0	0	0.534	5.05615	4	Os12g0271600
LOC_Os11g31480	-1.52512	0.297637	2.99e-07	2.04e-05	1.66165	0	0	0.647	5.12409	4	Os11g0514000
LOC_Os04g02620	-1.52824	0.295517	2.32e-07	1.65e-05	0.268877	0	0	0.954	5.17139	4	Os04g0116600
LOC_Os11g45130	-1.52905	0.30501	5.35e-07	3.34e-05	2.97828	0	0	0.396	5.01314	4	Os11g0676500
LOC_Os06g51500	-1.53233	0.30321	4.33e-07	2.78e-05	2.36575	0	0	0.5	5.05369	4	Os06g0731700
LOC_Os01g44069	-1.54031	0.30015	2.87e-07	1.97e-05	1.21773	0	0	0.749	5.13179	4	Os01g0631400
LOC_Os10g35930	-1.54873	0.310582	6.15e-07	3.79e-05	3.13294	4.24	0.0168099	0.374	4.98653	4	Os10g0503100
LOC_Os03g61310	-1.55145	0.333295	3.24e-06	0.000158558	3.5979	16.62	0.0747884	0.309	4.65489	4	Os03g0828800
LOC_Os07g09720	-1.55892	0.297112	1.55e-07	1.16e-05	0.657242	0	0	0.883	5.2469	4	Os07g0195400
LOC_Os03g24910	-1.5592	0.353081	1.01e-05	0.000272968	2.18482	8.46	0.0316583	0.339	4.41597	3	Os03g0363950
LOC_Os07g10970	-1.56004	0.301157	2.22e-07	1.59e-05	0.980741	0	0	0.806	5.18017	4	Os07g0211000
LOC_Os05g23450	-1.57346	0.319901	8.72e-07	5.1e-05	3.41555	12.17	0.0498652	0.335	4.9186	4	Os05g0299600
LOC_Os03g20520	-1.59041	0.299377	1.08e-07	8.48e-06	0.8928	0	0	0.827	5.3124	4	Os03g0321400
LOC_Os01g24090	-1.59041	0.306892	2.19e-07	1.57e-05	2.59305	0	0	0.461	5.18233	4	Os01g0343500
LOC_Os06g27680	-1.59697	0.38124	2.8e-05	0.000537632	2.48282	19.45	0.0851396	0.291	4.18888	3	Os06g0470800
LOC_Os08g14020	-1.59996	0.398342	5.91e-05	0.000921167	4.85719	38.24	0.241118	0.187	4.01656	4	Os08g0238500
LOC_Os01g07090	-1.60262	0.302971	1.23e-07	9.43e-06	3.03224	1.06	0.00391007	0.388	5.28969	4	Os01g0164600
LOC_Os07g10190	-1.60678	0.347348	3.73e-06	0.000177228	3.70298	18.98	0.0930879	0.296	4.62586	4	Os07g0201500
LOC_Os02g51840	-1.61439	0.385511	2.82e-05	0.000539607	4.57803	34.47	0.20463	0.207	4.18765	4	Os02g0754800
LOC_Os03g56310	-1.62427	0.301274	6.99e-08	5.75e-06	1.68199	0	0	0.642	5.39136	4	Os03g0774300
LOC_Os03g53050	-1.62704	0.395093	3.82e-05	0.000666401	4.89049	38.66	0.240991	0.185	4.1181	4	Os03g0741400
LOC_Os05g02040	-1.63465	0.352813	3.6e-06	0.000171752	3.88924	22.86	0.11437	0.277	4.63318	4	Os05g0111000
LOC_Os10g40100	-1.64627	0.341263	1.41e-06	7.7e-05	3.58696	16.36	0.0776218	0.311	4.82406	4	Os10g0548700
LOC_Os07g26990	-1.65748	0.350443	2.25e-06	0.000115795	1.22165	0	0	0.545	4.72968	3	Os07g0452801
LOC_Os06g31190	-1.66034	0.377364	1.08e-05	0.00028264	4.41478	32.05	0.182599	0.223	4.39984	4	Os06g0507900
LOC_Os02g47620	-1.66517	0.323051	2.54e-07	1.77e-05	3.33465	10.04	0.0420783	0.346	5.15452	4	Os02g0705100
LOC_Os09g38268	-1.66577	0.304831	4.64e-08	4e-06	1.29222	0	0	0.731	5.46457	4	Os09g0555200
LOC_Os07g27880	-1.66589	0.414034	5.73e-05	0.000903009	0.693104	0	0	0.406	4.02356	2	Os07g0462800
LOC_Os04g34530	-1.6731	0.333448	5.23e-07	3.27e-05	3.40497	11.89	0.0542834	0.336	5.01758	4	Os04g0422600
LOC_Os03g60460	-1.67573	0.378623	9.61e-06	0.000266357	4.39366	31.72	0.181957	0.225	4.42586	4	Os03g0819100
LOC_Os10g17130	-1.67756	0.413019	4.87e-05	0.000795452	0.43118	0	0	0.513	4.06169	2
LOC_Os01g68390	-1.68569	0.405566	3.23e-05	0.000592738	5.07206	40.85	0.267819	0.173	4.1564	4	Os01g0911900
LOC_Os03g46930	-1.68772	0.34512	1.01e-06	5.82e-05	0.165465	0	0	0.921	4.89025	3	Os03g0672500
LOC_Os09g14520	-1.68918	0.346468	1.09e-06	6.19e-05	1.07267	0	0	0.586	4.87543	3	Os09g0314333
LOC_Os09g30340	-1.70191	0.425449	6.33e-05	0.000966834	5.46226	45.08	0.324523	0.149	4.00026	4	Os09g0481200
LOC_Os11g16480	-1.70204	0.36825	3.8e-06	0.000180091	3.96266	24.29	0.13342	0.27	4.62197	4	Os11g0266000
LOC_Os01g66430	-1.70615	0.414739	3.89e-05	0.000674835	0.382289	0	0	0.54	4.11379	2
LOC_Os02g10050	-1.70722	0.379634	6.89e-06	0.000227608	4.19364	28.46	0.165491	0.246	4.49701	4	Os02g0193900
LOC_Os04g42280	-1.71311	0.311306	3.73e-08	3.34e-06	1.28713	0	0	0.733	5.50298	4	Os04g0501100
LOC_Os10g21970	-1.72031	0.414084	3.26e-05	0.000596753	0.182242	0	0	0.673	4.1545	2
LOC_Os01g71114	-1.72515	0.411806	2.8e-05	0.000537023	0.000753692	0	0	0.995	4.18923	2	Os01g0937400
LOC_Os06g41390	-1.73378	0.347886	6.24e-07	3.83e-05	0.337169	0	0	0.846	4.98374	3	Os06g0618150
LOC_Os09g01610	-1.73662	0.343624	4.33e-07	2.78e-05	3.54122	15.28	0.0732765	0.317	5.05385	4	Os09g0103400
LOC_Os07g48490	-1.73723	0.336163	2.37e-07	1.68e-05	3.33838	10.14	0.0474648	0.345	5.16782	4	Os07g0683900
LOC_Os05g07140	-1.73809	0.337862	2.68e-07	1.85e-05	3.51784	14.72	0.067788	0.32	5.14436	4	Os05g0164200
LOC_Os04g11890	-1.74633	0.42808	4.51e-05	0.000750342	5.40061	44.45	0.321481	0.153	4.07945	4	Os04g0195100
LOC_Os01g50080	-1.75491	0.422198	3.23e-05	0.000592638	0.928471	0	0	0.34	4.1566	2	Os01g0695700
LOC_Os06g37560	-1.75836	0.361619	1.16e-06	6.56e-05	4.01354	25.25	0.13237	0.264	4.86248	4	Os06g0573600
LOC_Os02g39360	-1.77086	0.442158	6.2e-05	0.000952651	5.89365	49.1	0.382541	0.122	4.00504	4	Os02g0606200
LOC_Os07g40770	-1.77351	0.309761	1.03e-08	1.08e-06	1.4834	0	0	0.687	5.72542	4	Os07g0598700
LOC_Os08g12430	-1.77406	0.433157	4.21e-05	0.000713884	5.70567	47.42	0.355533	0.134	4.09565	4	Os08g0220600
LOC_Os06g34730	-1.77914	0.417296	2.01e-05	0.00042343	5.00625	40.07	0.276827	0.177	4.2635	4	Os06g0538400
LOC_Os10g10244	-1.78006	0.314162	1.46e-08	1.46e-06	2.63136	0	0	0.454	5.66607	4	Os10g0182000
LOC_Os05g25080	-1.78119	0.415398	1.8e-05	0.000392952	0.00866188	0	0	0.945	4.28791	2
LOC_Os05g41640	-1.794	0.388827	3.95e-06	0.000186273	4.31466	30.47	0.184864	0.233	4.61389	4	Os05g0496200
LOC_Os05g01120	-1.7983	0.44025	4.41e-05	0.000739913	5.90522	49.2	0.381065	0.122	4.08473	4	Os05g0101600
LOC_Os03g36750	-1.79964	0.31354	9.48e-09	1e-06	0.568001	0	0	0.903	5.73975	4	Os03g0565200
LOC_Os06g16330	-1.80409	0.361386	5.97e-07	3.68e-05	3.9379	23.82	0.124633	0.272	4.99216	4	Os06g0274500
LOC_Os10g35010	-1.81274	0.428976	2.38e-05	0.000480395	5.03019	40.36	0.294785	0.176	4.22575	4	Os10g0492000
LOC_Os11g32390	-1.82409	0.319046	1.08e-08	1.12e-06	2.96074	0	0	0.398	5.71732	4	Os11g0527100
LOC_Os10g40030	-1.82551	0.356077	2.95e-07	2.01e-05	0.57754	0	0	0.751	5.12674	3	Os10g0548000
LOC_Os04g26240	-1.82688	0.358017	3.35e-07	2.25e-05	0.521113	0	0	0.772	5.10276	3	Os04g0329500
LOC_Os03g63970	-1.82765	0.316684	7.87e-09	8.51e-07	2.44838	0	0	0.486	5.77121	4	Os03g0856700
LOC_Os05g27520	-1.82975	0.439594	3.15e-05	0.000581261	5.43793	44.83	0.340987	0.151	4.16236	4	Os05g0341300
LOC_Os10g11820	-1.83347	0.37653	1.12e-06	6.35e-05	4.12857	27.34	0.155388	0.253	4.8694	4	Os10g0194300
LOC_Os06g02420	-1.84406	0.4096	6.73e-06	0.000226206	4.62902	35.19	0.236281	0.201	4.5021	4	Os06g0114500
LOC_Os08g42850	-1.85789	0.316313	4.27e-09	4.96e-07	1.61061	0	0	0.658	5.87357	4	Os08g0541400
LOC_Os03g52840	-1.86471	0.319174	5.15e-09	5.91e-07	2.18006	0	0	0.537	5.84228	4	Os03g0738400
LOC_Os01g65010	-1.87175	0.428951	1.28e-05	0.00031138	0.603342	0	0	0.441	4.36356	2	Os01g0870400
LOC_Os07g09800	-1.88092	0.316431	2.78e-09	3.43e-07	0.931503	0	0	0.818	5.94417	4	Os07g0196200
LOC_Os12g03430	-1.88546	0.35422	1.02e-07	8.06e-06	3.50501	14.41	0.0740557	0.322	5.32283	4	Os12g0127900
LOC_Os03g44660	-1.88635	0.451805	2.98e-05	0.000558586	5.67506	47.14	0.380399	0.136	4.17515	4	Os03g0648900
LOC_Os12g31790	-1.88772	0.359409	1.5e-07	1.13e-05	0.0555072	0	0	0.974	5.25229	3	Os12g0502100
LOC_Os11g47800	-1.89968	0.451885	2.62e-05	0.000514038	5.97695	49.81	0.406296	0.117	4.20391	4	Os11g0704300
LOC_Os04g48230	-1.91015	0.366659	1.89e-07	1.39e-05	3.64428	17.68	0.0977307	0.303	5.2096	4	Os04g0570800
LOC_Os01g38510	-1.91178	0.319713	2.24e-09	2.83e-07	1.86683	0	0	0.601	5.97966	4	Os01g0565900
LOC_Os02g51070	-1.91259	0.344395	2.8e-08	2.61e-06	3.30928	9.35	0.0459164	0.349	5.55347	4	Os02g0744700
LOC_Os03g62610	-1.91707	0.339851	1.69e-08	1.67e-06	3.37989	11.24	0.052005	0.34	5.64093	4	Os03g0843200
LOC_Os10g27110	-1.93288	0.457657	2.41e-05	0.000483544	5.9812	49.84	0.416242	0.117	4.22342	4	Os10g0411100
LOC_Os05g11850	-1.93659	0.321708	1.75e-09	2.28e-07	2.70779	0	0	0.441	6.01971	4	Os05g0209100
LOC_Os01g41710	-1.93948	0.431618	7.01e-06	0.000227839	4.85165	38.17	0.283248	0.187	4.4935	4	Os01g0600900
LOC_Os01g42120	-1.94186	0.424806	4.85e-06	0.000203475	2.67786	25.31	0.137937	0.267	4.57116	3	Os01g0606050
LOC_Os04g41410	-1.94566	0.434508	7.54e-06	0.000234316	0.564724	0	0	0.457	4.47784	2	Os04g0491350
LOC_Os05g44420	-1.95346	0.323064	1.48e-09	1.98e-07	1.90104	0	0	0.594	6.04667	4	Os05g0520600
LOC_Os03g46610	-1.97017	0.323534	1.13e-09	1.55e-07	2.39829	0	0	0.494	6.08953	4	Os03g0669000
LOC_Os11g38990	-1.9707	0.364072	6.2e-08	5.2e-06	0.872344	0	0	0.648	5.41294	3	Os11g0602900
LOC_Os01g59840	-1.97681	0.322037	8.33e-10	1.2e-07	0.779141	0	0	0.854	6.13844	4	Os01g0813800
LOC_Os02g39384	-1.98047	0.390332	3.9e-07	2.56e-05	4.09809	26.8	0.164239	0.256	5.07382	4	Os02g0606600
LOC_Os09g37460	-1.98085	0.393662	4.86e-07	3.06e-05	2.15238	7.08	0.0357454	0.344	5.03187	3	Os09g0546700
LOC_Os03g03860	-1.98745	0.394571	4.73e-07	2.99e-05	4.38689	31.61	0.196845	0.226	5.037	4	Os03g0130700
LOC_Os03g30550	-1.99107	0.402063	7.34e-07	4.38e-05	4.55688	34.17	0.220925	0.209	4.95214	4	Os03g0418800
LOC_Os11g15570	-1.9924	0.323037	6.93e-10	1.02e-07	0.571647	0	0	0.902	6.16771	4	Os11g0261900
LOC_Os03g46310	-1.99705	0.336479	2.94e-09	3.59e-07	3.21377	6.65	0.0301804	0.363	5.93512	4	Os03g0665800
Os08g0154700	-1.99803	0.491151	4.74e-05	0.00077828	0.22751	0	0	0.638	4.06805	2
LOC_Os02g45870	-1.99858	0.338714	3.62e-09	4.33e-07	3.23638	7.3	0.0336863	0.36	5.90051	4	Os02g0683900
LOC_Os01g45750	-1.99951	0.373512	8.64e-08	6.91e-06	3.90725	23.22	0.129785	0.275	5.35327	4	Os01g0645200
LOC_Os01g03020	-2.00948	0.325582	6.74e-10	9.97e-08	0.66511	0	0	0.881	6.17196	4	Os01g0120300
LOC_Os12g13720	-2.01822	0.435788	3.64e-06	0.000173232	5.01487	40.18	0.302552	0.177	4.6312	4	Os12g0239900
LOC_Os06g50860	-2.02036	0.417916	1.34e-06	7.36e-05	4.73484	36.64	0.254694	0.194	4.83438	4	Os06g0724300
LOC_Os04g35180	-2.02472	0.332463	1.13e-09	1.55e-07	2.2054	0	0	0.532	6.09005	4	Os04g0431100
LOC_Os11g20490	-2.03033	0.372435	4.99e-08	4.26e-06	0.847295	0	0	0.657	5.4515	3	Os11g0310100
LOC_Os01g36640	-2.03933	0.328103	5.12e-10	7.8e-08	0.909223	0	0	0.823	6.21553	4	Os01g0547000
LOC_Os10g35030	-2.04405	0.333695	9.04e-10	1.29e-07	2.82292	0	0	0.421	6.12551	4	Os10g0492300
LOC_Os02g10190	-2.0497	0.480208	1.97e-05	0.000416867	6.26022	52.08	0.478053	0.1	4.26837	4	Os02g0195500
LOC_Os12g13320	-2.06156	0.329945	4.15e-10	6.5e-08	1.10603	0	0	0.776	6.24819	4	Os12g0235800
LOC_Os04g34430	-2.07081	0.437064	2.16e-06	0.000112108	0.217496	0	0	0.645	4.73799	2
LOC_Os02g51470	-2.08058	0.330722	3.15e-10	5.07e-08	0.390563	0	0	0.933	6.29101	4	Os02g0750100
LOC_Os01g14820	-2.08108	0.448465	3.48e-06	0.000167996	5.08501	41	0.326449	0.172	4.64045	4	Os01g0251000
LOC_Os03g53770	-2.08168	0.459118	5.79e-06	0.000214264	2.88837	30.76	0.196848	0.241	4.53409	3	Os03g0748900
LOC_Os06g09610	-2.08241	0.354023	4.05e-09	4.75e-07	3.42823	12.49	0.062736	0.333	5.88212	4	Os06g0196300
LOC_Os02g03050	-2.08422	0.474903	1.14e-05	0.000291208	5.70084	47.38	0.419061	0.134	4.38872	4	Os02g0122900
LOC_Os07g08410	-2.08508	0.487536	1.9e-05	0.000407004	6.47126	53.64	0.508597	0.091	4.27678	4	Os07g0181800
LOC_Os07g48010	-2.08551	0.452644	4.08e-06	0.000191625	5.07178	40.85	0.332534	0.173	4.60739	4	Os07g0677100
LOC_Os05g40990	-2.08731	0.34263	1.11e-09	1.54e-07	3.22313	6.92	0.0325275	0.361	6.09204	4	Os05g0488900
LOC_Os08g37820	-2.10337	0.473245	8.81e-06	0.000252709	5.68959	47.27	0.416665	0.135	4.44458	4	Os08g0484800
LOC_Os06g24890	-2.10975	0.376088	2.03e-08	1.97e-06	0.704523	0	0	0.703	5.60973	3	Os06g0355701
LOC_Os03g59160	-2.11183	0.49097	1.7e-05	0.000376274	6.44391	53.44	0.513785	0.092	4.30135	4	Os03g0806400
LOC_Os07g10460	-2.11201	0.45998	4.4e-06	0.000200294	5.20081	42.32	0.355132	0.165	4.59153	4	Os07g0204500
LOC_Os10g23180	-2.11557	0.45583	3.47e-06	0.000167611	2.8203	29.09	0.183716	0.249	4.64113	3	Os10g0378100
LOC_Os12g38640	-2.11645	0.406486	1.92e-07	1.4e-05	4.31165	30.42	0.201132	0.234	5.2067	4	Os12g0575000
LOC_Os06g08320	-2.11717	0.471885	7.24e-06	0.00022958	3.13953	36.3	0.242535	0.21	4.48663	3	Os06g0181566
LOC_Os01g04030	-2.12809	0.381882	2.51e-08	2.38e-06	3.64541	17.7	0.105747	0.303	5.57264	4	Os01g0131800
LOC_Os01g05080	-2.13241	0.332698	1.46e-10	2.57e-08	1.90764	0	0	0.592	6.40945	4	Os01g0144100
LOC_Os01g66030	-2.13441	0.376305	1.41e-08	1.41e-06	0.0144975	0	0	0.993	5.67202	3	Os01g0883100
LOC_Os12g22744	-2.15012	0.443517	1.25e-06	6.98e-05	0.502847	0	0	0.481	4.84789	2
LOC_Os04g43760	-2.1523	0.336118	1.52e-10	2.64e-08	3.01263	0.42	0.0019143	0.391	6.40343	4	Os04g0518100
LOC_Os07g44250	-2.15701	0.377885	1.14e-08	1.17e-06	0.135123	0	0	0.936	5.70812	3
LOC_Os04g33970	-2.15952	0.465999	3.58e-06	0.000171443	5.53365	45.79	0.39295	0.145	4.63417	4	Os04g0416400
Os11g0151200	-2.16384	0.506619	1.94e-05	0.000414101	0.337025	0	0	0.566	4.27114	2
LOC_Os02g49270	-2.16636	0.506736	1.91e-05	0.000409315	0.0237917	0	0	0.883	4.27512	2	Os02g0724600
LOC_Os07g48920	-2.17218	0.50161	1.49e-05	0.000342997	5.93439	49.45	0.488866	0.12	4.33041	4	Os07g0688800
LOC_Os09g27570	-2.17416	0.503861	1.6e-05	0.000358837	6.35332	52.78	0.528494	0.096	4.315	4	Os09g0448100
LOC_Os05g26990	-2.17602	0.379434	9.76e-09	1.02e-06	0.949045	0	0	0.624	5.73489	3	Os05g0335401
LOC_Os11g03240	-2.18059	0.382439	1.19e-08	1.21e-06	3.5909	16.46	0.0994739	0.31	5.7018	4	Os11g0126100
LOC_Os02g50280	-2.18458	0.50009	1.25e-05	0.000306937	6.54753	54.18	0.540763	0.088	4.36837	4	Os02g0735800
LOC_Os09g36710	-2.18908	0.404849	6.4e-08	5.34e-06	4.28489	29.99	0.196714	0.237	5.40716	4	Os09g0538200
LOC_Os01g33090	-2.19509	0.34106	1.23e-10	2.21e-08	1.80178	0	0	0.615	6.43607	4	Os01g0514700
LOC_Os03g01590	-2.19654	0.543568	5.32e-05	0.000849073	7.32247	59.03	0.685801	0.062	4.04097	4	Os03g0106300
LOC_Os07g01760	-2.19749	0.356741	7.28e-10	1.06e-07	3.14191	4.52	0.0244884	0.373	6.15989	4	Os07g0108300
Os02g0829900	-2.20588	0.510778	1.57e-05	0.000354452	0.0106622	0	0	0.932	4.31866	2
LOC_Os02g37950	-2.20627	0.337558	6.32e-11	1.23e-08	1.47668	0	0	0.688	6.53598	4	Os02g0592600
LOC_Os11g23170	-2.21179	0.388424	1.24e-08	1.26e-06	1.80783	0	0	0.406	5.69426	3	Os11g0423800
LOC_Os12g22030	-2.215	0.352739	3.4e-10	5.42e-08	3.07905	2.57	0.0135612	0.382	6.27943	4	Os12g0409000
LOC_Os02g14730	-2.21675	0.338649	5.92e-11	1.16e-08	2.17596	0	0	0.538	6.54586	4	Os02g0244300
LOC_Os04g56370	-2.2234	0.459634	1.32e-06	7.28e-05	5.20888	42.41	0.355525	0.165	4.83734	4	Os04g0658800
LOC_Os12g18900	-2.2263	0.476662	3e-06	0.000148112	3.02768	33.94	0.232394	0.224	4.6706	3	Os12g0287300
LOC_Os04g51580	-2.22727	0.481893	3.8e-06	0.000180091	2.9656	32.56	0.229043	0.231	4.62192	3	Os04g0605300
LOC_Os09g07830	-2.22968	0.40285	3.12e-08	2.86e-06	4.14604	27.64	0.179585	0.251	5.53477	4	Os09g0252100
LOC_Os05g46270	-2.23486	0.341959	6.34e-11	1.23e-08	1.54862	0	0	0.672	6.53547	4	Os05g0540100
LOC_Os09g17600	-2.2356	0.393703	1.36e-08	1.37e-06	3.73148	19.6	0.123766	0.293	5.6784	4	Os09g0344800
LOC_Os11g29120	-2.23912	0.524281	1.95e-05	0.000414101	3.2794	39.01	0.325686	0.196	4.27084	3	Os11g0481200
LOC_Os05g49890	-2.25337	0.554816	4.88e-05	0.000795676	6.88093	56.4	0.667528	0.076	4.06146	4	Os05g0574500
LOC_Os11g18770	-2.25989	0.386928	5.2e-09	5.94e-07	0.581029	0	0	0.75	5.84061	3	Os11g0292050
LOC_Os06g46670	-2.26146	0.549405	3.85e-05	0.000669994	6.95963	56.89	0.665903	0.073	4.1162	4	Os06g0680500
LOC_Os03g59720	-2.26343	0.563914	5.98e-05	0.000929334	7.95851	62.3	0.789202	0.047	4.01379	4	Os03g0811800
LOC_Os03g55130	-2.2648	0.341658	3.38e-11	7.04e-09	0.849183	0	0	0.837	6.62884	4	Os03g0758600
LOC_Os11g32360	-2.26562	0.521689	1.41e-05	0.000329681	6.44194	53.43	0.568275	0.092	4.34285	4	Os11g0526800
LOC_Os10g26410	-2.26718	0.391325	6.89e-09	7.62e-07	0.667955	0	0	0.717	5.79361	3	Os10g0403800
LOC_Os06g45340	-2.27006	0.505328	7.05e-06	0.000227839	6.10578	50.87	0.51104	0.109	4.49225	4	Os06g0663800
LOC_Os10g23220	-2.27075	0.342709	3.45e-11	7.16e-09	0.301407	0	0	0.949	6.62588	4	Os10g0378400
LOC_Os09g14960	-2.27235	0.368061	6.66e-10	9.9e-08	3.26966	8.25	0.0463678	0.355	6.17385	4	Os09g0318600
LOC_Os01g07720	-2.27895	0.503395	5.98e-06	0.000216552	5.8308	48.55	0.480611	0.126	4.52716	4	Os01g0172000
LOC_Os11g44014	-2.28046	0.454987	5.38e-07	3.35e-05	0.883787	0	0	0.352	5.01213	2	Os11g0662100
LOC_Os02g57020	-2.28156	0.346289	4.44e-11	8.99e-09	2.64695	0	0	0.452	6.58861	4	Os02g0815300
LOC_Os07g32350	-2.28888	0.525115	1.31e-05	0.000314693	6.85605	56.24	0.617765	0.077	4.35881	4	Os07g0506700
LOC_Os07g38960	-2.29821	0.509706	6.52e-06	0.000223546	5.7825	48.12	0.48961	0.129	4.50889	4	Os07g0577600
LOC_Os01g16060	-2.29939	0.558916	3.89e-05	0.000674424	7.26134	58.69	0.71292	0.064	4.11401	4	Os01g0265400
LOC_Os08g06420	-2.30181	0.469146	9.28e-07	5.4e-05	5.167	41.94	0.363845	0.167	4.90638	4	Os08g0161500
LOC_Os03g10350	-2.3032	0.388375	3.02e-09	3.67e-07	1.66457	0	0	0.438	5.93034	3	Os03g0200600
LOC_Os01g58470	-2.30546	0.546599	2.47e-05	0.000492818	7.05707	57.49	0.673278	0.07	4.21782	4	Os01g0798500
LOC_Os03g02030	-2.30662	0.565317	4.5e-05	0.000748571	7.23951	58.56	0.717486	0.065	4.08023	4	Os03g0111100
LOC_Os10g17990	-2.3067	0.38395	1.88e-09	2.44e-07	3.6038	16.75	0.0999524	0.308	6.00782	4	Os10g0327300
LOC_Os08g02630	-2.30855	0.511491	6.38e-06	0.000222717	5.81386	48.4	0.500117	0.127	4.51337	4	Os08g0119800
LOC_Os08g10320	-2.3107	0.557707	3.42e-05	0.000619333	3.59437	44.36	0.413945	0.173	4.14322	3	Os08g0203600
LOC_Os01g64960	-2.31198	0.548701	2.51e-05	0.000499534	7.16939	58.16	0.689077	0.067	4.21354	4	Os01g0869800
LOC_Os04g51030	-2.31516	0.352702	5.24e-11	1.04e-08	2.37689	0	0	0.498	6.56408	4	Os04g0598800
LOC_Os03g47780	-2.3155	0.420694	3.71e-08	3.33e-06	4.01852	25.35	0.182686	0.264	5.50399	4	Os03g0681700
LOC_Os03g02480	-2.3194	0.4318	7.81e-08	6.35e-06	4.28166	29.93	0.224689	0.237	5.37146	4	Os03g0116000
LOC_Os08g44810	-2.32395	0.477485	1.13e-06	6.42e-05	5.51301	45.58	0.413353	0.146	4.86706	4	Os08g0562100
LOC_Os07g23810	-2.3252	0.566753	4.08e-05	0.000699276	7.92098	62.13	0.794825	0.048	4.10266	4	Os07g0420000
LOC_Os09g39550	-2.32752	0.376709	6.47e-10	9.65e-08	3.51211	14.58	0.0831973	0.321	6.17857	4	Os09g0568900
LOC_Os02g03000	-2.33085	0.487122	1.71e-06	9.18e-05	5.84386	48.66	0.460303	0.125	4.78495	4	Os02g0122400
LOC_Os06g44460	-2.33292	0.539661	1.54e-05	0.000349608	6.51693	53.97	0.612493	0.089	4.32293	4	Os06g0655100
LOC_Os07g07540	-2.33791	0.386584	1.47e-09	1.98e-07	3.68696	18.63	0.111564	0.298	6.0476	4	Os07g0171100
LOC_Os03g45710	-2.33981	0.46764	5.63e-07	3.49e-05	5.37173	44.15	0.385872	0.155	5.00344	4	Os03g0659200
LOC_Os03g01170	-2.3408	0.347541	1.64e-11	3.68e-09	0.0812397	0	0	0.986	6.7353	4	Os03g0101300
LOC_Os12g10850	-2.34559	0.392115	2.21e-09	2.81e-07	1.82262	0	0	0.402	5.98188	3	Os12g0211400
LOC_Os08g01380	-2.34568	0.514752	5.19e-06	0.000207243	5.87574	48.94	0.510086	0.123	4.5569	4	Os08g0104600
LOC_Os08g42620	-2.35138	0.564142	3.07e-05	0.000570632	7.34012	59.13	0.73601	0.062	4.16807	4	Os08g0539100
LOC_Os09g09470	-2.35143	0.539104	1.29e-05	0.000312313	7.04551	57.42	0.66414	0.07	4.36173	4	Os09g0267500
LOC_Os04g54380	-2.35222	0.41999	2.14e-08	2.06e-06	4.14271	27.58	0.195109	0.251	5.60066	4	Os04g0636300
LOC_Os04g45610	-2.35765	0.522548	6.43e-06	0.000222858	6.593	54.5	0.592727	0.086	4.51184	4	Os04g0539100
LOC_Os07g45194	-2.36464	0.391492	1.54e-09	2.06e-07	3.49693	14.21	0.0905695	0.323	6.04008	4	Os07g0646600
LOC_Os03g46550	-2.36465	0.468102	4.38e-07	2.81e-05	0.340556	0	0	0.564	5.05157	2
LOC_Os03g04490	-2.36496	0.426713	2.99e-08	2.76e-06	4.33916	30.86	0.224756	0.231	5.54226	4	Os03g0137800
LOC_Os03g41120	-2.36825	0.524498	6.32e-06	0.000222669	6.68964	55.15	0.605255	0.083	4.51527	4	Os03g0607800
LOC_Os07g17280	-2.3736	0.464367	3.2e-07	2.16e-05	0.000536265	0	0	0.997	5.11149	2	Os07g0274100
LOC_Os12g38750	-2.37408	0.584564	4.88e-05	0.000796012	7.56367	60.34	0.797108	0.056	4.06129	4	Os12g0576600
LOC_Os02g13350	-2.37548	0.573838	3.48e-05	0.000625073	3.61483	44.67	0.446499	0.171	4.13964	3
LOC_Os05g32760	-2.37835	0.586632	5.03e-05	0.000814263	8.28986	63.81	0.870314	0.04	4.05425	4	Os05g0394200
LOC_Os01g39790	-2.38372	0.508149	2.72e-06	0.000136441	5.66354	47.03	0.477746	0.137	4.69099	4	Os01g0579900
LOC_Os01g20950	-2.38636	0.588967	5.08e-05	0.000820146	7.90115	62.03	0.839729	0.048	4.05177	4	Os01g0311600
LOC_Os11g03484	-2.39828	0.5791	3.45e-05	0.000622873	1.157	13.57	0.0946268	0.285	4.14139	2	Os11g0129000
LOC_Os08g44530	-2.40485	0.36044	2.52e-11	5.4e-09	3.10665	3.43	0.0180694	0.378	6.67198	4	Os08g0559600
LOC_Os03g52730	-2.40632	0.571065	2.51e-05	0.000499296	7.03192	57.34	0.720744	0.071	4.21375	4	Os03g0737400
LOC_Os01g45190	-2.4093	0.535852	6.92e-06	0.000227839	0.754857	0	0	0.387	4.49621	2	Os01g0639100
LOC_Os12g04160	-2.40942	0.399447	1.62e-09	2.16e-07	0.607809	0	0	0.74	6.03189	3	Os12g0135900
LOC_Os05g44130	-2.41131	0.360076	2.13e-11	4.62e-09	2.53896	0	0	0.47	6.69665	4	Os05g0517500
LOC_Os01g48770	-2.41586	0.533598	5.97e-06	0.000216381	0.107939	0	0	0.748	4.52749	2	Os01g0679700
LOC_Os11g05280	-2.42452	0.353546	7e-12	1.69e-09	0.958612	0	0	0.811	6.85773	4	Os11g0150200
LOC_Os03g28420	-2.42515	0.399576	1.28e-09	1.74e-07	1.30356	0	0	0.523	6.0693	3	Os03g0402200
LOC_Os04g42000	-2.42576	0.519005	2.96e-06	0.000146373	5.84058	48.64	0.512177	0.126	4.67387	4	Os04g0497400
LOC_Os12g01620	-2.4296	0.606129	6.11e-05	0.000943195	7.81829	61.63	0.875692	0.05	4.00838	4	Os12g0106900
LOC_Os07g46410	-2.436	0.356156	7.94e-12	1.87e-09	2.80797	0	0	0.424	6.83968	4	Os07g0657900
LOC_Os06g24540	-2.44804	0.528245	3.58e-06	0.000171443	6.30052	52.38	0.576665	0.098	4.63429	4	Os06g0352900
LOC_Os03g13170	-2.44892	0.537316	5.17e-06	0.000207243	0.0927108	0	0	0.766	4.55769	2	Os03g0234200
LOC_Os02g05030	-2.45095	0.39701	6.68e-10	9.9e-08	3.69708	18.85	0.119405	0.297	6.17351	4	Os02g0143100
LOC_Os01g57910	-2.46506	0.479124	2.68e-07	1.85e-05	2.81943	29.06	0.200189	0.249	5.14493	3	Os01g0788950
LOC_Os03g07300	-2.46518	0.361173	8.76e-12	2.01e-09	2.92617	0	0	0.403	6.82547	4	Os03g0169100
LOC_Os01g65730	-2.46527	0.484352	3.58e-07	2.38e-05	5.29597	43.35	0.403929	0.159	5.08984	4	Os01g0879500
LOC_Os01g50849	-2.46613	0.360248	7.61e-12	1.81e-09	1.09059	0	0	0.78	6.84564	4	Os01g0704400
LOC_Os12g38780	-2.47185	0.405827	1.12e-09	1.55e-07	3.64049	17.59	0.118157	0.303	6.0909	4	Os12g0576900
LOC_Os02g08110	-2.47615	0.541023	4.72e-06	0.000203202	6.47808	53.69	0.617817	0.091	4.5768	4	Os02g0177700
LOC_Os03g59080	-2.4767	0.517957	1.74e-06	9.31e-05	5.97243	49.77	0.525121	0.117	4.78166	4	Os03g0805500
LOC_Os03g17120	-2.47799	0.50263	8.22e-07	4.85e-05	5.36445	44.08	0.437879	0.155	4.93006	4	Os03g0279400
LOC_Os03g04660	-2.47806	0.35961	5.54e-12	1.37e-09	1.52495	0	0	0.677	6.89098	4	Os03g0140200
LOC_Os02g33500	-2.48181	0.43372	1.05e-08	1.1e-06	4.11116	27.03	0.204398	0.254	5.72214	4	Os02g0538000
LOC_Os12g08230	-2.48308	0.612133	4.98e-05	0.000808823	8.69992	65.52	0.974756	0.034	4.05645	4	Os12g0182800
LOC_Os02g55260	-2.49126	0.370649	1.8e-11	3.96e-09	3.11979	3.84	0.0218705	0.376	6.72135	4	Os02g0795900
LOC_Os03g17950	-2.49154	0.35766	3.26e-12	8.52e-10	1.86236	0	0	0.602	6.96623	4	Os03g0288800
LOC_Os11g38920	-2.49395	0.573946	1.39e-05	0.000327338	7.48336	59.91	0.777607	0.058	4.34527	4	Os11g0602300
LOC_Os03g18810	-2.49704	0.605447	3.72e-05	0.000656126	8.30979	63.9	0.928676	0.04	4.12429	4	Os03g0299900
LOC_Os05g36000	-2.50324	0.606898	3.71e-05	0.000655651	8.51388	64.76	0.948525	0.037	4.12464	4	Os05g0435700
LOC_Os09g26650	-2.5033	0.361109	4.14e-12	1.08e-09	2.57282	0	0	0.464	6.93227	4	Os09g0437900
LOC_Os01g05630	-2.50599	0.372602	1.75e-11	3.86e-09	3.10839	3.49	0.0203552	0.377	6.72565	4	Os01g0149600
LOC_Os08g26600	-2.50639	0.485399	2.42e-07	1.7e-05	0.93761	0	0	0.337	5.16357	2
LOC_Os07g07709	-2.50874	0.475085	1.29e-07	9.85e-06	0.564113	0	0	0.457	5.28062	2	Os07g0173501
LOC_Os05g06260	-2.50878	0.498139	4.75e-07	2.99e-05	5.44193	44.87	0.439122	0.15	5.03631	4	Os05g0154500
LOC_Os05g11064	-2.51151	0.465273	6.74e-08	5.59e-06	4.53369	33.83	0.294471	0.211	5.39793	4	Os05g0199700
LOC_Os04g58350	-2.51176	0.40616	6.24e-10	9.34e-08	1.22882	0	0	0.543	6.18417	3	Os04g0680000
LOC_Os03g13760	-2.51584	0.477926	1.41e-07	1.07e-05	5.12219	41.43	0.377164	0.17	5.26408	4	Os03g0240800
LOC_Os08g25624	-2.51948	0.450119	2.18e-08	2.1e-06	4.40222	31.85	0.257927	0.225	5.59736	4	Os08g0344600
LOC_Os06g14390	-2.51982	0.588118	1.83e-05	0.000397325	3.62639	44.85	0.465877	0.171	4.28454	3
LOC_Os06g50450	-2.52048	0.431569	5.21e-09	5.94e-07	2.18682	8.54	0.0492292	0.338	5.84028	3	Os06g0718800
LOC_Os11g05140	-2.53219	0.459402	3.55e-08	3.21e-06	4.59733	34.74	0.292427	0.205	5.51192	4	Os11g0148800
LOC_Os02g10130	-2.53498	0.408964	5.7e-10	8.61e-08	3.72309	19.42	0.131124	0.294	6.19853	4	Os02g0194800
LOC_Os02g21009	-2.53702	0.605911	2.83e-05	0.000539631	7.49136	59.95	0.848047	0.058	4.18711	4	Os02g0314300
LOC_Os11g03580	-2.53746	0.621672	4.47e-05	0.000745719	8.36803	64.15	0.972788	0.039	4.08167	4	Os11g0130200
LOC_Os01g67100	-2.54255	0.432574	4.16e-09	4.86e-07	4.03664	25.68	0.193709	0.262	5.87773	4	Os01g0896300
LOC_Os08g19140	-2.54375	0.364145	2.84e-12	7.55e-10	2.46393	0	0	0.483	6.98553	4	Os08g0288200
LOC_Os02g11900	-2.56064	0.481045	1.02e-07	8.06e-06	0.00475381	0	0	0.97	5.32307	2
LOC_Os07g05820	-2.56389	0.605519	2.29e-05	0.000467612	7.55887	60.31	0.857165	0.056	4.23419	4	Os07g0152900
LOC_Os08g09940	-2.5644	0.615979	3.14e-05	0.00057954	8.50523	64.73	0.976652	0.037	4.16312	4	Os08g0199300
LOC_Os03g60950	-2.57076	0.632963	4.88e-05	0.000795676	8.85746	66.13	1.04815	0.031	4.06147	4	Os03g0824500
LOC_Os02g02400	-2.57467	0.560676	4.39e-06	0.00020019	6.25991	52.08	0.635453	0.1	4.59209	4	Os02g0115700
LOC_Os02g52420	-2.57494	0.46322	2.72e-08	2.55e-06	4.82374	37.81	0.324388	0.189	5.55879	4	Os02g0761700
LOC_Os01g72800	-2.58523	0.48073	7.54e-08	6.15e-06	5.12431	41.46	0.382829	0.17	5.37772	4	Os01g0958100
LOC_Os09g02840	-2.59175	0.483769	8.44e-08	6.81e-06	0.0104645	0	0	0.934	5.35741	2
LOC_Os03g17070	-2.59195	0.436665	2.92e-09	3.58e-07	3.88378	22.76	0.177704	0.278	5.93579	4	Os03g0278900
LOC_Os03g63410	-2.59833	0.60153	1.56e-05	0.000353361	7.97895	62.4	0.895405	0.047	4.31953	4	Os03g0851100
LOC_Os07g03160	-2.60231	0.52615	7.58e-07	4.51e-05	5.92121	49.33	0.539039	0.121	4.94596	4	Os07g0123700
LOC_Os10g33970	-2.60554	0.63518	4.1e-05	0.000699625	8.50588	64.73	1.0155	0.037	4.10205	4	Os10g0480500
LOC_Os09g31280	-2.60859	0.614006	2.15e-05	0.000445794	8.24301	63.61	0.948795	0.041	4.24848	4	Os09g0487700
LOC_Os08g04130	-2.61661	0.62791	3.08e-05	0.000572423	8.37862	64.19	0.990258	0.039	4.16718	4	Os08g0135400
LOC_Os12g31490	-2.62013	0.627165	2.94e-05	0.000553565	8.40695	64.32	0.987594	0.038	4.17774	4	Os12g0498800
LOC_Os10g01044	-2.62319	0.368442	1.08e-12	3.12e-10	2.33318	0	0	0.507	7.11967	4	Os10g0100300
LOC_Os02g58510	-2.62349	0.635056	3.61e-05	0.000641977	7.84144	61.74	0.95771	0.049	4.13111	4	Os02g0831800
LOC_Os04g51300	-2.62408	0.648282	5.17e-05	0.000829886	8.74743	65.7	1.08454	0.033	4.04775	4	Os04g0602100
LOC_Os07g04160	-2.63013	0.487858	7e-08	5.75e-06	5.05048	40.6	0.384397	0.175	5.39119	4	Os07g0133700
LOC_Os02g58490	-2.63778	0.465112	1.42e-08	1.42e-06	2.45443	18.51	0.122203	0.294	5.67128	3	Os02g0831600
LOC_Os08g25310	-2.64591	0.513939	2.63e-07	1.82e-05	5.56018	46.04	0.481788	0.143	5.1483	4	Os08g0341700
LOC_Os12g02640	-2.64595	0.55934	2.24e-06	0.000115455	6.63814	54.81	0.679384	0.085	4.73049	4	Os12g0119000
LOC_Os04g31210	-2.64729	0.367945	6.25e-13	1.91e-10	0.952933	0	0	0.812	7.19481	4	Os04g0381100
LOC_Os04g42920	-2.64803	0.522503	4.02e-07	2.62e-05	5.71328	47.49	0.513167	0.133	5.06797	4	Os04g0508200
LOC_Os10g27174	-2.64954	0.632783	2.83e-05	0.000539631	8.63353	65.25	1.03129	0.035	4.18713	4	Os10g0411700
LOC_Os01g32730	-2.65508	0.542401	9.83e-07	5.71e-05	6.3134	52.48	0.614751	0.097	4.89504	4	Os01g0510600
LOC_Os04g31950	-2.66111	0.590487	6.59e-06	0.000224832	7.52009	60.11	0.834556	0.057	4.50664	4	Os04g0388900
LOC_Os06g48620	-2.66115	0.497473	8.83e-08	7.05e-06	5.3505	43.93	0.433987	0.156	5.34933	4	Os06g0699700
LOC_Os11g17480	-2.66363	0.564116	2.34e-06	0.000119614	0.487108	0	0	0.487	4.72178	2	Os11g0275000
LOC_Os03g17920	-2.66572	0.509008	1.63e-07	1.22e-05	5.19004	42.2	0.429945	0.166	5.23708	4	Os03g0288500
LOC_Os02g31926	-2.67162	0.490174	5.03e-08	4.28e-06	0.276959	0	0	0.599	5.45035	2	Os02g0518800
LOC_Os07g29410	-2.67873	0.370813	5.05e-13	1.58e-10	0.206382	0	0	0.965	7.22393	4	Os07g0476900
LOC_Os04g38410	-2.67925	0.496844	6.95e-08	5.74e-06	4.74864	36.82	0.362517	0.193	5.39253	4	Os04g0457000
LOC_Os07g18250	-2.68525	0.425954	2.9e-10	4.69e-08	3.74462	19.89	0.146427	0.292	6.30409	4	Os07g0283200
LOC_Os12g17910	-2.68546	0.371428	4.83e-13	1.52e-10	0.0152867	0	0	0.998	7.23011	4	Os12g0277500
LOC_Os05g31750	-2.68637	0.629683	1.99e-05	0.00041996	8.04337	62.7	0.968278	0.045	4.26623	4	Os05g0382600
Os08g0132700	-2.68838	0.565287	1.98e-06	0.000104371	0.000653868	0	0	0.996	4.75578	2
LOC_Os01g02080	-2.68988	0.524952	2.99e-07	2.04e-05	5.59815	46.41	0.504651	0.141	5.12405	4	Os01g0111100
LOC_Os07g33790	-2.69287	0.666281	5.31e-05	0.000847264	8.87563	66.2	1.12705	0.031	4.04164	4	Os07g0522600
LOC_Os07g14350	-2.69606	0.60004	7.02e-06	0.000227839	7.70724	61.08	0.875205	0.053	4.49314	4	Os07g0247100
LOC_Os02g21090	-2.7031	0.616366	1.16e-05	0.000292677	7.62002	60.63	0.886215	0.055	4.38555	4	Os02g0315600
LOC_Os04g47906	-2.70472	0.648865	3.07e-05	0.000570286	8.53871	64.87	1.06866	0.036	4.16838	4	Os04g0566800
LOC_Os08g23730	-2.70558	0.454694	2.68e-09	3.33e-07	4.35301	31.08	0.257321	0.23	5.95034	4	Os08g0326600
LOC_Os07g01950	-2.70704	0.600319	6.5e-06	0.000223546	7.66419	60.86	0.872158	0.054	4.50933	4	Os07g0110500
LOC_Os07g08340	-2.71759	0.664503	4.32e-05	0.000726897	8.78887	65.87	1.10725	0.032	4.08966	4	Os07g0181000
LOC_Os07g47460	-2.72352	0.670266	4.84e-05	0.000790645	9.42333	68.16	1.21604	0.025	4.06334	4	Os07g0671100
LOC_Os07g36250	-2.73471	0.453983	1.7e-09	2.24e-07	4.23891	29.23	0.241082	0.241	6.02382	4	Os07g0546600
LOC_Os01g66500	-2.75157	0.382191	6.05e-13	1.86e-10	2.41024	0	0	0.492	7.19944	4	Os01g0888500
LOC_Os07g38000	-2.75229	0.431721	1.83e-10	3.1e-08	3.8989	23.06	0.17211	0.276	6.37516	4	Os07g0567400
LOC_Os12g01360	-2.75368	0.638725	1.62e-05	0.000363329	8.36597	64.14	1.02759	0.039	4.31121	4	Os12g0104300
LOC_Os06g44370	-2.75514	0.593576	3.46e-06	0.000167409	7.0637	57.53	0.795128	0.07	4.64159	4	Os06g0653800
LOC_Os06g43130	-2.75895	0.483612	1.16e-08	1.19e-06	4.4666	32.83	0.306843	0.218	5.70488	4	Os06g0638100
LOC_Os05g36360	-2.75935	0.553703	6.25e-07	3.83e-05	6.29005	52.31	0.636022	0.098	4.98345	4	Os05g0439400
LOC_Os07g43370	-2.76408	0.647973	1.99e-05	0.000420333	8.60866	65.15	1.08246	0.035	4.26573	4	Os07g0626800
LOC_Os01g73310	-2.76519	0.431792	1.51e-10	2.64e-08	1.22988	0	0	0.543	6.40399	3	Os01g0964133
LOC_Os06g04290	-2.76662	0.432545	1.59e-10	2.74e-08	1.48406	0	0	0.478	6.39613	3	Os06g0134000
LOC_Os01g27880	-2.76672	0.59159	2.91e-06	0.000144871	7.28696	58.83	0.820414	0.063	4.67674	4	Os01g0376700
LOC_Os05g12380	-2.76677	0.581673	1.97e-06	0.000104076	6.49242	53.79	0.707292	0.09	4.75658	4	Os05g0214900
LOC_Os02g07820	-2.77545	0.378556	2.27e-13	7.77e-11	2.05351	0	0	0.563	7.33168	4	Os02g0174800
LOC_Os03g27770	-2.78408	0.380491	2.53e-13	8.49e-11	2.95828	0	0	0.398	7.31708	4	Os03g0395000
LOC_Os03g19510	-2.78521	0.382941	3.51e-13	1.14e-10	1.24682	0	0	0.742	7.27323	4	Os03g0308100
LOC_Os05g48370	-2.78564	0.526757	1.23e-07	9.49e-06	5.35277	43.95	0.479105	0.156	5.28828	4	Os05g0557500
LOC_Os07g41790	-2.79335	0.58113	1.53e-06	8.31e-05	0.265261	0	0	0.608	4.80676	2	Os07g0608700
LOC_Os06g07860	-2.79721	0.381929	2.41e-13	8.18e-11	0.530186	0	0	0.909	7.32391	4	Os06g0175800
LOC_Os03g63420	-2.79961	0.684103	4.27e-05	0.000721982	9.05418	66.87	1.21852	0.029	4.09238	4	Os03g0851200
LOC_Os02g57010	-2.80078	0.618496	5.94e-06	0.00021596	7.76503	61.37	0.933416	0.051	4.52838	4	Os02g0815200
LOC_Os07g37830	-2.80626	0.505229	2.79e-08	2.6e-06	5.08264	40.98	0.415392	0.173	5.55443	4	Os07g0565600
LOC_Os01g37870	-2.80993	0.694709	5.24e-05	0.000837457	9.91695	69.75	1.33471	0.019	4.04476	4	Os01g0559500
LOC_Os05g08840	-2.81135	0.541528	2.09e-07	1.51e-05	5.79185	48.2	0.557286	0.129	5.19152	4	Os05g0181000
LOC_Os03g51510	-2.81515	0.439858	1.55e-10	2.68e-08	3.79279	20.9	0.163635	0.287	6.40014	4	Os03g0725000
LOC_Os01g56680	-2.82016	0.436576	1.05e-10	1.92e-08	1.31073	0	0	0.521	6.45972	3	Os01g0773700
LOC_Os05g37730	-2.82229	0.445241	2.32e-10	3.81e-08	3.7274	19.51	0.159399	0.294	6.33878	4	Os05g0449900
LOC_Os10g25600	-2.82303	0.544164	2.13e-07	1.53e-05	5.96348	49.69	0.586798	0.118	5.18784	4	Os10g0395500
LOC_Os06g01850	-2.82316	0.668228	2.39e-05	0.000481927	4.77094	58.08	0.777581	0.092	4.22484	3	Os06g0107700
LOC_Os03g12260	-2.82967	0.687045	3.81e-05	0.000666169	9.37113	67.99	1.26891	0.025	4.11861	4	Os03g0223100
LOC_Os08g09920	-2.83191	0.628507	6.61e-06	0.000224985	7.18747	58.26	0.880439	0.066	4.50576	4	Os08g0199100
LOC_Os09g05030	-2.83415	0.563419	4.9e-07	3.08e-05	6.41543	53.24	0.673549	0.093	5.03027	4	Os09g0135800
LOC_Os06g51430	-2.83533	0.476626	2.7e-09	3.35e-07	4.59306	34.68	0.315139	0.205	5.94875	4	Os06g0730900
LOC_Os10g36490	-2.8359	0.433117	5.84e-11	1.15e-08	1.63444	0	0	0.444	6.54765	3	Os10g0508500
LOC_Os02g45150	-2.83823	0.623373	5.29e-06	0.000207916	7.70315	61.05	0.937738	0.053	4.55303	4	Os02g0673000
LOC_Os06g08090	-2.84034	0.57354	7.33e-07	4.38e-05	6.13478	51.1	0.651494	0.107	4.95229	4	Os06g0179000
LOC_Os05g48600	-2.84502	0.702195	5.09e-05	0.00082017	8.90986	66.33	1.23424	0.031	4.05161	4	Os05g0559600
LOC_Os12g08220	-2.84894	0.453399	3.31e-10	5.3e-08	4.04626	25.86	0.213355	0.261	6.28351	4	Os12g0182700
LOC_Os01g47635	-2.86818	0.444173	1.07e-10	1.95e-08	2.0654	3.17	0.0188032	0.36	6.45735	3
LOC_Os06g14040	-2.87042	0.630026	5.21e-06	0.000207243	7.91309	62.09	0.980907	0.048	4.55603	4	Os06g0251000
LOC_Os08g39430	-2.87317	0.547805	1.56e-07	1.17e-05	5.50982	45.55	0.535387	0.146	5.24488	4	Os08g0504500
LOC_Os07g19460	-2.87506	0.451826	1.98e-10	3.33e-08	3.8906	22.89	0.189034	0.277	6.36321	4	Os07g0295000
LOC_Os04g35760	-2.87703	0.534745	7.44e-08	6.09e-06	5.59349	46.37	0.527718	0.141	5.3802	4	Os04g0438300
LOC_Os08g37280	-2.87861	0.387109	1.04e-13	3.82e-11	1.56653	0	0	0.668	7.43618	4	Os08g0477800
LOC_Os10g31790	-2.87948	0.386672	9.56e-14	3.61e-11	1.67279	0	0	0.644	7.44682	4	Os10g0456200
LOC_Os07g37240	-2.88145	0.599242	1.52e-06	8.26e-05	6.25627	52.05	0.72353	0.1	4.8085	4	Os07g0558400
LOC_Os06g02600	-2.89618	0.644409	6.98e-06	0.000227839	8.16623	63.26	1.04442	0.043	4.49431	4	Os06g0116600
LOC_Os10g09870	-2.89628	0.389842	1.09e-13	3.99e-11	2.90129	0	0	0.408	7.42937	4	Os10g0177400
LOC_Os03g26030	-2.90649	0.436981	2.91e-11	6.18e-09	3.53973	15.25	0.120846	0.317	6.6513	4	Os03g0377500
LOC_Os07g45280	-2.91468	0.715569	4.64e-05	0.00076588	9.82831	69.48	1.39912	0.02	4.07324	4	Os07g0647100
LOC_Os06g04600	-2.91812	0.392228	1.01e-13	3.74e-11	0.862202	0	0	0.834	7.43985	4	Os06g0137500
LOC_Os11g34110	-2.92088	0.690979	2.37e-05	0.000478511	8.21309	63.47	1.15344	0.042	4.22716	4	Os11g0543500
LOC_Os04g02640	-2.92256	0.636363	4.38e-06	0.00020003	7.04252	57.4	0.902671	0.071	4.5926	4	Os04g0116800
LOC_Os12g13460	-2.92263	0.68353	1.9e-05	0.000408454	9.04976	66.85	1.22931	0.029	4.27579	4	Os12g0236900
LOC_Os10g40920	-2.93221	0.693122	2.33e-05	0.000473702	9.05807	66.88	1.24214	0.029	4.23044	4	Os10g0558600
LOC_Os04g13260	-2.93323	0.441168	2.96e-11	6.26e-09	0.105175	0	0	0.95	6.64879	3
LOC_Os04g46010	-2.93439	0.506817	7.05e-09	7.7e-07	4.50455	33.4	0.346114	0.214	5.78984	4	Os04g0544400
LOC_Os07g34030	-2.93686	0.672756	1.27e-05	0.000309846	8.64795	65.31	1.15962	0.035	4.36542	4	Os07g0524100
LOC_Os02g56200	-2.93989	0.605819	1.22e-06	6.87e-05	6.81982	56.01	0.807533	0.078	4.85275	4	Os02g0805800
LOC_Os06g40450	-2.94191	0.700296	2.66e-05	0.000518183	9.19122	67.36	1.27477	0.027	4.20096	4	Os06g0606800
LOC_Os11g44870	-2.94553	0.607448	1.24e-06	6.95e-05	7.02833	57.32	0.835045	0.071	4.84902	4	Os11g0672300
LOC_Os05g15510	-2.96242	0.395128	6.51e-14	2.54e-11	0.875261	0	0	0.831	7.49737	4	Os05g0244500
LOC_Os02g35310	-2.96273	0.395181	6.52e-14	2.54e-11	2.90803	0	0	0.407	7.49715	4	Os02g0559400
LOC_Os08g03380	-2.96289	0.567323	1.76e-07	1.3e-05	5.94983	49.58	0.629202	0.119	5.22258	4	Os08g0127600
LOC_Os02g34860	-2.96315	0.625337	2.15e-06	0.000112034	7.51817	60.1	0.9358	0.057	4.73848	4	Os02g0554100
LOC_Os03g64350	-2.96461	0.692237	1.85e-05	0.000399629	9.13341	67.15	1.26765	0.028	4.28265	4	Os03g0861700
LOC_Os06g44610	-2.96674	0.617599	1.56e-06	8.43e-05	6.71266	55.31	0.81334	0.082	4.80367	4	Os06g0656300
LOC_Os03g51930	-2.97233	0.740149	5.92e-05	0.000923036	10.5759	71.63	1.55285	0.015	4.01585	4	Os03g0729100
LOC_Os07g07310	-2.97613	0.541961	3.99e-08	3.5e-06	5.58792	46.31	0.543207	0.141	5.49142	4	Os07g0168000
LOC_Os08g40820	-2.99007	0.725851	3.8e-05	0.000664394	10.111	70.33	1.46834	0.018	4.1194	4	Os08g0519600
LOC_Os01g71190	-2.99432	0.547375	4.49e-08	3.89e-06	5.54334	45.88	0.5441	0.144	5.47033	4	Os01g0938100
LOC_Os01g70730	-2.99606	0.528022	1.39e-08	1.4e-06	4.96287	39.55	0.43512	0.18	5.67412	4	Os01g0933500
LOC_Os07g36080	-2.99761	0.67301	8.43e-06	0.000246682	7.70071	61.04	1.05674	0.053	4.45403	4	Os07g0544800
LOC_Os05g04190	-2.99926	0.396418	3.85e-14	1.62e-11	1.31292	0	0	0.726	7.56589	4	Os05g0132500
LOC_Os04g48860	-3.00209	0.620978	1.34e-06	7.36e-05	1.24226	19.5	0.178128	0.27	4.83445	2
LOC_Os03g10600	-3.00778	0.669325	7e-06	0.000227839	8.31292	63.91	1.13664	0.04	4.49375	4	Os03g0203100
LOC_Os01g70410	-3.01039	0.597662	4.73e-07	2.99e-05	3.14288	36.36	0.403763	0.209	5.03694	3	Os01g0929200
LOC_Os02g46220	-3.01322	0.6048	6.29e-07	3.86e-05	0.00260878	0	0	0.983	4.98218	2	Os02g0687500
LOC_Os06g43690	-3.01741	0.511337	3.61e-09	4.33e-07	4.78123	37.25	0.387932	0.191	5.90102	4	Os06g0644600
LOC_Os02g01060	-3.01851	0.427991	1.75e-12	4.86e-10	3.36664	10.89	0.0817245	0.341	7.05273	4	Os02g0100600
LOC_Os07g40930	-3.01869	0.642912	2.66e-06	0.000133889	6.93869	56.76	0.909137	0.074	4.69534	4	Os07g0600400
LOC_Os02g01010	-3.02124	0.611241	7.7e-07	4.58e-05	6.28552	52.27	0.758981	0.099	4.9428	4	Os02g0100100
LOC_Os06g43810	-3.02926	0.54968	3.57e-08	3.22e-06	5.48652	45.32	0.541637	0.148	5.51096	4	Os06g0646100
LOC_Os03g52460	-3.0306	0.399527	3.31e-14	1.4e-11	2.49126	0	0	0.478	7.58548	4	Os03g0735000
LOC_Os10g43050	-3.03362	0.626205	1.27e-06	7.08e-05	7.10196	57.76	0.892686	0.069	4.84444	4	Os10g0580800
LOC_Os04g02730	-3.03468	0.490244	6.01e-10	9.02e-08	4.45003	32.58	0.313307	0.22	6.19015	4	Os04g0117600
LOC_Os04g50110	-3.03503	0.609765	6.45e-07	3.93e-05	6.88933	56.45	0.834974	0.076	4.97737	4	Os04g0591000
LOC_Os04g42800	-3.05171	0.560428	5.17e-08	4.4e-06	5.62558	46.67	0.580465	0.139	5.44532	4	Os04g0507100
LOC_Os07g11490	-3.05584	0.569267	7.96e-08	6.44e-06	5.56413	46.08	0.586636	0.143	5.36803	4	Os07g0215200
LOC_Os05g08010	-3.05735	0.730272	2.83e-05	0.00053986	9.75202	69.24	1.45154	0.021	4.18659	4	Os05g0172500
LOC_Os07g44830	-3.05949	0.739767	3.54e-05	0.000632097	4.73157	57.73	0.92758	0.094	4.13575	3	Os07g0642800
LOC_Os03g03930	-3.05994	0.632404	1.31e-06	7.25e-05	7.4151	59.54	0.948393	0.06	4.83859	4	Os03g0131400
LOC_Os08g05650	-3.06286	0.687418	8.37e-06	0.000245629	8.3139	63.92	1.17454	0.04	4.4556	4	Os08g0152700
LOC_Os08g08110	-3.07111	0.403845	2.86e-14	1.22e-11	2.88154	0	0	0.411	7.60466	4	Os08g0178700
LOC_Os06g49520	-3.07246	0.484244	2.23e-10	3.68e-08	4.2448	29.33	0.275697	0.241	6.34487	4	Os06g0709000
LOC_Os11g08330	-3.07426	0.733285	2.76e-05	0.000530461	9.95242	69.86	1.48878	0.019	4.19245	4	Os11g0186400
LOC_Os01g36229	-3.07456	0.630657	1.09e-06	6.19e-05	7.23997	58.56	0.921356	0.065	4.87517	4	Os01g0543000
LOC_Os11g40500	-3.08218	0.402846	1.99e-14	8.68e-12	1.57917	0	0	0.665	7.65102	4	Os11g0620000
LOC_Os04g47840	-3.0839	0.739109	3.01e-05	0.000563029	9.19962	67.39	1.39069	0.027	4.17245	4	Os04g0566300
LOC_Os05g11980	-3.08642	0.402307	1.7e-14	7.52e-12	0.317468	0	0	0.946	7.67181	4	Os05g0210500
LOC_Os06g50000	-3.09011	0.749273	3.72e-05	0.000656126	9.85018	69.54	1.48867	0.02	4.12414	4	Os06g0714100
LOC_Os06g01440	-3.0913	0.643976	1.58e-06	8.56e-05	7.01419	57.23	0.914351	0.072	4.80034	4	Os06g0103800
LOC_Os07g46450	-3.09404	0.588005	1.43e-07	1.08e-05	5.57538	46.19	0.629815	0.142	5.26192	4	Os07g0658300
LOC_Os11g40200	-3.09575	0.450053	6.04e-12	1.47e-09	3.56689	15.89	0.131327	0.314	6.87863	4	Os11g0616200
LOC_Os03g01920	-3.09727	0.574486	6.99e-08	5.75e-06	5.88259	49	0.642328	0.123	5.39137	4	Os03g0109700
LOC_Os04g55710	-3.10021	0.703822	1.06e-05	0.000279637	8.16287	63.25	1.1787	0.043	4.40483	4	Os04g0650700
LOC_Os04g42490	-3.1027	0.402849	1.34e-14	6.23e-12	0.641587	0	0	0.886	7.70189	4	Os04g0503700
LOC_Os09g25640	-3.1027	0.746466	3.23e-05	0.000592638	9.98678	69.96	1.54002	0.019	4.15653	4	Os09g0424501
LOC_Os03g03720	-3.10485	0.727206	1.96e-05	0.000415742	8.63827	65.27	1.30645	0.035	4.26956	4	Os03g0129300
LOC_Os09g25625	-3.1067	0.532799	5.51e-09	6.21e-07	0.561091	0	0	0.458	5.83091	2	Os09g0424300
LOC_Os03g44580	-3.11587	0.754802	3.66e-05	0.000648135	9.23461	67.51	1.42751	0.027	4.12806	4	Os03g0648100
LOC_Os05g11060	-3.12189	0.753352	3.41e-05	0.000618097	9.15719	67.24	1.45431	0.028	4.144	4	Os05g0199500
LOC_Os01g65210	-3.13419	0.775124	5.27e-05	0.000841536	10.3182	70.93	1.6191	0.017	4.04347	4	Os01g0872600
LOC_Os04g53490	-3.13504	0.405596	1.08e-14	5.12e-12	0.207627	0	0	0.965	7.72946	4	Os04g0626400
LOC_Os04g08060	-3.13869	0.687616	5e-06	0.000205538	7.56696	60.35	1.08795	0.056	4.5646	4	Os04g0162500
Os08g0113500	-3.14002	0.623136	4.68e-07	2.96e-05	0.519584	0	0	0.474	5.03906	2
LOC_Os12g13660	-3.14035	0.61342	3.06e-07	2.08e-05	6.17659	51.43	0.747129	0.105	5.11941	4	Os12g0239000
LOC_Os11g03390	-3.14498	0.503854	4.32e-10	6.7e-08	4.4492	32.57	0.330697	0.22	6.24185	4	Os11g0127800
LOC_Os03g02640	-3.1501	0.651547	1.33e-06	7.36e-05	7.47553	59.87	1.00413	0.058	4.83481	4	Os03g0117800
LOC_Os12g38310	-3.15267	0.551722	1.1e-08	1.14e-06	4.922	39.05	0.471424	0.183	5.71424	4	Os12g0571200
LOC_Os01g14830	-3.15633	0.532949	3.17e-09	3.85e-07	4.94737	39.36	0.445593	0.181	5.92239	4	Os01g0251100
LOC_Os07g15130	-3.1592	0.461901	7.94e-12	1.87e-09	0.106553	0	0	0.949	6.83957	3
LOC_Os01g66980	-3.16013	0.545975	7.12e-09	7.75e-07	5.08645	41.02	0.484055	0.172	5.78804	4	Os01g0894700
LOC_Os01g64660	-3.16264	0.408251	9.42e-15	4.51e-12	0.430372	0	0	0.926	7.74681	4	Os01g0866400
LOC_Os03g41170	-3.16677	0.63296	5.64e-07	3.49e-05	6.32145	52.54	0.826956	0.097	5.00311	4	Os03g0608600
LOC_Os03g61080	-3.17015	0.655448	1.32e-06	7.3e-05	6.90273	56.54	0.927482	0.075	4.83663	4	Os03g0826000
LOC_Os05g08854	-3.1704	0.539619	4.22e-09	4.92e-07	0.788849	0	0	0.378	5.87526	2	Os05g0181250
LOC_Os09g32670	-3.19058	0.441807	5.14e-13	1.59e-10	3.4379	12.74	0.0996588	0.332	7.22167	4	Os09g0504000
LOC_Os05g34790	-3.19509	0.756096	2.38e-05	0.000480395	9.40389	68.1	1.47329	0.025	4.22577	4	Os05g0421000
LOC_Os05g04610	-3.2019	0.479359	2.4e-11	5.15e-09	3.86943	22.47	0.20838	0.279	6.67955	4	Os05g0137200
LOC_Os08g39990	-3.20396	0.614555	1.85e-07	1.36e-05	5.88383	49.01	0.712024	0.123	5.21346	4	Os08g0510800
LOC_Os08g17610	-3.20976	0.653447	9.01e-07	5.26e-05	6.99575	57.12	0.940621	0.072	4.91205	4	Os08g0278100
LOC_Os01g05800	-3.21002	0.604371	1.09e-07	8.51e-06	6.32846	52.6	0.764085	0.097	5.31135	4	Os01g0151200
LOC_Os12g16690	-3.21126	0.59057	5.4e-08	4.59e-06	5.82259	48.48	0.663639	0.127	5.43756	4	Os12g0267900
LOC_Os01g55750	-3.21423	0.684806	2.68e-06	0.000134866	8.15353	63.21	1.17392	0.043	4.69364	4	Os01g0763200
LOC_Os09g36130	-3.23358	0.782524	3.59e-05	0.000639525	10.611	71.73	1.73845	0.015	4.13224	4	Os09g0531100
LOC_Os07g46330	-3.23571	0.696604	3.4e-06	0.000165014	7.86731	61.87	1.15455	0.049	4.64498	4	Os07g0656700
LOC_Os01g13080	-3.23689	0.589383	3.97e-08	3.5e-06	5.93463	49.45	0.684108	0.12	5.492	4	Os01g0231700
LOC_Os07g01214	-3.23742	0.764299	2.28e-05	0.000466058	9.80461	69.4	1.58528	0.02	4.2358	4	Os07g0102100
LOC_Os03g61600	-3.23796	0.482672	1.97e-11	4.28e-09	3.82001	21.47	0.203227	0.284	6.70842	4	Os03g0831500
LOC_Os03g12000	-3.23919	0.738602	1.16e-05	0.000292677	9.37749	68.01	1.47204	0.025	4.38557	4	Os03g0219700
LOC_Os03g18840	-3.24834	0.576382	1.74e-08	1.71e-06	5.40783	44.52	0.581516	0.152	5.63574	4	Os03g0300300
LOC_Os03g52130	-3.24872	0.566541	9.79e-09	1.03e-06	5.45867	45.04	0.576722	0.149	5.73431	4	Os03g0731100
LOC_Os02g27470	-3.25952	0.433936	5.84e-14	2.35e-11	3.13213	4.22	0.0331464	0.374	7.51152	4	Os02g0474700
LOC_Os09g26810	-3.26019	0.729496	7.85e-06	0.000238224	9.16758	67.28	1.42079	0.028	4.4691	4	Os09g0439500
LOC_Os08g44250	-3.26412	0.64477	4.14e-07	2.68e-05	6.74178	55.5	0.895462	0.081	5.06245	4	Os08g0556600
LOC_Os10g26400	-3.2652	0.473269	5.23e-12	1.32e-09	2.00748	0.37	0.00250957	0.37	6.89923	3	Os10g0403700
LOC_Os03g61820	-3.26573	0.690839	2.28e-06	0.000116964	1.56737	36.2	0.345568	0.213	4.7272	2
Os12g0408800	-3.27891	0.691557	2.12e-06	0.000110872	1.11904	10.64	0.109824	0.292	4.74134	2
LOC_Os06g07580	-3.28374	0.561468	4.96e-09	5.71e-07	5.32031	43.61	0.548556	0.158	5.8485	4	Os06g0172600
LOC_Os04g41150	-3.28942	0.421019	5.58e-15	2.84e-12	2.75664	0	0	0.433	7.81301	4	Os04g0488600
LOC_Os02g33149	-3.29302	0.451257	2.93e-13	9.55e-11	3.37647	11.15	0.0927353	0.34	7.29744	4	Os02g0535000
LOC_Os05g05480	-3.29422	0.661962	6.48e-07	3.94e-05	7.41411	59.54	1.0388	0.06	4.97644	4	Os05g0147500
LOC_Os02g54860	-3.29582	0.793235	3.25e-05	0.00059592	9.84858	69.54	1.63787	0.02	4.15491	4	Os02g0791200
LOC_Os01g31610	-3.29676	0.650393	4e-07	2.61e-05	6.971	56.96	0.948711	0.073	5.06888	4	Os01g0500900
LOC_Os03g01018	-3.29746	0.638154	2.38e-07	1.68e-05	3.51407	43.09	0.527226	0.179	5.16719	3	Os03g0100040
LOC_Os05g05840	-3.29862	0.728549	5.96e-06	0.000216367	8.57972	65.03	1.34204	0.036	4.52766	4	Os05g0150900
LOC_Os09g39180	-3.31201	0.627232	1.29e-07	9.85e-06	6.60003	54.55	0.855758	0.086	5.28036	4	Os09g0565200
LOC_Os11g02450	-3.32676	0.646201	2.63e-07	1.82e-05	0.36783	0	0	0.548	5.14819	2	Os11g0116400
LOC_Os08g19850	-3.33003	0.670792	6.89e-07	4.16e-05	6.74033	55.49	0.962529	0.081	4.96433	4	Os08g0295300
LOC_Os06g44060	-3.33017	0.817606	4.64e-05	0.000766165	10.2057	70.6	1.7599	0.018	4.07307	4	Os06g0649900
LOC_Os01g10210	-3.34053	0.426366	4.69e-15	2.46e-12	2.63431	0	0	0.454	7.83489	4	Os01g0198900
LOC_Os03g36540	-3.34107	0.660452	4.22e-07	2.72e-05	6.98611	57.06	0.978778	0.072	5.05876	4	Os03g0563300
LOC_Os04g01290	-3.3443	0.82954	5.54e-05	0.000879075	11.5936	74.12	2.01207	0.009	4.03151	4	Os04g0103200
LOC_Os10g33940	-3.35756	0.736417	5.13e-06	0.000206866	8.82126	65.99	1.4033	0.032	4.55932	4	Os10g0479900
LOC_Os02g03730	-3.36913	0.832221	5.16e-05	0.000828546	11.0142	72.76	1.95337	0.012	4.04837	4	Os02g0130000
LOC_Os03g59650	-3.37879	0.616433	4.22e-08	3.68e-06	5.95865	49.65	0.740866	0.118	5.48119	4	Os03g0811200
LOC_Os03g18600	-3.38486	0.654026	2.27e-07	1.62e-05	6.24723	51.98	0.854033	0.1	5.17542	4	Os03g0297600
LOC_Os07g41630	-3.38679	0.817948	3.46e-05	0.000624376	10.7966	72.21	1.90722	0.014	4.1406	4	Os07g0607200
LOC_Os03g57149	-3.3884	0.713526	2.05e-06	0.000107441	7.30566	58.94	1.12742	0.063	4.74881	4	Os03g0785200
LOC_Os06g25950	-3.39052	0.842981	5.77e-05	0.000906114	11.2625	73.36	2.00286	0.011	4.02206	4	Os06g0364500
LOC_Os06g20370	-3.39807	0.844353	5.71e-05	0.000900973	11.3452	73.56	2.01059	0.01	4.02447	4	Os06g0308300
LOC_Os10g33840	-3.40573	0.655078	2e-07	1.45e-05	6.11167	50.91	0.857136	0.109	5.19896	4	Os10g0478600
LOC_Os01g53140	-3.40638	0.675325	4.56e-07	2.9e-05	7.32257	59.03	1.06961	0.062	5.04406	4	Os01g0732100
LOC_Os08g34984	-3.41431	0.656048	1.95e-07	1.41e-05	0.0942457	0	0	0.764	5.20435	2	Os08g0451200
LOC_Os04g51792	-3.41444	0.660892	2.39e-07	1.68e-05	6.78298	55.77	0.956673	0.079	5.16641	4	Os04g0607000
LOC_Os06g22690	-3.41789	0.614603	2.68e-08	2.52e-06	5.92914	49.4	0.739691	0.12	5.56113	4	Os06g0332800
LOC_Os01g72049	-3.42662	0.755619	5.76e-06	0.000214102	4.78647	58.22	0.996512	0.091	4.53485	3	Os01g0949060
LOC_Os06g04270	-3.43134	0.832531	3.76e-05	0.000661036	9.59148	68.72	1.73648	0.023	4.12157	4	Os06g0133800
LOC_Os09g02440	-3.43572	0.575758	2.41e-09	3.04e-07	5.1835	42.12	0.555215	0.166	5.9673	4	Os09g0112400
LOC_Os05g04650	-3.44046	0.625185	3.73e-08	3.34e-06	5.98327	49.86	0.766962	0.117	5.5031	4	Os05g0137600
LOC_Os01g46120	-3.4421	0.489477	2.03e-12	5.56e-10	1.64521	0	0	0.442	7.03221	3	Os01g0649900
LOC_Os07g12520	-3.445	0.813535	2.29e-05	0.00046754	10.1906	70.56	1.7791	0.018	4.23461	4	Os07g0227700
LOC_Os01g06160	-3.44612	0.572153	1.71e-09	2.25e-07	0.234442	0	0	0.632	6.02307	2
LOC_Os02g14929	-3.45436	0.566363	1.07e-09	1.49e-07	4.59419	34.7	0.448184	0.205	6.09919	4	Os02g0247200
LOC_Os07g32590	-3.45549	0.842131	4.07e-05	0.000698202	11.4026	73.69	2.06194	0.01	4.10326	4	Os07g0510100
LOC_Os09g32968	-3.45975	0.64314	7.47e-08	6.1e-06	6.14634	51.19	0.824439	0.107	5.37947	4	Os09g0507600
LOC_Os04g38620	-3.46344	0.781993	9.47e-06	0.000264671	9.13946	67.18	1.56089	0.028	4.42899	4	Os04g0459700
LOC_Os02g07220	-3.46768	0.538589	1.21e-10	2.18e-08	4.55402	34.12	0.39597	0.209	6.43845	4	Os02g0168700
LOC_Os05g41190	-3.46945	0.533476	7.85e-11	1.48e-08	4.33615	30.81	0.35038	0.231	6.50348	4	Os05g0490900
LOC_Os03g50230	-3.47322	0.608811	1.16e-08	1.19e-06	1.13071	11.56	0.0859205	0.29	5.70493	2	Os03g0710100
LOC_Os08g02540	-3.47856	0.75648	4.26e-06	0.000198249	9.01843	66.73	1.51414	0.029	4.59834	4	Os08g0118900
LOC_Os01g18880	-3.47986	0.829977	2.76e-05	0.000530461	9.78881	69.35	1.75519	0.021	4.19272	4	Os01g0293200
LOC_Os06g45980	-3.47987	0.824146	2.42e-05	0.000485141	10.694	71.95	1.92619	0.014	4.2224	4	Os06g0671700
LOC_Os09g27320	-3.48293	0.77133	6.32e-06	0.000222604	8.58805	65.07	1.46034	0.036	4.51548	4	Os09g0445500
LOC_Os09g32760	-3.48463	0.761839	4.79e-06	0.000203346	8.70785	65.55	1.47253	0.034	4.57398	4	Os09g0505300
LOC_Os09g31502	-3.48996	0.740643	2.45e-06	0.000124525	4.07463	50.92	0.825235	0.138	4.71207	3	Os09g0491820
LOC_Os02g02550	-3.49383	0.867543	5.64e-05	0.000892139	11.6126	74.17	2.14573	0.009	4.02727	4	Os02g0117600
LOC_Os07g08710	-3.49747	0.809535	1.56e-05	0.000352407	9.37082	67.99	1.65185	0.025	4.32034	4	Os07g0184800
LOC_Os01g45530	-3.50019	0.746286	2.73e-06	0.000136755	8.7146	65.58	1.44911	0.034	4.69015	4	Os01g0642900
LOC_Os01g58760	-3.50291	0.492255	1.11e-12	3.18e-10	0.665495	0	0	0.718	7.11605	3	Os01g0801901
LOC_Os03g11250	-3.50614	0.86614	5.17e-05	0.000829569	11.2569	73.35	2.09101	0.011	4.048	4	Os03g0210900
LOC_Os05g14270	-3.51052	0.788284	8.45e-06	0.000247144	8.72912	65.63	1.51579	0.033	4.45336	4	Os05g0232200
LOC_Os08g02160	-3.51223	0.575419	1.04e-09	1.45e-07	0.00129364	0	0	0.992	6.10379	2
LOC_Os09g09360	-3.51747	0.44008	1.32e-15	8e-13	1.10041	0	0	0.777	7.99279	4	Os09g0266400
LOC_Os09g28890	-3.52297	0.43718	7.73e-16	5.29e-13	0.00125694	0	0	1	8.05839	4	Os09g0463700
LOC_Os07g23110	-3.52343	0.438957	1e-15	6.3e-13	1.32945	0	0	0.723	8.02683	4	Os07g0413700
LOC_Os03g55720	-3.52813	0.694321	3.75e-07	2.48e-05	7.05597	57.48	1.07327	0.07	5.08142	4	Os03g0765900
LOC_Os12g08770	-3.53509	0.445304	2.04e-15	1.18e-12	2.15859	0	0	0.542	7.93859	4	Os12g0189400
LOC_Os03g02960	-3.53659	0.755909	2.89e-06	0.000143791	8.82889	66.02	1.497	0.032	4.67859	4	Os03g0121700
LOC_Os07g22024	-3.53996	0.651903	5.63e-08	4.76e-06	6.49046	53.78	0.907997	0.09	5.4302	4	Os07g0404300
LOC_Os07g28610	-3.54063	0.795879	8.64e-06	0.000250237	8.99561	66.65	1.59599	0.029	4.4487	4	Os07g0469100
LOC_Os12g03880	-3.54145	0.884378	6.22e-05	0.000954707	6.28619	68.18	1.59608	0.043	4.00445	3	Os12g0133050
LOC_Os05g02070	-3.544	0.529691	2.22e-11	4.79e-09	3.99507	24.91	0.284426	0.266	6.69068	4	Os05g0111300
LOC_Os03g48040	-3.54466	0.566147	3.82e-10	6.04e-08	4.69132	36.05	0.460774	0.197	6.26102	4	Os03g0685000
LOC_Os03g21900	-3.54603	0.580416	1e-09	1.41e-07	4.80665	37.59	0.501794	0.19	6.10947	4	Os03g0337600
LOC_Os02g47220	-3.54736	0.793947	7.9e-06	0.000239142	8.58829	65.07	1.57908	0.036	4.46801	4	Os02g0700600
LOC_Os05g13950	-3.54741	0.83436	2.12e-05	0.000440661	10.7949	72.21	1.98656	0.014	4.25166	4	Os05g0227700
LOC_Os11g19700	-3.55216	0.8489	2.86e-05	0.000543067	10.9053	72.49	2.04302	0.013	4.18442	4	Os11g0302500
LOC_Os03g58540	-3.55889	0.862858	3.71e-05	0.000655726	11.2643	73.37	2.15087	0.011	4.12453	4	Os03g0799700
LOC_Os02g57290	-3.5594	0.764511	3.23e-06	0.000158197	8.98513	66.61	1.54484	0.03	4.65578	4	Os02g0817900
LOC_Os10g33700	-3.57024	0.444269	9.27e-16	6e-13	2.40036	0	0	0.494	8.03621	4	Os10g0476900
LOC_Os12g06910	-3.58101	0.835183	1.81e-05	0.00039315	10.7137	72	1.98379	0.014	4.2877	4	Os12g0166500
LOC_Os01g59140	-3.59026	0.8491	2.35e-05	0.000476763	10.3889	71.12	1.94455	0.016	4.22831	4	Os01g0805800
LOC_Os11g02620	-3.59499	0.815729	1.05e-05	0.000277966	9.70541	69.09	1.77986	0.021	4.40708	4	Os11g0118500
LOC_Os12g34860	-3.59593	0.817082	1.08e-05	0.00028264	9.78474	69.34	1.80165	0.021	4.40094	4	Os12g0533700
LOC_Os02g58000	-3.59952	0.901013	6.47e-05	0.000983024	11.1163	73.01	2.22842	0.012	3.99497	4	Os02g0826300
LOC_Os09g26960	-3.60004	0.863159	3.04e-05	0.000566327	10.0147	70.04	1.97421	0.019	4.17077	4	Os09g0441400
LOC_Os06g48940	-3.60149	0.90187	6.51e-05	0.000986906	11.8987	74.79	2.34302	0.008	3.99336	4	Os06g0702500
LOC_Os08g05660	-3.61161	0.741575	1.11e-06	6.33e-05	7.1693	58.15	1.21494	0.067	4.87019	4	Os08g0152800
LOC_Os02g09150	-3.61273	0.672671	7.84e-08	6.36e-06	6.60674	54.59	0.9807	0.086	5.37072	4	Os02g0184200
LOC_Os07g31110	-3.61411	0.661972	4.77e-08	4.09e-06	3.14903	36.49	0.484912	0.209	5.45962	3	Os07g0493033
LOC_Os07g06060	-3.6162	0.856279	2.41e-05	0.000483921	5.81846	65.63	1.44085	0.055	4.22315	3	Os07g0154800
LOC_Os03g43020	-3.61806	0.817424	9.59e-06	0.000266284	9.15891	67.25	1.68018	0.028	4.42617	4	Os03g0628900
LOC_Os11g40600	-3.62381	0.448802	6.78e-16	4.79e-13	1.06483	0	0	0.786	8.07441	4	Os11g0621400
LOC_Os06g04150	-3.62505	0.453334	1.28e-15	7.97e-13	2.3095	0	0	0.511	7.99642	4	Os06g0132400
LOC_Os03g49220	-3.62657	0.663824	4.68e-08	4.03e-06	5.89884	49.14	0.840136	0.122	5.46315	4	Os03g0699300
LOC_Os01g64920	-3.6295	0.883007	3.95e-05	0.000680436	10.5973	71.69	2.08408	0.015	4.11038	4	Os01g0869500
LOC_Os01g01030	-3.63504	0.813679	7.92e-06	0.000239357	9.70358	69.08	1.80163	0.022	4.46741	4	Os01g0100400
LOC_Os04g48760	-3.63777	0.82507	1.04e-05	0.000276838	9.13774	67.17	1.69191	0.028	4.40905	4	Os04g0576900
LOC_Os02g56520	-3.63872	0.616864	3.66e-09	4.36e-07	2.733	26.82	0.320907	0.26	5.89873	3	Os02g0809900
LOC_Os12g07390	-3.64598	0.629528	6.97e-09	7.68e-07	3.0043	33.43	0.400893	0.226	5.79162	3	Os12g0171700
LOC_Os01g19760	-3.6494	0.679287	7.77e-08	6.33e-06	6.54193	54.14	0.98047	0.088	5.3724	4	Os01g0303200
LOC_Os04g38600	-3.65168	0.475305	1.56e-14	7.03e-12	3.28186	8.59	0.0789098	0.353	7.68282	4	Os04g0459500
LOC_Os02g37060	-3.65224	0.510138	8.11e-13	2.38e-10	3.73663	19.71	0.207852	0.293	7.15932	4	Os02g0581100
LOC_Os10g40740	-3.6545	0.494763	1.51e-13	5.43e-11	3.52523	14.9	0.148201	0.319	7.38636	4	Os10g0556200
LOC_Os06g51520	-3.65832	0.787487	3.39e-06	0.000164713	8.73074	65.64	1.55417	0.033	4.64557	4	Os06g0731900
Os01g0626500	-3.66194	0.689685	1.1e-07	8.57e-06	0.26773	0	0	0.606	5.30959	2
LOC_Os04g38850	-3.6756	0.817339	6.89e-06	0.000227608	8.80284	65.92	1.63925	0.032	4.49704	4	Os04g0462300
LOC_Os05g47790	-3.67665	0.81678	6.75e-06	0.000226206	9.12697	67.13	1.6837	0.028	4.50139	4	Os05g0551100
LOC_Os05g01590	-3.67707	0.604599	1.19e-09	1.63e-07	4.96758	39.61	0.569226	0.18	6.08183	4	Os05g0106500
LOC_Os06g01934	-3.69196	0.526526	2.35e-12	6.36e-10	3.7212	19.38	0.222036	0.294	7.01192	4	Os06g0108900
LOC_Os03g62780	-3.69375	0.726255	3.66e-07	2.43e-05	7.3353	59.1	1.2259	0.062	5.08603	4	Os03g0844900
LOC_Os09g36240	-3.6985	0.641587	8.18e-09	8.79e-07	5.63105	46.72	0.755154	0.139	5.76461	4	Os09g0532700
LOC_Os04g55690	-3.69943	0.69893	1.2e-07	9.29e-06	6.7994	55.88	1.06938	0.079	5.293	4	Os04g0650500
LOC_Os01g63270	-3.70076	0.457508	6.02e-16	4.42e-13	2.13334	0	0	0.547	8.08896	4	Os01g0851700
LOC_Os09g37910	-3.70084	0.768097	1.45e-06	7.89e-05	7.87387	61.9	1.37968	0.049	4.8182	4	Os09g0551600
LOC_Os09g20240	-3.70538	0.804465	4.1e-06	0.000192512	8.48624	64.65	1.57959	0.037	4.60602	4	Os09g0367900
LOC_Os09g33600	-3.7084	0.461931	9.9e-16	6.3e-13	2.40735	0	0	0.493	8.02805	4	Os09g0510700
LOC_Os01g01120	-3.71063	0.606719	9.6e-10	1.36e-07	4.99342	39.92	0.582197	0.178	6.11589	4	Os01g0101200
LOC_Os08g05850	-3.71591	0.596308	4.62e-10	7.11e-08	0.058473	0	0	0.812	6.23153	2
LOC_Os02g55010	-3.7162	0.799441	3.34e-06	0.000163221	8.72979	65.63	1.60004	0.033	4.6485	4	Os02g0793100
LOC_Os08g37040	-3.71864	0.898209	3.47e-05	0.000624813	10.768	72.14	2.13217	0.014	4.14006	4	Os08g0475100
LOC_Os05g48510	-3.73061	0.457475	3.5e-16	2.75e-13	1.74718	0	0	0.627	8.15478	4	Os05g0558900
LOC_Os09g10340	-3.73409	0.677029	3.48e-08	3.17e-06	6.31827	52.52	0.942406	0.097	5.5154	4	Os09g0275400
LOC_Os07g01114	-3.73453	0.831511	7.08e-06	0.000228027	4.99674	59.97	1.23636	0.082	4.49126	3	Os07g0101101
LOC_Os09g06560	-3.73616	0.779953	1.67e-06	8.95e-05	8.58388	65.05	1.55812	0.036	4.79023	4	Os09g0241100
LOC_Os01g04720	-3.74437	0.760716	8.56e-07	5.02e-05	7.64466	60.76	1.33788	0.054	4.92216	4	Os01g0140400
LOC_Os08g01170	-3.75199	0.858505	1.24e-05	0.000305086	10.4842	71.39	2.07317	0.016	4.37038	4	Os08g0102000
LOC_Os03g17590	-3.75226	0.518967	4.82e-13	1.52e-10	3.68602	18.61	0.204335	0.298	7.23024	4	Os03g0284500
LOC_Os03g60240	-3.75257	0.688346	4.99e-08	4.26e-06	6.52577	54.03	1.01091	0.089	5.45157	4	Os03g0816900
LOC_Os06g12590	-3.75687	0.885758	2.22e-05	0.000457375	10.2122	70.62	2.03773	0.018	4.24141	4	Os06g0232100
LOC_Os01g61720	-3.76265	0.545529	5.3e-12	1.33e-09	4.19602	28.5	0.33951	0.246	6.89724	4	Os01g0833800
LOC_Os03g39740	-3.76271	0.638825	3.86e-09	4.57e-07	5.46453	45.1	0.722278	0.149	5.89004	4	Os03g0594700
LOC_Os10g35520	-3.77651	0.458775	1.85e-16	1.84e-13	1.10126	0	0	0.777	8.23171	4	Os10g0498200
LOC_Os06g50340	-3.78144	0.933781	5.13e-05	0.000826388	10.9595	72.63	2.32	0.013	4.0496	4	Os06g0717200
LOC_Os01g52160	-3.78178	0.616329	8.46e-10	1.21e-07	5.05391	40.64	0.610446	0.174	6.13597	4	Os01g0719600
LOC_Os10g38710	-3.78405	0.585352	1.02e-10	1.87e-08	4.76324	37.02	0.507099	0.192	6.46457	4	Os10g0530500
LOC_Os03g22330	-3.78481	0.461458	2.37e-16	2.18e-13	1.78457	0	0	0.619	8.20186	4	Os03g0343400
LOC_Os03g14669	-3.78749	0.524373	5.09e-13	1.58e-10	0.631007	0	0	0.731	7.2229	3	Os03g0251350
LOC_Os03g48840	-3.78947	0.553259	7.42e-12	1.79e-09	4.11152	27.03	0.333125	0.254	6.84936	4	Os03g0694800
LOC_Os06g19740	-3.79208	0.518029	2.48e-13	8.35e-11	1.01259	0	0	0.603	7.32022	3	Os06g0301400
LOC_Os02g15610	-3.79294	0.463733	2.86e-16	2.44e-13	2.60076	0	0	0.46	8.17913	4	Os02g0255200
LOC_Os03g39610	-3.79615	0.706857	7.85e-08	6.36e-06	0.0135926	0	0	0.914	5.37047	2	Os03g0592500
LOC_Os01g03549	-3.81666	0.908071	2.63e-05	0.000514939	6.08674	67.14	1.65713	0.048	4.20304	3	Os01g0126200
LOC_Os09g34010	-3.82038	0.655403	5.57e-09	6.27e-07	5.91313	49.27	0.844328	0.121	5.82906	4	Os09g0515500
LOC_Os04g46620	-3.82903	0.948334	5.4e-05	0.000860153	12.7307	76.43	2.70235	0.005	4.03763	4	Os04g0551800
LOC_Os05g01290	-3.83086	0.876696	1.24e-05	0.000305605	10.4622	71.33	2.15577	0.016	4.36966	4	Os05g0103400
LOC_Os08g35160	-3.83853	0.798483	1.53e-06	8.3e-05	4.27569	53.22	1.00084	0.124	4.80727	3	Os08g0452900
LOC_Os05g49250	-3.84901	0.565532	1e-11	2.29e-09	4.08862	26.63	0.34335	0.257	6.806	4	Os05g0567500
LOC_Os02g53520	-3.84986	0.847648	5.58e-06	0.000212674	9.30148	67.75	1.83132	0.026	4.54182	4	Os02g0775400
LOC_Os02g07044	-3.85235	0.467029	1.6e-16	1.71e-13	2.21133	0	0	0.531	8.24862	4	Os02g0167100
LOC_Os03g10990	-3.85783	0.959595	5.81e-05	0.000911244	12.8935	76.73	2.78295	0.005	4.02027	4	Os03g0207900
LOC_Os02g11770	-3.86523	0.471972	2.62e-16	2.31e-13	2.11744	0	0	0.55	8.18953	4	Os02g0208500
LOC_Os01g68324	-3.86817	0.915236	2.37e-05	0.000479379	10.406	71.17	2.17672	0.016	4.22641	4	Os01g0911200
LOC_Os02g05890	-3.87123	0.490087	2.81e-15	1.56e-12	3.15195	4.82	0.0491807	0.371	7.89907	4	Os02g0152900
LOC_Os01g66300	-3.87283	0.640403	1.47e-09	1.98e-07	5.18963	42.19	0.680078	0.166	6.04749	4	Os01g0886300
LOC_Os02g37870	-3.87474	0.830099	3.04e-06	0.000149992	8.97947	66.59	1.7502	0.03	4.6678	4	Os02g0591800
LOC_Os04g58504	-3.88002	0.736694	1.39e-07	1.06e-05	7.22103	58.45	1.24696	0.065	5.2668	4	Os04g0681600
LOC_Os03g22370	-3.88416	0.48866	1.89e-15	1.12e-12	3.17575	5.53	0.0547104	0.368	7.94859	4	Os03g0343900
LOC_Os10g35940	-3.88594	0.788069	8.18e-07	4.83e-05	8.25638	63.66	1.56033	0.041	4.93096	4	Os10g0503200
LOC_Os02g38240	-3.88789	0.661352	4.14e-09	4.84e-07	5.8827	49	0.855098	0.123	5.87869	4	Os02g0596000
LOC_Os03g03470	-3.8899	0.635501	9.3e-10	1.32e-07	5.43997	44.85	0.723331	0.15	6.121	4	Os03g0126300
LOC_Os11g05550	-3.89105	0.886498	1.14e-05	0.000291133	9.43885	68.22	2.053	0.024	4.38924	4	Os11g0153500
LOC_Os02g17940	-3.89258	0.701256	2.84e-08	2.64e-06	6.08642	50.71	0.963342	0.11	5.55087	4	Os02g0280700
LOC_Os07g38110	-3.90074	0.893676	1.27e-05	0.000310519	5.71312	64.99	1.55386	0.058	4.36483	3	Os07g0568500
LOC_Os02g49050	-3.90214	0.945948	3.71e-05	0.000654795	10.8813	72.43	2.36041	0.013	4.12511	4	Os02g0722300
LOC_Os09g19560	-3.90917	0.957981	4.49e-05	0.000747835	12.5539	76.1	2.74525	0.006	4.08064	4	Os09g0359800
LOC_Os03g07840	-3.91121	0.685206	1.14e-08	1.17e-06	5.71772	47.53	0.868183	0.133	5.70808	4	Os03g0174500
LOC_Os10g39170	-3.92592	0.879889	8.13e-06	0.000242523	9.58889	68.71	1.9744	0.023	4.46184	4	Os10g0536700
LOC_Os10g37850	-3.92717	0.870084	6.38e-06	0.000222717	1.94834	48.67	0.737001	0.171	4.51355	2	Os10g0522601
LOC_Os09g24530	-3.93221	0.53458	1.9e-13	6.69e-11	0.953798	0	0	0.622	7.35569	3	Os09g0411650
LOC_Os06g37070	-3.93613	0.842711	3e-06	0.000148112	8.6446	65.3	1.73061	0.035	4.6708	4	Os06g0567000
LOC_Os01g52610	-3.95228	0.927248	2.02e-05	0.000424654	5.03684	60.29	1.55053	0.081	4.26237	3	Os01g0725400
LOC_Os01g55570	-3.95317	0.973907	4.93e-05	0.000802201	11.0486	72.85	2.67529	0.012	4.05908	4	Os01g0761000
LOC_Os04g50890	-3.95529	0.900603	1.12e-05	0.00028924	10.4014	71.16	2.1937	0.016	4.39183	4	Os04g0597000
LOC_Os12g07740	-3.96524	0.824031	1.49e-06	8.12e-05	8.96622	66.54	1.78895	0.03	4.812	4	Os12g0176800
LOC_Os04g41300	-3.97865	0.476978	7.34e-17	9.25e-14	1.22729	0	0	0.747	8.34137	4	Os04g0490400
LOC_Os08g04310	-3.98061	0.479077	9.66e-17	1.13e-13	2.52683	0	0	0.472	8.30893	4	Os08g0137400
Os05g0451200	-3.98105	0.733153	5.63e-08	4.76e-06	0.107055	0	0	0.749	5.43005	2
LOC_Os01g13530	-3.98173	0.800545	6.57e-07	3.98e-05	7.46743	59.83	1.44907	0.059	4.97378	4	Os01g0236400
LOC_Os02g48880	-3.99	0.884328	6.42e-06	0.000222858	9.15883	67.24	1.94018	0.028	4.5119	4	Os02g0720700
LOC_Os03g25050	-3.99036	0.766687	1.94e-07	1.41e-05	7.01654	57.24	1.28193	0.071	5.20468	4	Os03g0366000
LOC_Os03g29810	-3.99121	0.549853	3.91e-13	1.26e-10	3.90498	23.17	0.281277	0.275	7.25869	4	Os03g0411500
LOC_Os03g53530	-3.99957	0.890182	7.02e-06	0.000227839	10.154	70.45	2.16923	0.018	4.49298	4	Os03g0746800
LOC_Os03g57240	-4.002	0.703302	1.27e-08	1.28e-06	5.73085	47.65	0.921729	0.132	5.6903	4	Os03g0786400
LOC_Os03g16050	-4.00564	0.729156	3.94e-08	3.48e-06	6.091	50.75	1.04249	0.11	5.49353	4	Os03g0267300
LOC_Os02g51020	-4.01449	0.978624	4.09e-05	0.000699625	11.8818	74.75	2.70066	0.008	4.10218	4	Os02g0744000
LOC_Os03g21540	-4.01475	0.48257	8.83e-17	1.08e-13	1.42875	0	0	0.699	8.31953	4	Os03g0333200
LOC_Os03g14040	-4.01588	0.756705	1.11e-07	8.67e-06	7.36533	59.27	1.34857	0.061	5.30707	4	Os03g0244000
LOC_Os06g49160	-4.02011	0.680596	3.49e-09	4.21e-07	5.73902	47.73	0.872157	0.132	5.90674	4	Os06g0705100
LOC_Os01g42250	-4.02029	0.629485	1.7e-10	2.89e-08	0.0252036	0	0	0.881	6.38663	2
LOC_Os12g01170	-4.02276	0.740851	5.64e-08	4.76e-06	0.579248	0	0	0.451	5.42992	2	Os12g0102200
LOC_Os04g31700	-4.02323	0.850314	2.23e-06	0.000115026	9.21362	67.44	1.92527	0.027	4.73147	4	Os04g0386600
LOC_Os01g66000	-4.02536	0.515468	5.76e-15	2.9e-12	3.35582	10.6	0.114606	0.343	7.80914	4	Os01g0882500
LOC_Os04g46930	-4.02545	0.977141	3.79e-05	0.000664225	12.3573	75.72	2.85281	0.006	4.11962	4	Os04g0555900
LOC_Os02g26650	-4.04375	0.792311	3.33e-07	2.24e-05	7.29138	58.86	1.39773	0.063	5.10375	4	Os02g0465400
LOC_Os05g40720	-4.04408	0.540116	7.02e-14	2.71e-11	1.42065	0	0	0.492	7.48743	3	Os05g0485500
LOC_Os02g44900	-4.0463	0.923077	1.17e-05	0.000294219	10.349	71.01	2.26314	0.017	4.38349	4	Os02g0669900
LOC_Os01g73234	-4.05166	0.776669	1.82e-07	1.34e-05	7.62395	60.65	1.44335	0.055	5.21672	4	Os01g0963400
LOC_Os01g07212	-4.05178	1.00685	5.72e-05	0.000901343	13.1116	77.12	3.08457	0.004	4.02423	4	Os01g0166300
LOC_Os02g51060	-4.06976	1.01097	5.68e-05	0.000897855	12.1144	75.24	2.81438	0.007	4.02559	4	Os02g0744600
LOC_Os04g46740	-4.07296	0.849991	1.65e-06	8.9e-05	8.57347	65.01	1.77313	0.036	4.79177	4	Os04g0553500
LOC_Os03g21250	-4.09	0.485802	3.79e-17	5.34e-14	1.39772	0	0	0.706	8.41907	4	Os03g0330000
LOC_Os02g33140	-4.09589	0.83772	1.01e-06	5.84e-05	1.21584	17.75	0.261448	0.275	4.88933	2	Os02g0534800
LOC_Os03g63400	-4.09871	0.86685	2.26e-06	0.000116469	8.50937	64.74	1.81116	0.037	4.72828	4	Os03g0851000
LOC_Os02g13560	-4.1007	0.929647	1.03e-05	0.000275698	9.69135	69.04	2.19406	0.022	4.41103	4	Os02g0229400
LOC_Os03g07790	-4.10104	0.888086	3.88e-06	0.000183117	8.90206	66.3	1.9331	0.031	4.61785	4	Os03g0173900
LOC_Os01g40980	-4.11472	0.548665	6.41e-14	2.54e-11	3.6332	17.43	0.213591	0.304	7.4995	4	Os01g0592900
LOC_Os04g54590	-4.11709	0.931043	9.78e-06	0.000268448	9.67792	69	2.26496	0.022	4.42202	4	Os04g0638700
LOC_Os03g61900	-4.11967	0.646379	1.85e-10	3.13e-08	2.51745	20.55	0.271926	0.286	6.37346	3	Os03g0835150
LOC_Os05g40260	-4.12097	0.92475	8.34e-06	0.000245291	5.64326	64.56	1.65286	0.06	4.45631	3	Os05g0481000
LOC_Os10g35280	-4.12789	0.699411	3.59e-09	4.31e-07	6.04629	50.38	0.983428	0.113	5.90195	4	Os10g0495500
LOC_Os03g62950	-4.13508	0.695688	2.78e-09	3.43e-07	5.51348	45.59	0.861581	0.146	5.94387	4	Os03g0846900
LOC_Os12g34380	-4.14619	0.784648	1.26e-07	9.69e-06	6.78118	55.76	1.31786	0.079	5.28413	4	Os12g0528400
LOC_Os10g35370	-4.14971	0.786049	1.3e-07	9.89e-06	6.79439	55.85	1.31005	0.079	5.2792	4	Os10g0496900
LOC_Os08g10010	-4.15225	0.510053	3.93e-16	3.01e-13	3.12219	3.91	0.0431445	0.376	8.14081	4	Os08g0200100
LOC_Os07g07490	-4.16661	0.633475	4.79e-11	9.63e-09	4.82688	37.85	0.605505	0.188	6.57738	4	Os07g0170300
LOC_Os03g61680	-4.16855	0.750367	2.77e-08	2.59e-06	6.83995	56.14	1.25403	0.077	5.55535	4	Os03g0832300
LOC_Os07g38850	-4.172	0.805876	2.26e-07	1.61e-05	7.78389	61.46	1.56225	0.051	5.17697	4	Os07g0576000
LOC_Os02g03790	-4.17778	0.817437	3.21e-07	2.16e-05	7.75421	61.31	1.5805	0.051	5.11083	4	Os02g0130600
LOC_Os04g52940	-4.17895	0.707662	3.52e-09	4.24e-07	6.04693	50.39	1.00498	0.113	5.9053	4	Os04g0620400
LOC_Os02g55410	-4.18746	1.0233	4.27e-05	0.000722059	11.7366	74.44	2.80631	0.008	4.09213	4	Os02g0797400
LOC_Os08g40160	-4.18841	0.5004	5.76e-17	7.66e-14	1.84704	0	0	0.605	8.37013	4	Os08g0512500
LOC_Os10g39030	-4.19045	0.708954	3.41e-09	4.12e-07	5.57012	46.14	0.901625	0.142	5.91075	4	Os10g0534900
LOC_Os12g13290	-4.19757	0.977288	1.75e-05	0.000384016	1.512	33.86	0.689031	0.223	4.29512	2	Os12g0235200
LOC_Os10g39440	-4.21904	1.02613	3.93e-05	0.000678334	11.2863	73.42	2.77046	0.01	4.11159	4	Os10g0539900
LOC_Os01g01302	-4.22566	0.496804	1.81e-17	3.2e-14	0.700665	0	0	0.872	8.50569	4	Os01g0102600
LOC_Os06g05359	-4.23414	0.920824	4.26e-06	0.000198249	9.99582	69.99	2.31024	0.019	4.59821	4	Os06g0146100
LOC_Os01g04920	-4.23764	0.773064	4.21e-08	3.68e-06	6.38628	53.02	1.21455	0.094	5.48162	4	Os01g0142300
LOC_Os01g61170	-4.2393	0.897637	2.33e-06	0.000119184	9.66175	68.95	2.20073	0.022	4.72273	4	Os01g0827400
LOC_Os04g51100	-4.24586	0.502353	2.87e-17	4.29e-14	2.62579	0	0	0.455	8.45194	4	Os04g0599700
LOC_Os01g66970	-4.25166	0.881728	1.42e-06	7.76e-05	8.1136	63.03	1.9046	0.044	4.82196	4	Os01g0894600
LOC_Os12g03260	-4.25893	1.06466	6.33e-05	0.000966834	12.292	75.59	3.12995	0.006	4.00026	4	Os12g0126000
LOC_Os03g17860	-4.26622	0.50423	2.65e-17	4.1e-14	2.54305	0	0	0.469	8.46086	4	Os03g0287900
LOC_Os08g03630	-4.27527	0.521586	2.47e-16	2.23e-13	3.2014	6.29	0.0686377	0.364	8.19667	4	Os08g0130400
LOC_Os08g06530	-4.27828	0.617605	4.29e-12	1.11e-09	4.15623	27.82	0.425891	0.25	6.92721	4	Os08g0162600
LOC_Os07g08030	-4.27861	0.915256	2.94e-06	0.000145884	9.37521	68	2.14796	0.025	4.67477	4	Os07g0176900
LOC_Os06g11380	-4.27981	1.0378	3.72e-05	0.000656331	12.5158	76.03	3.0722	0.006	4.12393	4	Os06g0217600
Os12g0574500	-4.28078	1.07182	6.5e-05	0.000985491	0	0	0	0.999	3.99393	1
LOC_Os06g15400	-4.2918	0.505966	2.21e-17	3.52e-14	1.09326	0	0	0.779	8.48238	4	Os06g0264800
LOC_Os06g05860	-4.30033	0.962052	7.82e-06	0.000238032	10.0934	70.28	2.40098	0.018	4.46995	4	Os06g0151900
Os03g0738800	-4.30205	1.07583	6.37e-05	0.000970243	0	0	0	0.999	3.99882	1
LOC_Os05g13860	-4.30216	1.07222	6.01e-05	0.000932962	13.6378	78	3.51487	0.004	4.01237	4	Os05g0226300
Os12g0530200	-4.31285	1.07787	6.3e-05	0.000963879	0	0	0	0.999	4.00128	1
LOC_Os01g61570	-4.31615	1.06972	5.46e-05	0.000869306	12.2415	75.49	3.08917	0.007	4.03484	4	Os01g0832100
LOC_Os05g43760	-4.31671	0.506096	1.47e-17	2.71e-14	1.49169	0	0	0.685	8.52945	4	Os05g0513100
Os03g0369200	-4.32022	1.07926	6.26e-05	0.000958626	0	0	0	0.999	4.00295	1
LOC_Os01g12260	-4.33849	0.622628	3.21e-12	8.46e-10	2.30022	13.05	0.158508	0.319	6.96802	3	Os01g0222500
LOC_Os03g31290	-4.34352	0.669919	8.95e-11	1.66e-08	4.92983	39.15	0.696531	0.182	6.48364	4	Os03g0426800
LOC_Os02g39600	-4.34598	1.05651	3.9e-05	0.000675265	13.0253	76.97	3.29074	0.005	4.11353	4	Os02g0608900
LOC_Os10g02340	-4.34992	0.673717	1.07e-10	1.95e-08	0.646806	0	0	0.424	6.4566	2	Os10g0112500
LOC_Os07g46350	-4.35047	0.834932	1.88e-07	1.38e-05	7.33956	59.13	1.56182	0.062	5.21056	4	Os07g0656900
Os06g0105200	-4.35278	1.08541	6.07e-05	0.000938429	0	0	0	0.999	4.01026	1
LOC_Os03g18020	-4.36109	0.808658	6.93e-08	5.73e-06	6.55342	54.22	1.38543	0.088	5.39299	4	Os03g0289400
Os11g0610300	-4.36236	1.08722	6.01e-05	0.000932962	0	0	0	0.999	4.01239	1
LOC_Os02g32009	-4.36316	0.784839	2.71e-08	2.54e-06	0.174166	0	0	0.68	5.5593	2	Os02g0519700
LOC_Os10g42780	-4.36373	0.666422	5.83e-11	1.15e-08	4.5533	34.11	0.612034	0.209	6.548	4	Os10g0578800
LOC_Os05g49220	-4.36978	1.00579	1.4e-05	0.000328008	11.691	74.34	2.96739	0.009	4.34461	4	Os05g0567300
LOC_Os02g02524	-4.37666	0.864738	4.17e-07	2.69e-05	8.13806	63.14	1.82004	0.043	5.06126	4	Os02g0117200
LOC_Os05g08554	-4.38461	0.786917	2.52e-08	2.38e-06	0.029256	0	0	0.872	5.57188	2	Os05g0178300
LOC_Os06g02580	-4.38553	1.0071	1.33e-05	0.000318535	11.2776	73.4	2.87922	0.01	4.35462	4	Os06g0116400
LOC_Os11g16550	-4.38578	0.908096	1.37e-06	7.5e-05	9.04082	66.82	2.11486	0.029	4.82965	4	Os11g0267000
Os01g0502900	-4.39294	1.09301	5.84e-05	0.000914526	0	0	0	0.999	4.01911	1
LOC_Os06g16290	-4.4006	1.06105	3.36e-05	0.000611765	12.2428	75.5	3.13439	0.007	4.14739	4	Os06g0274200
Os09g0308600	-4.40124	1.09459	5.8e-05	0.000909621	0	0	0	0.999	4.02092	1
LOC_Os10g32550	-4.40297	0.515777	1.38e-17	2.65e-14	1.13809	0	0	0.768	8.53657	4	Os10g0462900
LOC_Os10g08940	-4.41288	0.899403	9.27e-07	5.4e-05	8.56808	64.99	1.98941	0.036	4.90645	4	Os10g0170300
Os05g0237300	-4.41431	1.09707	5.73e-05	0.000902609	0	0	0	0.999	4.02374	1
LOC_Os04g36859	-4.41453	0.736228	2.02e-09	2.59e-07	5.71311	47.49	1.00268	0.133	5.99615	4	Os04g0446300
LOC_Os03g48030	-4.42474	0.564823	4.73e-15	2.46e-12	3.41737	12.21	0.16162	0.334	7.83384	4	Os03g0684700
LOC_Os02g24020	-4.43781	1.06218	2.94e-05	0.000553125	11.6128	74.17	3.02877	0.009	4.17801	4	Os02g0436400
LOC_Os11g29230	-4.43848	0.516478	8.42e-18	2.02e-14	1.28255	0	0	0.734	8.59373	4	Os11g0482400
Os02g0823500	-4.43856	1.10167	5.6e-05	0.00088728	0	0	0	0.999	4.02894	1
LOC_Os07g32880	-4.44231	0.795155	2.31e-08	2.21e-06	0.00252359	0	0	0.984	5.58672	2	Os07g0513000
LOC_Os12g06130	-4.45815	0.579912	1.5e-14	6.84e-12	0.726324	0	0	0.696	7.68763	3	Os12g0157700
LOC_Os03g50070	-4.45884	1.11112	6e-05	0.000932157	13.3704	77.56	3.51446	0.004	4.01292	4	Os03g0708400
Os10g0440000	-4.4637	1.10645	5.48e-05	0.000871166	0	0	0	0.999	4.03426	1
LOC_Os09g38710	-4.46714	0.935913	1.81e-06	9.67e-05	5.12937	61.01	1.60144	0.077	4.77302	3	Os09g0560000
LOC_Os12g12934	-4.46906	1.01934	1.16e-05	0.00029369	11.4065	73.7	2.95405	0.01	4.38429	4	Os12g0231000
LOC_Os01g05010	-4.47372	1.04505	1.86e-05	0.00040194	11.9422	74.88	3.20788	0.008	4.28087	4	Os01g0143300
LOC_Os03g38440	-4.48018	1.11996	6.33e-05	0.000966834	13.683	78.07	3.7439	0.004	4.00031	4	Os03g0581100
LOC_Os03g03724	-4.48022	0.687344	7.12e-11	1.36e-08	4.91889	39.01	0.727811	0.183	6.51817	4	Os03g0129400
LOC_Os03g04470	-4.48846	0.925025	1.22e-06	6.88e-05	9.335	67.86	2.27166	0.026	4.85226	4	Os03g0137600
LOC_Os04g51330	-4.49852	1.05451	1.99e-05	0.000420086	11.5394	74	3.02863	0.009	4.26599	4	Os04g0602400
LOC_Os02g55480	-4.50475	0.949253	2.08e-06	0.000108933	9.46251	68.3	2.35506	0.024	4.74558	4	Os02g0798200
LOC_Os06g44080	-4.51	0.79261	1.27e-08	1.28e-06	6.35154	52.77	1.28135	0.096	5.69006	4	Os06g0650100
LOC_Os08g39100	-4.51524	0.805138	2.05e-08	1.98e-06	6.15674	51.27	1.28866	0.106	5.60803	4	Os08g0500300
Os06g0508800	-4.51726	1.11665	5.22e-05	0.000835895	0	0	0	0.999	4.04536	1
LOC_Os09g10750	-4.51805	0.839424	7.35e-08	6.03e-06	6.98791	57.07	1.53457	0.072	5.38232	4	Os09g0279400
LOC_Os05g43582	-4.51936	1.08152	2.93e-05	0.000552097	12.7462	76.46	3.5138	0.005	4.1787	4	Os05g0511700
LOC_Os11g47944	-4.52798	1.1187	5.18e-05	0.000830073	0	0	0	0.999	4.04754	1	Os11g0706600
LOC_Os09g26370	-4.53183	0.827767	4.38e-08	3.8e-06	7.35551	59.21	1.61183	0.061	5.47477	4	Os09g0433800
LOC_Os05g40780	-4.53524	0.868935	1.8e-07	1.33e-05	7.44237	59.69	1.70224	0.059	5.21931	4	Os05g0486200
Os08g0300000	-4.55549	1.12395	5.05e-05	0.000817001	0	0	0	0.999	4.0531	1
Os08g0551600	-4.55686	1.12422	5.05e-05	0.000816758	0	0	0	0.999	4.05337	1
Os04g0324000	-4.56398	1.12558	5.02e-05	0.000812897	0	0	0	0.999	4.0548	1
LOC_Os12g35320	-4.56647	1.0316	9.57e-06	0.0002661	11.5315	73.98	3.10636	0.009	4.42657	4	Os12g0538500
LOC_Os01g66010	-4.56697	1.06487	1.8e-05	0.000391803	10.8008	72.22	2.99291	0.014	4.28877	4	Os01g0882800
Os09g0546800	-4.57365	1.12743	4.98e-05	0.000808419	0	0	0	0.999	4.05672	1
LOC_Os01g65880	-4.58109	0.70781	9.66e-11	1.79e-08	5.08693	41.03	0.812153	0.172	6.47221	4	Os01g0881300
LOC_Os03g52070	-4.59296	0.53665	1.14e-17	2.44e-14	2.22925	0	0	0.528	8.55857	4	Os03g0730500
LOC_Os01g53840	-4.60496	0.932063	7.79e-07	4.62e-05	8.20113	63.42	2.0754	0.042	4.94061	4	Os01g0741200
Os02g0519800	-4.61015	1.13441	4.83e-05	0.000789549	0	0	0	0.999	4.0639	1
LOC_Os11g32500	-4.61497	1.13125	4.51e-05	0.000750326	13.3847	77.59	3.87004	0.004	4.07954	4	Os11g0528500
Os05g0577300	-4.619	1.13611	4.79e-05	0.00078455	0	0	0	0.999	4.06562	1
LOC_Os04g58380	-4.61904	0.999769	3.84e-06	0.000181495	9.32464	67.83	2.46129	0.026	4.6201	4	Os04g0680300
LOC_Os01g68598	-4.61967	1.08167	1.95e-05	0.000414101	11.8084	74.59	3.2265	0.008	4.27088	4	Os01g0914400
LOC_Os09g32640	-4.62165	0.826142	2.22e-08	2.13e-06	6.4569	53.54	1.3983	0.091	5.59426	4	Os09g0503100
LOC_Os08g40430	-4.62966	0.595533	7.61e-15	3.76e-12	0.700856	0	0	0.705	7.77396	3	Os08g0515800
Os03g0384900	-4.63043	1.1383	4.75e-05	0.000778544	0	0	0	0.999	4.06784	1
Os06g0180800	-4.63335	1.13886	4.73e-05	0.000777388	0	0	0	0.999	4.0684	1
LOC_Os02g46440	-4.63731	0.596451	7.55e-15	3.76e-12	0.62503	0	0	0.733	7.77484	3	Os02g0689700
LOC_Os05g02250	-4.64053	0.95895	1.3e-06	7.24e-05	8.79307	65.88	2.25625	0.032	4.83918	4	Os05g0113400
Os07g0145500	-4.65877	1.14374	4.64e-05	0.00076588	0	0	0	0.999	4.07327	1
LOC_Os01g07260	-4.66124	1.042	7.7e-06	0.000236059	10.6978	71.96	2.90264	0.014	4.47337	4	Os01g0166800
LOC_Os12g05010	-4.6616	1.14429	4.63e-05	0.000764804	0	0	0	0.999	4.07381	1	Os12g0144200
Os06g0134200	-4.66299	1.14455	4.62e-05	0.000764199	0	0	0	0.999	4.07407	1
LOC_Os01g72870	-4.66892	0.538953	4.6e-18	1.3e-14	2.08721	0	0	0.556	8.66293	4	Os01g0958800
LOC_Os08g01300	-4.67211	1.1463	4.59e-05	0.000760125	0	0	0	0.999	4.0758	1	Os08g0103400
Os01g0217300	-4.69028	1.1498	4.52e-05	0.000750852	0	0	0	0.999	4.07922	1
LOC_Os05g40270	-4.6944	1.00258	2.84e-06	0.0001415	9.02794	66.77	2.59488	0.029	4.68231	4	Os05g0481100
LOC_Os06g40560	-4.69715	1.17619	6.51e-05	0.00098646	13.8562	78.35	3.92982	0.003	3.99354	4	Os06g0607800
LOC_Os03g50860	-4.70016	0.740554	2.2e-10	3.64e-08	5.19301	42.23	0.907226	0.166	6.34682	4	Os03g0717700
LOC_Os06g05650	-4.7068	1.12267	2.76e-05	0.000530461	12.3886	75.78	3.61717	0.006	4.19249	4	Os06g0149300
LOC_Os10g21910	-4.70839	1.01374	3.41e-06	0.000165188	9.40538	68.1	2.57706	0.025	4.64456	4	Os10g0363300
Os03g0812000	-4.70863	1.15333	4.45e-05	0.000743967	0	0	0	0.999	4.08264	1
LOC_Os04g58800	-4.70896	1.07618	1.21e-05	0.000300735	11.4711	73.85	3.21129	0.009	4.37564	4	Os04g0684800
LOC_Os03g16010	-4.70898	0.897822	1.56e-07	1.17e-05	7.67893	60.93	1.86628	0.053	5.24489	4	Os03g0266800
LOC_Os02g58650	-4.71242	0.823731	1.06e-08	1.1e-06	6.67242	55.04	1.46558	0.083	5.72082	4	Os02g0833400
LOC_Os01g22954	-4.71334	0.699873	1.64e-11	3.68e-09	4.68721	36	0.700471	0.197	6.73456	4	Os01g0332500
LOC_Os09g27420	-4.72735	1.06967	9.9e-06	0.000270643	11.681	74.32	3.33351	0.009	4.41944	4	Os09g0446800
Os05g0348000	-4.73017	1.15748	4.38e-05	0.000735232	0	0	0	0.999	4.08661	1
Os02g0692400	-4.73448	1.15831	4.36e-05	0.000733509	0	0	0	0.999	4.0874	1
LOC_Os09g28640	-4.74714	0.845719	1.99e-08	1.95e-06	0.596497	0	0	0.444	5.61314	2	Os09g0460500
Os02g0807600	-4.75991	1.16321	4.28e-05	0.000722059	0	0	0	0.999	4.09203	1
LOC_Os08g44000	-4.76156	0.730491	7.11e-11	1.36e-08	5.28075	43.19	0.920233	0.16	6.5183	4	Os08g0553800
LOC_Os06g02028	-4.77327	1.16852	4.41e-05	0.000739693	13.6752	78.06	4.18078	0.004	4.08488	4	Os06g0110100
LOC_Os01g10490	-4.77339	1.16695	4.3e-05	0.000724859	13.8832	78.39	4.04336	0.003	4.09048	4	Os01g0201600
Os02g0665500	-4.77561	1.16625	4.22e-05	0.000715825	0	0	0	0.999	4.09486	1
LOC_Os02g34690	-4.78094	1.09198	1.2e-05	0.000298912	10.8367	72.32	3.11578	0.013	4.37821	4	Os02g0552000
LOC_Os05g43310	-4.78196	0.616457	8.68e-15	4.2e-12	1.04673	0	0	0.593	7.75717	3	Os05g0508900
LOC_Os08g09350	-4.78334	1.09888	1.34e-05	0.00032004	12.0286	75.06	3.49292	0.007	4.35293	4	Os08g0192900
LOC_Os12g42400	-4.79834	0.68151	1.91e-12	5.26e-10	2.29559	12.88	0.19705	0.32	7.04075	3	Os12g0618600
Os01g0879100	-4.80161	1.17127	4.14e-05	0.000705556	0	0	0	0.999	4.09949	1
LOC_Os05g01280	-4.80788	0.966194	6.49e-07	3.94e-05	9.15149	67.22	2.48307	0.028	4.9761	4	Os05g0103300
LOC_Os03g52470	-4.81965	1.03938	3.53e-06	0.000169915	5.59129	64.23	2.0775	0.061	4.63706	3	Os03g0735100
Os06g0243100	-4.82018	1.17486	4.08e-05	0.000699199	0	0	0	0.999	4.10277	1
LOC_Os04g04390	-4.82124	1.17506	4.08e-05	0.000698889	0	0	0	0.999	4.10295	1	Os04g0132900
Os01g0576000	-4.82327	1.17546	4.07e-05	0.000698202	0	0	0	0.999	4.10331	1
Os05g0310800	-4.82776	1.17633	4.06e-05	0.000696443	0	0	0	0.999	4.1041	1
Os09g0274000	-4.83093	1.17694	4.05e-05	0.000695024	0	0	0	0.999	4.10465	1
LOC_Os02g38020	-4.83224	0.970934	6.46e-07	3.93e-05	9.12805	67.13	2.49279	0.028	4.9769	4	Os02g0593500
LOC_Os05g35340	-4.83426	1.16753	3.46e-05	0.000624376	13.5362	77.84	4.06836	0.004	4.14058	4	Os05g0427900
LOC_Os09g25550	-4.85454	1.0665	5.32e-06	0.000208654	11.0871	72.94	3.25336	0.012	4.55186	4	Os09g0423300
Os06g0346900	-4.85569	1.18174	3.97e-05	0.000683484	0	0	0	0.999	4.10895	1
Os10g0102800	-4.86953	1.18442	3.93e-05	0.000678789	0	0	0	0.999	4.11133	1
LOC_Os01g11710	-4.87036	0.883136	3.49e-08	3.17e-06	6.62506	54.72	1.66386	0.085	5.51485	4	Os01g0215700
Os08g0234100	-4.87222	1.18494	3.93e-05	0.000678334	0	0	0	0.999	4.11179	1
LOC_Os03g61800	-4.87829	0.960256	3.77e-07	2.48e-05	3.98468	49.81	1.40322	0.145	5.0802	3	Os03g0833800
Os10g0530000	-4.88951	1.18829	3.88e-05	0.000672851	0	0	0	0.999	4.11473	1
Os05g0109500	-4.88953	1.1883	3.88e-05	0.000672851	0	0	0	0.999	4.11473	1
Os03g0815300	-4.88984	1.18836	3.88e-05	0.000672851	0	0	0	0.999	4.11479	1
Os03g0183700	-4.89611	1.18958	3.86e-05	0.00067077	0	0	0	0.999	4.11585	1
Os09g0125100	-4.90003	1.19033	3.85e-05	0.000669336	0	0	0	0.999	4.11651	1
Os08g0136000	-4.90842	1.19196	3.82e-05	0.000666401	0	0	0	0.999	4.11792	1
LOC_Os02g12790	-4.92364	0.847171	6.18e-09	6.9e-07	6.51941	53.98	1.51191	0.089	5.81186	4	Os02g0220400
LOC_Os02g53720	-4.93953	1.16504	2.24e-05	0.000459809	12.5143	76.03	3.81314	0.006	4.2398	4	Os02g0777400
LOC_Os07g31270	-4.94378	1.20079	3.84e-05	0.000668136	13.6191	77.97	4.30786	0.004	4.11709	4	Os07g0495000
Os03g0732700	-4.96333	1.20264	3.67e-05	0.000650078	0	0	0	0.999	4.12703	1
Os04g0483700	-4.97494	1.2049	3.64e-05	0.000646179	0	0	0	0.999	4.12893	1
LOC_Os06g07210	-4.97944	1.21935	4.43e-05	0.000742435	14.3027	79.03	4.5498	0.003	4.0837	4	Os06g0168600
LOC_Os10g01080	-4.98915	0.760212	5.28e-11	1.05e-08	4.99249	39.91	0.904875	0.178	6.56284	4	Os10g0100700
LOC_Os02g43130	-4.9897	0.797632	3.96e-10	6.24e-08	5.25838	42.95	1.07817	0.162	6.25565	4	Os02g0645100
LOC_Os02g57040	-4.99124	0.780464	1.6e-10	2.74e-08	5.29657	43.36	1.03651	0.159	6.39523	4	Os02g0815500
LOC_Os01g09860	-5.00884	1.18931	2.54e-05	0.000502301	12.4408	75.89	3.88097	0.006	4.21155	4	Os01g0195200
Os07g0503600	-5.01371	1.21245	3.55e-05	0.000633061	0	0	0	0.999	4.13518	1
LOC_Os04g45490	-5.02416	0.571286	1.44e-18	5.29e-15	2.22246	0	0	0.529	8.79447	4	Os04g0538100
LOC_Os04g46370	-5.03534	1.18386	2.11e-05	0.000438112	12.6528	76.29	3.97813	0.006	4.25334	4	Os04g0549300
Os05g0586100	-5.0367	1.21694	3.49e-05	0.000626808	0	0	0	0.999	4.13883	1
LOC_Os03g63330	-5.04822	0.997634	4.19e-07	2.7e-05	8.33254	64	2.38572	0.04	5.06019	4	Os03g0850400
LOC_Os01g68700	-5.05585	1.2533	5.48e-05	0.000871595	12.9507	76.84	4.35085	0.005	4.03402	4	Os01g0915600
Os03g0624100	-5.06167	1.22181	3.43e-05	0.000620138	0	0	0	0.999	4.14275	1
LOC_Os12g06200	-5.06772	1.16573	1.38e-05	0.000325696	12.3963	75.8	3.94227	0.006	4.34724	4	Os12g0158800
Os11g0640700	-5.07249	1.22393	3.41e-05	0.000617464	0	0	0	0.999	4.14443	1
Os02g0103500	-5.07578	1.22457	3.4e-05	0.000616322	0	0	0	0.999	4.14494	1
LOC_Os01g49290	-5.07908	1.24278	4.37e-05	0.00073469	13.8869	78.4	4.48581	0.003	4.08686	4	Os01g0686800
Os11g0638700	-5.09129	1.2276	3.36e-05	0.000611765	0	0	0	0.999	4.14734	1
LOC_Os01g43230	-5.09142	0.641068	1.99e-15	1.16e-12	0.233055	0	0	0.891	7.9421	3	Os01g0619900
Os08g0422900	-5.09585	1.2285	3.35e-05	0.000610824	0	0	0	0.999	4.14804	1
LOC_Os03g43670	-5.11332	1.27158	5.79e-05	0.000908743	14.278	78.99	4.61387	0.003	4.02122	4	Os03g0637800
LOC_Os12g13120	-5.12199	1.19227	1.74e-05	0.000382901	12.7366	76.45	4.28033	0.005	4.296	4	Os12g0233300
Os05g0414800	-5.12362	1.23393	3.29e-05	0.000601687	0	0	0	0.999	4.15227	1
LOC_Os02g31070	-5.13825	1.0278	5.75e-07	3.56e-05	9.25746	67.59	2.8236	0.027	4.99927	4	Os02g0515000
LOC_Os04g49570	-5.13835	1.16488	1.03e-05	0.000275698	11.3268	73.51	3.65145	0.01	4.41106	4	Os04g0585200
LOC_Os01g41870	-5.16002	1.15727	8.24e-06	0.000244203	11.5245	73.97	3.70048	0.009	4.45877	4	Os01g0602800
LOC_Os04g36890	-5.16736	1.20401	1.77e-05	0.000387698	13.2176	77.3	4.38454	0.004	4.29178	4	Os04g0446500
LOC_Os03g29170	-5.1772	1.06741	1.23e-06	6.92e-05	8.86604	66.16	2.86439	0.031	4.85025	4	Os03g0405000
Os03g0251100	-5.1777	1.24453	3.18e-05	0.000585103	0	0	0	0.999	4.16036	1
LOC_Os02g04500	-5.18592	1.19791	1.5e-05	0.00034395	12.9694	76.87	4.32219	0.005	4.32913	4	Os02g0137600
Os04g0202200	-5.18999	1.24694	3.15e-05	0.000581506	0	0	0	0.999	4.16217	1
LOC_Os01g22980	-5.2	0.608126	1.22e-17	2.44e-14	3.14266	4.54	0.0701653	0.373	8.55085	4	Os01g0332800
Os03g0378500	-5.2007	1.24905	3.13e-05	0.000578461	0	0	0	0.999	4.16374	1
LOC_Os02g49620	-5.21093	1.19088	1.21e-05	0.000300735	12.4983	76	4.22107	0.006	4.3757	4	Os02g0728700
LOC_Os09g06230	-5.22373	1.18735	1.09e-05	0.000282702	10.988	72.7	3.82679	0.012	4.39949	4	Os09g0237600
Os01g0910500	-5.2317	1.25513	3.07e-05	0.000570431	0	0	0	0.999	4.16824	1
LOC_Os12g32620	-5.23541	1.17801	8.82e-06	0.000252867	10.8075	72.24	3.62622	0.014	4.44429	4	Os12g0510900
LOC_Os01g68930	-5.25242	1.20608	1.33e-05	0.0003182	12.2927	75.6	4.0907	0.006	4.35496	4	Os01g0918100
LOC_Os06g43760	-5.25794	0.931178	1.64e-08	1.62e-06	7.28031	58.79	2.01412	0.064	5.64655	4	Os06g0645400
Os02g0648000	-5.26683	1.26204	3e-05	0.000561937	0	0	0	0.999	4.17325	1
Os07g0594500	-5.26804	1.26228	3e-05	0.000561937	0	0	0	0.999	4.17342	1
Os06g0598200	-5.2738	1.26342	2.99e-05	0.000560386	0	0	0	0.999	4.17424	1
LOC_Os03g63480	-5.28824	1.20433	1.13e-05	0.000289709	12.3957	75.8	4.3173	0.006	4.39101	4	Os03g0851700
Os04g0505500	-5.29622	1.26783	2.95e-05	0.000554207	0	0	0	0.999	4.17739	1
LOC_Os07g38590	-5.29783	0.921764	9.06e-09	9.66e-07	6.37972	52.98	1.72852	0.095	5.74749	4	Os07g0573400
Os01g0636100	-5.30499	1.26956	2.93e-05	0.000552104	0	0	0	0.999	4.17861	1
Os11g0470200	-5.30745	1.27004	2.93e-05	0.000551964	0	0	0	0.999	4.17895	1
LOC_Os05g35570	-5.30943	1.26689	2.78e-05	0.000533631	13.0605	77.03	4.45906	0.005	4.19091	4	Os05g0430700
LOC_Os07g29240	-5.31921	0.820118	8.82e-11	1.64e-08	5.49887	45.44	1.21479	0.147	6.4859	4	Os07g0475000
LOC_Os02g51950	-5.32797	1.12875	2.36e-06	0.00012027	10.4337	71.25	3.50173	0.016	4.72023	4	Os02g0756100
LOC_Os01g11070	-5.33242	1.29104	3.62e-05	0.000643403	13.8524	78.34	4.80759	0.003	4.13034	4	Os01g0209000
LOC_Os07g04020	-5.33618	1.32485	5.63e-05	0.000890538	14.0789	78.69	4.91025	0.003	4.02777	4	Os07g0132300
Os12g0144700	-5.34386	1.27722	2.86e-05	0.00054373	0	0	0	0.999	4.18397	1
LOC_Os01g39600	-5.34795	1.22755	1.32e-05	0.000316676	12.344	75.7	4.27022	0.006	4.35662	4	Os01g0577600
Os10g0434700	-5.34919	1.27827	2.86e-05	0.000542854	0	0	0	0.999	4.18469	1
LOC_Os02g54710	-5.3497	1.15107	3.36e-06	0.000163778	11.1938	73.2	3.82456	0.011	4.64758	4	Os02g0788500
LOC_Os03g11340	-5.35016	1.22186	1.19e-05	0.00029838	11.4271	73.75	3.97046	0.01	4.37871	4	Os03g0211900
Os01g0328200	-5.35224	1.27888	2.85e-05	0.000542077	0	0	0	0.999	4.18511	1
Os02g0802600	-5.35549	1.27952	2.84e-05	0.000541639	0	0	0	0.999	4.18555	1
LOC_Os05g30010	-5.35573	1.06232	4.62e-07	2.93e-05	9.11627	67.09	2.94453	0.028	5.04154	4	Os05g0363500
Os10g0111000	-5.36299	1.281	2.83e-05	0.00053986	0	0	0	0.999	4.18657	1
Os03g0618900	-5.36457	1.28131	2.83e-05	0.00053986	0	0	0	0.999	4.18678	1
LOC_Os11g03530	-5.36859	1.2821	2.82e-05	0.000539623	0	0	0	0.999	4.18732	1	Os11g0129600
LOC_Os02g29400	-5.38114	1.29415	3.21e-05	0.000590283	14.2625	78.97	5.18104	0.003	4.15805	4	Os02g0496900
Os12g0492600	-5.40785	1.28986	2.76e-05	0.000530461	0	0	0	0.999	4.19258	1
LOC_Os01g54020	-5.41096	0.607382	5.17e-19	2.06e-15	1.72111	0	0	0.633	8.90865	4	Os01g0743400
Os02g0232800	-5.41943	1.29215	2.74e-05	0.000528762	0	0	0	0.999	4.19411	1
LOC_Os01g43390	-5.42069	1.31039	3.52e-05	0.000630986	14.2969	79.02	5.05805	0.003	4.1367	4	Os01g0622300
LOC_Os02g33460	-5.42197	1.29265	2.74e-05	0.000528405	0	0	0	0.999	4.19445	1	Os02g0537800
LOC_Os08g38820	-5.42809	1.11015	1.01e-06	5.84e-05	9.7924	69.36	3.32528	0.021	4.88951	4	Os08g0496900
Os07g0236900	-5.4294	1.29412	2.72e-05	0.000527196	0	0	0	0.999	4.19542	1
LOC_Os02g44360	-5.43656	1.25074	1.38e-05	0.000325939	12.8574	76.67	4.62853	0.005	4.34668	4	Os02g0662700
Os11g0115466	-5.44652	1.35792	6.05e-05	0.000936557	0	0	0	0.999	4.01093	1
Os08g0295500	-5.46687	1.30154	2.67e-05	0.000518688	0	0	0	0.999	4.2003	1
Os09g0411500	-5.46728	1.30162	2.66e-05	0.000518688	0	0	0	0.999	4.20036	1
LOC_Os07g13969	-5.47079	0.798912	7.5e-12	1.8e-09	0.241415	0	0	0.627	6.8478	2	Os07g0243150
Os09g0433400	-5.48682	1.30549	2.64e-05	0.000514939	0	0	0	0.999	4.20287	1
Os04g0231200	-5.5022	1.30854	2.61e-05	0.000512586	0	0	0	0.999	4.20483	1
LOC_Os11g26880	-5.51776	1.37355	5.89e-05	0.000919753	15.0755	80.1	5.53787	0.002	4.01715	4	Os11g0456000
LOC_Os08g33660	-5.52151	1.2502	1e-05	0.000272742	12.267	75.54	4.4735	0.007	4.41649	4	Os08g0433400
Os01g0129300	-5.52536	1.31314	2.58e-05	0.000508493	0	0	0	0.999	4.20776	1
Os02g0716600	-5.52621	1.31331	2.58e-05	0.00050846	0	0	0	0.999	4.20786	1
Os06g0152550	-5.53027	1.37576	5.82e-05	0.000912775	0	0	0	0.999	4.01979	1
Os02g0792100	-5.54257	1.31655	2.55e-05	0.000505114	0	0	0	0.999	4.20991	1
LOC_Os06g39750	-5.54353	0.95823	7.24e-09	7.87e-07	6.85516	56.24	2.00104	0.077	5.78517	4	Os06g0598800
LOC_Os04g11400	-5.54581	1.30241	2.06e-05	0.000430931	12.5771	76.15	4.59601	0.006	4.25811	4	Os04g0191500
LOC_Os06g40640	-5.5528	0.87686	2.41e-10	3.94e-08	5.6096	46.52	1.39825	0.14	6.3326	4	Os06g0608700
LOC_Os12g44150	-5.56434	1.22338	5.41e-06	0.000210339	11.4786	73.86	4.23856	0.009	4.54835	4	Os12g0638700
LOC_Os11g47650	-5.56484	1.06305	1.65e-07	1.23e-05	8.4812	64.63	2.79881	0.037	5.2348	4	Os11g0702700
LOC_Os08g34220	-5.56578	1.23115	6.16e-06	0.000219827	12.0832	75.17	4.47367	0.007	4.52081	4	Os08g0440900
LOC_Os01g69220	-5.56595	1.17611	2.22e-06	0.000114687	10.2819	70.82	3.65334	0.017	4.7325	4	Os01g0921300
Os02g0154100	-5.59589	1.32715	2.48e-05	0.000494924	0	0	0	0.999	4.21648	1
Os06g0107300	-5.60369	1.3287	2.47e-05	0.000493053	0	0	0	0.999	4.21743	1
LOC_Os07g05190	-5.60392	1.24734	7.03e-06	0.000227839	11.8207	74.62	4.44376	0.008	4.49268	4	Os07g0145400
LOC_Os09g15170	-5.62586	1.08951	2.42e-07	1.7e-05	8.47544	64.6	2.87942	0.037	5.16367	4	Os09g0320400
LOC_Os03g50140	-5.62869	1.37215	4.09e-05	0.000699625	13.835	78.32	5.2516	0.003	4.10209	4	Os03g0709100
LOC_Os06g12310	-5.63008	1.08138	1.93e-07	1.4e-05	7.82176	61.65	2.78337	0.05	5.2064	4	Os06g0228200
Os07g0174600	-5.63817	1.33556	2.43e-05	0.000486693	0	0	0	0.999	4.22158	1
Os05g0340700	-5.65002	1.33792	2.41e-05	0.000484057	0	0	0	0.999	4.22299	1
LOC_Os06g05630	-5.65009	1.3928	4.98e-05	0.000808441	15.2404	80.32	6.09459	0.002	4.05664	4	Os06g0149100
Os08g0191500	-5.66997	1.34189	2.39e-05	0.000481028	0	0	0	0.999	4.22535	1
LOC_Os09g31230	-5.68497	0.987157	8.46e-09	9.07e-07	6.56832	54.33	2.0133	0.087	5.75893	4	Os09g0487200
LOC_Os06g01966	-5.69259	1.14314	6.37e-07	3.9e-05	9.04597	66.84	3.23584	0.029	4.97979	4	Os06g0109200
Os09g0339600	-5.69562	1.347	2.35e-05	0.000476763	0	0	0	0.999	4.22836	1
LOC_Os02g42380	-5.70008	1.32749	1.76e-05	0.00038514	12.0788	75.16	4.69968	0.007	4.29389	4	Os02g0635800
Os05g0334000	-5.74652	1.35716	2.29e-05	0.000467612	0	0	0	0.999	4.23422	1
LOC_Os01g44140	-5.75043	1.35794	2.29e-05	0.00046754	0	0	0	0.999	4.23467	1	Os01g0632000
Os03g0768600	-5.75086	1.35803	2.29e-05	0.00046754	0	0	0	0.999	4.23471	1
LOC_Os02g53530	-5.7547	1.04206	3.34e-08	3.06e-06	7.21751	58.43	2.39114	0.065	5.52242	4	Os02g0775600
LOC_Os01g43100	-5.75499	1.24494	3.79e-06	0.000179762	5.66557	64.7	2.89949	0.059	4.62271	3	Os01g0618200
LOC_Os05g43140	-5.80058	1.12669	2.63e-07	1.82e-05	8.89711	66.28	3.20629	0.031	5.14834	4	Os05g0507000
LOC_Os03g63554	-5.81744	1.14493	3.75e-07	2.48e-05	8.83556	66.05	3.23318	0.032	5.08105	4	Os03g0852600
LOC_Os08g16910	-5.83124	1.3741	2.2e-05	0.000453851	0	0	0	0.999	4.24369	1	Os08g0270400
LOC_Os01g44390	-5.84217	1.09259	8.94e-08	7.12e-06	7.46358	59.8	2.72787	0.059	5.3471	4	Os01g0635200
LOC_Os11g05050	-5.86367	0.986897	2.82e-09	3.47e-07	6.12543	51.02	1.91322	0.108	5.94152	4	Os11g0147800
LOC_Os01g65630	-5.86694	1.36137	1.64e-05	0.000364802	13.1259	77.14	5.29229	0.004	4.30959	4	Os01g0878000
LOC_Os06g42800	-5.87043	1.31723	8.32e-06	0.000245212	11.7982	74.57	4.71177	0.008	4.45666	4	Os06g0634500
Os12g0447000	-5.92345	1.39257	2.1e-05	0.000437787	0	0	0	0.999	4.25361	1
Os01g0758700	-5.93628	1.39515	2.09e-05	0.000435915	0	0	0	0.999	4.25495	1
Os03g0102000	-5.94252	1.3964	2.08e-05	0.000434834	0	0	0	0.999	4.25561	1
LOC_Os11g05540	-5.95105	0.978569	1.19e-09	1.63e-07	6.56736	54.32	2.06689	0.087	6.08138	4	Os11g0153400
LOC_Os12g36100	-5.95538	1.13428	1.52e-07	1.14e-05	7.89351	61.99	2.99556	0.048	5.25035	4	Os12g0547500
Os06g0579400	-5.97471	1.40286	2.05e-05	0.000429753	0	0	0	0.999	4.25895	1
Os11g0211400	-5.98016	1.40395	2.05e-05	0.000429061	0	0	0	0.999	4.25951	1
Os04g0469100	-5.98337	1.4046	2.05e-05	0.000428734	0	0	0	0.999	4.25984	1
LOC_Os03g37810	-5.99557	1.33682	7.29e-06	0.000230385	5.62519	64.45	3.32219	0.06	4.48494	3	Os03g0574600
Os06g0164600	-6.017	1.41136	2.01e-05	0.000423686	0	0	0	0.999	4.26327	1
LOC_Os05g51540	-6.02576	1.45723	3.55e-05	0.000633134	13.9919	78.56	5.93959	0.003	4.13506	4	Os05g0593200
LOC_Os06g28000	-6.04016	1.45082	3.14e-05	0.000579346	13.9595	78.51	5.9351	0.003	4.16329	4	Os06g0474500
LOC_Os12g40480	-6.0429	0.672566	2.59e-19	1.24e-15	2.67884	0	0	0.446	8.98484	4	Os12g0596600
Os01g0167100	-6.06537	1.42109	1.97e-05	0.000416966	0	0	0	0.999	4.26812	1
LOC_Os07g40940	-6.0734	1.20788	4.95e-07	3.11e-05	8.85264	66.11	3.54765	0.031	5.02815	4	Os07g0600700
Os02g0229500	-6.07376	1.42278	1.96e-05	0.00041628	0	0	0	0.999	4.26895	1
LOC_Os04g30800	-6.08039	1.42411	1.96e-05	0.000415742	3.88967e-31	0	0	1	4.2696	1	Os04g0376700
LOC_Os03g08790	-6.09779	1.14363	9.72e-08	7.69e-06	8.31797	63.93	3.18091	0.04	5.33195	4	Os03g0186900
LOC_Os02g55870	-6.12375	1.41588	1.53e-05	0.000348102	11.8142	74.61	5.26729	0.008	4.32504	4	Os02g0802200
Os11g0235700	-6.15542	1.43923	1.9e-05	0.000407004	0	0	0	0.999	4.27688	1
LOC_Os03g56070	-6.16963	1.46665	2.59e-05	0.000509667	12.9114	76.76	5.79532	0.005	4.2066	4	Os03g0770900
Os01g0896700	-6.20179	1.44859	1.86e-05	0.000401589	0	0	0	0.999	4.28127	1
Os12g0433100	-6.20567	1.44937	1.86e-05	0.000401114	0	0	0	0.999	4.28163	1
LOC_Os01g02870	-6.21536	1.30016	1.75e-06	9.36e-05	9.98617	69.96	4.32263	0.019	4.78045	4	Os01g0117900
LOC_Os05g11550	-6.22905	0.756244	1.77e-16	1.8e-13	0.152547	0	0	0.928	8.23683	3	Os05g0204900
Os07g0132000	-6.24144	1.4566	1.83e-05	0.000396784	0	0	0	0.999	4.28495	1
Os10g0453400	-6.24533	1.45738	1.82e-05	0.000396326	0	0	0	0.999	4.28531	1
Os10g0198300	-6.25125	1.45858	1.82e-05	0.000395717	0	0	0	0.999	4.28585	1
Os04g0560000	-6.3024	1.46892	1.78e-05	0.000389656	0	0	0	0.999	4.29049	1
LOC_Os12g17530	-6.32214	1.18466	9.47e-08	7.51e-06	8.0324	62.65	3.29101	0.046	5.33665	4	Os12g0273700
Os01g0834900	-6.35039	1.47864	1.75e-05	0.000384016	0	0	0	0.999	4.29476	1
Os06g0107900	-6.35364	1.4793	1.75e-05	0.000384016	0	0	0	0.999	4.29505	1
Os11g0178700	-6.40484	1.48967	1.71e-05	0.000378523	3.55484e-31	0	0	1	4.2995	1
LOC_Os01g73280	-6.45513	1.57505	4.16e-05	0.000708075	3.17989e-31	0	0	1	4.09836	1
LOC_Os04g28620	-6.47538	1.54784	2.87e-05	0.000544641	14.303	79.03	6.77717	0.003	4.1835	4	Os04g0354600
Os10g0391600	-6.48707	1.50636	1.66e-05	0.000368968	0	0	0	0.999	4.30646	1
LOC_Os02g57250	-6.48926	1.33881	1.25e-06	7e-05	10.3206	70.93	4.71626	0.017	4.84703	4	Os02g0817600
Os07g0618800	-6.51043	1.5111	1.64e-05	0.000366094	0	0	0	0.999	4.3084	1
LOC_Os02g13660	-6.52161	0.847492	1.41e-14	6.51e-12	4.13068	27.37	0.788957	0.252	7.69519	4	Os02g0230300
LOC_Os07g44740	-6.52395	0.955223	8.51e-12	1.97e-09	5.10882	41.28	1.4821	0.171	6.82976	4	Os07g0641700
Os12g0487700	-6.52757	1.51458	1.63e-05	0.000364617	0	0	0	0.999	4.30981	1
Os02g0718200	-6.53503	1.5161	1.63e-05	0.000363901	0	0	0	0.999	4.31042	1
Os08g0302100	-6.5398	1.51707	1.63e-05	0.000363651	0	0	0	0.999	4.31081	1
Os02g0724300	-6.54643	1.51842	1.62e-05	0.000363272	0	0	0	0.999	4.31135	1
Os10g0509200	-6.56442	1.52208	1.61e-05	0.000361391	0	0	0	0.999	4.31281	1
Os11g0549600	-6.573	1.52382	1.61e-05	0.000360769	0	0	0	0.999	4.3135	1
Os03g0801200	-6.58728	1.52673	1.6e-05	0.000359241	3.38437e-31	0	0	1	4.31464	1
LOC_Os03g59240	-6.61285	1.60414	3.75e-05	0.000659083	13.9686	78.52	7.09264	0.003	4.12236	4	Os03g0807100
LOC_Os08g31030	-6.68075	1.61298	3.44e-05	0.000622052	14.7065	79.6	7.39319	0.002	4.14187	4	Os08g0401500
Os01g0694600	-6.68132	1.54588	1.55e-05	0.000350385	0	0	0	0.999	4.32203	1
Os03g0196200	-6.70653	1.55102	1.53e-05	0.000348648	0	0	0	0.999	4.32396	1
Os09g0389500	-6.71103	1.55193	1.53e-05	0.000348436	0	0	0	0.999	4.3243	1
Os03g0648000	-6.75576	1.56106	1.51e-05	0.000345438	0	0	0	0.999	4.32768	1
LOC_Os06g07960	-6.79068	1.6482	3.79e-05	0.000663245	2.90388e-31	0	0	1	4.12005	1	Os06g0175800
LOC_Os07g42420	-6.79396	1.4642	3.48e-06	0.000168156	10.532	71.52	5.51719	0.015	4.64004	4	Os07g0616200
Os07g0614700	-6.82382	1.57496	1.47e-05	0.000340415	0	0	0	0.999	4.3327	1
LOC_Os02g44320	-6.85743	1.54066	8.55e-06	0.000248744	13.137	77.16	7.10435	0.004	4.45095	4	Os02g0662100
Os11g0426000	-6.90692	1.59195	1.43e-05	0.000333536	0	0	0	0.999	4.33866	1
LOC_Os07g01490	-6.90922	1.59242	1.43e-05	0.000333487	0	0	0	0.999	4.33882	1	Os07g0105700
LOC_Os03g04590	-6.9129	1.59317	1.43e-05	0.000333256	3.10797e-31	0	0	1	4.33908	1	Os03g0139100
Os02g0450400	-6.93942	1.5986	1.42e-05	0.000331418	0	0	0	0.999	4.34094	1
Os05g0302100	-6.98473	1.60788	1.4e-05	0.000328331	0	0	0	0.999	4.34407	1
Os05g0527400	-6.9935	1.60967	1.39e-05	0.000328008	0	0	0	0.999	4.34467	1
Os02g0798000	-7.02845	1.61684	1.38e-05	0.00032577	0	0	0	0.999	4.34704	1
LOC_Os03g39020	-7.05984	1.51962	3.39e-06	0.000164711	5.5008	63.64	4.23114	0.064	4.64578	3	Os03g0587200
Os10g0162000	-7.0697	1.6253	1.36e-05	0.000322881	0	0	0	0.999	4.3498	1
Os11g0120800	-7.07676	1.62674	1.36e-05	0.000322354	2.98101e-31	0	0	1	4.35026	1
Os06g0356700	-7.08635	1.62871	1.36e-05	0.000321903	0	0	0	0.999	4.3509	1
Os11g0655600	-7.09069	1.6296	1.35e-05	0.000321643	2.97056e-31	0	0	1	4.35118	1
Os10g0158100	-7.11465	1.63452	1.34e-05	0.000320143	0	0	0	0.999	4.35275	1
Os06g0579100	-7.13331	1.63835	1.34e-05	0.00031917	0	0	0	0.999	4.35396	1
LOC_Os01g01060	-7.14134	1.51834	2.56e-06	0.000129126	10.8809	72.43	6.03868	0.013	4.70338	4	Os01g0100700
Os03g0692500	-7.16596	1.64505	1.32e-05	0.000316915	0	0	0	0.999	4.35606	1
Os11g0111700	-7.19368	1.65075	1.31e-05	0.000315477	2.89493e-31	0	0	1	4.35783	1
LOC_Os09g39220	-7.19926	1.6519	1.31e-05	0.000315369	0	0	0	0.999	4.35818	1	Os09g0565600
LOC_Os09g32250	-7.23418	1.68452	1.75e-05	0.00038427	14.2334	78.92	8.22083	0.003	4.2945	4	Os09g0497700
Os01g0948000	-7.2691	1.66626	1.29e-05	0.000311905	2.8413e-31	0	0	1	4.36253	1
Os01g0947900	-7.28858	1.67026	1.28e-05	0.000311298	0	0	0	0.999	4.36373	1
Os11g0457700	-7.29797	1.6722	1.28e-05	0.000310958	2.82115e-31	0	0	1	4.3643	1
LOC_Os03g31679	-7.31573	1.76283	3.32e-05	0.000606882	15.2565	80.34	9.00769	0.002	4.14998	4	Os03g0431100
Os01g0684400	-7.36274	1.68553	1.25e-05	0.000307026	2.77668e-31	0	0	1	4.36819	1
Os06g0194200	-7.39946	1.6931	1.24e-05	0.000305086	2.75192e-31	0	0	1	4.37036	1
Os09g0373200	-7.41087	1.69545	1.24e-05	0.000304467	0	0	0	0.999	4.37103	1
Os08g0445400	-7.42842	1.69907	1.23e-05	0.000303827	2.73262e-31	0	0	1	4.37205	1
LOC_Os04g59620	-7.4495	1.70342	1.22e-05	0.0003026	0	0	0	0.999	4.37327	1	Os04g0692700
Os03g0597800	-7.47134	1.70792	1.22e-05	0.000301425	0	0	0	0.999	4.37452	1
Os09g0373300	-7.47176	1.70801	1.22e-05	0.000301425	0	0	0	0.999	4.37455	1
Os01g0705600	-7.47956	1.70962	1.21e-05	0.000301313	2.699e-31	0	0	1	4.37499	1
Os02g0541200	-7.50176	1.7142	1.21e-05	0.000300356	2.6846e-31	0	0	1	4.37625	1
LOC_Os04g54430	-7.50191	1.17979	2.03e-10	3.42e-08	5.96407	49.7	2.67187	0.118	6.3587	4	Os04g0636800
Os07g0104400	-7.50883	1.71566	1.21e-05	0.000299963	0	0	0	0.999	4.37665	1
Os04g0529300	-7.51478	1.71688	1.2e-05	0.000299963	0	0	0	0.999	4.37699	1
Os07g0222100	-7.51943	1.71784	1.2e-05	0.000299767	0	0	0	0.999	4.37725	1
Os02g0738800	-7.55582	1.72536	1.19e-05	0.00029792	0	0	0	0.999	4.37928	1
Os02g0590100	-7.56413	1.72707	1.19e-05	0.000297581	0	0	0	0.999	4.37974	1
LOC_Os11g25330	-7.58698	1.73179	1.18e-05	0.000296355	0	0	0	0.999	4.381	1	Os11g0440200
Os05g0467800	-7.59031	1.73248	1.18e-05	0.000296355	2.62823e-31	0	0	1	4.38118	1
LOC_Os06g03059	-7.59829	1.73413	1.18e-05	0.00029598	0	0	0	0.999	4.38161	1	Os06g0121300
LOC_Os08g37605	-7.66006	1.83931	3.12e-05	0.000576839	0	0	0	0.999	4.16463	1	Os08g0481950
Os01g0696100	-7.67879	1.75077	1.15e-05	0.000292554	0	0	0	0.999	4.38595	1
Os12g0573600	-7.7045	1.75609	1.15e-05	0.000291713	0	0	0	0.999	4.3873	1
Os07g0633700	-7.70748	1.75671	1.15e-05	0.000291713	2.55624e-31	0	0	1	4.38746	1
Os04g0357200	-7.7323	1.76184	1.14e-05	0.000291208	0	0	0	0.999	4.38876	1
Os05g0376400	-7.7341	1.76222	1.14e-05	0.000291208	0	0	0	0.999	4.38885	1
LOC_Os06g11410	-7.74431	1.7269	7.31e-06	0.000230535	12.7425	76.46	8.25689	0.005	4.48452	4	Os06g0217900
Os06g0266100	-7.81899	1.77979	1.12e-05	0.000288296	0	0	0	0.999	4.3932	1
Os04g0413600	-7.84979	1.78618	1.11e-05	0.000286608	0	0	0	0.999	4.39475	1
Os03g0434500	-7.85944	1.78818	1.11e-05	0.000286283	0	0	0	0.999	4.39523	1
LOC_Os01g48740	-7.92434	1.80163	1.09e-05	0.000283634	0	0	0	0.999	4.39842	1	Os01g0679500
Os01g0152700	-7.95427	1.80784	1.08e-05	0.00028264	0	0	0	0.999	4.39987	1
Os03g0431932	-7.9562	1.90484	2.96e-05	0.000555337	2.17412e-31	0	0	1	4.17683	1
Os07g0654400	-7.95938	1.8089	1.08e-05	0.00028264	0	0	0	0.999	4.40012	1
Os10g0499000	-7.96776	1.81064	1.08e-05	0.00028264	0	0	0	0.999	4.40052	1
Os12g0137900	-7.99248	1.81577	1.07e-05	0.00028214	2.39265e-31	0	0	1	4.4017	1
Os06g0331500	-8.05306	1.82835	1.06e-05	0.000279809	0	0	0	0.999	4.40455	1
Os11g0683600	-8.09285	1.83662	1.05e-05	0.000278601	0	0	0	0.999	4.40639	1
Os07g0487100	-8.118	1.84184	1.05e-05	0.000277685	0	0	0	0.999	4.40754	1
Os03g0745200	-8.12193	1.84266	1.04e-05	0.000277685	0	0	0	0.999	4.40772	1
Os09g0471300	-8.14135	1.8467	1.04e-05	0.000277099	0	0	0	0.999	4.4086	1
Os08g0454400	-8.15286	1.84909	1.04e-05	0.000276838	0	0	0	0.999	4.40912	1
Os12g0571800	-8.16597	1.85182	1.04e-05	0.0002766	0	0	0	0.999	4.40971	1
LOC_Os12g04500	-8.18118	1.85498	1.03e-05	0.00027633	0	0	0	0.999	4.41039	1	Os12g0139400
Os06g0676900	-8.22717	1.86455	1.02e-05	0.000275157	0	0	0	0.999	4.41243	1
Os09g0293600	-8.24836	1.86896	1.02e-05	0.000274876	0	0	0	0.999	4.41335	1
Os03g0143200	-8.25915	1.8712	1.02e-05	0.000274466	0	0	0	0.999	4.41382	1
LOC_Os05g37900	-8.26219	1.2259	1.59e-11	3.59e-09	5.36113	44.04	2.57704	0.155	6.73967	4	Os05g0452800
Os11g0655100	-8.28557	1.8767	1.01e-05	0.000273484	0	0	0	0.999	4.41497	1
LOC_Os09g24620	-8.28955	1.98673	3.01e-05	0.000563029	15.4657	80.6	11.1867	0.002	4.17246	4	Os09g0412700
Os11g0613800	-8.30081	1.87987	1.01e-05	0.000272968	0	0	0	0.999	4.41562	1
Os12g0148500	-8.35778	1.89174	9.96e-06	0.000271621	0	0	0	0.999	4.41804	1
Os04g0426700	-8.38069	1.89651	9.92e-06	0.000271036	0	0	0	0.999	4.419	1
Os01g0843900	-8.43987	1.90885	9.8e-06	0.000268752	0	0	0	0.999	4.42144	1
Os11g0185800	-8.4591	1.91286	9.77e-06	0.000268448	0	0	0	0.999	4.42223	1
Os08g0229700	-8.45934	1.91291	9.77e-06	0.000268448	0	0	0	0.999	4.42224	1
Os04g0449800	-8.46061	1.91317	9.77e-06	0.000268448	0	0	0	0.999	4.42229	1
Os04g0470200	-8.46559	1.91421	9.76e-06	0.000268448	0	0	0	0.999	4.42249	1
Os04g0612400	-8.50977	1.92343	9.68e-06	0.000267862	0	0	0	0.999	4.42427	1
Os09g0444600	-8.59692	1.94162	9.52e-06	0.000265318	0	0	0	0.999	4.42771	1
Os07g0146800	-8.60126	1.94252	9.52e-06	0.000265264	0	0	0	0.999	4.42788	1
Os02g0503300	-8.61047	1.94445	9.5e-06	0.000265134	0	0	0	0.999	4.42824	1
LOC_Os02g34870	-8.70233	1.96364	9.35e-06	0.000262697	0	0	0	0.999	4.43174	1	Os02g0554200
Os05g0150700	-8.75924	1.97553	9.26e-06	0.000260738	0	0	0	0.999	4.43386	1
Os07g0637500	-8.7669	1.97714	9.24e-06	0.000260703	0	0	0	0.999	4.43414	1
Os11g0514900	-8.7697	1.97772	9.24e-06	0.000260703	0	0	0	0.999	4.43425	1
LOC_Os03g20450	-8.80657	1.82708	1.44e-06	7.83e-05	11.076	72.91	8.91115	0.012	4.82002	4	Os03g0320800
Os07g0488200	-8.8123	1.98663	9.17e-06	0.000259007	0	0	0	0.999	4.4358	1
Os01g0778300	-8.82126	1.9885	9.16e-06	0.000258922	0	0	0	0.999	4.43613	1
LOC_Os12g01700	-8.8245	1.98918	9.15e-06	0.000258922	0	0	0	0.999	4.43624	1	Os12g0107700
Os08g0127200	-8.9585	2.01723	8.95e-06	0.000254642	0	0	0	0.999	4.44099	1
LOC_Os04g14150	-8.96346	2.01827	8.95e-06	0.00025459	0	0	0	0.999	4.44116	1	Os04g0218400
Os01g0735400	-8.98575	2.02294	8.92e-06	0.000254035	0	0	0	0.999	4.44193	1
Os08g0191400	-9.06293	2.03911	8.81e-06	0.000252709	0	0	0	0.999	4.44455	1
Os02g0626200	-9.07167	2.04094	8.8e-06	0.000252668	0	0	0	0.999	4.44485	1
Os12g0496000	-9.114	2.04982	8.74e-06	0.000251833	0	0	0	0.999	4.44625	1
LOC_Os02g57110	-9.19182	2.11344	1.37e-05	0.000323581	15.1713	80.23	13.5996	0.002	4.34921	4	Os02g0816200
Os06g0243700	-9.20208	2.06829	8.62e-06	0.000250234	0	0	0	0.999	4.44913	1
Os04g0684000	-9.22191	2.07245	8.6e-06	0.000249918	0	0	0	0.999	4.44976	1
LOC_Os08g42040	-9.22748	1.59655	7.49e-09	8.11e-07	8.00806	62.54	6.31281	0.046	5.77964	4	Os08g0532800
Os05g0431000	-9.28804	2.08633	8.51e-06	0.00024828	0	0	0	0.999	4.45186	1
Os03g0430300	-9.30871	2.09067	8.49e-06	0.000247836	0	0	0	0.999	4.4525	1
Os02g0453200	-9.34783	2.09888	8.44e-06	0.000246893	0	0	0	0.999	4.45371	1
LOC_Os03g40725	-9.35814	2.10105	8.43e-06	0.000246682	0	0	0	0.999	4.45403	1	Os03g0604500
Os11g0129100	-9.43267	2.11671	8.34e-06	0.000245291	0	0	0	0.999	4.45629	1
Os03g0772000	-9.5048	2.13187	8.26e-06	0.000244203	0	0	0	0.999	4.45843	1
Os03g0781500	-9.50857	2.13266	8.25e-06	0.000244203	6.93771e-31	0	0	1	4.45855	1
Os06g0224700	-9.50866	2.13268	8.25e-06	0.000244203	0	0	0	0.999	4.45855	1
Os07g0648700	-9.56625	2.14479	8.19e-06	0.000243528	0	0	0	0.999	4.46022	1
Os06g0596500	-9.58795	2.14936	8.16e-06	0.000243076	0	0	0	0.999	4.46085	1
Os04g0103400	-9.61971	2.15604	8.13e-06	0.000242523	0	0	0	0.999	4.46175	1
Os10g0410200	-9.62932	2.15806	8.12e-06	0.000242523	0	0	0	0.999	4.46203	1
Os08g0454700	-9.69419	2.17171	8.05e-06	0.000241242	0	0	0	0.999	4.46385	1
Os08g0209000	-9.71949	2.17704	8.02e-06	0.000240756	0	0	0	0.999	4.46455	1
Os03g0766700	-9.72166	2.1775	8.02e-06	0.000240756	0	0	0	0.999	4.46461	1
Os08g0186300	-9.73946	2.18124	8e-06	0.000240742	0	0	0	0.999	4.4651	1
Os08g0281400	-9.80889	2.19587	7.93e-06	0.000239534	0	0	0	0.999	4.46698	1
Os02g0617800	-9.83976	2.20237	7.9e-06	0.000239214	0	0	0	0.999	4.46781	1
Os06g0223900	-9.89111	2.21319	7.85e-06	0.000238224	0	0	0	0.999	4.46917	1
Os12g0577900	-9.9181	2.21888	7.83e-06	0.000238032	0	0	0	0.999	4.46987	1
Os02g0804000	-9.91958	2.21919	7.83e-06	0.000238032	0	0	0	0.999	4.46991	1
Os01g0892400	-9.97602	2.23109	7.77e-06	0.000237063	0	0	0	0.999	4.47137	1
Os02g0308900	-10.0016	2.23648	7.75e-06	0.000236943	0	0	0	0.999	4.47202	1
LOC_Os07g11440	-10.0074	2.2377	7.74e-06	0.000236932	0	0	0	0.999	4.47217	1	Os07g0214900
Os04g0612300	-10.0238	2.24117	7.73e-06	0.000236773	0	0	0	0.999	4.47259	1
Os02g0545700	-10.0893	2.25499	7.67e-06	0.000235707	0	0	0	0.999	4.47423	1
LOC_Os08g17160	-10.0917	2.38183	2.27e-05	0.000464463	0	0	0	0.999	4.23696	1
Os11g0108100	-10.1063	2.25857	7.65e-06	0.000235554	0	0	0	0.999	4.47465	1
Os04g0137400	-10.1291	2.26339	7.63e-06	0.00023531	0	0	0	0.999	4.47521	1
Os08g0367900	-10.1371	2.26508	7.63e-06	0.00023531	0	0	0	0.999	4.47541	1
Os06g0682500	-10.1496	2.26771	7.62e-06	0.000235142	0	0	0	0.999	4.47571	1
Os02g0657400	-10.155	2.26885	7.61e-06	0.000235142	0	0	0	0.999	4.47584	1
Os03g0439300	-10.188	2.27581	7.58e-06	0.000234723	0	0	0	0.999	4.47664	1
Os01g0368100	-10.2043	2.27925	7.57e-06	0.000234596	0	0	0	0.999	4.47703	1
LOC_Os09g25270	-10.2528	2.2895	7.53e-06	0.000234316	0	0	0	0.999	4.47819	1	Os09g0420200
Os01g0861500	-10.3202	2.30373	7.47e-06	0.000233262	0	0	0	0.999	4.47978	1
Os11g0487600	-10.335	2.30686	7.46e-06	0.00023319	0	0	0	0.999	4.48012	1
Os09g0250400	-10.3594	2.31201	7.44e-06	0.000232879	0	0	0	0.999	4.48068	1
Os08g0236200	-10.4764	2.33675	7.35e-06	0.000231362	0	0	0	0.999	4.48334	1
Os08g0226200	-10.5738	2.35735	7.27e-06	0.000230319	0	0	0	0.999	4.48548	1
Os03g0332000	-10.6358	2.37047	7.23e-06	0.00022958	0	0	0	0.999	4.48682	1
Os04g0399200	-10.687	2.38128	7.19e-06	0.000229325	0	0	0	0.999	4.4879	1
Os07g0469500	-10.7237	2.38905	7.17e-06	0.000228803	0	0	0	0.999	4.48867	1
Os04g0380900	-10.7769	2.40033	7.13e-06	0.000228081	0	0	0	0.999	4.48978	1
Os11g0602500	-10.7885	2.40279	7.12e-06	0.000228081	0	0	0	0.999	4.49002	1
Os12g0585200	-10.8036	2.40597	7.11e-06	0.000228081	0	0	0	0.999	4.49032	1
Os11g0674500	-10.8351	2.41263	7.09e-06	0.000228027	0	0	0	0.999	4.49096	1
Os01g0669300	-10.8573	2.41734	7.08e-06	0.000228027	0	0	0	0.999	4.49141	1
Os04g0345100	-11.042	2.45649	6.96e-06	0.000227839	0	0	0	0.999	4.49505	1
Os11g0179100	-11.0782	2.46416	6.93e-06	0.000227839	0	0	0	0.999	4.49574	1
Os09g0546500	-11.0983	2.46842	6.92e-06	0.000227839	0	0	0	0.999	4.49612	1
Os04g0587900	-11.2482	2.50021	6.83e-06	0.000226993	0	0	0	0.999	4.4989	1
Os11g0150300	-11.2613	2.50299	6.82e-06	0.000226993	0	0	0	0.999	4.49914	1
LOC_Os06g17560	-11.2644	2.50365	6.82e-06	0.000226993	0	0	0	0.999	4.4992	1	Os06g0285900
Os07g0489900	-11.2804	2.50704	6.81e-06	0.000226993	0	0	0	0.999	4.49949	1
LOC_Os05g12580	-11.2963	2.68666	2.62e-05	0.000512749	16.8098	82.15	21.6356	0.001	4.2046	4	Os05g0217000
Os07g0621900	-11.3574	2.52338	6.77e-06	0.000226206	0	0	0	0.999	4.50087	1
Os07g0156900	-11.3874	2.52976	6.75e-06	0.000226206	0	0	0	0.999	4.5014	1
Os06g0159500	-11.4141	2.53542	6.74e-06	0.000226206	0	0	0	0.999	4.50186	1
Os09g0482500	-11.5233	2.55861	6.68e-06	0.000225508	0	0	0	0.999	4.50374	1
Os12g0156800	-11.5297	2.55996	6.67e-06	0.000225508	0	0	0	0.999	4.50385	1
Os09g0263700	-11.5352	2.56112	6.67e-06	0.000225508	0	0	0	0.999	4.50395	1
LOC_Os08g13330	-11.545	2.56321	6.67e-06	0.000225508	0	0	0	0.999	4.50411	1	Os08g0230100
Os01g0161600	-11.6228	2.57973	6.62e-06	0.000224985	0	0	0	0.999	4.50541	1
LOC_Os03g56270	-11.6594	1.9346	1.67e-09	2.21e-07	6.64195	54.83	8.01325	0.084	6.0268	4	Os03g0773700
Os07g0543700	-11.6846	2.59286	6.59e-06	0.000224832	0	0	0	0.999	4.50643	1
Os04g0634600	-11.8352	2.62488	6.52e-06	0.000223546	0	0	0	0.999	4.50885	1
Os03g0673700	-11.8693	2.63213	6.5e-06	0.000223546	0	0	0	0.999	4.50938	1
Os02g0155300	-11.9605	2.65153	6.46e-06	0.000223319	0	0	0	0.999	4.51079	1
Os09g0460800	-12.0051	2.66102	6.44e-06	0.000222928	0	0	0	0.999	4.51147	1
Os04g0650400	-12.0501	2.6706	6.42e-06	0.000222858	0	0	0	0.999	4.51214	1
Os01g0532900	-12.2124	2.70513	6.35e-06	0.000222717	0	0	0	0.999	4.51452	1
Os05g0380400	-12.2869	2.72101	6.31e-06	0.000222604	0	0	0	0.999	4.51558	1
LOC_Os01g70830	-12.3459	2.73357	6.29e-06	0.000222123	0	0	0	0.999	4.51641	1	Os01g0934600
LOC_Os12g26060	-12.5119	2.76893	6.22e-06	0.000220755	0	0	0	0.999	4.51868	1	Os12g0446900
Os12g0641000	-12.5844	2.78439	6.19e-06	0.00022022	0	0	0	0.999	4.51964	1
Os03g0593100	-12.6097	2.78976	6.18e-06	0.000220039	0	0	0	0.999	4.51998	1
Os09g0469500	-12.6155	2.79101	6.18e-06	0.000220039	0	0	0	0.999	4.52005	1
Os01g0960900	-12.8272	2.83615	6.1e-06	0.0002186	0	0	0	0.999	4.52276	1
Os03g0717300	-12.8403	2.83893	6.1e-06	0.0002186	0	0	0	0.999	4.52292	1
Os10g0434800	-12.8752	2.84639	6.09e-06	0.000218502	0	0	0	0.999	4.52335	1
Os03g0642200	-12.9748	2.86763	6.05e-06	0.000217576	0	0	0	0.999	4.52457	1
Os04g0474600	-13.0302	2.87945	6.03e-06	0.000217449	0	0	0	0.999	4.52523	1
Os02g0512200	-13.0383	2.88118	6.03e-06	0.000217449	0	0	0	0.999	4.52533	1
Os01g0325400	-13.0404	2.88162	6.03e-06	0.000217449	0	0	0	0.999	4.52536	1
LOC_Os11g04210	-13.1097	2.89643	6.01e-06	0.000217236	0	0	0	0.999	4.52617	1	Os11g0137200
Os04g0613500	-13.6228	3.006	5.85e-06	0.000214482	0	0	0	0.999	4.53186	1
Os11g0645300	-13.6911	3.02061	5.83e-06	0.000214376	0	0	0	0.999	4.53257	1
Os02g0738500	-13.873	3.05949	5.78e-06	0.000214102	0	0	0	0.999	4.53441	1
LOC_Os01g60360	-13.9356	3.07289	5.76e-06	0.000214102	0	0	0	0.999	4.53503	1	Os01g0819400
Os07g0173500	-14.0165	3.09017	5.74e-06	0.000214102	0	0	0	0.999	4.53582	1
Os11g0591600	-14.0915	3.10622	5.72e-06	0.000214102	0	0	0	0.999	4.53654	1
Os07g0616400	-14.1719	3.12344	5.7e-06	0.000214102	0	0	0	0.999	4.53729	1
LOC_Os04g49420	-14.3293	3.1571	5.66e-06	0.000213726	0	0	0	0.999	4.53874	1	Os04g0583550
Os03g0358700	-14.3555	3.16271	5.65e-06	0.000213655	0	0	0	0.999	4.53898	1
Os01g0951900	-14.3571	3.16305	5.65e-06	0.000213655	0	0	0	0.999	4.53899	1
Os01g0213000	-14.8686	3.27259	5.54e-06	0.000212101	0	0	0	0.999	4.54336	1
Os11g0438500	-14.9812	3.29673	5.51e-06	0.000211805	0	0	0	0.999	4.54427	1
Os09g0469600	-15.0393	3.30918	5.5e-06	0.000211749	2.88151e-31	0	0	1	4.54473	1
Os08g0555200	-15.0453	3.31047	5.5e-06	0.000211749	0	0	0	0.999	4.54477	1
LOC_Os09g19930	-15.0646	3.68422	4.33e-05	0.000728882	17.5755	82.93	44.0369	0.001	4.08895	4	Os09g0363900
Os12g0451400	-15.1444	3.33171	5.48e-06	0.000211268	0	0	0	0.999	4.54554	1
LOC_Os05g48220	-15.4276	3.39243	5.42e-06	0.000210359	0	0	0	0.999	4.54767	1	Os05g0555800
Os05g0503500	-15.4356	3.39414	5.42e-06	0.000210359	0	0	0	0.999	4.54772	1
LOC_Os01g13340	-15.7871	3.46954	5.36e-06	0.000209173	2.6213e-31	0	0	1	4.5502	1	Os01g0234700
Os04g0137100	-15.8893	3.49147	5.34e-06	0.000208829	2.58847e-31	0	0	1	4.55089	1
Os10g0411000	-15.9417	3.50271	5.33e-06	0.000208654	0	0	0	0.999	4.55124	1
Os07g0565100	-15.9725	3.50933	5.33e-06	0.000208654	0	0	0	0.999	4.55144	1
Os01g0123000	-16.1903	3.55607	5.29e-06	0.000207916	0	0	0	0.999	4.55285	1
Os12g0569100	-16.25	3.56891	5.28e-06	0.000207916	0	0	0	0.999	4.55322	1
LOC_Os09g38210	-16.3079	3.58133	5.27e-06	0.000207916	0	0	0	0.999	4.55358	1	Os09g0555100
Os03g0619100	-16.6738	3.65992	5.22e-06	0.000207243	0	0	0	0.999	4.55578	1
Os01g0936600	-16.7508	3.67646	5.21e-06	0.000207243	0	0	0	0.999	4.55622	1
Os07g0565000	-16.8329	3.69411	5.2e-06	0.000207243	0	0	0	0.999	4.55669	1
Os07g0156100	-16.8771	3.70361	5.19e-06	0.000207243	0	0	0	0.999	4.55694	1
Os08g0160700	-16.8856	3.70544	5.19e-06	0.000207243	0	0	0	0.999	4.55699	1
Os01g0897400	-17.3749	3.81061	5.12e-06	0.000206866	0	0	0	0.999	4.55961	1
Os07g0636600	-17.7943	3.90082	5.07e-06	0.000206122	0	0	0	0.999	4.5617	1
LOC_Os11g07890	-18.5833	4.07061	4.99e-06	0.00020508	0	0	0	0.999	4.56525	1	Os11g0180900
LOC_Os10g41420	-18.8838	4.1353	4.96e-06	0.000204504	0	0	0	0.999	4.56648	1	Os10g0563800
Os02g0792600	-19.1998	4.20335	4.93e-06	0.000204071	7.1438e-31	0	0	1	4.56773	1
Os07g0560700	-19.5673	4.28253	4.9e-06	0.000203475	0	0	0	0.999	4.5691	1
Os11g0312400	-19.6377	4.29771	4.89e-06	0.000203475	0	0	0	0.999	4.56935	1
Os07g0523500	-19.664	4.30337	4.89e-06	0.000203475	0	0	0	0.999	4.56944	1
Os10g0156300	-19.6813	4.3071	4.89e-06	0.000203475	0	0	0	0.999	4.5695	1
LOC_Os07g36500	-19.932	4.36113	4.87e-06	0.000203475	6.63626e-31	0	0	1	4.57038	1	Os07g0549900
Os01g0523200	-19.9901	4.37365	4.86e-06	0.000203475	6.59829e-31	0	0	1	4.57058	1
Os04g0432900	-20.0061	4.3771	4.86e-06	0.000203475	6.58792e-31	0	0	1	4.57063	1
Os02g0542700	-20.2292	4.42518	4.85e-06	0.000203475	0	0	0	0.999	4.57138	1
Os04g0115600	-20.4609	4.47514	4.83e-06	0.000203475	0	0	0	0.999	4.57213	1
Os04g0589400	-20.5888	4.50271	4.82e-06	0.000203475	0	0	0	0.999	4.57253	1
Os09g0546000	-20.915	4.57306	4.8e-06	0.000203424	6.0354e-31	0	0	1	4.57352	1
Os07g0124400	-20.9172	4.57353	4.8e-06	0.000203424	6.03418e-31	0	0	1	4.57353	1
Os09g0397800	-21.261	4.6477	4.77e-06	0.000203319	0	0	0	0.999	4.57453	1
LOC_Os01g16750	-21.4491	4.68826	4.76e-06	0.000203202	0	0	0	0.999	4.57506	1	Os01g0274100
Os08g0555000	-21.6432	4.73016	4.75e-06	0.000203202	0	0	0	0.999	4.57558	1
Os08g0273300	-22.0776	4.82388	4.72e-06	0.000203202	0	0	0	0.999	4.57672	1
Os01g0516400	-22.1206	4.83316	4.72e-06	0.000203202	0	0	0	0.999	4.57683	1
Os04g0645900	-23.1578	5.05708	4.67e-06	0.000203202	0	0	0	0.999	4.57927	1
Os12g0596200	-23.2399	5.07482	4.66e-06	0.000203202	0	0	0	0.999	4.57945	1
Os12g0487500	-23.2893	5.08548	4.66e-06	0.000203202	0	0	0	0.999	4.57956	1
Os02g0303200	-25.2202	5.50267	4.58e-06	0.000202561	0	0	0	0.999	4.58327	1
Os03g0399300	-25.6436	5.59417	4.56e-06	0.000202474	0	0	0	0.999	4.58398	1
LOC_Os03g31134	-26.1688	5.70772	4.54e-06	0.000202423	0	0	0	0.999	4.58481	1	Os03g0424800
LOC_Os03g14910	-28.1066	6.1268	4.49e-06	0.000202265	0	0	0	0.999	4.58748	1	Os03g0254200
Os04g0384100	-28.7449	6.2649	4.47e-06	0.000202028	0	0	0	0.999	4.58824	1
Os10g0463600	-32.7122	7.12369	4.39e-06	0.00020019	0	0	0	0.999	4.59204	1
Os05g0386700	-39.5739	8.61028	4.3e-06	0.000198593	0	0	0	0.999	4.59612	1
Os01g0666700	-45.2212	9.83457	4.26e-06	0.000198249	0	0	0	0.999	4.59819	1
Os08g0551000	-46.6743	10.1497	4.25e-06	0.000198249	0	0	0	0.999	4.5986	1
Upregulated genes (1890)
LOC_Os07g49200	1.11047	0.276544	5.93e-05	0.000923962	0.784098	0	0	0.853	4.01554	4	Os07g0692200
LOC_Os12g01400	1.11148	0.277581	6.22e-05	0.000955581	2.6841	0	0	0.445	4.00415	4	Os12g0104900
LOC_Os08g03610	1.12206	0.280264	6.24e-05	0.000956637	1.41901	0	0	0.701	4.0036	4	Os08g0130100
LOC_Os08g42800	1.1383	0.280748	5.02e-05	0.000813585	2.73162	0	0	0.437	4.05452	4	Os08g0540900
LOC_Os04g57490	1.14136	0.277025	3.79e-05	0.000663245	0.181287	0	0	0.969	4.12006	4	Os04g0670500
LOC_Os05g50580	1.14324	0.284526	5.87e-05	0.000917088	2.61874	0	0	0.456	4.01807	4	Os05g0582600
LOC_Os11g36440	1.14458	0.279533	4.23e-05	0.000716354	0.760514	0	0	0.858	4.0946	4	Os11g0572700
LOC_Os12g44070	1.15548	0.278041	3.24e-05	0.000593855	0.229158	0	0	0.961	4.15579	4	Os12g0637800
LOC_Os01g10890	1.165	0.280828	3.35e-05	0.000610202	1.44752	0	0	0.695	4.14845	4	Os01g0206700
LOC_Os01g27990	1.16622	0.278856	2.89e-05	0.000546159	0.760496	0	0	0.858	4.18214	4	Os01g0377700
LOC_Os09g25070	1.16883	0.280075	3e-05	0.000561937	2.92815	0	0	0.403	4.17328	4	Os09g0417800
LOC_Os05g50570	1.1837	0.280979	2.52e-05	0.00050043	1.0918	0	0	0.779	4.21278	4	Os05g0582500
LOC_Os09g30360	1.18469	0.285412	3.31e-05	0.000605278	2.12052	0	0	0.549	4.15082	4	Os09g0481400
LOC_Os09g25430	1.19075	0.283539	2.67e-05	0.000519894	1.85141	0	0	0.604	4.19959	4	Os09g0421700
LOC_Os01g17330	1.19291	0.279728	2e-05	0.000421847	1.25486	0	0	0.74	4.26454	4	Os01g0280500
LOC_Os06g37300	1.1939	0.281058	2.16e-05	0.000446796	1.57899	0	0	0.665	4.24788	4	Os06g0569500
LOC_Os11g07960	1.23862	0.286581	1.55e-05	0.000350385	2.16895	0	0	0.54	4.32204	4	Os11g0182200
LOC_Os02g09310	1.24676	0.28261	1.03e-05	0.000275465	1.51517	0	0	0.679	4.4116	4	Os02g0186100
LOC_Os12g07230	1.25113	0.282176	9.26e-06	0.000260738	0.2384	0	0	0.959	4.43388	4	Os12g0169800
LOC_Os06g03580	1.2686	0.284512	8.24e-06	0.000244203	0.594932	0	0	0.897	4.45888	4	Os06g0125800
LOC_Os09g28880	1.29895	0.323386	5.9e-05	0.000920856	3.6303	17.36	0.0734339	0.305	4.01672	4	Os09g0463600
LOC_Os07g16130	1.31658	0.290228	5.72e-06	0.000214102	2.39484	0	0	0.495	4.53637	4	Os07g0264800
LOC_Os01g61510	1.31842	0.291353	6.03e-06	0.000217449	2.72709	0	0	0.438	4.52517	4	Os01g0831300
LOC_Os03g56500	1.32125	0.287017	4.16e-06	0.000194571	1.09607	0	0	0.778	4.6034	4	Os03g0776400
LOC_Os04g51370	1.32883	0.289114	4.3e-06	0.000198593	1.15154	0	0	0.765	4.59622	4	Os04g0602800
LOC_Os11g01990	1.3309	0.331996	6.1e-05	0.000942858	1.56745	0	0	0.459	4.00877	3
LOC_Os06g13310	1.33654	0.331426	5.51e-05	0.000875253	1.36979	0	0	0.505	4.03269	3
LOC_Os11g38810	1.3376	0.299987	8.24e-06	0.000244203	3.13962	4.45	0.0164432	0.373	4.45887	4	Os11g0600900
LOC_Os07g05570	1.37138	0.332111	3.64e-05	0.000645805	3.7861	20.76	0.0920718	0.288	4.12928	4	Os07g0150100
LOC_Os02g03610	1.39038	0.333312	3.03e-05	0.000564961	3.87532	22.59	0.100508	0.278	4.17141	4	Os02g0128600
LOC_Os09g31514	1.39363	0.33175	2.66e-05	0.000518183	0.922254	0	0	0.632	4.20084	3	Os09g0491852
LOC_Os10g41300	1.40708	0.335584	2.75e-05	0.000530461	1.85442	0	0	0.396	4.19292	3	Os10g0562600
LOC_Os08g04540	1.40839	0.290885	1.29e-06	7.17e-05	0.564345	0	0	0.903	4.84175	4	Os08g0140300
LOC_Os03g09910	1.43503	0.338662	2.26e-05	0.000464242	1.84212	0	0	0.398	4.23735	3	Os03g0195100
LOC_Os01g53260	1.46488	0.324331	6.28e-06	0.00022208	3.48723	13.97	0.0598305	0.325	4.51661	4	Os01g0734000
LOC_Os04g18710	1.46652	0.333364	1.09e-05	0.00028301	0.823569	0	0	0.664	4.39914	3	Os04g0258100
LOC_Os06g31090	1.487	0.321274	3.68e-06	0.000175364	3.35689	10.63	0.0450902	0.343	4.62846	4	Os06g0507300
LOC_Os05g05600	1.48926	0.330239	6.49e-06	0.000223546	3.6636	18.11	0.0794033	0.3	4.50965	4	Os05g0148700
LOC_Os03g55164	1.49004	0.294299	4.13e-07	2.68e-05	0.044397	0	0	0.993	5.06302	4	Os03g0758900
LOC_Os07g47530	1.50673	0.29975	4.99e-07	3.13e-05	1.80374	0	0	0.615	5.02664	4	Os07g0672500
LOC_Os04g43660	1.53526	0.304016	4.42e-07	2.83e-05	2.55226	0	0	0.468	5.04994	4	Os04g0516900
LOC_Os04g57280	1.53626	0.29788	2.51e-07	1.76e-05	2.9718	0	0	0.396	5.1573	4	Os04g0668400
LOC_Os05g47520	1.54388	0.297704	2.15e-07	1.55e-05	1.40262	0	0	0.705	5.18595	4	Os05g0548700
LOC_Os06g36880	1.54634	0.355194	1.34e-05	0.000319545	3.91648	23.4	0.119489	0.274	4.3535	4	Os06g0564700
LOC_Os01g25100	1.56891	0.307049	3.23e-07	2.17e-05	2.90122	0	0	0.408	5.10963	4	Os01g0353400
LOC_Os07g40000	1.57453	0.307108	2.94e-07	2.01e-05	3.0605	1.98	0.00769065	0.384	5.12696	4	Os07g0589000
LOC_Os09g17146	1.58838	0.300778	1.29e-07	9.85e-06	0.7071	0	0	0.871	5.28092	4	Os09g0341500
LOC_Os09g36770	1.60457	0.332107	1.36e-06	7.45e-05	3.42423	12.39	0.0559183	0.333	4.83149	4	Os09g0538800
LOC_Os07g35290	1.60987	0.385102	2.91e-05	0.000549771	4.84544	38.09	0.225772	0.187	4.18038	4	Os07g0537300
LOC_Os10g38720	1.61147	0.30398	1.15e-07	8.94e-06	1.04326	0	0	0.791	5.30125	4	Os10g0530600
LOC_Os03g14642	1.61684	0.342337	2.32e-06	0.000119182	1.06701	0	0	0.588	4.72295	3
LOC_Os03g62560	1.61842	0.346444	2.99e-06	0.000147753	0.793011	0	0	0.674	4.67152	3
LOC_Os01g59950	1.62385	0.347526	2.97e-06	0.000147126	1.44551	0	0	0.487	4.67261	3	Os01g0815100
LOC_Os02g39884	1.62518	0.364981	8.48e-06	0.00024766	4.0451	25.84	0.139042	0.261	4.45279	4	Os02g0612200
LOC_Os01g15170	1.62602	0.344577	2.37e-06	0.000120936	0.290365	0	0	0.866	4.71889	3
LOC_Os01g62130	1.65271	0.311908	1.17e-07	9.02e-06	3.13875	4.42	0.0173702	0.373	5.2987	4	Os01g0838600
LOC_Os06g13180	1.66957	0.306156	4.94e-08	4.23e-06	1.62986	0	0	0.654	5.45333	4	Os06g0239100
LOC_Os05g51680	1.68422	0.4015	2.73e-05	0.000528214	4.68011	35.9	0.23134	0.198	4.1948	4	Os05g0595200
LOC_Os07g37790	1.68707	0.308643	4.6e-08	3.98e-06	2.67479	0	0	0.447	5.46607	4	Os07g0565200
LOC_Os07g27320	1.69001	0.3124	6.31e-08	5.27e-06	2.34184	0	0	0.505	5.40976	4	Os07g0456700
LOC_Os07g43010	1.69411	0.380758	8.61e-06	0.00025018	4.3961	31.76	0.184021	0.225	4.44931	4	Os07g0622900
LOC_Os11g34870	1.6986	0.403796	2.59e-05	0.000509667	2.51735	20.55	0.10376	0.287	4.20658	3	Os11g0549900
LOC_Os06g13880	1.7045	0.310779	4.14e-08	3.62e-06	2.29296	0	0	0.515	5.48462	4	Os06g0248600
LOC_Os02g34250	1.715	0.415869	3.73e-05	0.000656331	0.444748	0	0	0.506	4.1239	2
LOC_Os10g17090	1.72488	0.416233	3.41e-05	0.000618097	0.396627	0	0	0.532	4.14402	2
LOC_Os05g37920	1.7278	0.350756	8.4e-07	4.94e-05	0.261389	0	0	0.878	4.92595	3	Os05g0453201
LOC_Os12g09640	1.73732	0.43342	6.11e-05	0.000943195	5.5789	46.23	0.344116	0.142	4.0084	4	Os12g0198200
LOC_Os01g08370	1.76611	0.442541	6.58e-05	0.000996174	5.49862	45.44	0.353261	0.147	3.99084	4	Os01g0178900
LOC_Os12g03370	1.76649	0.365521	1.35e-06	7.41e-05	4.07658	26.41	0.141267	0.258	4.83281	4	Os12g0127200
LOC_Os04g32660	1.76675	0.365748	1.36e-06	7.48e-05	3.9221	23.51	0.126962	0.274	4.83052	4	Os04g0398500
LOC_Os01g48750	1.76997	0.432483	4.27e-05	0.000721623	2.75661	27.45	0.158021	0.257	4.09258	3	Os01g0679550
LOC_Os03g09045	1.78377	0.318355	2.11e-08	2.04e-06	2.78901	0	0	0.427	5.60309	4	Os03g0190000
LOC_Os10g38274	1.78669	0.424293	2.54e-05	0.000503353	0.880585	0	0	0.353	4.21098	2
LOC_Os03g05290	1.78719	0.438301	4.55e-05	0.000755439	5.84688	48.69	0.373652	0.125	4.07753	4	Os03g0146100
LOC_Os11g01875	1.78746	0.378159	2.28e-06	0.000117107	4.1967	28.52	0.163452	0.246	4.72673	4	Os11g0110000
LOC_Os03g07200	1.79053	0.367082	1.07e-06	6.13e-05	3.87248	22.53	0.122599	0.279	4.87774	4	Os03g0168300
LOC_Os06g15910	1.79134	0.314514	1.23e-08	1.25e-06	1.19086	0	0	0.756	5.69559	4	Os06g0270200
LOC_Os04g51040	1.81082	0.324331	2.36e-08	2.25e-06	3.05829	1.91	0.00843747	0.384	5.58325	4	Os04g0598900
LOC_Os03g21710	1.81893	0.317863	1.05e-08	1.1e-06	1.81591	0	0	0.612	5.72237	4	Os03g0335200
LOC_Os03g14570	1.82545	0.346515	1.38e-07	1.05e-05	3.63484	17.47	0.084009	0.304	5.26801	4	Os03g0249700
LOC_Os09g35910	1.8263	0.429348	2.1e-05	0.000437787	5.5034	45.49	0.334833	0.146	4.25366	4	Os09g0528200
LOC_Os07g44910	1.83645	0.371628	7.75e-07	4.6e-05	3.89175	22.91	0.128367	0.277	4.94165	4	Os07g0643700
LOC_Os02g08330	1.84063	0.374178	8.69e-07	5.09e-05	3.93007	23.67	0.133832	0.273	4.91913	4	Os02g0179600
LOC_Os01g68960	1.84488	0.427985	1.63e-05	0.000363785	0.76417	0	0	0.385	4.31062	2	Os01g0918400
LOC_Os09g21270	1.84645	0.317027	5.74e-09	6.43e-07	0.906858	0	0	0.823	5.82427	4	Os09g0380350
LOC_Os09g22460	1.85256	0.444828	3.12e-05	0.000576839	2.77915	28.04	0.172269	0.254	4.16468	3	Os09g0392200
LOC_Os01g72970	1.85545	0.338908	4.38e-08	3.8e-06	3.33045	9.92	0.0464712	0.347	5.47478	4	Os01g0960200
LOC_Os10g35470	1.8823	0.427374	1.06e-05	0.000279809	5.27648	43.14	0.314186	0.161	4.40434	4	Os10g0497800
LOC_Os02g17000	1.90927	0.410388	3.28e-06	0.000160356	4.70807	36.28	0.243544	0.196	4.65236	4	Os02g0270200
LOC_Os06g04070	1.92135	0.401759	1.73e-06	9.29e-05	4.41072	31.98	0.206391	0.224	4.78235	4	Os06g0131300
LOC_Os08g43370	1.92219	0.31994	1.88e-09	2.44e-07	0.680655	0	0	0.877	6.00798	4	Os08g0547100
LOC_Os08g35860	1.92487	0.322686	2.44e-09	3.07e-07	2.57078	0	0	0.465	5.96514	4	Os08g0460600
Os06g0489700	1.93057	0.483063	6.43e-05	0.000977863	0.0948742	0	0	0.764	3.99652	2
LOC_Os07g44310	1.93167	0.323094	2.25e-09	2.84e-07	1.31428	0	0	0.726	5.97867	4	Os07g0637100
LOC_Os06g20960	1.93331	0.36197	9.24e-08	7.34e-06	0.17105	0	0	0.919	5.34106	3	Os06g0315000
LOC_Os02g57190	1.93406	0.320688	1.63e-09	2.16e-07	1.07949	0	0	0.782	6.03097	4	Os02g0816900
LOC_Os02g19210	1.93517	0.440243	1.1e-05	0.00028599	5.28828	43.27	0.332423	0.16	4.39569	4	Os02g0294600
LOC_Os11g03550	1.93884	0.42691	5.58e-06	0.000212724	4.97118	39.65	0.286636	0.18	4.54157	4	Os11g0129800
Os02g0173400	1.94063	0.484675	6.23e-05	0.000955581	0.157264	0	0	0.693	4.00399	2
LOC_Os10g32444	1.94376	0.463977	2.8e-05	0.000536975	5.68231	47.2	0.3984	0.135	4.18934	4	Os10g0462200
LOC_Os03g04500	1.94738	0.397847	9.84e-07	5.71e-05	4.20838	28.71	0.183541	0.244	4.8948	4	Os03g0138000
LOC_Os05g06790	1.95287	0.431178	5.92e-06	0.000215652	0.110429	0	0	0.745	4.52916	2
LOC_Os01g08960	1.95607	0.377626	2.22e-07	1.59e-05	4.06794	26.25	0.149948	0.259	5.17992	4	Os01g0184800
LOC_Os05g45440	1.96465	0.32244	1.11e-09	1.54e-07	2.76736	0	0	0.431	6.09307	4	Os05g0531000
Os03g0269400	1.97624	0.493157	6.14e-05	0.000946545	0.749518	0	0	0.389	4.00732	2
LOC_Os08g05220	1.9787	0.429676	4.12e-06	0.000193175	0.178324	0	0	0.676	4.6051	2
LOC_Os02g01245	1.9988	0.435555	4.45e-06	0.000201514	0.175792	0	0	0.678	4.58908	2	Os02g0102600
LOC_Os10g40360	2.005	0.495157	5.14e-05	0.000826946	6.61146	54.62	0.530588	0.086	4.04921	4	Os10g0550900
LOC_Os01g28970	2.01678	0.415849	1.24e-06	6.93e-05	4.41814	32.1	0.22191	0.223	4.84978	4	Os01g0386500
LOC_Os01g71830	2.01858	0.492107	4.1e-05	0.000699812	0.522772	0	0	0.473	4.1019	2	Os01g0946700
LOC_Os08g32085	2.01992	0.432811	3.06e-06	0.000150433	0.308187	0	0	0.582	4.66698	2	Os08g0416000
LOC_Os06g11200	2.02939	0.462771	1.16e-05	0.000292861	5.37134	44.15	0.373028	0.155	4.3853	4	Os06g0215500
LOC_Os01g65380	2.02984	0.329532	7.28e-10	1.06e-07	1.83515	0	0	0.608	6.15978	4	Os01g0874700
LOC_Os11g03130	2.02993	0.347676	5.27e-09	5.99e-07	3.22702	7.03	0.0354701	0.361	5.83855	4	Os11g0124500
LOC_Os06g36950	2.03546	0.434024	2.74e-06	0.000136891	0.431788	0	0	0.513	4.68973	2
Os05g0125400	2.03693	0.494063	3.74e-05	0.000658945	0.534206	0	0	0.469	4.12281	2
LOC_Os01g03030	2.05024	0.511168	6.05e-05	0.000936557	6.51988	53.99	0.552495	0.089	4.01089	4	Os01g0120400
LOC_Os09g29380	2.05266	0.500718	4.14e-05	0.000705556	6.54627	54.17	0.530738	0.088	4.09944	4	Os09g0468900
LOC_Os02g10200	2.06225	0.328974	3.64e-10	5.77e-08	1.37232	0	0	0.712	6.26872	4	Os02g0195600
LOC_Os02g05350	2.07121	0.496702	3.05e-05	0.000567616	0.315657	0	0	0.577	4.16993	2	Os02g0146800
LOC_Os02g38480	2.07228	0.329188	3.07e-10	4.95e-08	1.42791	0	0	0.699	6.29511	4	Os02g0598300
LOC_Os02g48330	2.07508	0.334334	5.41e-10	8.21e-08	2.36867	0	0	0.5	6.2066	4	Os02g0713900
LOC_Os02g07210	2.07557	0.50835	4.45e-05	0.000743513	6.60354	54.57	0.556659	0.086	4.08296	4	Os02g0168600
LOC_Os08g37010	2.07659	0.438252	2.15e-06	0.000112034	0.0357923	0	0	0.859	4.73835	2	Os08g0474866
LOC_Os09g10720	2.08602	0.519127	5.86e-05	0.000916685	7.30872	58.95	0.633308	0.063	4.01832	4	Os09g0279100
LOC_Os07g46690	2.09332	0.340511	7.87e-10	1.14e-07	3.07598	2.47	0.011947	0.382	6.14758	4	Os07g0661500
LOC_Os09g26900	2.09722	0.33552	4.09e-10	6.42e-08	2.58873	0	0	0.462	6.25065	4	Os09g0440700
LOC_Os04g47870	2.09817	0.508753	3.72e-05	0.000656126	6.99383	57.11	0.589811	0.072	4.12414	4	Os04g0566500
LOC_Os12g05880	2.09828	0.503012	3.03e-05	0.000564961	0.391722	0	0	0.535	4.17143	2	Os12g0155000
LOC_Os10g21298	2.11476	0.442858	1.79e-06	9.58e-05	0.01253	0	0	0.921	4.77526	2
LOC_Os09g34060	2.14934	0.342716	3.58e-10	5.69e-08	2.9347	0	0	0.402	6.2715	4	Os09g0516200
LOC_Os05g34550	2.15262	0.530299	4.92e-05	0.000801856	7.35347	59.2	0.663015	0.062	4.05926	4	Os05g0418100
LOC_Os01g04190	2.15729	0.526299	4.15e-05	0.000706454	7.08505	57.66	0.631151	0.069	4.09898	4	Os01g0133400
LOC_Os02g09770	2.16105	0.49296	1.17e-05	0.000294063	5.72199	47.57	0.45481	0.133	4.38383	4	Os02g0190800
LOC_Os01g63150	2.16546	0.383027	1.57e-08	1.56e-06	0.857715	0	0	0.653	5.65354	3	Os01g0850200
LOC_Os03g03700	2.16621	0.38611	2.02e-08	1.97e-06	1.57815	0	0	0.457	5.61033	3	Os03g0129100
LOC_Os12g05540	2.1672	0.448862	1.38e-06	7.55e-05	5.04585	40.55	0.323765	0.175	4.8282	4	Os12g0151000
LOC_Os03g51000	2.17687	0.45935	2.15e-06	0.000111909	5.31053	43.51	0.363792	0.158	4.73901	4	Os03g0719300
LOC_Os01g03520	2.17738	0.484182	6.89e-06	0.000227608	5.75108	47.84	0.438778	0.131	4.49702	4	Os01g0125900
LOC_Os06g49990	2.1782	0.334762	7.68e-11	1.46e-08	0.973315	0	0	0.808	6.5067	4	Os06g0714000
LOC_Os04g48540	2.18243	0.508371	1.76e-05	0.000386555	0.0178794	0	0	0.896	4.29298	2	Os04g0574800
LOC_Os01g15310	2.18366	0.479023	5.15e-06	0.000207243	5.73474	47.69	0.432721	0.132	4.55856	4	Os01g0256900
LOC_Os07g08950	2.1848	0.483336	6.18e-06	0.000220039	5.81493	48.41	0.444024	0.127	4.52024	4	Os07g0187200
LOC_Os05g08830	2.1908	0.425395	2.6e-07	1.81e-05	2.41561	17.21	0.0950455	0.299	5.15004	3
LOC_Os03g61130	2.20187	0.51267	1.75e-05	0.000384016	6.72292	55.38	0.576228	0.081	4.29491	4	Os03g0826600
LOC_Os04g51794	2.20935	0.504297	1.18e-05	0.000296355	6.09785	50.8	0.50281	0.11	4.38104	4	Os04g0607100
LOC_Os04g39980	2.21124	0.52417	2.46e-05	0.000491411	6.8246	56.04	0.606483	0.078	4.21856	4	Os04g0475600
LOC_Os03g13050	2.21471	0.397609	2.55e-08	2.41e-06	3.77786	20.59	0.133876	0.288	5.57006	4	Os03g0233000
LOC_Os03g12990	2.22367	0.531319	2.85e-05	0.000542076	7.1457	58.02	0.648031	0.068	4.1852	4	Os03g0232400
LOC_Os09g39770	2.23198	0.382721	5.48e-09	6.19e-07	1.04933	0	0	0.592	5.83188	3	Os09g0571200
Os07g0582100	2.23478	0.516632	1.52e-05	0.000347443	0.82027	0	0	0.369	4.32567	2
LOC_Os01g64300	2.23546	0.429304	1.92e-07	1.4e-05	4.3829	31.55	0.232055	0.226	5.20718	4	Os01g0862600
LOC_Os06g30970	2.23586	0.453787	8.35e-07	4.92e-05	4.88095	38.54	0.31448	0.185	4.92711	4	Os06g0506600
LOC_Os09g15775	2.23702	0.456014	9.31e-07	5.42e-05	0.235364	0	0	0.631	4.9056	2	Os09g0326900
LOC_Os03g22800	2.25243	0.562556	6.23e-05	0.000955581	7.58702	60.46	0.744176	0.056	4.00393	4	Os03g0351400
LOC_Os07g48450	2.26191	0.467446	1.31e-06	7.25e-05	4.98206	39.78	0.344964	0.179	4.83887	4	Os07g0683200
LOC_Os07g38380	2.26242	0.525287	1.65e-05	0.000368202	0.941101	0	0	0.336	4.30703	2	Os07g0571500
LOC_Os06g06530	2.26385	0.343218	4.23e-11	8.65e-09	1.17913	0	0	0.758	6.59596	4	Os06g0160400
LOC_Os06g16420	2.26708	0.521911	1.4e-05	0.000328567	6.69328	55.18	0.594074	0.082	4.3438	4	Os06g0275800
LOC_Os03g57340	2.2736	0.435128	1.74e-07	1.29e-05	4.5117	33.51	0.253131	0.213	5.22512	4	Os03g0787300
LOC_Os07g38170	2.28531	0.521257	1.16e-05	0.00029369	0.632366	0	0	0.43	4.38422	2	Os07g0569100
LOC_Os04g39210	2.29209	0.366902	4.18e-10	6.51e-08	3.21545	6.7	0.038135	0.363	6.24716	4	Os04g0466600
LOC_Os06g46330	2.29485	0.520655	1.05e-05	0.000277685	6.6825	55.11	0.591228	0.083	4.40763	4	Os06g0676600
LOC_Os11g02640	2.30009	0.535356	1.74e-05	0.000382623	6.73233	55.44	0.619546	0.081	4.29636	4	Os11g0118800
LOC_Os02g42690	2.30605	0.504293	4.81e-06	0.000203475	3.02996	33.99	0.265626	0.223	4.57284	3	Os02g0639800
LOC_Os04g09580	2.30616	0.576623	6.35e-05	0.000968672	7.59823	60.52	0.778375	0.055	3.99943	4	Os04g0175300
LOC_Os07g10420	2.30743	0.547084	2.47e-05	0.00049291	6.96193	56.91	0.662834	0.073	4.21768	4	Os07g0204100
LOC_Os04g27950	2.31635	0.523053	9.49e-06	0.000265105	0.0212661	0	0	0.889	4.42851	2	Os04g0346800
LOC_Os06g09830	2.35248	0.354428	3.19e-11	6.74e-09	2.72682	0	0	0.438	6.6374	4	Os06g0198600
LOC_Os09g30478	2.35345	0.403551	5.48e-09	6.19e-07	2.0962	4.59	0.0224816	0.354	5.83186	3	Os09g0482740
LOC_Os02g48320	2.36613	0.521973	5.81e-06	0.000214376	6.07355	50.61	0.537762	0.111	4.53305	4	Os02g0713700
LOC_Os06g48310	2.37577	0.557621	2.04e-05	0.000427693	6.83437	56.1	0.672953	0.077	4.26055	4	Os06g0698400
LOC_Os12g44370	2.37684	0.358557	3.38e-11	7.04e-09	2.93484	0	0	0.402	6.6289	4	Os12g0641300
LOC_Os03g08920	2.40668	0.414536	6.41e-09	7.14e-07	4.0813	26.49	0.182354	0.257	5.80571	4	Os03g0188200
LOC_Os10g20250	2.41024	0.353068	8.7e-12	2e-09	1.24496	0	0	0.743	6.82657	4	Os10g0343200
LOC_Os04g51820	2.41293	0.529008	5.09e-06	0.000206122	5.99656	49.97	0.547004	0.116	4.56123	4	Os04g0607500
LOC_Os10g17940	2.4149	0.44505	5.76e-08	4.85e-06	4.56169	34.23	0.270535	0.208	5.42613	4	Os10g0326800
LOC_Os06g40080	2.4333	0.426598	1.17e-08	1.2e-06	4.16449	27.96	0.203897	0.249	5.70396	4	Os06g0603000
LOC_Os03g05390	2.43667	0.354127	5.95e-12	1.45e-09	0.425479	0	0	0.927	6.88077	4	Os03g0147400
LOC_Os04g42420	2.44542	0.408858	2.22e-09	2.82e-07	2.07666	3.69	0.0188894	0.358	5.98109	3	Os04g0502800
LOC_Os03g27980	2.45208	0.587417	2.99e-05	0.00056036	7.27615	58.77	0.786551	0.064	4.17434	4	Os03g0397600
LOC_Os03g64200	2.46206	0.560014	1.1e-05	0.000285438	6.98759	57.07	0.697964	0.072	4.39642	4	Os03g0859500
LOC_Os02g09250	2.46294	0.357278	5.44e-12	1.35e-09	1.64903	0	0	0.649	6.89362	4	Os02g0185300
LOC_Os04g42700	2.47117	0.358749	5.65e-12	1.39e-09	0.636771	0	0	0.888	6.88829	4	Os04g0506100
LOC_Os01g71010	2.47138	0.42674	6.98e-09	7.68e-07	4.07276	26.34	0.192788	0.258	5.79129	4	Os01g0936200
LOC_Os11g04980	2.4743	0.579614	1.96e-05	0.00041628	7.19021	58.28	0.752777	0.066	4.26888	4	Os11g0147000
LOC_Os04g33080	2.4753	0.47372	1.74e-07	1.29e-05	0.000611173	0	0	0.996	5.22522	2	Os04g0403701
LOC_Os07g40630	2.48282	0.535227	3.5e-06	0.00016882	6.00886	50.07	0.558261	0.115	4.63881	4	Os07g0597200
LOC_Os09g12560	2.48363	0.359764	5.07e-12	1.29e-09	1.839	0	0	0.607	6.90348	4	Os09g0297000
LOC_Os03g63020	2.4851	0.434478	1.07e-08	1.11e-06	2.2778	12.2	0.0707567	0.323	5.71973	3	Os03g0847600
LOC_Os09g26380	2.48991	0.588855	2.35e-05	0.000476763	7.22524	58.48	0.786918	0.065	4.2284	4	Os09g0433900
LOC_Os03g59620	2.49105	0.493603	4.5e-07	2.87e-05	5.18378	42.13	0.404017	0.166	5.04666	4	Os03g0810900
LOC_Os05g05620	2.50328	0.358924	3.07e-12	8.13e-10	1.99206	0	0	0.575	6.97439	4	Os05g0148900
LOC_Os10g33420	2.50859	0.401571	4.19e-10	6.51e-08	3.60436	16.77	0.109411	0.308	6.24694	4	Os10g0473400
LOC_Os04g30890	2.51833	0.409786	7.97e-10	1.15e-07	0.292512	0	0	0.865	6.14548	3	Os04g0377932
LOC_Os05g35274	2.52954	0.414135	1.01e-09	1.42e-07	0.902828	0	0	0.639	6.108	3	Os05g0427300
LOC_Os03g17310	2.52959	0.40698	5.12e-10	7.8e-08	1.20481	0	0	0.55	6.21552	3	Os03g0281466
LOC_Os12g32580	2.53395	0.367437	5.34e-12	1.33e-09	2.61184	0	0	0.458	6.89629	4	Os12g0510200
LOC_Os06g04880	2.537	0.619303	4.19e-05	0.000711665	8.31209	63.91	0.953797	0.04	4.09654	4	Os06g0140800
LOC_Os01g10290	2.54036	0.542493	2.83e-06	0.000141344	6.08571	50.7	0.578917	0.11	4.68275	4	Os01g0200000
LOC_Os03g36790	2.55036	0.428924	2.75e-09	3.4e-07	3.82863	21.64	0.163839	0.283	5.94596	4	Os03g0565600
LOC_Os03g15860	2.5586	0.393862	8.24e-11	1.54e-08	3.32997	9.91	0.0644386	0.347	6.49619	4	Os03g0265300
LOC_Os08g02500	2.55974	0.488871	1.64e-07	1.22e-05	0.737723	0	0	0.392	5.23602	2
LOC_Os04g43160	2.56078	0.531005	1.42e-06	7.75e-05	5.68147	47.2	0.520456	0.135	4.82252	4	Os04g0510600
LOC_Os01g43851	2.56144	0.561876	5.15e-06	0.000207243	6.27273	52.17	0.637702	0.099	4.55873	4	Os01g0628900
LOC_Os03g10080	2.56654	0.610688	2.64e-05	0.000515086	8.09852	62.96	0.919421	0.044	4.20271	4	Os03g0197000
Os09g0408800	2.57096	0.552241	3.23e-06	0.000158253	0.0358479	0	0	0.859	4.6555	2
LOC_Os11g40070	2.58033	0.548746	2.57e-06	0.000129721	6.23247	51.87	0.607737	0.101	4.70223	4	Os11g0614900
LOC_Os05g47870	2.58413	0.558516	3.71e-06	0.000176614	6.39019	53.05	0.644147	0.094	4.62678	4	Os05g0552100
LOC_Os02g44010	2.58542	0.509242	3.83e-07	2.52e-05	5.29184	43.31	0.441246	0.16	5.077	4	Os02g0657700
LOC_Os05g02010	2.59549	0.503342	2.52e-07	1.76e-05	5.30059	43.4	0.434265	0.159	5.15651	4	Os05g0110800
LOC_Os02g51500	2.60091	0.370039	2.08e-12	5.67e-10	2.85065	0	0	0.416	7.02876	4	Os02g0750600
LOC_Os12g42550	2.61262	0.608609	1.76e-05	0.000386573	7.78807	61.48	0.881538	0.051	4.29276	4	Os12g0620400
LOC_Os06g43640	2.62183	0.623198	2.59e-05	0.000509463	7.76642	61.37	0.905047	0.051	4.20706	4	Os06g0643900
Os01g0960800	2.62529	0.565965	3.51e-06	0.000168822	0.817411	0	0	0.37	4.6386	2
LOC_Os05g03865	2.63591	0.486852	6.16e-08	5.17e-06	0.533839	0	0	0.469	5.41419	2	Os05g0129300
LOC_Os01g03510	2.63968	0.507862	2.02e-07	1.46e-05	5.09598	41.13	0.421434	0.172	5.19763	4	Os01g0125800
LOC_Os05g06760	2.64427	0.477597	3.08e-08	2.84e-06	4.68739	36	0.326467	0.197	5.53662	4	Os05g0160100
LOC_Os08g40250	2.64721	0.441076	1.95e-09	2.53e-07	4.17706	28.18	0.219561	0.248	6.0017	4	Os08g0513600
Os07g0267200	2.65251	0.563593	2.52e-06	0.000127351	0.197567	0	0	0.661	4.70642	2
LOC_Os01g62630	2.65936	0.64458	3.7e-05	0.000653292	8.45638	64.52	1.02464	0.038	4.12573	4	Os01g0844500
LOC_Os07g25420	2.66387	0.65813	5.17e-05	0.000830038	9.19372	67.37	1.15966	0.027	4.04763	4	Os07g0435100
LOC_Os04g51500	2.66719	0.560909	1.98e-06	0.000104598	6.35349	52.78	0.648984	0.096	4.75512	4	Os04g0604600
LOC_Os06g14510	2.66927	0.529336	4.59e-07	2.92e-05	5.61148	46.54	0.509798	0.14	5.04267	4	Os06g0256500
LOC_Os10g41930	2.67481	0.372245	6.69e-13	2.01e-10	1.55113	0	0	0.671	7.18563	4	Os10g0568900
LOC_Os06g48950	2.67696	0.373453	7.6e-13	2.25e-10	1.89711	0	0	0.594	7.16814	4	Os06g0702600
LOC_Os08g37500	2.67916	0.608861	1.08e-05	0.00028264	7.69376	61.01	0.88668	0.053	4.40029	4	Os08g0481100
LOC_Os06g03660	2.68059	0.375148	8.97e-13	2.6e-10	1.19576	0	0	0.754	7.14541	4	Os06g0127000
LOC_Os08g44820	2.68273	0.377409	1.17e-12	3.33e-10	2.89403	0	0	0.409	7.10829	4	Os08g0562200
LOC_Os11g12810	2.69599	0.569646	2.21e-06	0.000114668	0.288619	0	0	0.592	4.73276	2	Os11g0236100
LOC_Os02g09650	2.69688	0.566292	1.91e-06	0.000101589	0.103343	0	0	0.754	4.76235	2	Os02g0189500
LOC_Os05g48060	2.69848	0.615662	1.17e-05	0.000294326	7.42642	59.6	0.871602	0.06	4.38306	4	Os05g0554400
LOC_Os01g68660	2.70183	0.640823	2.48e-05	0.000495359	7.82264	61.65	0.968143	0.05	4.21619	4	Os01g0915200
LOC_Os01g46980	2.70611	0.471848	9.74e-09	1.02e-06	4.62938	35.2	0.312369	0.201	5.73514	4	Os01g0659200
LOC_Os01g69010	2.71395	0.423834	1.52e-10	2.64e-08	0.0604583	0	0	0.971	6.40333	3	Os01g0919100
LOC_Os03g03510	2.72927	0.425931	1.48e-10	2.59e-08	1.20426	0	0	0.55	6.40778	3	Os03g0126800
LOC_Os01g04620	2.73649	0.610834	7.47e-06	0.00023325	7.01951	57.26	0.823513	0.071	4.47993	4	Os01g0138800
LOC_Os01g27020	2.74093	0.540239	3.9e-07	2.56e-05	5.51803	45.63	0.524585	0.146	5.07355	4	Os01g0367700
LOC_Os10g25130	2.74594	0.631212	1.36e-05	0.000322354	7.53422	60.18	0.915789	0.057	4.35027	4	Os10g0390500
LOC_Os03g58150	2.75334	0.430389	1.58e-10	2.72e-08	3.76943	20.41	0.152321	0.289	6.39732	4	Os03g0795800
LOC_Os02g35070	2.75481	0.658906	2.9e-05	0.000548771	8.52315	64.8	1.08596	0.037	4.18088	4	Os02g0556600
LOC_Os08g04180	2.75728	0.424205	8.04e-11	1.51e-08	3.50404	14.38	0.1086	0.322	6.49988	4	Os08g0135900
LOC_Os03g58840	2.7776	0.513698	6.41e-08	5.34e-06	5.27077	43.08	0.449589	0.161	5.40707	4	Os03g0803000
LOC_Os03g63040	2.77837	0.60416	4.25e-06	0.000198249	7.1444	58.01	0.826368	0.068	4.59873	4	Os03g0847800
LOC_Os03g09900	2.78652	0.652777	1.97e-05	0.000416383	8.21173	63.47	1.04484	0.042	4.26873	4	Os03g0194900
LOC_Os07g04210	2.78806	0.381753	2.81e-13	9.21e-11	1.96284	0	0	0.581	7.30331	4	Os07g0134500
LOC_Os01g69870	2.8023	0.381769	2.13e-13	7.34e-11	1.37264	0	0	0.712	7.34031	4	Os01g0923000
LOC_Os04g39540	2.80694	0.637407	1.06e-05	0.000280491	7.34266	59.14	0.921024	0.062	4.40369	4	Os04g0471300
LOC_Os01g55540	2.8075	0.484801	7e-09	7.68e-07	4.68674	35.99	0.336875	0.197	5.79104	4	Os01g0760600
LOC_Os01g63820	2.81205	0.511203	3.78e-08	3.37e-06	2.61864	23.62	0.192976	0.274	5.50086	3	Os01g0857000
LOC_Os06g14030	2.81338	0.694911	5.15e-05	0.000828198	8.68635	65.46	1.22442	0.034	4.04854	4	Os06g0250600
LOC_Os12g41650	2.82001	0.705339	6.39e-05	0.000972598	9.10101	67.04	1.25015	0.028	3.9981	4	Os12g0610200
LOC_Os08g34070	2.83083	0.627357	6.41e-06	0.000222858	7.04741	57.43	0.862755	0.07	4.51231	4	Os08g0439150
LOC_Os12g37410	2.83986	0.607273	2.92e-06	0.000144871	7.24966	58.62	0.849255	0.065	4.67642	4	Os12g0560900
LOC_Os01g62070	2.84129	0.607561	2.92e-06	0.000144871	7.18762	58.26	0.84453	0.066	4.67655	4	Os01g0837700
LOC_Os02g05490	2.85572	0.386865	1.56e-13	5.58e-11	2.37644	0	0	0.498	7.3817	4	Os02g0148300
LOC_Os02g42350	2.85689	0.665677	1.77e-05	0.000387698	8.35117	64.08	1.09565	0.039	4.29171	4	Os02g0635200
LOC_Os08g12830	2.85745	0.642684	8.74e-06	0.000251833	1.14592	12.73	0.112332	0.287	4.44612	2	Os08g0224800
LOC_Os05g50250	2.8653	0.577605	7.03e-07	4.23e-05	6.03367	50.28	0.651472	0.114	4.96066	4	Os05g0578500
Os06g0673500	2.87043	0.588328	1.07e-06	6.11e-05	0.333188	0	0	0.568	4.87895	2
LOC_Os03g19580	2.87197	0.487384	3.8e-09	4.51e-07	4.60279	34.82	0.330335	0.204	5.89263	4	Os03g0309000
LOC_Os08g36320	2.87783	0.391753	2.04e-13	7.14e-11	2.82691	0	0	0.421	7.34604	4	Os08g0465800
LOC_Os05g01460	2.88001	0.492424	4.96e-09	5.71e-07	4.7569	36.93	0.35812	0.193	5.84864	4	Os05g0104900
LOC_Os05g01240	2.89105	0.62222	3.38e-06	0.000164426	7.09532	57.72	0.863831	0.069	4.64635	4	Os05g0102800
LOC_Os03g58920	2.90393	0.721852	5.75e-05	0.000904104	9.6351	68.86	1.37818	0.022	4.02289	4	Os03g0803900
LOC_Os06g42490	2.90752	0.63637	4.9e-06	0.000203475	7.04855	57.44	0.912451	0.07	4.56891	4	Os06g0631300
LOC_Os01g05590	2.90804	0.520035	2.24e-08	2.15e-06	0.485708	0	0	0.488	5.59201	2	Os01g0149300
LOC_Os07g42510	2.9113	0.588401	7.51e-07	4.48e-05	6.56914	54.33	0.737689	0.087	4.94781	4	Os07g0617000
LOC_Os03g07890	2.91432	0.569268	3.06e-07	2.08e-05	5.93845	49.48	0.625235	0.119	5.11942	4	Os03g0175200
LOC_Os02g41760	2.91481	0.597458	1.07e-06	6.11e-05	0.419363	0	0	0.52	4.87869	2	Os02g0627900
LOC_Os06g09540	2.91483	0.494913	3.87e-09	4.57e-07	4.6374	35.31	0.34419	0.2	5.88958	4	Os06g0195600
LOC_Os05g38820	2.9192	0.633079	4.01e-06	0.000188593	3.58684	44.24	0.542708	0.173	4.61111	3	Os05g0463800
LOC_Os01g15860	2.92699	0.392396	8.7e-14	3.33e-11	2.98996	0	0	0.394	7.45927	4	Os01g0263600
LOC_Os04g41100	2.9279	0.677967	1.57e-05	0.000354452	8.13589	63.13	1.09451	0.044	4.31865	4	Os04g0488000
LOC_Os05g03630	2.93037	0.714324	4.09e-05	0.000699625	8.68468	65.46	1.25895	0.034	4.10229	4	Os05g0127400
LOC_Os07g36230	2.93844	0.398432	1.64e-13	5.83e-11	2.73766	0	0	0.436	7.37502	4	Os07g0546400
LOC_Os03g51640	2.93978	0.395066	9.97e-14	3.73e-11	2.47668	0	0	0.481	7.44124	4	Os03g0726400
LOC_Os06g23440	2.94334	0.725429	4.96e-05	0.000806707	9.34332	67.89	1.34509	0.026	4.05737	4	Os06g0342200
LOC_Os04g53720	2.95299	0.569099	2.12e-07	1.53e-05	6.18015	51.46	0.661459	0.104	5.18889	4	Os04g0629300
LOC_Os02g38340	2.96366	0.394795	6.06e-14	2.42e-11	0.758999	0	0	0.859	7.50685	4	Os02g0596900
LOC_Os01g61670	2.96379	0.572709	2.28e-07	1.62e-05	6.11007	50.9	0.660787	0.109	5.17504	4	Os01g0833150
LOC_Os02g32160	2.965	0.606933	1.03e-06	5.93e-05	6.28514	52.27	0.758041	0.099	4.88521	4	Os02g0521300
LOC_Os12g43630	2.97303	0.743392	6.35e-05	0.000968958	9.7541	69.24	1.42642	0.021	3.99928	4	Os12g0632700
LOC_Os01g04580	2.98047	0.647076	4.1e-06	0.000192512	7.11911	57.86	0.937512	0.068	4.60605	4	Os01g0138400
LOC_Os06g45020	2.99039	0.653325	4.71e-06	0.000203202	7.13699	57.97	0.962598	0.068	4.57719	4	Os06g0660800
LOC_Os05g34210	2.99794	0.51062	4.33e-09	5.02e-07	4.884	38.57	0.401224	0.185	5.87118	4	Os05g0414100
LOC_Os02g37040	3.0154	0.532306	1.47e-08	1.47e-06	0.702502	0	0	0.402	5.66479	2
LOC_Os02g57400	3.0384	0.754783	5.68e-05	0.000897855	9.57058	68.65	1.47607	0.023	4.02553	4	Os02g0819400
LOC_Os05g42020	3.03899	0.66207	4.43e-06	0.000200879	7.35811	59.23	0.997891	0.061	4.59013	4	Os05g0499600
LOC_Os03g17200	3.03899	0.743661	4.38e-05	0.000735232	9.27702	67.66	1.40531	0.026	4.08653	4	Os03g0280400
LOC_Os05g32710	3.0398	0.73077	3.19e-05	0.000586184	8.86218	66.15	1.35901	0.031	4.15973	4	Os05g0393700
LOC_Os05g45320	3.04788	0.752652	5.13e-05	0.000826388	9.1225	67.11	1.3986	0.028	4.04953	4	Os05g0529400
LOC_Os06g02590	3.04804	0.641724	2.04e-06	0.00010717	1.08444	7.79	0.0672524	0.298	4.74977	2	Os06g0116500
LOC_Os09g30474	3.0481	0.452822	1.68e-11	3.74e-09	0.933093	0	0	0.629	6.73135	3	Os09g0482720
LOC_Os09g38920	3.04866	0.482655	2.68e-10	4.35e-08	4.05071	25.94	0.244437	0.26	6.31643	4	Os09g0562700
LOC_Os04g44790	3.05357	0.648626	2.5e-06	0.000126782	6.8501	56.21	0.910786	0.077	4.70776	4	Os04g0530200
LOC_Os08g05480	3.06137	0.752926	4.78e-05	0.000783664	9.40918	68.12	1.4429	0.025	4.06597	4	Os08g0150700
LOC_Os02g50850	3.06602	0.680079	6.53e-06	0.000223546	4.20452	52.43	0.71882	0.129	4.50833	3	Os02g0742100
LOC_Os05g08610	3.07306	0.696837	1.03e-05	0.000276525	8.76087	65.76	1.26136	0.033	4.41002	4	Os05g0179000
LOC_Os09g32040	3.07714	0.688146	7.76e-06	0.000237058	8.19122	63.38	1.15925	0.042	4.47165	4	Os09g0493700
LOC_Os06g08110	3.09078	0.606584	3.48e-07	2.32e-05	5.91997	49.32	0.709282	0.121	5.09539	4	Os06g0179200
LOC_Os10g32970	3.09247	0.475511	7.85e-11	1.48e-08	3.89465	22.97	0.211156	0.276	6.50346	4	Os10g0467600
LOC_Os01g57854	3.1066	0.555841	2.28e-08	2.19e-06	4.9929	39.91	0.48781	0.178	5.58902	4	Os01g0788400
LOC_Os01g32080	3.10941	0.628727	7.59e-07	4.52e-05	3.42808	41.66	0.497449	0.185	4.94557	3	Os01g0505400
LOC_Os06g16410	3.11464	0.715803	1.35e-05	0.000321643	8.82161	65.99	1.29837	0.032	4.35126	4	Os06g0275700
LOC_Os06g49200	3.11914	0.75681	3.77e-05	0.000661222	9.70421	69.09	1.50726	0.021	4.12143	4	Os06g0705500
LOC_Os08g43170	3.12421	0.765559	4.49e-05	0.000747066	9.91165	69.73	1.55047	0.02	4.08096	4	Os08g0544900
LOC_Os06g46140	3.12885	0.771368	4.99e-05	0.000809292	9.55497	68.6	1.50957	0.023	4.05623	4	Os06g0673800
LOC_Os11g10100	3.13709	0.658774	1.92e-06	0.00010165	3.91303	48.89	0.632938	0.15	4.76201	3	Os11g0207200
LOC_Os03g18150	3.13981	0.770564	4.61e-05	0.000762426	10.3267	70.95	1.6285	0.017	4.07469	4	Os03g0292100
LOC_Os01g48220	3.14028	0.518733	1.42e-09	1.91e-07	4.69014	36.04	0.387003	0.197	6.05374	4	Os01g0672800
LOC_Os12g32980	3.14271	0.439756	8.9e-13	2.6e-10	3.28283	8.62	0.0703824	0.353	7.14649	4	Os12g0514400
LOC_Os01g58114	3.15966	0.709328	8.41e-06	0.000246526	8.32952	63.98	1.22738	0.04	4.45444	4	Os01g0793500
LOC_Os03g43720	3.16386	0.786532	5.76e-05	0.000905125	9.76185	69.27	1.56899	0.021	4.02255	4	Os03g0638200
LOC_Os03g37490	3.16445	0.641041	7.96e-07	4.71e-05	6.43243	53.36	0.837256	0.092	4.93643	4	Os03g0571900
LOC_Os12g12880	3.17712	0.699326	5.54e-06	0.000212172	7.93308	62.18	1.15244	0.048	4.54312	4	Os12g0230600
LOC_Os07g30940	3.18122	0.640675	6.86e-07	4.14e-05	3.82636	47.73	0.587783	0.156	4.96542	3	Os07g0491600
LOC_Os10g42650	3.1915	0.721536	9.72e-06	0.000268448	8.18173	63.33	1.24021	0.043	4.4232	4	Os10g0577200
LOC_Os02g21925	3.19206	0.787207	5.02e-05	0.000812731	1.69584	41.03	0.564221	0.195	4.05492	2	Os02g0324700
LOC_Os04g57550	3.19328	0.496485	1.26e-10	2.26e-08	4.16797	28.02	0.276818	0.248	6.43178	4	Os04g0671200
LOC_Os03g54760	3.19921	0.416789	1.64e-14	7.36e-12	2.63291	0	0	0.454	7.67584	4	Os03g0754800
LOC_Os04g52440	3.20288	0.676487	2.2e-06	0.000113769	7.20486	58.36	1.02124	0.066	4.73457	4	Os04g0614500
LOC_Os03g60220	3.20997	0.58768	4.71e-08	4.05e-06	5.39596	44.4	0.595726	0.153	5.4621	4	Os03g0816800
LOC_Os10g07270	3.21458	0.758767	2.27e-05	0.000464828	9.48515	68.37	1.5111	0.024	4.23659	4	Os10g0160000
LOC_Os06g50030	3.21779	0.453443	1.28e-12	3.59e-10	3.46831	13.5	0.113362	0.327	7.09635	4	Os06g0714200
LOC_Os02g07750	3.22133	0.414538	7.79e-15	3.81e-12	1.89094	0	0	0.596	7.77088	4	Os02g0173800
LOC_Os04g52460	3.22663	0.637098	4.09e-07	2.66e-05	6.20039	51.62	0.806292	0.103	5.06457	4	Os04g0614650
LOC_Os06g51150	3.22925	0.553433	5.38e-09	6.11e-07	4.93817	39.25	0.475632	0.182	5.83494	4	Os06g0727200
LOC_Os11g29900	3.23491	0.722486	7.55e-06	0.00023457	8.12429	63.07	1.24586	0.044	4.47747	4	Os11g0491400
LOC_Os05g46395	3.23864	0.810502	6.45e-05	0.000980311	10.4006	71.16	1.72665	0.016	3.99585	4	Os05g0541700
LOC_Os02g50690	3.24547	0.653903	6.93e-07	4.18e-05	6.47377	53.66	0.894868	0.091	4.96323	4	Os02g0740400
LOC_Os03g51080	3.25371	0.678522	1.62e-06	8.76e-05	7.45622	59.77	1.06037	0.059	4.79529	4	Os03g0720300
LOC_Os01g62780	3.25477	0.760761	1.88e-05	0.000405138	4.7204	57.63	0.977588	0.095	4.2783	3	Os01g0846450
LOC_Os04g59140	3.26473	0.547953	2.55e-09	3.18e-07	4.69266	36.07	0.430127	0.197	5.95804	4	Os04g0688000
LOC_Os10g26570	3.28266	0.801804	4.24e-05	0.000717681	10.3383	70.98	1.71589	0.017	4.09409	4	Os10g0405600
Os07g0620700	3.2848	0.648382	4.06e-07	2.64e-05	0.851351	0	0	0.361	5.06614	2
LOC_Os04g16060	3.28524	0.639141	2.75e-07	1.89e-05	0.0269488	0	0	0.877	5.14009	2	Os04g0229800
LOC_Os12g40520	3.28549	0.596459	3.62e-08	3.26e-06	5.57424	46.18	0.640005	0.142	5.50833	4	Os12g0597200
LOC_Os09g39400	3.2859	0.717703	4.69e-06	0.000203202	8.03894	62.68	1.23281	0.045	4.57835	4	Os09g0567400
LOC_Os02g28040	3.28793	0.501759	5.65e-11	1.12e-08	3.94925	24.04	0.246335	0.271	6.55281	4	Os02g0481700
LOC_Os03g27010	3.28856	0.426481	1.25e-14	5.87e-12	2.32851	0	0	0.508	7.7109	4	Os03g0387800
LOC_Os06g07820	3.29333	0.596947	3.45e-08	3.15e-06	2.83899	29.55	0.330088	0.247	5.51696	3	Os06g0175400
LOC_Os02g13380	3.30364	0.623387	1.16e-07	9e-06	6.18077	51.46	0.78459	0.104	5.29951	4	Os02g0227200
LOC_Os03g47120	3.30943	0.817293	5.14e-05	0.000826946	10.9218	72.53	1.89094	0.013	4.04926	4	Os03g0674300
LOC_Os03g27110	3.31204	0.823413	5.76e-05	0.000905644	10.3913	71.13	1.80567	0.016	4.02234	4	Os03g0388800
LOC_Os03g59180	3.31257	0.68448	1.3e-06	7.24e-05	6.96334	56.92	1.01145	0.073	4.83955	4	Os03g0806600
LOC_Os03g49640	3.3129	0.786477	2.53e-05	0.000501193	9.8	69.39	1.61459	0.02	4.21233	4	Os03g0703400
LOC_Os09g36120	3.32727	0.486979	8.35e-12	1.95e-09	3.8546	22.17	0.211801	0.281	6.83246	4	Os09g0530900
LOC_Os03g19010	3.33282	0.736577	6.05e-06	0.000217576	8.15611	63.22	1.30052	0.043	4.52475	4	Os03g0302000
LOC_Os07g32800	3.33666	0.42679	5.37e-15	2.76e-12	2.71799	0	0	0.439	7.81804	4	Os07g0512200
LOC_Os01g50050	3.33771	0.81613	4.32e-05	0.000726897	10.0922	70.27	1.72646	0.018	4.08968	4	Os01g0695300
LOC_Os03g24184	3.3562	0.594147	1.62e-08	1.6e-06	2.7966	28.48	0.310136	0.252	5.64878	3	Os03g0356652
LOC_Os01g37800	3.35922	0.427639	3.99e-15	2.17e-12	1.10852	0	0	0.775	7.85526	4	Os01g0558600
LOC_Os10g35060	3.37091	0.429978	4.52e-15	2.4e-12	1.55558	0	0	0.67	7.83972	4	Os10g0492800
LOC_Os02g49986	3.37796	0.716266	2.4e-06	0.000122361	7.57223	60.38	1.18451	0.056	4.71607	4	Os02g0732600
LOC_Os07g06600	3.37982	0.83063	4.72e-05	0.000775732	10.4399	71.26	1.84547	0.016	4.06898	4	Os07g0159900
LOC_Os12g03050	3.39247	0.693879	1.01e-06	5.84e-05	6.92202	56.66	1.04817	0.075	4.88914	4	Os12g0123800
LOC_Os05g33610	3.39376	0.47846	1.31e-12	3.65e-10	0.14722	0	0	0.93	7.09309	3	Os05g0405900
LOC_Os01g57470	3.39723	0.749344	5.8e-06	0.000214376	4.24365	52.87	0.870852	0.126	4.53361	3	Os01g0783700
LOC_Os01g53730	3.40231	0.736627	3.86e-06	0.000182493	3.9683	49.6	0.812621	0.146	4.61876	3	Os01g0739500
LOC_Os02g57600	3.4027	0.835801	4.68e-05	0.000769965	10.6197	71.75	1.87987	0.015	4.07119	4	Os02g0821900
LOC_Os03g21520	3.41177	0.811118	2.6e-05	0.000509989	10.0701	70.21	1.75427	0.018	4.20625	4	Os03g0333000
LOC_Os07g42160	3.41451	0.825087	3.5e-05	0.000627616	10.0207	70.06	1.78949	0.019	4.13836	4	Os07g0613000
LOC_Os01g52530	3.42066	0.748686	4.9e-06	0.000203475	8.25751	63.67	1.35188	0.041	4.56889	4	Os01g0723600
LOC_Os01g58220	3.42434	0.681873	5.11e-07	3.2e-05	6.97579	56.99	1.02957	0.073	5.02196	4	Os01g0794500
LOC_Os04g58320	3.43061	0.691611	7.04e-07	4.23e-05	7.23896	58.56	1.08665	0.065	4.96032	4	Os04g0679800
LOC_Os03g17660	3.44157	0.438522	4.22e-15	2.27e-12	2.71096	0	0	0.441	7.84812	4	Os03g0285100
LOC_Os12g06520	3.4502	0.795906	1.46e-05	0.000337802	9.72599	69.15	1.6876	0.021	4.33493	4	Os12g0162500
LOC_Os06g51084	3.45478	0.728721	2.13e-06	0.000111001	7.71173	61.1	1.23686	0.053	4.74089	4	Os06g0726400
LOC_Os09g06770	3.45831	0.781736	9.69e-06	0.000268197	8.50673	64.73	1.52471	0.037	4.42388	4	Os09g0243200
LOC_Os06g48170	3.46058	0.494135	2.5e-12	6.69e-10	1.97689	0	0	0.375	7.00331	3	Os06g0696500
LOC_Os02g52560	3.47456	0.805538	1.61e-05	0.000360853	10.0286	70.09	1.78596	0.019	4.31334	4	Os02g0763200
LOC_Os04g52730	3.49227	0.438985	1.79e-15	1.07e-12	0.896587	0	0	0.826	7.95532	4	Os04g0618200
LOC_Os03g51050	3.49547	0.434698	8.9e-16	5.92e-13	0.283133	0	0	0.952	8.04115	4	Os03g0719900
LOC_Os08g31560	3.50826	0.73697	1.93e-06	0.000102359	7.60053	60.53	1.24765	0.055	4.76038	4	Os08g0408200
LOC_Os05g31620	3.51213	0.760904	3.92e-06	0.000184814	7.96405	62.33	1.34061	0.047	4.61573	4	Os05g0380900
LOC_Os02g17390	3.51419	0.871922	5.57e-05	0.000882955	10.597	71.69	1.97982	0.015	4.0304	4	Os02g0274100
LOC_Os04g51060	3.52403	0.73176	1.47e-06	7.98e-05	7.42674	59.61	1.22083	0.06	4.81583	4	Os04g0599100
LOC_Os01g48446	3.52739	0.784387	6.89e-06	0.000227608	4.26537	53.11	0.97816	0.125	4.497	3	Os01g0675800
LOC_Os03g62620	3.53372	0.64206	3.72e-08	3.33e-06	5.835	48.59	0.779182	0.126	5.50373	4	Os03g0843300
LOC_Os03g55080	3.53867	0.771429	4.49e-06	0.000202265	9.12709	67.13	1.58138	0.028	4.58715	4	Os03g0758000
LOC_Os03g31230	3.53957	0.747246	2.17e-06	0.000112639	7.90785	62.06	1.31807	0.048	4.73682	4	Os03g0425800
LOC_Os06g42700	3.54266	0.661536	8.55e-08	6.87e-06	5.97046	49.75	0.857249	0.117	5.35519	4	Os06g0633500
LOC_Os05g01250	3.54373	0.808734	1.18e-05	0.000295856	9.21376	67.44	1.64485	0.027	4.38182	4	Os05g0102900
LOC_Os08g19210	3.54472	0.678316	1.73e-07	1.29e-05	6.30964	52.45	0.92085	0.098	5.22576	4	Os08g0289000
LOC_Os01g40860	3.5615	0.445483	1.3e-15	7.98e-13	2.63208	0	0	0.454	7.99469	4	Os01g0591000
LOC_Os07g48160	3.56294	0.687843	2.22e-07	1.59e-05	6.44519	53.45	0.979498	0.092	5.17987	4	Os07g0679300
LOC_Os09g32960	3.56948	0.791455	6.48e-06	0.000223546	8.6352	65.26	1.54673	0.035	4.51002	4	Os09g0507400
LOC_Os07g40240	3.57602	0.826633	1.52e-05	0.000347236	9.97966	69.94	1.85777	0.019	4.32601	4	Os07g0592000
LOC_Os05g05940	3.58267	0.69503	2.54e-07	1.77e-05	7.0212	57.27	1.08344	0.071	5.15469	4	Os05g0151300
LOC_Os11g45740	3.5846	0.755481	2.09e-06	0.000109238	7.75913	61.34	1.32274	0.051	4.74479	4	Os11g0684000
LOC_Os02g26430	3.59352	0.653733	3.86e-08	3.43e-06	5.93081	49.42	0.817484	0.12	5.49693	4	Os02g0462800
LOC_Os02g15950	3.61039	0.897613	5.77e-05	0.000905813	11.0246	72.79	2.14148	0.012	4.02221	4	Os02g0260200
LOC_Os05g29810	3.62168	0.805395	6.9e-06	0.000227694	8.5655	64.98	1.55454	0.036	4.49678	4	Os05g0361700
LOC_Os06g07600	3.62585	0.689869	1.47e-07	1.11e-05	6.25548	52.04	0.974808	0.1	5.25586	4	Os06g0172800
LOC_Os08g30810	3.6305	0.794682	4.91e-06	0.000203676	8.54088	64.87	1.54373	0.036	4.56849	4	Os08g0398700
LOC_Os04g39560	3.64783	0.82292	9.3e-06	0.000261632	5.04925	60.39	1.20751	0.08	4.43278	3	Os04g0471400
LOC_Os03g37830	3.64852	0.873763	2.97e-05	0.000557599	10.1519	70.45	1.95827	0.018	4.17564	4	Os03g0574900
Os02g0524800	3.6496	0.688474	1.15e-07	8.94e-06	0.334021	0	0	0.567	5.301	2
LOC_Os07g06710	3.65428	0.448939	3.96e-16	3.01e-13	0.312278	0	0	0.947	8.13982	4	Os07g0161000
LOC_Os03g24450	3.65536	0.719442	3.76e-07	2.48e-05	7.43219	59.64	1.21088	0.059	5.08083	4	Os03g0359000
LOC_Os11g35320	3.67033	0.451137	4.1e-16	3.06e-13	2.28527	0	0	0.516	8.13572	4	Os11g0557300
LOC_Os02g06530	3.67086	0.51728	1.28e-12	3.59e-10	1.57365	0	0	0.458	7.09647	3	Os02g0160250
LOC_Os06g23684	3.67163	0.833262	1.05e-05	0.000278601	9.30616	67.76	1.766	0.026	4.40633	4	Os06g0345200
LOC_Os10g20230	3.672	0.854547	1.73e-05	0.000382026	9.58567	68.7	1.84343	0.023	4.29702	4	Os10g0343000
LOC_Os06g14190	3.67316	0.916788	6.16e-05	0.000948704	11.4017	73.69	2.29345	0.01	4.00655	4	Os06g0252300
LOC_Os06g22650	3.67323	0.610128	1.74e-09	2.28e-07	5.04715	40.56	0.592303	0.175	6.02043	4	Os06g0332400
LOC_Os02g42590	3.6834	0.669905	3.83e-08	3.41e-06	6.22456	51.8	0.910504	0.102	5.4984	4	Os02g0638900
LOC_Os11g13670	3.68405	0.55918	4.45e-11	8.99e-09	4.2126	28.79	0.363181	0.244	6.5883	4	Os11g0240600
LOC_Os10g20240	3.68978	0.656276	1.88e-08	1.85e-06	5.69498	47.32	0.791628	0.135	5.62231	4	Os10g0343100
LOC_Os03g18360	3.69091	0.802208	4.21e-06	0.000196698	8.94791	66.47	1.64961	0.03	4.60093	4	Os03g0294700
LOC_Os05g10930	3.69676	0.820352	6.6e-06	0.000224832	8.84648	66.09	1.6781	0.032	4.50631	4	Os05g0198200
LOC_Os03g16690	3.70018	0.535972	5.07e-12	1.29e-09	3.84444	21.97	0.25806	0.282	6.90368	4	Os03g0274000
LOC_Os02g41820	3.70588	0.453682	3.12e-16	2.54e-13	1.21507	0	0	0.75	8.16846	4	Os02g0628800
LOC_Os10g33990	3.70797	0.697068	1.04e-07	8.19e-06	0.447284	0	0	0.504	5.31938	2	Os10g0481000
LOC_Os04g38970	3.70998	0.829019	7.64e-06	0.00023531	8.77903	65.83	1.72512	0.033	4.47514	4	Os04g0463700
LOC_Os02g08320	3.71157	0.455069	3.46e-16	2.75e-13	1.17732	0	0	0.759	8.15607	4	Os02g0179500
LOC_Os09g19700	3.71545	0.880197	2.43e-05	0.000487203	10.3899	71.13	2.04322	0.016	4.22116	4	Os09g0361100
LOC_Os06g44160	3.71999	0.92706	6e-05	0.000932525	10.6229	71.76	2.19425	0.015	4.01267	4	Os06g0650900
LOC_Os02g58110	3.72505	0.785183	2.09e-06	0.000109449	4.2797	53.27	0.9682	0.123	4.74418	3	Os02g0827500
LOC_Os12g39090	3.72694	0.842733	9.76e-06	0.000268448	9.08156	66.97	1.76551	0.028	4.42245	4	Os12g0580500
LOC_Os04g44570	3.73584	0.935343	6.49e-05	0.000985491	12.6482	76.28	2.58986	0.006	3.99409	4	Os04g0527900
LOC_Os06g43090	3.73671	0.696478	8.09e-08	6.53e-06	6.23086	51.85	0.969739	0.101	5.36515	4	Os06g0637500
LOC_Os03g06090	3.73761	0.76644	1.08e-06	6.16e-05	7.81958	61.63	1.38502	0.05	4.87658	4	Os03g0156700
LOC_Os06g35814	3.74443	0.646638	7.01e-09	7.69e-07	5.77322	48.04	0.7913	0.13	5.79061	4	Os06g0551400
LOC_Os09g26400	3.74463	0.675553	2.97e-08	2.75e-06	6.01407	50.12	0.884998	0.115	5.54306	4	Os09g0434200
LOC_Os04g52000	3.74523	0.717084	1.76e-07	1.3e-05	6.43236	53.36	1.04628	0.092	5.22287	4	Os04g0609600
LOC_Os05g03550	3.74548	0.919678	4.65e-05	0.000767176	10.736	72.06	2.21026	0.014	4.0726	4	Os05g0126300
LOC_Os09g32020	3.74786	0.926043	5.18e-05	0.000831109	10.901	72.48	2.26761	0.013	4.04717	4	Os09g0493500
LOC_Os08g37104	3.75279	0.901016	3.11e-05	0.000576839	10.3028	70.88	2.1397	0.017	4.16506	4	Os08g0476000
LOC_Os05g28300	3.7597	0.912395	3.78e-05	0.000662175	11.5289	73.98	2.37656	0.009	4.1207	4	Os05g0350700
LOC_Os08g32520	3.78704	0.902101	2.69e-05	0.000522445	10.8872	72.44	2.22574	0.013	4.19803	4	Os08g0420700
LOC_Os02g44980	3.78999	0.897182	2.4e-05	0.0004822	10.1902	70.56	2.08085	0.018	4.22432	4	Os02g0670900
LOC_Os05g48930	3.79562	0.460408	1.67e-16	1.73e-13	1.146	0	0	0.766	8.24403	4	Os05g0563900
LOC_Os06g49460	3.7995	0.566135	1.93e-11	4.22e-09	4.39353	31.72	0.406375	0.225	6.7113	4	Os06g0708300
LOC_Os03g58764	3.79996	0.850861	7.97e-06	0.000240154	8.87393	66.19	1.84497	0.031	4.46602	4	Os03g0802100
LOC_Os01g01620	3.80068	0.784556	1.27e-06	7.08e-05	7.91482	62.1	1.44193	0.048	4.84437	4	Os01g0105900
LOC_Os02g24080	3.80086	0.92432	3.92e-05	0.000678334	6.31562	68.33	1.7471	0.043	4.11207	3	Os02g0437200
LOC_Os02g17320	3.8076	0.505364	4.91e-14	2.04e-11	3.40965	12.01	0.127046	0.336	7.53437	4	Os02g0273000
LOC_Os09g32690	3.81161	0.717787	1.09e-07	8.55e-06	6.40308	53.15	1.05843	0.094	5.31023	4	Os09g0504700
LOC_Os09g37540	3.81675	0.760871	5.27e-07	3.29e-05	3.83182	47.81	0.825007	0.156	5.01629	3	Os09g0547500
LOC_Os02g36360	3.82001	0.870982	1.16e-05	0.000292554	9.70754	69.1	1.96381	0.021	4.38587	4	Os02g0572900
LOC_Os12g18650	3.82547	0.617274	5.74e-10	8.65e-08	4.80383	37.55	0.566996	0.19	6.19735	4	Os12g0284000
LOC_Os05g03140	3.83113	0.468673	2.97e-16	2.5e-13	2.05586	0	0	0.562	8.17442	4	Os05g0122800
LOC_Os08g43180	3.83349	0.779255	8.68e-07	5.09e-05	3.80153	47.39	0.880972	0.158	4.91943	3	Os08g0545000
LOC_Os02g56850	3.83568	0.639948	2.05e-09	2.63e-07	5.22845	42.62	0.684005	0.164	5.99374	4	Os02g0813500
LOC_Os11g47840	3.83734	0.905143	2.24e-05	0.000460243	11.2886	73.42	2.3571	0.01	4.23949	4	Os11g0704800
LOC_Os05g35266	3.84631	0.619192	5.24e-10	7.96e-08	4.79945	37.49	0.570173	0.19	6.21181	4	Os05g0427200
LOC_Os02g43850	3.85518	0.524995	2.08e-13	7.23e-11	0.547727	0	0	0.762	7.34326	3	Os02g0655600
LOC_Os02g50730	3.85961	0.873532	9.94e-06	0.000271348	9.02601	66.76	1.86055	0.029	4.4184	4	Os02g0740700
LOC_Os09g32330	3.86347	0.875702	1.02e-05	0.000275465	9.80154	69.39	2.00054	0.02	4.41185	4	Os09g0499000
LOC_Os02g57260	3.86654	0.852683	5.77e-06	0.000214102	9.15441	67.23	1.83072	0.028	4.53456	4	Os02g0817700
LOC_Os03g09140	3.86958	0.905448	1.92e-05	0.000411007	10.0373	70.11	2.15508	0.019	4.27366	4	Os03g0191400
LOC_Os02g41990	3.87667	0.724072	8.6e-08	6.9e-06	6.24025	51.92	1.06048	0.101	5.35398	4	Os02g0631000
LOC_Os12g40570	3.88515	0.611487	2.1e-10	3.51e-08	4.82653	37.84	0.5611	0.189	6.35361	4	Os12g0597700
LOC_Os02g54080	3.89107	0.933154	3.05e-05	0.000567616	10.5359	71.53	2.25811	0.015	4.16981	4	Os02g0781700
LOC_Os01g55650	3.89313	0.526744	1.46e-13	5.29e-11	0.388094	0	0	0.825	7.39094	3	Os01g0762000
LOC_Os02g45780	3.89506	0.835888	3.17e-06	0.000155471	8.1957	63.4	1.64089	0.042	4.65979	4	Os02g0682300
LOC_Os03g19680	3.89645	0.471921	1.5e-16	1.63e-13	1.34887	0	0	0.718	8.25656	4	Os03g0310400
LOC_Os04g40040	3.89647	0.702376	2.9e-08	2.69e-06	5.82752	48.52	0.925918	0.126	5.54755	4	Os04g0476100
LOC_Os03g51650	3.89766	0.765702	3.57e-07	2.38e-05	7.34842	59.17	1.32825	0.062	5.09031	4	Os03g0726500
LOC_Os02g33420	3.89807	0.900961	1.51e-05	0.000346626	9.77377	69.31	2.06235	0.021	4.32657	4	Os02g0537400
LOC_Os04g49370	3.89937	0.885973	1.08e-05	0.000282592	9.53428	68.53	2.01649	0.023	4.40124	4	Os04g0583200
LOC_Os02g48630	3.90075	0.930041	2.74e-05	0.000528762	10.431	71.24	2.28303	0.016	4.19417	4	Os02g0717500
LOC_Os07g19444	3.90564	0.571769	8.44e-12	1.96e-09	4.00585	25.11	0.338215	0.265	6.8308	4	Os07g0294800
LOC_Os02g13960	3.90935	0.475831	2.11e-16	2.02e-13	2.28531	0	0	0.516	8.21582	4	Os02g0234300
LOC_Os03g20310	3.90982	0.946138	3.59e-05	0.000639525	11.1796	73.17	2.38924	0.011	4.13239	4	Os03g0318600
LOC_Os01g72860	3.91195	0.592767	4.13e-11	8.48e-09	4.45782	32.7	0.457493	0.219	6.59947	4	Os01g0958700
LOC_Os07g07470	3.91742	0.897942	1.28e-05	0.000311905	9.67181	68.98	2.11394	0.022	4.36267	4	Os07g0170100
LOC_Os10g32940	3.94539	0.850351	3.49e-06	0.000168252	8.42937	64.41	1.76338	0.038	4.63972	4	Os10g0467000
LOC_Os01g67850	3.95296	0.481611	2.25e-16	2.12e-13	2.90867	0	0	0.406	8.20778	4	Os01g0905700
LOC_Os10g33450	3.95837	0.649442	1.09e-09	1.52e-07	5.36969	44.13	0.739606	0.155	6.09504	4	Os10g0474000
LOC_Os04g51410	3.96216	0.941249	2.56e-05	0.000505674	10.4475	71.28	2.31488	0.016	4.20948	4	Os04g0603400
LOC_Os02g02720	3.96451	0.788114	4.9e-07	3.08e-05	7.84702	61.77	1.49322	0.049	5.03038	4	Os02g0119400
LOC_Os03g19400	3.96916	0.94179	2.5e-05	0.000497881	10.9446	72.59	2.38736	0.013	4.21448	4	Os03g0307000
LOC_Os08g01890	3.99447	0.879034	5.52e-06	0.000211805	9.78243	69.33	2.06891	0.021	4.54416	4	Os08g0110400
LOC_Os06g51450	3.99611	0.979363	4.5e-05	0.000748571	11.727	74.42	2.62104	0.008	4.08031	4	Os06g0731100
LOC_Os04g53620	3.99748	0.751347	1.04e-07	8.15e-06	7.16771	58.15	1.29113	0.067	5.32042	4	Os04g0628100
LOC_Os03g39220	4.00128	0.737363	5.75e-08	4.85e-06	0.510998	0	0	0.478	5.42646	2	Os03g0589100
LOC_Os01g68970	4.00405	0.881468	5.56e-06	0.000212307	9.12043	67.11	1.95799	0.028	4.54248	4	Os01g0918500
LOC_Os02g58570	4.00768	0.973987	3.88e-05	0.000672851	11.5395	74	2.58108	0.009	4.11472	4	Os02g0832600
LOC_Os12g27440	4.01468	0.482807	9.15e-17	1.1e-13	2.60666	0	0	0.459	8.3153	4	Os12g0460100
LOC_Os10g33810	4.02771	0.485734	1.11e-16	1.27e-13	2.75668	0	0	0.433	8.292	4	Os10g0478300
LOC_Os04g35840	4.03446	0.923806	1.26e-05	0.000307929	9.7255	69.15	2.2593	0.021	4.36722	4	Os04g0439100
LOC_Os12g05690	4.03902	0.763505	1.22e-07	9.43e-06	6.65828	54.94	1.22197	0.084	5.29011	4	Os12g0153200
LOC_Os08g16480	4.06854	0.888219	4.64e-06	0.000203026	9.69016	69.04	2.07287	0.022	4.58056	4	Os08g0265500
LOC_Os05g43850	4.06905	0.872525	3.11e-06	0.000152823	8.67853	65.43	1.85049	0.034	4.66353	4	Os05g0514300
LOC_Os10g40550	4.07586	0.63576	1.45e-10	2.56e-08	4.60151	34.8	0.559624	0.204	6.41099	4	Os10g0553300
LOC_Os03g59470	4.08872	0.877646	3.18e-06	0.00015611	8.5794	65.03	1.93392	0.036	4.65873	4	Os03g0809300
LOC_Os01g40070	4.0923	0.853672	1.64e-06	8.82e-05	8.68485	65.46	1.82409	0.034	4.79376	4	Os01g0582600
LOC_Os04g46480	4.09647	0.699317	4.69e-09	5.43e-07	5.97777	49.81	0.965063	0.117	5.85781	4	Os04g0550700
LOC_Os05g05310	4.09891	0.545018	5.45e-14	2.21e-11	0.365582	0	0	0.834	7.52069	3	Os05g0145400
LOC_Os03g21040	4.11861	0.492491	6.12e-17	7.93e-14	1.59154	0	0	0.662	8.3628	4	Os03g0327600
LOC_Os05g33960	4.12269	0.621621	3.31e-11	6.95e-09	4.44952	32.58	0.502406	0.22	6.63217	4	Os05g0410500
LOC_Os10g32930	4.13425	1.00563	3.94e-05	0.000678889	11.9279	74.85	2.79655	0.008	4.11111	4	Os10g0466800
LOC_Os07g38570	4.14168	0.720017	8.81e-09	9.42e-07	5.6345	46.76	0.937928	0.138	5.7522	4	Os07g0573200
LOC_Os11g07916	4.15008	0.990844	2.81e-05	0.000538264	11.3414	73.55	2.65502	0.01	4.18843	4	Os11g0181500
LOC_Os02g13840	4.15217	0.921069	6.54e-06	0.000223697	9.40794	68.11	2.1303	0.025	4.50799	4	Os02g0232400
LOC_Os06g40060	4.15516	1.02562	5.09e-05	0.000820809	12.3012	75.61	2.91408	0.006	4.05135	4	Os06g0602800
LOC_Os05g16824	4.15853	0.994119	2.88e-05	0.000544871	10.5288	71.51	2.51498	0.015	4.18313	4	Os05g0257100
LOC_Os04g57600	4.16986	0.989815	2.52e-05	0.00050043	10.9587	72.62	2.61726	0.013	4.21277	4	Os04g0671800
LOC_Os02g55970	4.1732	1.0452	6.53e-05	0.000988932	13.163	77.21	3.24484	0.004	3.99272	4	Os02g0803300
LOC_Os05g43790	4.17638	0.818805	3.39e-07	2.26e-05	7.31864	59.01	1.50315	0.063	5.10058	4	Os05g0513400
LOC_Os07g44440	4.17991	0.991687	2.5e-05	0.00049726	10.7663	72.14	2.64834	0.014	4.21495	4	Os07g0638400
LOC_Os01g47740	4.18307	0.495981	3.34e-17	4.85e-14	1.10395	0	0	0.776	8.43393	4	Os01g0667700
LOC_Os01g09280	4.18353	0.972798	1.7e-05	0.000377264	10.2798	70.82	2.49146	0.017	4.30051	4	Os01g0187900
LOC_Os03g09880	4.18637	0.810333	2.39e-07	1.68e-05	7.64315	60.75	1.54605	0.054	5.16623	4	Os03g0194600
LOC_Os06g19690	4.1892	0.822174	3.48e-07	2.32e-05	7.24551	58.6	1.48194	0.065	5.09527	4	Os06g0301100
LOC_Os11g39220	4.18924	0.904131	3.6e-06	0.000171705	8.74204	65.68	2.02492	0.033	4.63344	4	Os11g0605500
LOC_Os11g10590	4.19585	0.695646	1.62e-09	2.16e-07	5.68674	47.25	0.903341	0.135	6.03159	4	Os11g0211800
LOC_Os12g42850	4.19782	0.951229	1.02e-05	0.000274876	9.92874	69.78	2.30593	0.019	4.41304	4	Os12g0623500
LOC_Os03g48660	4.19888	1.0355	5.01e-05	0.000812731	12.5744	76.14	3.16323	0.006	4.05494	4	Os03g0693000
LOC_Os04g42950	4.20125	0.933051	6.71e-06	0.000225845	9.24524	67.55	2.2407	0.027	4.5027	4	Os04g0508500
LOC_Os06g42030	4.20354	0.532512	2.93e-15	1.61e-12	3.32525	9.78	0.114453	0.347	7.8938	4	Os06g0625800
LOC_Os09g31400	4.21314	0.78646	8.46e-08	6.81e-06	6.53979	54.13	1.28463	0.088	5.3571	4	Os09g0490200
LOC_Os10g39820	4.22024	0.995153	2.23e-05	0.000457961	11.0174	72.77	2.61974	0.012	4.2408	4	Os10g0545300
LOC_Os02g25780	4.22135	0.766182	3.6e-08	3.24e-06	0.313655	0	0	0.579	5.50959	2	Os02g0455400
LOC_Os01g71000	4.22272	0.627549	1.71e-11	3.79e-09	4.4511	32.6	0.511555	0.22	6.72891	4	Os01g0936100
LOC_Os05g51510	4.22397	0.925706	5.04e-06	0.000205796	9.10119	67.04	2.21535	0.028	4.56297	4	Os05g0592800
LOC_Os01g15010	4.23819	0.976696	1.43e-05	0.000333062	10.5314	71.51	2.50672	0.015	4.33932	4	Os01g0254000
LOC_Os01g61990	4.25287	0.994689	1.91e-05	0.000408664	10.5198	71.48	2.6949	0.015	4.27558	4	Os01g0837000
LOC_Os12g29330	4.25759	1.0604	5.94e-05	0.000925216	12.6136	76.22	3.1125	0.006	4.01506	4	Os12g0477400
LOC_Os01g16330	4.26388	1.00809	2.34e-05	0.00047508	5.61072	64.35	1.8824	0.061	4.22968	3	Os01g0268800
LOC_Os07g49114	4.26399	1.04222	4.29e-05	0.000723594	11.676	74.31	2.98217	0.009	4.09125	4	Os07g0691300
Os08g0513400	4.26656	1.06914	6.59e-05	0.000996749	0	0	0	0.999	3.99063	1
Os12g0509300	4.27034	1.06986	6.57e-05	0.000993686	0	0	0	0.999	3.99151	1
LOC_Os01g10250	4.27302	0.777039	3.82e-08	3.4e-06	0.756417	0	0	0.387	5.49911	2	Os01g0199400
Os04g0265300	4.28042	1.07175	6.5e-05	0.000985491	0	0	0	0.999	3.99385	1
Os03g0120500	4.28131	1.07192	6.5e-05	0.000985491	0	0	0	0.999	3.99405	1
LOC_Os01g56200	4.28201	1.03104	3.28e-05	0.0005998	12.1422	75.29	2.99599	0.007	4.15308	4	Os01g0767900
Os02g0310400	4.28358	1.07235	6.48e-05	0.000984023	0	0	0	0.999	3.99458	1
Os07g0254400	4.28527	1.07267	6.47e-05	0.000983024	0	0	0	0.999	3.99497	1
Os04g0387500	4.29448	1.0744	6.41e-05	0.000975815	0	0	0	0.999	3.99709	1
Os07g0460800	4.29647	1.07478	6.4e-05	0.000974275	0	0	0	0.999	3.99754	1
Os08g0480300	4.30165	1.07575	6.37e-05	0.000970308	0	0	0	0.999	3.99873	1
LOC_Os08g01390	4.30177	0.979608	1.13e-05	0.000289453	10.1709	70.5	2.49279	0.018	4.39132	4	Os08g0104700
Os03g0147100	4.30365	1.07613	6.36e-05	0.000969052	0	0	0	0.999	3.99919	1
Os09g0120900	4.30496	1.07638	6.35e-05	0.000968672	0	0	0	0.999	3.99948	1
Os01g0175900	4.30658	1.07668	6.34e-05	0.000967657	0	0	0	0.999	3.99985	1
Os11g0422000	4.30734	1.07683	6.33e-05	0.000967454	0	0	0	0.999	4.00003	1
LOC_Os06g11290	4.30978	1.0726	5.87e-05	0.000917088	12.4585	75.92	3.15248	0.006	4.01807	4	Os06g0216300
Os06g0618900	4.31032	1.07739	6.32e-05	0.000965914	0	0	0	0.999	4.00071	1
Os07g0214800	4.3146	1.0782	6.29e-05	0.000962566	0	0	0	0.999	4.00168	1
Os01g0240900	4.31512	1.0783	6.29e-05	0.000962392	0	0	0	0.999	4.0018	1
LOC_Os06g50742	4.31944	1.07911	6.26e-05	0.000959027	0	0	0	0.999	4.00278	1	Os06g0722700
Os09g0405500	4.32154	1.07951	6.25e-05	0.000957718	0	0	0	0.999	4.00325	1
LOC_Os01g07970	4.32391	0.985699	1.15e-05	0.000292287	10.6164	71.74	2.58152	0.015	4.38664	4	Os01g0175100
Os01g0913800	4.3248	1.08012	6.23e-05	0.000955581	0	0	0	0.999	4.00399	1
LOC_Os11g40570	4.33004	0.567848	2.43e-14	1.05e-11	1.0932	0	0	0.58	7.62535	3	Os11g0621000
Os08g0437600	4.33016	1.08114	6.2e-05	0.000952302	0	0	0	0.999	4.0052	1
Os03g0120600	4.33426	1.08191	6.17e-05	0.000949812	0	0	0	0.999	4.00612	1
LOC_Os11g31950	4.33715	0.576063	5.11e-14	2.11e-11	1.60289	0	0	0.451	7.52896	3	Os11g0520500
Os03g0754400	4.33837	1.08269	6.15e-05	0.000947259	0	0	0	0.999	4.00705	1
Os07g0470900	4.34003	1.083	6.14e-05	0.000946447	0	0	0	0.999	4.00742	1
Os01g0736000	4.34087	1.08316	6.13e-05	0.000946004	0	0	0	0.999	4.0076	1
LOC_Os04g50970	4.34349	0.724352	2.02e-09	2.59e-07	5.67099	47.1	0.964703	0.136	5.99638	4	Os04g0598000
Os10g0396600	4.34533	1.084	6.11e-05	0.000942923	0	0	0	0.999	4.0086	1
LOC_Os01g72530	4.34564	0.858339	4.13e-07	2.68e-05	7.58105	60.43	1.66047	0.056	5.06285	4	Os01g0955100
Os10g0371600	4.34568	1.08407	6.11e-05	0.000942916	0	0	0	0.999	4.00868	1
Os11g0461300	4.34719	1.08435	6.1e-05	0.000942177	0	0	0	0.999	4.00902	1
LOC_Os02g57750	4.34726	0.792504	4.12e-08	3.61e-06	6.38441	53.01	1.2964	0.094	5.48548	4	Os02g0823300
Os07g0535000	4.34732	1.08438	6.1e-05	0.000942177	0	0	0	0.999	4.00905	1
Os05g0328900	4.34854	1.08461	6.09e-05	0.000941889	0	0	0	0.999	4.00932	1
LOC_Os06g24730	4.35211	0.970326	7.28e-06	0.000230385	10.0543	70.16	2.45307	0.019	4.4852	4	Os06g0354700
Os02g0826800	4.35442	1.08572	6.06e-05	0.000937283	0	0	0	0.999	4.01063	1
LOC_Os03g55990	4.35462	1.08522	6e-05	0.000932525	11.997	74.99	3.1448	0.007	4.01267	4	Os03g0769800
Os05g0380500	4.35724	1.08625	6.04e-05	0.000935706	0	0	0	0.999	4.01126	1
Os03g0764700	4.35879	1.08655	6.03e-05	0.000934949	0	0	0	0.999	4.0116	1
Os11g0170100	4.3593	1.08664	6.03e-05	0.000934804	0	0	0	0.999	4.01171	1
Os12g0546000	4.36131	1.08702	6.02e-05	0.000933338	0	0	0	0.999	4.01216	1
LOC_Os01g06360	4.36209	1.08717	6.01e-05	0.000932962	0	0	0	0.999	4.01233	1	Os01g0156500
LOC_Os09g29890	4.36793	0.60307	4.39e-13	1.4e-10	3.98421	24.7	0.361986	0.267	7.24283	4	Os09g0474800
LOC_Os10g10500	4.36886	0.821439	1.05e-07	8.21e-06	7.24488	58.59	1.51935	0.065	5.31854	4	Os10g0184300
Os08g0432600	4.36938	1.08855	5.97e-05	0.000929019	0	0	0	0.999	4.01394	1
LOC_Os03g05760	4.3699	0.849314	2.67e-07	1.85e-05	7.4902	59.95	1.6397	0.058	5.14521	4	Os03g0152100
LOC_Os09g36200	4.37019	1.08009	5.21e-05	0.000834258	11.572	74.08	3.0494	0.009	4.04613	4	Os09g0532000
Os04g0497800	4.37237	1.08912	5.95e-05	0.000926721	0	0	0	0.999	4.0146	1
Os11g0522300	4.37809	1.0902	5.92e-05	0.000923036	0	0	0	0.999	4.01586	1
Os06g0477600	4.37828	1.09024	5.92e-05	0.000923036	0	0	0	0.999	4.0159	1
LOC_Os03g13840	4.38115	0.977295	7.36e-06	0.000231497	9.65853	68.94	2.39179	0.022	4.48293	4	Os03g0241900
Os12g0598900	4.38198	1.09094	5.9e-05	0.000920856	0	0	0	0.999	4.01672	1
LOC_Os03g15850	4.38565	1.07443	4.47e-05	0.000745561	11.847	74.68	3.20297	0.008	4.08183	4	Os03g0265200
Os02g0608800	4.38991	1.09244	5.86e-05	0.000916491	0	0	0	0.999	4.01845	1
LOC_Os05g48760	4.39059	1.09257	5.85e-05	0.00091621	0	0	0	0.999	4.0186	1	Os05g0561600
Os01g0295300	4.39346	1.09311	5.84e-05	0.000914385	0	0	0	0.999	4.01922	1
Os08g0164800	4.39543	1.09349	5.83e-05	0.000913013	0	0	0	0.999	4.01965	1
LOC_Os02g36880	4.39598	0.573741	1.83e-14	8.05e-12	1.03365	0	0	0.597	7.66196	3	Os02g0579000
Os01g0909600	4.39824	1.09402	5.81e-05	0.000911244	0	0	0	0.999	4.02027	1
LOC_Os04g52450	4.40564	1.03103	1.93e-05	0.000411636	10.9808	72.68	2.88028	0.012	4.27307	4	Os04g0614600
LOC_Os09g09930	4.40631	1.02739	1.8e-05	0.000391803	11.0987	72.97	2.81405	0.012	4.28884	4	Os09g0272000
LOC_Os10g35710	4.40989	0.848793	2.04e-07	1.48e-05	7.77756	61.43	1.70646	0.051	5.19548	4	Os10g0500600
Os04g0141500	4.41079	1.0964	5.75e-05	0.000904041	0	0	0	0.999	4.02298	1
LOC_Os03g56630	4.41167	0.717819	7.95e-10	1.15e-07	5.44118	44.86	0.906655	0.15	6.14594	4	Os03g0777700
Os09g0404600	4.41179	1.09659	5.74e-05	0.000903511	0	0	0	0.999	4.0232	1
LOC_Os07g42994	4.41345	0.735497	1.97e-09	2.54e-07	5.50321	45.49	0.957739	0.146	6.00064	4	Os07g0622700
Os05g0497800	4.41446	1.09709	5.73e-05	0.000902609	0	0	0	0.999	4.02378	1
LOC_Os09g33860	4.41496	1.02545	1.67e-05	0.000370218	10.6497	71.83	2.78257	0.015	4.30541	4	Os09g0513600
LOC_Os10g36810	4.41766	0.515819	1.09e-17	2.44e-14	1.38648	0	0	0.709	8.56437	4	Os10g0511800
Os08g0507400	4.41935	1.09802	5.7e-05	0.000900236	0	0	0	0.999	4.02483	1
Os11g0281100	4.43371	1.10075	5.63e-05	0.0008903	0	0	0	0.999	4.02791	1
Os11g0108500	4.43538	1.10106	5.62e-05	0.000889252	0	0	0	0.999	4.02826	1
Os01g0572200	4.43808	1.10158	5.61e-05	0.000887368	0	0	0	0.999	4.02884	1
Os04g0262800	4.43878	1.10171	5.6e-05	0.00088728	0	0	0	0.999	4.02899	1
Os02g0690100	4.44043	1.10203	5.59e-05	0.000886361	0	0	0	0.999	4.02934	1
LOC_Os04g37904	4.44251	0.96929	4.58e-06	0.000202561	10.0435	70.13	2.50157	0.019	4.58326	4	Os04g0452000
Os02g0673200	4.44375	1.10266	5.58e-05	0.000883997	0	0	0	0.999	4.03004	1
Os07g0544600	4.45069	1.10397	5.54e-05	0.000879075	0	0	0	0.999	4.03151	1
LOC_Os03g16670	4.45218	0.831633	8.62e-08	6.91e-06	6.99264	57.1	1.50195	0.072	5.35354	4	Os03g0273800
Os10g0443300	4.45644	1.10507	5.51e-05	0.000875253	0	0	0	0.999	4.03273	1
Os08g0348800	4.46241	1.1062	5.48e-05	0.000871595	0	0	0	0.999	4.03399	1
LOC_Os03g49180	4.46435	0.716983	4.77e-10	7.32e-08	5.61841	46.6	0.955304	0.139	6.22658	4	Os03g0698900
Os02g0735500	4.47113	1.10786	5.44e-05	0.000865983	0	0	0	0.999	4.03581	1
LOC_Os09g39940	4.47292	1.12025	6.53e-05	0.000988932	13.432	77.67	3.54957	0.004	3.99278	4	Os09g0572700
LOC_Os09g16910	4.47464	1.12037	6.5e-05	0.000985491	12.4269	75.86	3.3867	0.006	3.99389	4	Os09g0338400
Os07g0556100	4.48035	1.10962	5.4e-05	0.000860047	0	0	0	0.999	4.03774	1
LOC_Os08g15230	4.48521	0.984382	5.2e-06	0.000207243	10.5719	71.62	2.73179	0.015	4.55637	4	Os08g0250900
LOC_Os02g04650	4.49291	0.889871	4.44e-07	2.84e-05	7.70315	61.05	1.85034	0.053	5.04894	4	Os02g0139100
Os03g0158800	4.49322	1.11207	5.34e-05	0.000850592	0	0	0	0.999	4.04041	1
Os08g0292400	4.49562	1.11253	5.32e-05	0.000849073	0	0	0	0.999	4.04091	1
LOC_Os03g16334	4.49755	1.081	3.17e-05	0.000584987	12.5178	76.03	3.36289	0.006	4.16055	4	Os03g0269900
Os01g0499100	4.49803	1.11299	5.31e-05	0.000847835	0	0	0	0.999	4.04141	1
LOC_Os03g14540	4.49885	0.908343	7.31e-07	4.38e-05	7.90226	62.04	1.9269	0.048	4.95281	4	Os03g0249500
Os07g0521400	4.50156	1.11366	5.3e-05	0.000845772	0	0	0	0.999	4.04214	1
Os04g0268000	4.50694	1.11469	5.27e-05	0.000842064	0	0	0	0.999	4.04324	1
Os09g0421000	4.50823	1.11493	5.27e-05	0.000841536	0	0	0	0.999	4.04351	1
LOC_Os02g38980	4.51165	0.833923	6.3e-08	5.27e-06	6.93617	56.75	1.50212	0.074	5.41016	4	Os02g0601800
LOC_Os03g10140	4.51466	1.00817	7.53e-06	0.000234316	9.92705	69.78	2.58699	0.019	4.47806	4	Os03g0197800
Os08g0421500	4.51931	1.11704	5.21e-05	0.000834958	0	0	0	0.999	4.04578	1
Os11g0175800	4.52014	1.1172	5.21e-05	0.000834632	0	0	0	0.999	4.04595	1
Os01g0366400	4.52345	1.11783	5.2e-05	0.000832786	0	0	0	0.999	4.04662	1
LOC_Os05g25920	4.5262	1.04404	1.46e-05	0.000337461	10.6543	71.84	2.82121	0.015	4.33526	4	Os05g0324700
Os01g0554100	4.5296	1.11901	5.17e-05	0.000829737	0	0	0	0.999	4.04787	1
Os06g0257500	4.53434	1.11991	5.15e-05	0.000827722	0	0	0	0.999	4.04883	1
LOC_Os05g28210	4.5398	0.895005	3.93e-07	2.57e-05	8.02555	62.62	1.9009	0.046	5.07238	4	Os05g0349800
LOC_Os01g73970	4.54101	1.03375	1.12e-05	0.000288302	11.0694	72.9	2.92089	0.012	4.39276	4	Os01g0971200
Os06g0712000	4.54819	1.12256	5.09e-05	0.00082017	0	0	0	0.999	4.05163	1
Os07g0563100	4.54971	1.12285	5.08e-05	0.000820125	0	0	0	0.999	4.05194	1
Os01g0795800	4.55537	1.12393	5.05e-05	0.000817001	0	0	0	0.999	4.05307	1
LOC_Os03g16350	4.55936	0.899291	3.98e-07	2.6e-05	7.55875	60.31	1.80693	0.056	5.06994	4	Os03g0270000
Os01g0130100	4.56065	1.12494	5.03e-05	0.000814391	0	0	0	0.999	4.05413	1
LOC_Os07g07410	4.56091	0.774473	3.88e-09	4.57e-07	5.93834	49.48	1.14684	0.119	5.88904	4	Os07g0169600
LOC_Os01g01960	4.56135	0.966093	2.34e-06	0.000119687	9.03245	66.79	2.29599	0.029	4.72144	4	Os01g0109700
LOC_Os06g46372	4.56673	0.961587	2.04e-06	0.000107376	9.63234	68.85	2.44526	0.022	4.74916	4	Os06g0677400
Os02g0106500	4.56754	1.12626	5e-05	0.000811261	0	0	0	0.999	4.0555	1
Os05g0233400	4.57072	1.12686	4.99e-05	0.000809339	0	0	0	0.999	4.05614	1
LOC_Os02g44500	4.57165	0.819858	2.46e-08	2.34e-06	6.26059	52.08	1.36553	0.1	5.57616	4	Os02g0664000
LOC_Os03g45280	4.57426	1.00103	4.89e-06	0.000203475	10.3095	70.9	2.67424	0.017	4.56956	4	Os03g0655400
LOC_Os01g09320	4.57485	1.09379	2.88e-05	0.00054558	13.1027	77.1	3.6273	0.004	4.18256	4	Os01g0188400
Os01g0512300	4.57824	1.1283	4.96e-05	0.000806097	0	0	0	0.999	4.05763	1
Os11g0136000	4.57882	1.12841	4.95e-05	0.000805971	0	0	0	0.999	4.05775	1
Os09g0101000	4.57954	1.12855	4.95e-05	0.000805755	0	0	0	0.999	4.05789	1
LOC_Os10g37480	4.58047	0.614826	9.33e-14	3.55e-11	2.06587	3.19	0.0417031	0.359	7.45002	3	Os10g0518800
Os07g0536500	4.58064	1.12876	4.95e-05	0.000805275	0	0	0	0.999	4.05811	1
LOC_Os07g07040	4.58581	1.08559	2.4e-05	0.0004822	12.2606	75.53	3.36256	0.007	4.22424	4	Os07g0164800
LOC_Os07g48550	4.58809	0.896622	3.1e-07	2.1e-05	8.01652	62.58	1.91481	0.046	5.11708	4	Os07g0684800
Os04g0364300	4.59218	1.13097	4.9e-05	0.000798272	0	0	0	0.999	4.06039	1
LOC_Os03g61240	4.59458	1.08092	2.13e-05	0.000441928	1.6569	39.65	0.961928	0.199	4.25062	2	Os03g0827900
Os03g0841400	4.59522	1.13155	4.89e-05	0.000796776	0	0	0	0.999	4.06098	1
Os10g0409100	4.60204	1.13286	4.86e-05	0.000793574	0	0	0	0.999	4.06232	1
LOC_Os03g20170	4.60302	1.0653	1.55e-05	0.000351907	10.5476	71.56	3.08566	0.015	4.32086	4	Os03g0316900
Os11g0226000	4.60847	1.13409	4.83e-05	0.00079012	0	0	0	0.999	4.06358	1
Os12g0520600	4.60895	1.13418	4.83e-05	0.000790072	0	0	0	0.999	4.06367	1
LOC_Os08g42580	4.60969	0.532927	5.16e-18	1.37e-14	1.85876	0	0	0.602	8.64976	4	Os08g0538300
Os01g0633800	4.61102	1.13458	4.82e-05	0.000789245	0	0	0	0.999	4.06407	1
LOC_Os03g14380	4.61367	0.777746	2.99e-09	3.64e-07	5.60938	46.52	1.09036	0.14	5.93211	4	Os03g0248000
Os10g0429400	4.6176	1.13584	4.8e-05	0.000785192	0	0	0	0.999	4.06535	1
Os03g0698200	4.62316	1.13691	4.77e-05	0.000782376	0	0	0	0.999	4.06643	1
Os11g0179900	4.62385	1.13704	4.77e-05	0.000782195	0	0	0	0.999	4.06657	1
Os01g0385900	4.62689	1.13762	4.76e-05	0.000780487	0	0	0	0.999	4.06715	1
LOC_Os07g12510	4.63982	1.1007	2.49e-05	0.000496652	11.1716	73.15	3.36021	0.011	4.21532	4	Os07g0227600
Os09g0483800	4.6404	1.14022	4.71e-05	0.000773406	0	0	0	0.999	4.06976	1
Os04g0260100	4.64195	1.14051	4.7e-05	0.000772685	0	0	0	0.999	4.07006	1
LOC_Os10g04620	4.6425	1.03326	7.02e-06	0.000227839	10.3571	71.03	2.80369	0.017	4.49306	4	Os10g0135600
LOC_Os03g63270	4.64272	0.928085	5.66e-07	3.5e-05	7.77346	61.41	1.98164	0.051	5.00247	4	Os03g0849800
Os03g0398000	4.6436	1.14083	4.69e-05	0.0007719	0	0	0	0.999	4.07037	1
Os10g0519400	4.64457	1.14102	4.69e-05	0.000771552	0	0	0	0.999	4.07056	1
Os09g0405300	4.64749	1.14158	4.68e-05	0.000769965	0	0	0	0.999	4.07112	1
Os02g0328200	4.64788	1.14165	4.68e-05	0.000769965	0	0	0	0.999	4.07119	1
Os05g0480500	4.65237	1.14251	4.66e-05	0.000767944	0	0	0	0.999	4.07205	1
Os02g0694200	4.65424	1.14287	4.65e-05	0.000767562	0	0	0	0.999	4.07241	1
LOC_Os05g36290	4.65734	0.848466	4.04e-08	3.54e-06	7.15686	58.08	1.63221	0.067	5.48913	4	Os05g0438800
Os11g0292000	4.65926	1.14384	4.63e-05	0.00076588	0	0	0	0.999	4.07336	1
Os02g0330800	4.66917	1.14574	4.6e-05	0.000761152	0	0	0	0.999	4.07524	1
Os11g0115600	4.6694	1.14578	4.6e-05	0.000761152	0	0	0	0.999	4.07529	1
Os05g0268300	4.67215	1.14631	4.59e-05	0.000760125	0	0	0	0.999	4.07581	1
Os03g0740900	4.67352	1.14658	4.58e-05	0.000759781	0	0	0	0.999	4.07606	1
Os10g0399500	4.68102	1.14802	4.55e-05	0.000755439	0	0	0	0.999	4.07748	1
Os01g0642100	4.68497	1.14878	4.54e-05	0.000753551	0	0	0	0.999	4.07822	1
LOC_Os09g28220	4.6863	1.00855	3.38e-06	0.000164418	9.49533	68.41	2.59202	0.024	4.64657	4	Os09g0455400
Os12g0298700	4.68707	1.14918	4.53e-05	0.000752538	0	0	0	0.999	4.07861	1
LOC_Os10g40490	4.6875	1.14835	4.47e-05	0.000745472	12.1799	75.37	3.774	0.007	4.08194	4	Os10g0552400
Os02g0208000	4.7015	1.15196	4.48e-05	0.000746186	0	0	0	0.999	4.08131	1
LOC_Os03g11900	4.70162	0.946446	6.78e-07	4.1e-05	8.23272	63.56	2.12042	0.042	4.96766	4	Os03g0218400
Os04g0667300	4.70243	1.15214	4.47e-05	0.000745892	0	0	0	0.999	4.08148	1
Os09g0265300	4.70315	1.15228	4.47e-05	0.000745719	0	0	0	0.999	4.08162	1
LOC_Os06g03670	4.70495	0.671587	2.46e-12	6.61e-10	4.13767	27.5	0.506334	0.252	7.00573	4	Os06g0127100
LOC_Os03g41460	4.70706	1.10981	2.22e-05	0.000457375	12.2455	75.5	3.47157	0.007	4.24134	4	Os03g0610900
Os02g0144100	4.70758	1.15313	4.46e-05	0.000744121	0	0	0	0.999	4.08244	1
LOC_Os02g27360	4.70812	1.09824	1.81e-05	0.000393899	11.0925	72.95	3.25615	0.012	4.28699	4	Os02g0473200
Os02g0330700	4.70827	1.15326	4.45e-05	0.000743967	0	0	0	0.999	4.08257	1
Os08g0141800	4.70891	1.15338	4.45e-05	0.000743967	0	0	0	0.999	4.08269	1
LOC_Os02g10310	4.70976	1.16664	5.41e-05	0.000862075	12.4257	75.86	3.93508	0.006	4.03703	4	Os02g0196800
Os03g0340600	4.71035	1.15366	4.45e-05	0.000743513	0	0	0	0.999	4.08295	1
Os09g0278200	4.71068	1.15372	4.45e-05	0.000743513	0	0	0	0.999	4.08302	1
Os08g0119900	4.71212	1.154	4.44e-05	0.000743244	0	0	0	0.999	4.08328	1
LOC_Os01g55100	4.71343	1.16879	5.51e-05	0.000875253	13.5995	77.94	3.87461	0.004	4.03274	4	Os01g0755500
LOC_Os02g02730	4.71985	0.547651	6.79e-18	1.71e-14	1.97296	0	0	0.579	8.61836	4	Os02g0119600
LOC_Os06g04990	4.72033	1.07937	1.22e-05	0.0003026	10.999	72.72	3.08593	0.012	4.37325	4	Os06g0142200
Os03g0785000	4.72181	1.15587	4.41e-05	0.000739341	0	0	0	0.999	4.08507	1
Os10g0171400	4.72864	1.15719	4.38e-05	0.000735607	0	0	0	0.999	4.08633	1
Os02g0223200	4.73243	1.15792	4.37e-05	0.000734435	0	0	0	0.999	4.08703	1
LOC_Os01g21144	4.73668	1.07962	1.15e-05	0.000291713	5.23963	61.83	2.14619	0.073	4.38738	3	Os01g0314000
LOC_Os02g56120	4.74179	1.00881	2.6e-06	0.000130758	8.84624	66.09	2.4372	0.032	4.70039	4	Os02g0805100
LOC_Os10g35770	4.74439	0.76069	4.46e-10	6.89e-08	5.2751	43.13	0.975468	0.161	6.23695	4	Os10g0501500
Os04g0367200	4.75448	1.16217	4.29e-05	0.000723594	0	0	0	0.999	4.09105	1
Os12g0550500	4.75475	1.16222	4.29e-05	0.000723594	0	0	0	0.999	4.09109	1
Os09g0278900	4.75561	1.16239	4.29e-05	0.000723594	0	0	0	0.999	4.09125	1
Os02g0675100	4.75709	1.16267	4.29e-05	0.000723396	0	0	0	0.999	4.09152	1
Os06g0556100	4.76507	1.16421	4.26e-05	0.000720688	0	0	0	0.999	4.09296	1
[truncated: 1,171 more rows]

## Sheet: Sup. File 1d
Supplementary File 1d. Differentially expressed genes from meta-analysis of microarray data regarding the rice root tissue.
RGAP Gene	Effect size (Hedge's g)	Standard Error	Pvalue	Adj-Pvalue (FDR)	Q	I2 (%)	τ2	PQ	z-value	Number of studies	Gene alias (RAP-DB)
Downregulated genes (305)
LOC_Os02g52630	-1.96855	0.457477	1.68e-05	0.000963333	0.0803776	0	0	0.781	4.30306	2	Os02g0764200
LOC_Os04g08330	-1.97193	0.459162	1.75e-05	0.000985982	0.15835	0	0	0.692	4.29462	2	Os04g0165500
LOC_Os07g05370	-1.97317	0.45787	1.64e-05	0.000940899	0.002392	0	0	0.985	4.30945	2	Os07g0147600
LOC_Os08g06370	-1.97483	0.459026	1.69e-05	0.000965297	0.409851	0	0	0.525	4.30222	2	Os08g0160300
LOC_Os02g02170	-1.97668	0.458124	1.6e-05	0.000921949	0.0382759	0	0	0.854	4.31474	2	Os02g0112100
LOC_Os02g34410	-1.97749	0.459838	1.7e-05	0.000970823	0.187414	0	0	0.669	4.3004	2	Os02g0548700
LOC_Os10g07200	-1.98533	0.459301	1.54e-05	0.000907365	0.214788	0	0	0.648	4.3225	2	Os10g0159600
LOC_Os06g23430	-1.98658	0.460362	1.59e-05	0.000921949	0.145473	0	0	0.704	4.31526	2	Os06g0342100
LOC_Os11g04830	-1.98833	0.459707	1.52e-05	0.000900237	0.0352619	0	0	0.86	4.32521	2	Os11g0144900
LOC_Os04g47580	-1.99249	0.461178	1.56e-05	0.000912891	0.575341	0	0	0.452	4.32043	2	Os04g0563700
LOC_Os04g46810	-1.99686	0.459915	1.41e-05	0.000850764	0.0562408	0	0	0.816	4.3418	2	Os04g0554500
LOC_Os06g19590	-1.99721	0.460122	1.42e-05	0.000853488	0.00224298	0	0	0.986	4.34061	2	Os06g0300000
LOC_Os02g51730	-1.998	0.464813	1.72e-05	0.000978107	0.719858	0	0	0.397	4.29851	2	Os02g0753500
LOC_Os05g36010	-2.00121	0.460462	1.39e-05	0.000840885	0.131754	0	0	0.72	4.3461	2	Os05g0435800
LOC_Os08g33210	-2.00716	0.46362	1.5e-05	0.000888445	0.375758	0	0	0.544	4.32933	2	Os08g0429200
LOC_Os01g07570	-2.00841	0.461844	1.37e-05	0.000832954	0.369721	0	0	0.547	4.34868	2	Os01g0170500
LOC_Os01g21650	-2.00928	0.465449	1.58e-05	0.00092061	0.655823	0	0	0.421	4.31687	2	Os01g0319200
LOC_Os02g45890	-2.01025	0.462881	1.41e-05	0.00084841	0.211395	0	0	0.65	4.34291	2	Os02g0684100
LOC_Os03g08250	-2.0125	0.461453	1.29e-05	0.000795401	0.00142735	0	0	0.991	4.36122	2	Os03g0180100
LOC_Os08g01100	-2.01376	0.464366	1.45e-05	0.000866378	0.912678	0	0	0.344	4.33658	2	Os08g0101100
LOC_Os01g10010	-2.01395	0.462622	1.34e-05	0.000820083	0.450986	0	0	0.502	4.35334	2	Os01g0196500
LOC_Os11g02550	-2.01457	0.463147	1.36e-05	0.000829834	0.578926	0	0	0.451	4.34975	2	Os11g0117700
LOC_Os03g39432	-2.01622	0.464209	1.4e-05	0.000847689	0.340073	0	0	0.564	4.34334	2	Os03g0591300
LOC_Os09g27450	-2.01751	0.463718	1.36e-05	0.00082708	0.241722	0	0	0.626	4.35074	2	Os09g0447000
LOC_Os05g08620	-2.01833	0.467626	1.59e-05	0.000920815	0.895693	0	0	0.349	4.31613	2	Os05g0179100
LOC_Os07g41600	-2.01842	0.46246	1.27e-05	0.000787304	0.289623	0	0	0.592	4.36452	2	Os07g0606900
LOC_Os06g47340	-2.01981	0.461917	1.23e-05	0.000767077	0.0204084	0	0	0.89	4.37268	2	Os06g0687900
LOC_Os08g43540	-2.0204	0.462014	1.23e-05	0.000766972	0.00368671	0	0	0.977	4.37302	2	Os08g0548900
LOC_Os01g55150	-2.02456	0.462562	1.2e-05	0.000757214	0.144475	0	0	0.705	4.37684	2	Os01g0756200
LOC_Os09g38540	-2.0261	0.46555	1.35e-05	0.000823966	0.933207	0	0	0.339	4.35205	2	Os09g0557900
LOC_Os02g01760	-2.02877	0.464541	1.26e-05	0.000778383	0.613151	0	0	0.438	4.36726	2	Os02g0107200
LOC_Os01g47470	-2.03258	0.46308	1.14e-05	0.000726267	0.00634422	0	0	0.96	4.38927	2	Os01g0664200
LOC_Os08g38960	-2.03364	0.467425	1.36e-05	0.00082708	0.621163	0	0	0.434	4.35073	2	Os08g0499000
LOC_Os12g07310	-2.03864	0.463868	1.11e-05	0.000708833	0.00688762	0	0	0.956	4.39488	2	Os12g0170800
LOC_Os07g38130	-2.04595	0.466189	1.14e-05	0.000727405	0.642157	0	0	0.426	4.38867	2	Os07g0568700
LOC_Os09g02300	-2.04746	0.465507	1.09e-05	0.000706829	0.421996	0	0	0.518	4.39833	2	Os09g0110500
LOC_Os01g03530	-2.04835	0.467678	1.19e-05	0.000748687	0.965774	0	0	0.33	4.37982	2	Os01g0126100
LOC_Os04g29000	-2.04898	0.4662	1.11e-05	0.000708833	0.573356	0	0	0.453	4.39506	2	Os04g0359300
LOC_Os07g44690	-2.05241	0.466743	1.1e-05	0.000706829	0.635342	0	0	0.429	4.39729	2	Os07g0640900
LOC_Os06g40180	-2.05312	0.465954	1.05e-05	0.000692167	0.0997239	0	0	0.758	4.40627	2	Os06g0604300
LOC_Os08g39550	-2.05389	0.465718	1.03e-05	0.000684858	0.0587381	0	0	0.811	4.41017	2	Os08g0505900
LOC_Os04g54200	-2.05518	0.465241	9.99e-06	0.000664693	0.124812	0	0	0.728	4.41744	2	Os04g0634700
LOC_Os03g17120	-2.0597	0.466136	9.93e-06	0.000663487	0.28629	0	0	0.594	4.41867	2	Os03g0279400
LOC_Os02g30100	-2.07072	0.472434	1.17e-05	0.000742511	0.910078	0	0	0.345	4.38308	2	Os02g0503900
LOC_Os03g57990	-2.07152	0.47108	1.1e-05	0.000706829	0.662266	0	0	0.418	4.39739	2	Os03g0794000
LOC_Os02g54570	-2.07184	0.467525	9.36e-06	0.000635366	0.0843372	0	0	0.776	4.4315	2	Os02g0787000
LOC_Os02g15540	-2.07806	0.471456	1.04e-05	0.000689972	0.624917	0	0	0.433	4.40775	2	Os02g0254600
LOC_Os03g54000	-2.08175	0.467493	8.47e-06	0.000590611	0.00510493	0	0	0.968	4.45302	2	Os03g0751100
LOC_Os03g27480	-2.08745	0.468531	8.38e-06	0.000587146	0.0336498	0	0	0.863	4.45531	2	Os03g0392600
LOC_Os03g16150	-2.08821	0.469684	8.75e-06	0.000601646	0.182739	0	0	0.673	4.44599	2	Os03g0268400
LOC_Os01g67750	-2.09084	0.47193	9.41e-06	0.000637015	1.00108	0.11	0.000483035	0.32	4.43041	2	Os01g0904500
LOC_Os06g02470	-2.09197	0.46871	8.07e-06	0.000568754	0.0108215	0	0	0.931	4.46326	2	Os06g0115100
LOC_Os04g38570	-2.09548	0.472091	9.05e-06	0.000618732	0.464034	0	0	0.496	4.43873	2	Os04g0459000
LOC_Os04g19140	-2.09574	0.471458	8.78e-06	0.000602962	0.355406	0	0	0.555	4.44525	2	Os04g0261400
LOC_Os06g22600	-2.09674	0.474234	9.81e-06	0.000658555	1.00846	0.84	0.00379463	0.318	4.42133	2	Os06g0331900
LOC_Os03g12500	-2.10515	0.472917	8.53e-06	0.000594248	0.454693	0	0	0.5	4.45142	2	Os03g0225900
LOC_Os10g41060	-2.10666	0.474484	9e-06	0.000617386	0.696918	0	0	0.405	4.43989	2	Os10g0560000
LOC_Os04g10240	-2.10757	0.473969	8.72e-06	0.000600776	0.594702	0	0	0.445	4.44663	2	Os04g0181100
LOC_Os08g40170	-2.10856	0.4702	7.31e-06	0.000524375	0.173801	0	0	0.68	4.48439	2	Os08g0512600
LOC_Os06g39140	-2.11446	0.470837	7.09e-06	0.000513499	0.0183392	0	0	0.895	4.49086	2	Os06g0591600
LOC_Os08g10510	-2.11481	0.470454	6.95e-06	0.000506438	0.0203822	0	0	0.891	4.49525	2	Os08g0205900
LOC_Os01g66200	-2.11648	0.473558	7.85e-06	0.000557519	0.886777	0	0	0.351	4.46931	2	Os01g0885300
LOC_Os10g22590	-2.12558	0.475025	7.65e-06	0.000545182	0.49428	0	0	0.484	4.47466	2	Os10g0371000
LOC_Os08g40180	-2.12952	0.472482	6.57e-06	0.000487601	0.288637	0	0	0.592	4.50709	2	Os08g0512700
LOC_Os06g49860	-2.13063	0.472138	6.4e-06	0.000478825	0.00416589	0	0	0.974	4.51274	2	Os06g0712800
LOC_Os05g40170	-2.13381	0.476469	7.52e-06	0.000537188	0.609663	0	0	0.439	4.47838	2	Os05g0479900
LOC_Os07g33440	-2.13501	0.472665	6.27e-06	0.000473702	0.0137764	0	0	0.913	4.51696	2	Os07g0518100
LOC_Os08g36820	-2.14203	0.475596	6.67e-06	0.00049162	0.80844	0	0	0.373	4.50388	2	Os08g0472400
LOC_Os10g21130	-2.14306	0.473484	6.01e-06	0.000457658	0.0213119	0	0	0.889	4.52616	2	Os10g0352000
LOC_Os04g51510	-2.15052	0.476116	6.28e-06	0.000473702	0.296835	0	0	0.588	4.51679	2	Os04g0604800
LOC_Os06g33080	-2.15601	0.479893	7.03e-06	0.000511207	0.843275	0	0	0.363	4.49268	2	Os06g0521900
LOC_Os02g15810	-2.15919	0.479643	6.74e-06	0.00049613	0.749905	0	0	0.389	4.50165	2	Os02g0258200
LOC_Os05g01480	-2.15926	0.47559	5.62e-06	0.000435046	0.0963958	0	0	0.762	4.54018	2	Os05g0105100
LOC_Os11g33270	-2.16413	0.475096	5.23e-06	0.000415391	0.0997806	0	0	0.758	4.55514	2	Os11g0539200
LOC_Os09g27650	-2.16778	0.476694	5.43e-06	0.000424428	0.479051	0	0	0.49	4.54753	2	Os09g0449400
LOC_Os12g41940	-2.1725	0.476504	5.13e-06	0.000410383	0.305735	0	0	0.583	4.55925	2	Os12g0613600
LOC_Os02g52280	-2.17654	0.477627	5.19e-06	0.000412968	0.510273	0	0	0.478	4.557	2	Os02g0760200
LOC_Os06g06250	-2.17767	0.478466	5.33e-06	0.000420468	0.270814	0	0	0.603	4.55135	2	Os06g0156600
LOC_Os09g37060	-2.18131	0.476586	4.72e-06	0.000388166	0.0488042	0	0	0.832	4.57695	2	Os09g0542700
LOC_Os01g13490	-2.1818	0.47686	4.75e-06	0.000389938	0.00462707	0	0	0.971	4.57535	2	Os01g0236000
LOC_Os07g46350	-2.18209	0.47915	5.26e-06	0.000416241	0.313764	0	0	0.578	4.55409	2	Os07g0656900
LOC_Os12g43510	-2.18276	0.478881	5.16e-06	0.000411515	0.261498	0	0	0.611	4.55805	2	Os12g0630600
LOC_Os05g30500	-2.18279	0.481015	5.68e-06	0.000438576	0.60973	0	0	0.439	4.53787	2	Os05g0368000
LOC_Os04g59050	-2.18325	0.478123	4.96e-06	0.000401617	0.140147	0	0	0.71	4.5663	2	Os04g0687200
LOC_Os01g51360	-2.18734	0.482093	5.7e-06	0.000439371	0.719599	0	0	0.397	4.53719	2	Os01g0710700
LOC_Os03g01590	-2.18987	0.477576	4.53e-06	0.000377415	0.00268427	0	0	0.983	4.5854	2	Os03g0106300
LOC_Os07g35350	-2.19111	0.47854	4.68e-06	0.000386352	0.391103	0	0	0.535	4.57875	2	Os07g0538000
LOC_Os04g41900	-2.19819	0.478229	4.3e-06	0.000363015	0.000406683	0	0	0.997	4.59653	2	Os04g0496300
LOC_Os03g04840	-2.19912	0.483286	5.36e-06	0.000420952	0.73459	0	0	0.393	4.55035	2	Os03g0141800
LOC_Os02g56930	-2.20215	0.478582	4.2e-06	0.000357857	0.0010633	0	0	0.993	4.60141	2	Os02g0814300
LOC_Os01g41430	-2.20361	0.480821	4.58e-06	0.000379989	0.2607	0	0	0.611	4.58301	2	Os01g0597800
LOC_Os03g13390	-2.20505	0.481774	4.72e-06	0.000388166	0.882038	0	0	0.353	4.57694	2	Os03g0237100
LOC_Os03g21970	-2.20574	0.479565	4.24e-06	0.000359493	0.295135	0	0	0.589	4.59947	2	Os03g0338400
LOC_Os01g29150	-2.21715	0.483405	4.51e-06	0.000376372	0.999918	0	0	0.32	4.58652	2	Os01g0388000
LOC_Os03g46180	-2.2223	0.481238	3.88e-06	0.000337598	0.0674486	0	0	0.796	4.61787	2	Os03g0664600
LOC_Os11g02054	-2.22467	0.486522	4.82e-06	0.000392705	0.874958	0	0	0.354	4.57259	2	Os11g0111800
LOC_Os06g46940	-2.22896	0.485615	4.43e-06	0.000373287	0.653144	0	0	0.422	4.58998	2	Os06g0683300
LOC_Os03g06670	-2.2294	0.483809	4.07e-06	0.000348901	0.349882	0	0	0.558	4.60802	2	Os03g0162200
LOC_Os03g43410	-2.23125	0.48123	3.54e-06	0.000313765	0.0231835	0	0	0.885	4.63656	2	Os03g0633800
LOC_Os12g04150	-2.23616	0.482181	3.53e-06	0.000313333	0.0254536	0	0	0.88	4.63759	2	Os12g0135800
LOC_Os04g31730	-2.23926	0.481984	3.39e-06	0.000304693	0.0221109	0	0	0.887	4.64593	2	Os04g0386900
LOC_Os03g02400	-2.2399	0.482315	3.42e-06	0.000306947	0.00618868	0	0	0.961	4.64406	2	Os03g0115000
LOC_Os12g12290	-2.25302	0.483604	3.18e-06	0.000290122	0.00997805	0	0	0.937	4.65882	2	Os12g0224400
LOC_Os10g36670	-2.25588	0.484113	3.16e-06	0.000289194	0.0329722	0	0	0.864	4.65983	2	Os10g0510200
LOC_Os05g15630	-2.26613	0.487095	3.28e-06	0.000297868	0.319329	0	0	0.575	4.65234	2	Os05g0245300
LOC_Os02g38220	-2.27446	0.489281	3.34e-06	0.000301831	0.543885	0	0	0.465	4.64857	2	Os02g0595800
LOC_Os04g53950	-2.27494	0.485448	2.78e-06	0.000261825	0.0850697	0	0	0.775	4.68627	2	Os04g0631200
LOC_Os09g37967	-2.27862	0.489151	3.19e-06	0.000290338	0.457761	0	0	0.499	4.65831	2	Os09g0552500
LOC_Os07g47750	-2.28683	0.48707	2.67e-06	0.000254376	0.0350564	0	0	0.86	4.69507	2	Os07g0674400
LOC_Os11g30560	-2.28769	0.488592	2.84e-06	0.000265676	0.629754	0	0	0.431	4.68221	2	Os11g0499600
LOC_Os06g15620	-2.30974	0.52414	1.05e-05	0.000691539	1.13143	11.62	0.0642847	0.29	4.40673	2	Os06g0266800
LOC_Os01g08130	-2.31932	0.490502	2.26e-06	0.000223474	0.073851	0	0	0.789	4.72847	2
LOC_Os08g28880	-2.32231	0.493753	2.56e-06	0.000245979	0.523498	0	0	0.473	4.70338	2	Os08g0376500
LOC_Os03g20760	-2.32395	0.490073	2.12e-06	0.000214538	0.0560861	0	0	0.817	4.74204	2	Os03g0323900
LOC_Os01g56420	-2.33015	0.494242	2.42e-06	0.000235773	0.479981	0	0	0.49	4.7146	2	Os01g0770700
LOC_Os05g01790	-2.33036	0.491748	2.15e-06	0.000216875	0.09785	0	0	0.76	4.73894	2	Os05g0108400
LOC_Os03g57980	-2.33548	0.493354	2.2e-06	0.000219203	0.667994	0	0	0.416	4.73388	2	Os03g0793900
LOC_Os07g37156	-2.34683	0.493974	2.03e-06	0.000207695	0.18762	0	0	0.669	4.75091	2	Os07g0557700
LOC_Os03g56820	-2.35391	0.495992	2.08e-06	0.000212133	0.869974	0	0	0.356	4.74586	2	Os03g0780800
LOC_Os10g40360	-2.35824	0.532787	9.59e-06	0.000646994	1.1467	12.79	0.0731731	0.287	4.42624	2	Os10g0550900
LOC_Os01g15320	-2.36437	0.496646	1.93e-06	0.000200193	0.334641	0	0	0.567	4.76067	2	Os01g0257100
LOC_Os07g49114	-2.367	0.494484	1.69e-06	0.00018215	0.00715825	0	0	0.955	4.78681	2	Os07g0691300
LOC_Os04g37760	-2.37113	0.496214	1.77e-06	0.000188006	0.517538	0	0	0.475	4.77845	2	Os04g0450600
LOC_Os10g40430	-2.37215	0.494821	1.64e-06	0.000177332	3.61232e-06	0	0	1	4.79396	2	Os10g0551800
LOC_Os01g70790	-2.37267	0.496215	1.74e-06	0.000185506	0.148938	0	0	0.7	4.78154	2	Os01g0934100
LOC_Os05g04380	-2.37395	0.495211	1.64e-06	0.000177332	0.0110993	0	0	0.93	4.79382	2	Os05g0134400
LOC_Os02g37500	-2.38552	0.497404	1.62e-06	0.000177138	0.140012	0	0	0.71	4.79595	2	Os02g0587300
LOC_Os02g51950	-2.38887	0.496822	1.52e-06	0.000168352	0.217928	0	0	0.645	4.8083	2	Os02g0756100
LOC_Os07g18154	-2.39174	0.498923	1.64e-06	0.000177332	0.273873	0	0	0.601	4.79381	2	Os07g0282300
LOC_Os08g35210	-2.40394	0.503331	1.79e-06	0.000189122	0.786874	0	0	0.379	4.77607	2	Os08g0453700
LOC_Os02g17320	-2.4065	0.50242	1.67e-06	0.000179801	0.597065	0	0	0.444	4.78982	2	Os02g0273000
LOC_Os02g44710	-2.4093	0.501691	1.57e-06	0.000172371	0.436406	0	0	0.51	4.80235	2	Os02g0667100
LOC_Os10g02380	-2.41219	0.498771	1.32e-06	0.000151955	0.000729549	0	0	0.995	4.83628	2	Os10g0113000
LOC_Os09g32320	-2.41384	0.501696	1.5e-06	0.000166824	0.366913	0	0	0.549	4.81136	2	Os09g0498800
LOC_Os01g71340	-2.41781	0.501511	1.43e-06	0.000160867	0.278373	0	0	0.598	4.82105	2	Os01g0940700
LOC_Os06g20570	-2.42343	0.503787	1.51e-06	0.000166923	0.548369	0	0	0.463	4.81042	2	Os06g0311000
LOC_Os07g07860	-2.425	0.499981	1.23e-06	0.000145808	0.0924052	0	0	0.767	4.85019	2	Os07g0174900
LOC_Os05g04610	-2.42511	0.505689	1.62e-06	0.000177138	0.830421	0	0	0.367	4.79565	2	Os05g0137200
LOC_Os01g02890	-2.42578	0.500053	1.23e-06	0.000145808	0.0905777	0	0	0.769	4.85105	2	Os01g0118300
LOC_Os03g31510	-2.42768	0.500475	1.23e-06	0.000145808	0.171102	0	0	0.682	4.85075	2	Os03g0429000
LOC_Os01g73220	-2.42899	0.502558	1.34e-06	0.000152977	0.677547	0	0	0.412	4.83324	2
LOC_Os07g48390	-2.43274	0.500634	1.18e-06	0.00014263	0.037032	0	0	0.856	4.85931	2	Os07g0682000
LOC_Os06g37440	-2.43334	0.502311	1.27e-06	0.000147533	0.513359	0	0	0.477	4.84428	2	Os06g0571400
LOC_Os06g14220	-2.43378	0.502136	1.25e-06	0.000146275	0.139762	0	0	0.71	4.84684	2	Os06g0252800
LOC_Os03g20720	-2.44541	0.502949	1.16e-06	0.000141801	0.0943089	0	0	0.764	4.86215	2	Os03g0323500
LOC_Os05g20050	-2.44576	0.50191	1.1e-06	0.000136899	0.0241043	0	0	0.883	4.8729	2	Os05g0280200
LOC_Os03g05060	-2.44724	0.504543	1.23e-06	0.000145808	0.297557	0	0	0.587	4.8504	2	Os03g0144300
LOC_Os08g34650	-2.44814	0.504434	1.21e-06	0.000145808	0.26748	0	0	0.606	4.85324	2	Os08g0446301
LOC_Os08g41320	-2.44848	0.50492	1.24e-06	0.000145808	0.336193	0	0	0.566	4.84926	2	Os08g0524800
LOC_Os06g43900	-2.45201	0.50257	1.07e-06	0.000136018	0.0587999	0	0	0.811	4.87895	2	Os06g0647100
LOC_Os12g12720	-2.45393	0.503393	1.09e-06	0.000136899	0.265495	0	0	0.608	4.87478	2	Os12g0228700
LOC_Os12g06220	-2.45736	0.561633	1.21e-05	0.000759624	1.18136	15.35	0.104968	0.281	4.37538	2	Os12g0159000
LOC_Os03g52680	-2.46066	0.508786	1.32e-06	0.000151955	0.758675	0	0	0.386	4.83634	2	Os03g0736900
LOC_Os09g33460	-2.46222	0.503553	1.01e-06	0.00013149	0.042298	0	0	0.845	4.88969	2	Os09g0508500
LOC_Os07g32340	-2.46501	0.507021	1.16e-06	0.000141801	0.407361	0	0	0.526	4.86176	2	Os07g0506600
LOC_Os03g50970	-2.46656	0.507178	1.15e-06	0.000141373	0.407738	0	0	0.526	4.86331	2	Os03g0719000
LOC_Os01g52770	-2.4666	0.505514	1.06e-06	0.000136018	0.488641	0	0	0.487	4.87939	2	Os01g0728100
LOC_Os04g55640	-2.47174	0.507137	1.09e-06	0.000136899	0.321809	0	0	0.574	4.87392	2	Os04g0649900
LOC_Os06g10930	-2.47254	0.507431	1.1e-06	0.000136899	0.803157	0	0	0.374	4.87267	2	Os06g0212100
LOC_Os10g34480	-2.47549	0.504858	9.42e-07	0.000124792	0.0307535	0	0	0.869	4.90334	2	Os10g0486100
LOC_Os07g47210	-2.47577	0.507508	1.07e-06	0.000136018	0.317236	0	0	0.577	4.87829	2	Os07g0668300
LOC_Os06g34120	-2.49112	0.507629	9.23e-07	0.000123174	0.112988	0	0	0.742	4.90736	2	Os06g0531900
LOC_Os05g04440	-2.49821	0.507296	8.45e-07	0.000114526	0.113207	0	0	0.742	4.92456	2	Os05g0134800
LOC_Os12g38140	-2.49967	0.509735	9.4e-07	0.000124759	0.292821	0	0	0.59	4.90387	2	Os12g0569200
LOC_Os06g39912	-2.51208	0.511829	9.2e-07	0.000123043	0.422871	0	0	0.518	4.90805	2	Os06g0601100
LOC_Os10g25140	-2.52302	0.510217	7.61e-07	0.000107203	0.244551	0	0	0.624	4.945	2	Os10g0390600
LOC_Os02g48094	-2.52575	0.510906	7.67e-07	0.000107651	0.0880617	0	0	0.772	4.94367	2	Os02g0710700
LOC_Os09g33490	-2.53542	0.511952	7.33e-07	0.000104261	0.0974929	0	0	0.76	4.95247	2	Os09g0509100
LOC_Os03g05500	-2.54088	0.591425	1.74e-05	0.000983103	1.31128	23.74	0.167468	0.258	4.2962	2	Os03g0149000
LOC_Os03g60340	-2.54791	0.566059	6.76e-06	0.000496629	1.16052	13.83	0.0965097	0.285	4.50115	2	Os03g0817800
LOC_Os02g48450	-2.54895	0.514379	7.22e-07	0.000103529	0.246315	0	0	0.623	4.95539	2	Os02g0715000
LOC_Os01g22230	-2.55311	0.513092	6.49e-07	9.56e-05	0.0224182	0	0	0.886	4.97594	2	Os01g0326000
LOC_Os03g03570	-2.55427	0.51282	6.33e-07	9.49e-05	0.000902789	0	0	0.994	4.98084	2	Os03g0127700
LOC_Os04g40730	-2.56362	0.515526	6.6e-07	9.61e-05	0.547915	0	0	0.463	4.97283	2	Os04g0483500
LOC_Os05g19030	-2.56541	0.520256	8.18e-07	0.000112205	0.90402	0	0	0.347	4.93105	2	Os05g0272800
LOC_Os05g41990	-2.57343	0.517247	6.52e-07	9.56e-05	0.303861	0	0	0.584	4.97523	2	Os05g0499300
LOC_Os09g24690	-2.57373	0.514733	5.73e-07	9.01e-05	0.043726	0	0	0.842	5.00012	2	Os09g0413500
LOC_Os07g46480	-2.57851	0.515218	5.6e-07	8.88e-05	0.0437147	0	0	0.842	5.00469	2	Os07g0658600
LOC_Os01g37000	-2.59533	0.517233	5.23e-07	8.51e-05	0.157419	0	0	0.693	5.01772	2	Os01g0550800
LOC_Os10g07290	-2.59709	0.520469	6.04e-07	9.23e-05	0.895281	0	0	0.349	4.9899	2	Os10g0160100
LOC_Os01g01620	-2.59775	0.522262	6.56e-07	9.58e-05	0.69618	0	0	0.405	4.97404	2	Os01g0105900
LOC_Os03g05530	-2.60631	0.521953	5.93e-07	9.14e-05	0.510224	0	0	0.478	4.99338	2	Os03g0149300
LOC_Os04g46400	-2.60947	0.520398	5.32e-07	8.57e-05	0.592158	0	0	0.446	5.01437	2	Os04g0549700
LOC_Os08g34150	-2.6176	0.519384	4.66e-07	7.84e-05	0.00263702	0	0	0.983	5.03981	2	Os08g0440100
LOC_Os06g05080	-2.62131	0.52543	6.07e-07	9.23e-05	0.814728	0	0	0.371	4.98889	2	Os06g0142700
LOC_Os02g50600	-2.62344	0.521764	4.96e-07	8.26e-05	0.576272	0	0	0.452	5.02801	2	Os02g0739400
LOC_Os01g03630	-2.63313	0.524802	5.24e-07	8.51e-05	0.524851	0	0	0.472	5.01738	2	Os01g0127000
LOC_Os02g50810	-2.64158	0.522052	4.19e-07	7.23e-05	0.182715	0	0	0.673	5.05999	2	Os02g0741700
LOC_Os04g39010	-2.67228	0.526122	3.79e-07	6.76e-05	0.125802	0	0	0.727	5.07919	2	Os04g0464100
LOC_Os02g50970	-2.67271	0.526282	3.8e-07	6.76e-05	0.141126	0	0	0.709	5.07848	2	Os02g0743500
LOC_Os01g51840	-2.68506	0.526348	3.37e-07	6.25e-05	0.0043267	0	0	0.973	5.1013	2	Os01g0716200
LOC_Os03g46860	-2.68657	0.530723	4.15e-07	7.2e-05	0.585462	0	0	0.448	5.06209	2	Os03g0671800
LOC_Os05g30820	-2.69289	0.533159	4.4e-07	7.47e-05	0.863101	0	0	0.358	5.05082	2	Os05g0371600
LOC_Os03g58110	-2.70334	0.528269	3.1e-07	5.89e-05	0.00599405	0	0	0.962	5.11737	2	Os03g0795300
LOC_Os12g05580	-2.70726	0.548127	7.85e-07	0.000108945	1.04014	3.86	0.0257407	0.309	4.93911	2	Os12g0151750
LOC_Os05g20100	-2.71165	0.530405	3.18e-07	5.99e-05	0.152819	0	0	0.697	5.11242	2	Os05g0280500
LOC_Os02g43290	-2.71618	0.53015	3e-07	5.77e-05	0.0599633	0	0	0.809	5.12342	2	Os02g0648100
LOC_Os09g18450	-2.72978	0.53183	2.85e-07	5.67e-05	0.347604	0	0	0.56	5.1328	2	Os09g0353700
LOC_Os01g45990	-2.73012	0.532234	2.9e-07	5.71e-05	0.43553	0	0	0.511	5.12955	2	Os01g0648000
LOC_Os06g09870	-2.7347	0.531326	2.65e-07	5.42e-05	0.0610914	0	0	0.806	5.14693	2	Os06g0199000
LOC_Os03g44050	-2.75733	0.539239	3.16e-07	5.99e-05	0.756891	0	0	0.387	5.11337	2	Os03g0642600
LOC_Os01g65100	-2.7588	0.533971	2.38e-07	5.03e-05	0.00175414	0	0	0.989	5.16658	2	Os01g0871500
LOC_Os05g27660	-2.78321	0.536806	2.16e-07	4.66e-05	0.0221658	0	0	0.887	5.18475	2	Os05g0342900
LOC_Os10g38720	-2.78805	0.537993	2.19e-07	4.68e-05	0.0994508	0	0	0.758	5.18231	2	Os10g0530600
LOC_Os06g13830	-2.79069	0.587321	2.02e-06	0.000207695	1.13799	12.13	0.091879	0.289	4.75155	2	Os06g0247900
LOC_Os09g32050	-2.81459	0.540801	1.95e-07	4.36e-05	0.356611	0	0	0.555	5.20449	2	Os09g0493800
LOC_Os01g70840	-2.84014	0.542582	1.65e-07	3.88e-05	0.00366309	0	0	0.977	5.2345	2	Os01g0934700
LOC_Os08g43160	-2.84468	0.662215	1.74e-05	0.000983242	1.37607	27.33	0.257728	0.247	4.29571	2	Os08g0544800
LOC_Os04g52320	-2.86367	0.550897	2.01e-07	4.42e-05	0.810443	0	0	0.372	5.19821	2	Os04g0613200
LOC_Os05g48890	-2.90833	0.551607	1.35e-07	3.45e-05	0.533682	0	0	0.469	5.27247	2	Os05g0563550
LOC_Os01g16450	-2.91716	0.551365	1.22e-07	3.19e-05	0.261316	0	0	0.611	5.2908	2	Os01g0270300
LOC_Os07g04930	-2.92573	0.556464	1.46e-07	3.59e-05	0.641841	0	0	0.426	5.25771	2	Os07g0142200
LOC_Os11g14190	-2.9317	0.572237	3e-07	5.77e-05	1.03858	3.71	0.0271804	0.31	5.12323	2	Os11g0247000
LOC_Os02g47780	-2.93905	0.557102	1.32e-07	3.43e-05	0.985836	0	0	0.324	5.27562	2	Os02g0706900
LOC_Os11g31570	-2.95024	0.606874	1.17e-06	0.000141801	1.14056	12.32	0.100044	0.288	4.86136	2	Os11g0514800
LOC_Os05g38350	-2.96043	0.630501	2.66e-06	0.000254376	1.26438	20.91	0.167959	0.267	4.69536	2	Os05g0457800
LOC_Os05g05270	-2.96576	0.559583	1.16e-07	3.08e-05	0.461818	0	0	0.497	5.29995	2	Os05g0144900
LOC_Os11g31940	-2.97766	0.559401	1.02e-07	2.79e-05	0.593603	0	0	0.445	5.32294	2	Os11g0521000
LOC_Os01g42520	-3.01196	0.562489	8.57e-08	2.47e-05	0.165022	0	0	0.687	5.35469	2	Os01g0611000
LOC_Os02g41904	-3.01661	0.561343	7.7e-08	2.31e-05	0.0292123	0	0	0.872	5.37392	2	Os02g0629800
LOC_Os10g37350	-3.01809	0.644453	2.82e-06	0.000264863	1.291	22.54	0.189199	0.262	4.68319	2	Os10g0517800
LOC_Os11g04290	-3.04584	0.564907	6.98e-08	2.13e-05	0.015946	0	0	0.9	5.39175	2	Os11g0138300
LOC_Os01g33090	-3.04716	0.571109	9.53e-08	2.65e-05	0.849944	0	0	0.361	5.33551	2	Os01g0514700
LOC_Os03g57970	-3.05089	0.565153	6.73e-08	2.09e-05	0.0618165	0	0	0.805	5.39834	2	Os03g0793800
LOC_Os11g10290	-3.05111	0.569036	8.24e-08	2.41e-05	0.481487	0	0	0.49	5.36189	2	Os11g0208800
LOC_Os02g34560	-3.06636	0.567706	6.62e-08	2.08e-05	0.0737164	0	0	0.789	5.40132	2	Os02g0550600
LOC_Os03g05560	-3.09336	0.573214	6.79e-08	2.09e-05	0.816035	0	0	0.371	5.39652	2	Os03g0149700
LOC_Os06g42800	-3.09357	0.57058	5.9e-08	1.9e-05	0.258371	0	0	0.613	5.42179	2	Os06g0634500
LOC_Os01g61160	-3.10175	0.570792	5.51e-08	1.79e-05	0.0800676	0	0	0.781	5.43412	2	Os01g0827300
LOC_Os03g58790	-3.13381	0.574283	4.84e-08	1.62e-05	0.0636998	0	0	0.801	5.45691	2	Os03g0802500
LOC_Os02g18390	-3.15254	0.716076	1.07e-05	0.000699081	1.41793	29.47	0.325674	0.24	4.40252	2	Os02g0284800
LOC_Os10g31670	-3.18287	0.584573	5.19e-08	1.71e-05	0.616111	0	0	0.436	5.44477	2	Os10g0454300
LOC_Os06g16350	-3.22608	0.584602	3.42e-08	1.28e-05	0.0804118	0	0	0.781	5.51842	2	Os06g0274800
LOC_Os06g43600	-3.22787	0.586584	3.74e-08	1.35e-05	0.483544	0	0	0.489	5.50283	2	Os06g0643500
LOC_Os08g44640	-3.23608	0.589429	4.02e-08	1.43e-05	0.458815	0	0	0.498	5.49019	2	Os08g0560500
LOC_Os03g29930	-3.24607	0.586722	3.16e-08	1.23e-05	0.0374734	0	0	0.855	5.53256	2	Os03g0412400
LOC_Os05g33430	-3.24756	0.588507	3.42e-08	1.28e-05	0.423465	0	0	0.517	5.5183	2	Os05g0403300
LOC_Os11g05450	-3.25737	0.588733	3.15e-08	1.23e-05	0.235261	0	0	0.631	5.53285	2	Os11g0152025
LOC_Os10g39740	-3.26279	0.605563	7.12e-08	2.16e-05	1.02612	2.55	0.0210711	0.313	5.38803	2	Os10g0543800
LOC_Os08g04370	-3.28504	0.666685	8.33e-07	0.000113435	1.19829	16.55	0.162108	0.278	4.92742	2	Os08g0138200
LOC_Os12g04350	-3.28936	0.596749	3.54e-08	1.32e-05	0.64327	0	0	0.426	5.51214	2	Os12g0137933
LOC_Os04g52780	-3.30445	0.597509	3.2e-08	1.23e-05	0.920786	0	0	0.342	5.53037	2	Os04g0618700
LOC_Os12g40890	-3.31383	0.594934	2.55e-08	1.03e-05	0.196197	0	0	0.662	5.57008	2	Os12g0601300
LOC_Os03g01270	-3.32942	0.596135	2.34e-08	9.72e-06	0.000895265	0	0	0.994	5.58502	2	Os03g0102700
LOC_Os08g37840	-3.33246	0.600822	2.91e-08	1.17e-05	0.942099	0	0	0.336	5.5465	2	Os08g0485000
LOC_Os09g28690	-3.33648	0.756823	1.04e-05	0.000689089	1.46697	31.83	0.392527	0.231	4.40854	2	Os09g0461500
LOC_Os07g40910	-3.339	0.597169	2.25e-08	9.44e-06	0.0108448	0	0	0.931	5.59138	2	Os07g0600200
LOC_Os08g24790	-3.35656	0.751904	8.04e-06	0.000567538	1.44052	30.58	0.37302	0.236	4.46408	2	Os08g0335600
LOC_Os12g39860	-3.46548	0.613578	1.62e-08	7.37e-06	0.467304	0	0	0.495	5.64799	2	Os12g0589100
LOC_Os08g01940	-3.4676	0.616076	1.82e-08	7.96e-06	0.498815	0	0	0.483	5.62852	2	Os08g0111200
LOC_Os01g43100	-3.46897	0.61452	1.65e-08	7.38e-06	0.269742	0	0	0.604	5.645	2	Os01g0618200
LOC_Os03g59570	-3.47928	0.618223	1.82e-08	7.96e-06	0.608058	0	0	0.44	5.62788	2	Os03g0810100
LOC_Os06g37560	-3.52701	0.729717	1.34e-06	0.000152977	1.29251	22.63	0.26396	0.262	4.83339	2	Os06g0573600
LOC_Os06g43170	-3.52806	0.62064	1.31e-08	6.12e-06	0.180905	0	0	0.674	5.68456	2	Os06g0638500
LOC_Os12g40900	-3.5751	0.624988	1.06e-08	5.65e-06	0.210261	0	0	0.651	5.72028	2	Os12g0601400
LOC_Os02g52370	-3.58167	0.630025	1.31e-08	6.12e-06	0.596645	0	0	0.444	5.68497	2	Os02g0761200
LOC_Os12g24580	-3.58397	0.627997	1.15e-08	5.8e-06	0.292021	0	0	0.591	5.70698	2	Os12g0433700
LOC_Os01g09010	-3.62344	0.63044	9.06e-09	5.17e-06	0.171813	0	0	0.682	5.74748	2	Os01g0185300
LOC_Os06g37020	-3.63347	0.634783	1.04e-08	5.65e-06	0.423841	0	0	0.517	5.72396	2	Os06g0566500
LOC_Os01g58970	-3.64003	0.843642	1.6e-05	0.000921949	0	0	0	0.999	4.31466	1	Os01g0803900
LOC_Os10g33460	-3.65743	0.634593	8.24e-09	4.75e-06	0.0540999	0	0	0.821	5.76343	2	Os10g0474100
LOC_Os06g51320	-3.65776	0.846358	1.55e-05	0.000909223	0	0	0	0.999	4.32177	1	Os06g0729400
LOC_Os02g14770	-3.74882	0.645824	6.45e-09	3.93e-06	0.109855	0	0	0.746	5.80471	2	Os02g0244700
LOC_Os11g26190	-3.8038	0.828816	4.44e-06	0.000373663	1.57854	36.65	0.509804	0.211	4.58944	2	Os11g0448700
LOC_Os05g34030	-3.81	0.651969	5.1e-09	3.3e-06	0.00380376	0	0	0.976	5.84384	2	Os05g0411100
LOC_Os04g37680	-3.81001	0.869861	1.19e-05	0.000748687	0	0	0	0.999	4.38002	1
LOC_Os09g30130	-3.83058	0.873061	1.15e-05	0.000729477	2.58733e-31	0	0	1	4.38753	1	Os09g0478300
LOC_Os02g09930	-3.85903	0.657711	4.43e-09	3.13e-06	0.0566774	0	0	0.816	5.86736	2	Os02g0192500
LOC_Os02g20360	-3.86538	0.766548	4.59e-07	7.77e-05	1.2626	20.8	0.269782	0.267	5.04258	2	Os02g0306401
LOC_Os07g38590	-3.91196	0.663902	3.81e-09	2.92e-06	0.00914428	0	0	0.942	5.89239	2	Os07g0573400
LOC_Os03g10240	-3.92117	0.769974	3.53e-07	6.4e-05	1.25043	20.03	0.262655	0.269	5.0926	2	Os03g0199100
LOC_Os02g04070	-3.93777	0.889818	9.63e-06	0.000647977	0	0	0	0.999	4.42537	1
LOC_Os01g48710	-3.95672	0.822253	1.49e-06	0.000166598	1.38389	27.74	0.409467	0.245	4.81205	2	Os01g0678800
LOC_Os02g03870	-3.96248	0.675262	4.41e-09	3.13e-06	0.607164	0	0	0.44	5.86807	2	Os02g0131400
LOC_Os12g08900	-3.98505	0.680013	4.62e-09	3.13e-06	0.868008	0	0	0.356	5.86025	2	Os12g0191300
LOC_Os08g43870	-4.0048	0.900369	8.67e-06	0.000599607	0	0	0	0.999	4.44796	1	Os08g0553000
LOC_Os06g24850	-4.06183	0.909387	7.95e-06	0.000561757	0	0	0	0.999	4.46656	1	Os06g0355300
LOC_Os09g31990	-4.08242	0.914938	8.12e-06	0.000570941	1.60126	37.55	0.675948	0.207	4.46196	2	Os09g0492900
LOC_Os05g04820	-4.15874	0.837432	6.83e-07	9.85e-05	1.34189	25.48	0.392471	0.253	4.96606	2	Os05g0140100
LOC_Os12g01560	-4.16474	0.925753	6.84e-06	0.000500195	0	0	0	0.999	4.49876	1	Os12g0106300
LOC_Os10g26940	-4.20704	0.871557	1.39e-06	0.000157149	1.5129	33.9	0.52202	0.223	4.82704	2	Os10g0409400
LOC_Os12g03830	-4.2307	0.936305	6.23e-06	0.000472492	0	0	0	0.999	4.51851	1	Os12g0132500
LOC_Os07g24830	-4.28451	0.944946	5.78e-06	0.00044449	0	0	0	0.999	4.53413	1	Os07g0429700
LOC_Os03g52860	-4.32869	0.714697	1.39e-09	1.54e-06	0.0146618	0	0	0.907	6.05668	2	Os03g0738600
LOC_Os06g49770	-4.43002	0.729027	1.23e-09	1.5e-06	0.206867	0	0	0.654	6.07662	2	Os06g0711900
LOC_Os06g02210	-4.44219	0.734062	1.43e-09	1.54e-06	0.620562	0	0	0.435	6.05152	2	Os06g0112100
LOC_Os05g33410	-4.47737	0.976152	4.5e-06	0.000376372	0	0	0	0.999	4.58676	1	Os05g0403000
LOC_Os01g09850	-4.5513	0.747587	1.14e-09	1.46e-06	0.613243	0	0	0.438	6.08799	2	Os01g0195000
LOC_Os10g23050	-4.55523	0.742384	8.47e-10	1.23e-06	0.00025921	0	0	0.998	6.13595	2	Os10g0376900
LOC_Os03g49260	-4.63274	0.752182	7.32e-10	1.23e-06	0.057951	0	0	0.813	6.15907	2	Os03g0699700
LOC_Os07g25060	-4.63591	1.00206	3.72e-06	0.000325959	0	0	0	0.999	4.62636	1	Os07g0432333
LOC_Os04g43560	-4.6514	0.754693	7.12e-10	1.23e-06	0.0180317	0	0	0.895	6.1633	2	Os04g0515900
LOC_Os03g48060	-4.68065	0.765001	9.45e-10	1.31e-06	0.753397	0	0	0.388	6.11849	2	Os03g0685300
LOC_Os03g60810	-4.69019	0.760184	6.84e-10	1.23e-06	0.198681	0	0	0.66	6.16981	2	Os03g0823000
LOC_Os04g59160	-4.7111	0.761841	6.26e-10	1.23e-06	2.21841e-05	0	0	1	6.18384	2	Os04g0688200
LOC_Os11g16960	-4.89729	0.786892	4.86e-10	1.1e-06	0.289402	0	0	0.592	6.22359	2	Os11g0269900
LOC_Os01g02940	-4.91582	0.790172	4.93e-10	1.1e-06	0.422796	0	0	0.518	6.2212	2	Os01g0119050
LOC_Os03g09980	-5.27847	0.839428	3.21e-10	9.65e-07	0.559327	0	0	0.459	6.28818	2	Os03g0196000
LOC_Os07g47960	-5.77656	1.00714	9.71e-09	5.43e-06	1.22972	18.68	0.385295	0.273	5.73563	2	Os07g0676600
LOC_Os10g04450	-6.51883	1.3226	8.27e-07	0.000112934	0	0	0	0.999	4.92878	1	Os10g0133600
LOC_Os02g10500	-6.62396	1.53419	1.58e-05	0.00092061	0	0	0	0.999	4.31756	1	Os02g0198500
LOC_Os02g37190	-6.69414	1.02982	8.02e-11	5.26e-07	0.940577	0	0	0.337	6.5003	2	Os02g0582900
LOC_Os02g58320	-7.90017	1.79662	1.1e-05	0.000706829	0	0	0	0.999	4.39724	1
LOC_Os05g43980	-10.1951	2.27731	7.58e-06	0.000540432	0	0	0	0.999	4.47681	1
LOC_Os07g03458	-20.4677	4.47659	4.83e-06	0.000392937	6.29833e-31	0	0	1	4.57215	1	Os07g0126301
Upregulated genes (648)
LOC_Os03g61150	1.96431	0.457142	1.73e-05	0.000981916	0.000133152	0	0	0.999	4.29693	2	Os03g0826800
LOC_Os12g05650	1.96709	0.457813	1.73e-05	0.000981916	0.250027	0	0	0.62	4.29671	2	Os12g0152700
LOC_Os04g44750	1.96948	0.457534	1.67e-05	0.000959899	0.00397706	0	0	0.975	4.30456	2	Os04g0529800
LOC_Os03g55150	1.97095	0.458	1.68e-05	0.000963127	0.201203	0	0	0.658	4.30338	2	Os03g0758800
LOC_Os01g02730	1.97266	0.458121	1.66e-05	0.000954759	0.191272	0	0	0.666	4.30598	2	Os01g0116800
LOC_Os04g25570	1.97429	0.459456	1.73e-05	0.000981916	0.54263	0	0	0.465	4.29702	2	Os04g0321800
LOC_Os01g34700	1.97541	0.460161	1.76e-05	0.000992721	0.267533	0	0	0.606	4.29288	2	Os01g0531500
LOC_Os11g32870	1.97681	0.460292	1.75e-05	0.000985982	0.268947	0	0	0.605	4.29469	2	Os11g0533000
LOC_Os02g19650	1.97909	0.458697	1.6e-05	0.000921949	0.0144249	0	0	0.909	4.31458	2	Os02g0299300
LOC_Os04g51792	1.98406	0.461051	1.68e-05	0.000963127	0.288687	0	0	0.592	4.30334	2	Os04g0607000
LOC_Os03g18620	1.98448	0.459647	1.58e-05	0.00092061	0.0698818	0	0	0.793	4.31741	2	Os03g0297700
LOC_Os07g02760	1.98586	0.460284	1.6e-05	0.000921949	0.143282	0	0	0.706	4.31443	2	Os07g0118800
LOC_Os04g58240	1.98644	0.459135	1.52e-05	0.000898005	0.121069	0	0	0.733	4.32648	2	Os04g0679100
LOC_Os09g32020	1.98701	0.460735	1.61e-05	0.000928227	0.196768	0	0	0.662	4.31269	2	Os09g0493500
LOC_Os07g36490	1.99281	0.460264	1.49e-05	0.000887848	0.309893	0	0	0.581	4.32972	2	Os07g0549800
LOC_Os03g01750	1.99304	0.460267	1.49e-05	0.000886963	0.052856	0	0	0.823	4.33018	2	Os03g0107800
LOC_Os02g46956	1.99344	0.46336	1.69e-05	0.000965297	0.537857	0	0	0.467	4.30213	2	Os02g0697200
LOC_Os08g35880	1.99366	0.462019	1.6e-05	0.000921949	0.308617	0	0	0.581	4.31511	2	Os08g0460900
LOC_Os12g32280	1.99612	0.461482	1.52e-05	0.000900237	0.57102	0	0	0.454	4.32545	2	Os12g0507500
LOC_Os01g03730	1.99681	0.46043	1.45e-05	0.000866294	0.0326376	0	0	0.865	4.33684	2	Os01g0128200
LOC_Os02g57510	2.00022	0.463102	1.57e-05	0.000917088	0.897513	0	0	0.348	4.31918	2	Os02g0820700
LOC_Os11g30910	2.0011	0.460508	1.39e-05	0.000841634	0.152542	0	0	0.697	4.34543	2	Os11g0505300
LOC_Os02g06570	2.00262	0.462443	1.49e-05	0.00088657	0.249003	0	0	0.621	4.33053	2	Os02g0161000
LOC_Os03g14570	2.00467	0.461443	1.4e-05	0.000844769	0.34932	0	0	0.559	4.34434	2	Os03g0249700
LOC_Os08g07490	2.00554	0.461857	1.41e-05	0.000849605	0.119355	0	0	0.735	4.34235	2	Os08g0171700
LOC_Os01g71420	2.00824	0.464348	1.53e-05	0.000900609	0.482215	0	0	0.489	4.32487	2	Os01g0941800
LOC_Os02g10840	2.00905	0.461041	1.31e-05	0.000805997	0.000999602	0	0	0.994	4.35763	2	Os02g0202800
LOC_Os06g32650	2.01422	0.462418	1.33e-05	0.000811649	0.0900253	0	0	0.769	4.35585	2
LOC_Os12g04924	2.01574	0.46204	1.28e-05	0.000793005	0.233062	0	0	0.633	4.36269	2	Os12g0143100
LOC_Os08g17294	2.01604	0.46159	1.26e-05	0.000778383	0.0419542	0	0	0.846	4.36759	2	Os08g0274700
LOC_Os02g05244	2.01749	0.467374	1.58e-05	0.00092061	0.864523	0	0	0.357	4.31665	2	Os02g0145500
LOC_Os06g39600	2.01827	0.462681	1.29e-05	0.000794161	0.0769985	0	0	0.785	4.36212	2	Os06g0597200
LOC_Os07g08810	2.02185	0.46377	1.3e-05	0.000799707	0.189549	0	0	0.668	4.3596	2	Os07g0185700
LOC_Os04g54630	2.0227	0.463062	1.25e-05	0.000778383	0.355307	0	0	0.555	4.36809	2	Os04g0639200
LOC_Os05g33620	2.02751	0.462884	1.19e-05	0.000748687	0.166109	0	0	0.686	4.38016	2	Os05g0406000
LOC_Os03g59540	2.02761	0.463075	1.19e-05	0.000752053	0.0239086	0	0	0.883	4.37858	2	Os03g0809800
LOC_Os08g06250	2.02848	0.462916	1.18e-05	0.000744077	0.0037762	0	0	0.976	4.38196	2	Os08g0159100
LOC_Os01g66520	2.03079	0.463446	1.18e-05	0.000744077	0.254617	0	0	0.616	4.38193	2	Os01g0888700
LOC_Os04g31900	2.03319	0.468619	1.43e-05	0.000860031	0.835955	0	0	0.365	4.33868	2	Os04g0388500
LOC_Os04g44570	2.03596	0.468268	1.37e-05	0.000835115	0.73112	0	0	0.394	4.34786	2	Os04g0527900
LOC_Os01g74190	2.03803	0.463534	1.1e-05	0.000707688	0.0257754	0	0	0.879	4.39672	2	Os01g0973400
LOC_Os02g35170	2.04131	0.463968	1.08e-05	0.000704864	0.000161025	0	0	0.999	4.39968	2	Os02g0557700
LOC_Os04g02000	2.04131	0.463873	1.08e-05	0.000703639	0.00376167	0	0	0.976	4.40058	2	Os04g0110600
LOC_Os10g11340	2.04248	0.467644	1.26e-05	0.000778383	0.522827	0	0	0.473	4.36759	2	Os10g0190800
LOC_Os02g49190	2.04275	0.466073	1.17e-05	0.000742511	0.258298	0	0	0.613	4.3829	2	Os02g0723700
LOC_Os01g11880	2.04284	0.463978	1.07e-05	0.000698771	0.0472254	0	0	0.835	4.40288	2	Os01g0217800
LOC_Os03g50270	2.04325	0.466134	1.17e-05	0.000742511	0.690794	0	0	0.407	4.3834	2	Os03g0710600
LOC_Os05g46220	2.04392	0.464142	1.06e-05	0.000698771	0.08581	0	0	0.774	4.40365	2	Os05g0539600
LOC_Os10g10360	2.04438	0.467188	1.21e-05	0.00075897	0.417098	0	0	0.521	4.37592	2	Os10g0183000
LOC_Os09g26550	2.04915	0.469858	1.29e-05	0.000795401	0.801142	0	0	0.375	4.36122	2	Os09g0436400
LOC_Os03g55850	2.05155	0.470429	1.29e-05	0.000795401	0.863133	0	0	0.358	4.36103	2	Os03g0767800
LOC_Os03g19570	2.05383	0.467217	1.1e-05	0.000708833	0.282339	0	0	0.596	4.39589	2	Os03g0308850
LOC_Os03g16000	2.05529	0.465346	1e-05	0.000666187	0.00621781	0	0	0.961	4.41668	2	Os03g0266700
LOC_Os08g24840	2.05598	0.466873	1.06e-05	0.000698771	0.197703	0	0	0.661	4.40372	2	Os08g0336200
LOC_Os06g37224	2.05782	0.471169	1.26e-05	0.000778383	0.893436	0	0	0.349	4.36748	2	Os06g0568600
LOC_Os10g28000	2.05801	0.467398	1.07e-05	0.000698771	0.251374	0	0	0.619	4.40311	2	Os10g0415300
LOC_Os05g46520	2.0633	0.46919	1.09e-05	0.000706829	0.467184	0	0	0.495	4.39757	2	Os05g0542900
LOC_Os01g15900	2.06489	0.466342	9.52e-06	0.00064379	0.204782	0	0	0.655	4.42785	2	Os01g0264000
LOC_Os07g35060	2.06732	0.467435	9.75e-06	0.000655234	0.461204	0	0	0.498	4.42269	2	Os07g0535200
LOC_Os01g54100	2.06762	0.469028	1.04e-05	0.000689089	0.375242	0	0	0.544	4.4083	2	Os01g0744300
LOC_Os05g33140	2.06871	0.47276	1.21e-05	0.00075897	0.999024	0	0	0.321	4.37582	2	Os05g0399400
LOC_Os05g45070	2.06997	0.468261	9.85e-06	0.000660132	0.618088	0	0	0.436	4.42054	2	Os05g0526700
LOC_Os05g01990	2.07087	0.467297	9.35e-06	0.000635366	0.0656411	0	0	0.798	4.4316	2	Os05g0110500
LOC_Os12g38430	2.07207	0.471217	1.1e-05	0.000706829	0.677353	0	0	0.412	4.39728	2	Os12g0572400
LOC_Os10g41650	2.07317	0.471725	1.11e-05	0.000708833	0.747942	0	0	0.389	4.39486	2	Os10g0566300
LOC_Os11g33110	2.07345	0.470474	1.05e-05	0.000691022	0.528835	0	0	0.471	4.40716	2	Os11g0537350
LOC_Os08g42940	2.07358	0.468522	9.61e-06	0.000647555	0.207667	0	0	0.653	4.42578	2	Os08g0542300
LOC_Os12g30020	2.0744	0.47277	1.15e-05	0.000729477	0.910263	0	0	0.345	4.38775	2	Os12g0485400
LOC_Os10g04540	2.07507	0.468225	9.35e-06	0.000635366	0.485615	0	0	0.488	4.43179	2	Os10g0134700
LOC_Os04g47170	2.07734	0.472009	1.08e-05	0.000702956	0.731444	0	0	0.394	4.40106	2	Os04g0559100
LOC_Os04g47830	2.07836	0.472864	1.11e-05	0.000708833	0.86382	0	0	0.358	4.39525	2	Os04g0566100
LOC_Os12g42140	2.07904	0.467334	8.64e-06	0.000599402	0.103051	0	0	0.754	4.44873	2	Os12g0615800
LOC_Os06g48590	2.08049	0.469279	9.28e-06	0.000633105	0.635266	0	0	0.429	4.43337	2	Os06g0699400
LOC_Os03g58840	2.08425	0.468389	8.59e-06	0.000597143	0.297959	0	0	0.587	4.44982	2	Os03g0803000
LOC_Os03g18680	2.08598	0.470666	9.34e-06	0.000635366	0.861098	0	0	0.358	4.43197	2	Os03g0298300
LOC_Os01g40750	2.08612	0.46998	9.05e-06	0.000618732	0.25816	0	0	0.613	4.43875	2	Os01g0590200
LOC_Os09g36220	2.08668	0.474256	1.08e-05	0.000704864	0.974083	0	0	0.327	4.39991	2	Os09g0532400
LOC_Os04g14790	2.09105	0.473332	9.97e-06	0.000664679	0.744193	0	0	0.39	4.41772	2	Os04g0224900
LOC_Os01g03650	2.09326	0.468598	7.93e-06	0.000561168	0.00016977	0	0	0.999	4.46706	2	Os01g0127300
LOC_Os01g41220	2.09473	0.471018	8.7e-06	0.000600461	0.29909	0	0	0.587	4.44724	2	Os01g0595400
LOC_Os01g74152	2.09583	0.469128	7.91e-06	0.000560742	0.0168461	0	0	0.898	4.46751	2	Os01g0973000
LOC_Os01g72200	2.09725	0.469039	7.77e-06	0.000552852	0.00124054	0	0	0.992	4.47139	2	Os01g0950800
LOC_Os03g20120	2.10315	0.472848	8.67e-06	0.000599607	0.473829	0	0	0.493	4.44783	2	Os03g0316200
LOC_Os03g53270	2.10327	0.471523	8.17e-06	0.000573847	0.255722	0	0	0.615	4.46059	2	Os03g0744600
LOC_Os08g35900	2.10627	0.469682	7.31e-06	0.000524375	0.0157291	0	0	0.9	4.48447	2	Os08g0461000
LOC_Os03g08800	2.10979	0.474312	8.66e-06	0.000599607	0.618313	0	0	0.436	4.44811	2	Os03g0186950
LOC_Os01g53060	2.11034	0.474229	8.59e-06	0.000597143	0.595793	0	0	0.444	4.45004	2	Os01g0730800
LOC_Os05g36290	2.11213	0.470255	7.07e-06	0.000512752	0.0663455	0	0	0.797	4.49146	2	Os05g0438800
LOC_Os05g04860	2.11428	0.472025	7.49e-06	0.00053593	0.178125	0	0	0.677	4.47917	2	Os05g0140600
LOC_Os07g27350	2.11463	0.475563	8.72e-06	0.000600776	0.756591	0	0	0.387	4.44658	2	Os07g0457300
LOC_Os01g16000	2.11778	0.470724	6.83e-06	0.000500195	0.0231943	0	0	0.885	4.49898	2	Os01g0264700
LOC_Os11g38870	2.11801	0.472422	7.35e-06	0.00052638	0.18672	0	0	0.67	4.48329	2	Os11g0601650
LOC_Os09g25410	2.11973	0.472452	7.24e-06	0.000521695	0.529088	0	0	0.471	4.48665	2	Os09g0421500
LOC_Os10g05800	2.12632	0.476426	8.08e-06	0.000568754	0.720007	0	0	0.397	4.46306	2	Os10g0148800
LOC_Os08g03550	2.12979	0.474699	7.24e-06	0.000521695	0.376363	0	0	0.544	4.48661	2	Os08g0129500
LOC_Os02g20270	2.1303	0.474198	7.04e-06	0.000511207	0.287845	0	0	0.593	4.49244	2	Os02g0305600
LOC_Os05g45320	2.13109	0.472332	6.43e-06	0.000479446	0.0161142	0	0	0.899	4.51185	2	Os05g0529400
LOC_Os01g46590	2.13156	0.475122	7.25e-06	0.000521695	0.418999	0	0	0.52	4.48634	2	Os01g0654200
LOC_Os03g58530	2.13212	0.472214	6.33e-06	0.000475997	0.00122107	0	0	0.992	4.51515	2	Os03g0799600
LOC_Os02g30620	2.13234	0.47406	6.86e-06	0.000501179	0.646242	0	0	0.425	4.49805	2	Os02g0510000
LOC_Os09g27660	2.13305	0.472251	6.28e-06	0.000473702	0.105726	0	0	0.751	4.51677	2	Os09g0449500
LOC_Os04g41620	2.13567	0.47341	6.44e-06	0.000479479	0.0953184	0	0	0.763	4.51124	2	Os04g0493400
LOC_Os05g15530	2.13593	0.473199	6.37e-06	0.000478324	0.325953	0	0	0.572	4.51382	2	Os05g0244700
LOC_Os02g50320	2.13829	0.474678	6.65e-06	0.000490382	0.247818	0	0	0.621	4.50471	2	Os02g0736100
LOC_Os02g15250	2.14012	0.474326	6.42e-06	0.000479446	0.529283	0	0	0.471	4.51192	2	Os02g0250600
LOC_Os10g28360	2.14166	0.474927	6.5e-06	0.000482861	0.648384	0	0	0.424	4.50946	2	Os10g0419500
LOC_Os11g03620	2.14341	0.477121	7.04e-06	0.000511207	0.570112	0	0	0.455	4.49239	2	Os11g0130600
LOC_Os05g27530	2.14548	0.473822	5.95e-06	0.000454906	0.250901	0	0	0.619	4.52803	2	Os05g0341600
LOC_Os06g28590	2.14907	0.47512	6.09e-06	0.000463401	0.163694	0	0	0.688	4.52322	2	Os06g0480000
LOC_Os09g26920	2.15194	0.474362	5.72e-06	0.000440176	0.0276932	0	0	0.875	4.5365	2	Os09g0441000
LOC_Os07g44210	2.15268	0.478769	6.92e-06	0.000504657	0.70387	0	0	0.402	4.49629	2	Os07g0636200
LOC_Os07g09384	2.15468	0.477621	6.44e-06	0.000479479	0.479346	0	0	0.49	4.51128	2	Os07g0191600
LOC_Os01g33784	2.15615	0.498406	1.52e-05	0.000898636	1.06433	6.04	0.0326445	0.303	4.32608	2	Os01g0521400
LOC_Os09g11240	2.15896	0.474501	5.37e-06	0.000420952	0.0308488	0	0	0.869	4.54996	2	Os09g0284300
LOC_Os02g35880	2.15898	0.475521	5.62e-06	0.000435046	0.381827	0	0	0.541	4.54024	2	Os02g0566900
LOC_Os03g27980	2.16353	0.480781	6.79e-06	0.000498563	0.875572	0	0	0.354	4.50003	2	Os03g0397600
LOC_Os11g02320	2.16384	0.476179	5.51e-06	0.000429345	0.119512	0	0	0.734	4.54418	2	Os11g0114700
LOC_Os02g35860	2.16401	0.475928	5.44e-06	0.000425031	0.0829064	0	0	0.778	4.54692	2	Os02g0566700
LOC_Os07g40460	2.16923	0.480137	6.24e-06	0.000473108	0.674911	0	0	0.413	4.51793	2	Os07g0595800
LOC_Os05g38160	2.16928	0.480705	6.4e-06	0.000478825	0.770694	0	0	0.383	4.51271	2	Os05g0455600
LOC_Os06g07780	2.17075	0.475658	5.03e-06	0.000405462	0.00147957	0	0	0.991	4.56367	2	Os06g0174400
LOC_Os10g03550	2.1734	0.479963	5.95e-06	0.000454906	0.580111	0	0	0.451	4.52826	2	Os10g0124100
LOC_Os12g07590	2.17555	0.479133	5.61e-06	0.000435046	0.409424	0	0	0.525	4.54059	2	Os12g0174800
LOC_Os07g32230	2.17804	0.479217	5.49e-06	0.000428318	0.385307	0	0	0.539	4.54499	2	Os07g0506000
LOC_Os10g39760	2.17879	0.479079	5.42e-06	0.000424363	0.82515	0	0	0.368	4.54787	2	Os10g0544500
LOC_Os05g05800	2.17886	0.477106	4.95e-06	0.000401228	0.309045	0	0	0.581	4.56682	2	Os05g0150500
LOC_Os09g03610	2.18089	0.482957	6.31e-06	0.000475438	0.970659	0	0	0.328	4.5157	2	Os09g0123200
LOC_Os02g13130	2.18114	0.49892	1.23e-05	0.000767077	1.05721	5.41	0.0293379	0.305	4.37172	2	Os02g0224300
LOC_Os05g25850	2.18152	0.478366	5.11e-06	0.000409819	0.200028	0	0	0.659	4.56036	2	Os05g0323900
LOC_Os09g30474	2.18201	0.476951	4.76e-06	0.000390095	0.00972679	0	0	0.938	4.57492	2	Os09g0482720
LOC_Os07g08820	2.18226	0.479631	5.37e-06	0.000420952	0.388719	0	0	0.537	4.54987	2	Os07g0185800
LOC_Os10g41150	2.18395	0.478981	5.13e-06	0.000410352	0.259885	0	0	0.612	4.55958	2	Os10g0560900
LOC_Os02g13770	2.18427	0.483114	6.15e-06	0.00046714	0.943272	0	0	0.336	4.52122	2	Os02g0231600
LOC_Os01g51154	2.18626	0.479379	5.1e-06	0.000409819	0.726633	0	0	0.395	4.56061	2	Os01g0708000
LOC_Os12g05920	2.18857	0.505088	1.47e-05	0.000878431	1.07733	7.18	0.0398051	0.299	4.33305	2	Os12g0155300
LOC_Os01g18850	2.19034	0.477583	4.51e-06	0.000376372	0.00112264	0	0	0.993	4.5863	2	Os01g0292900
LOC_Os01g72250	2.19057	0.478439	4.68e-06	0.000386352	0.089252	0	0	0.77	4.57857	2	Os01g0951400
LOC_Os06g21390	2.19197	0.478743	4.68e-06	0.000386352	0.424651	0	0	0.517	4.57859	2	Os06g0318700
LOC_Os01g70670	2.1936	0.480334	4.95e-06	0.000401228	0.331436	0	0	0.569	4.56683	2	Os01g0932600
LOC_Os08g06050	2.19361	0.482068	5.35e-06	0.000420952	0.616529	0	0	0.436	4.55041	2	Os08g0156900
LOC_Os05g34650	2.19434	0.483125	5.57e-06	0.00043327	0.783642	0	0	0.379	4.54196	2	Os05g0419200
LOC_Os09g07380	2.19861	0.478841	4.4e-06	0.000371125	0.045139	0	0	0.839	4.59152	2	Os09g0248300
LOC_Os01g07530	2.19909	0.478243	4.26e-06	0.000361014	0.0513809	0	0	0.826	4.59826	2	Os01g0170000
LOC_Os06g11070	2.20054	0.478397	4.23e-06	0.000359464	0.0627006	0	0	0.803	4.59982	2	Os06g0214100
LOC_Os01g05830	2.20293	0.480212	4.49e-06	0.000376372	0.541991	0	0	0.466	4.58741	2	Os01g0151600
LOC_Os04g57300	2.20436	0.478859	4.16e-06	0.000355085	0.110055	0	0	0.746	4.60336	2	Os04g0668700
LOC_Os01g33540	2.20517	0.484422	5.31e-06	0.000419462	0.830989	0	0	0.366	4.55216	2	Os01g0519700
LOC_Os04g58020	2.20582	0.478882	4.1e-06	0.000350873	0.0585922	0	0	0.812	4.60618	2	Os04g0676700
LOC_Os08g04830	2.20598	0.483941	5.16e-06	0.00041149	0.736267	0	0	0.392	4.55837	2	Os08g0143900
LOC_Os05g10670	2.20796	0.479102	4.05e-06	0.000348573	0.0692018	0	0	0.794	4.60854	2	Os05g0195101
LOC_Os07g44320	2.21096	0.479355	3.98e-06	0.000343868	0.00697318	0	0	0.956	4.61237	2	Os07g0637200
LOC_Os02g27490	2.21171	0.480139	4.1e-06	0.000350873	0.0539877	0	0	0.821	4.6064	2	Os02g0475400
LOC_Os03g63670	2.21424	0.483938	4.75e-06	0.000389938	0.604908	0	0	0.441	4.57547	2	Os03g0853700
LOC_Os02g35600	2.21755	0.480253	3.88e-06	0.000337732	0.167479	0	0	0.685	4.61745	2	Os02g0564100
LOC_Os06g50050	2.22087	0.481754	4.03e-06	0.000347321	0.157099	0	0	0.693	4.60996	2	Os06g0714500
LOC_Os06g13170	2.22101	0.48144	3.96e-06	0.000342942	0.110477	0	0	0.745	4.61327	2	Os06g0239000
LOC_Os03g02590	2.22251	0.481582	3.93e-06	0.000340622	0.110679	0	0	0.745	4.61501	2	Os03g0117100
LOC_Os01g52970	2.22264	0.486438	4.9e-06	0.000397868	0.893257	0	0	0.349	4.56922	2	Os01g0730100
LOC_Os03g57170	2.22465	0.484987	4.5e-06	0.000376372	0.616234	0	0	0.436	4.58703	2	Os03g0785500
LOC_Os06g16160	2.2315	0.48223	3.7e-06	0.000324969	0.364308	0	0	0.55	4.62747	2	Os06g0272800
LOC_Os10g35990	2.23312	0.481546	3.53e-06	0.000313333	0.000155601	0	0	0.999	4.6374	2	Os10g0503700
LOC_Os05g02760	2.2334	0.487228	4.56e-06	0.000379195	0.85435	0	0	0.36	4.58388	2	Os05g0119100
LOC_Os04g38700	2.23361	0.482904	3.74e-06	0.000326152	0.491582	0	0	0.486	4.62536	2	Os04g0460500
LOC_Os02g35630	2.23601	0.481804	3.47e-06	0.000310114	0.101236	0	0	0.756	4.64091	2	Os02g0564400
LOC_Os07g27950	2.23931	0.482607	3.48e-06	0.000310932	0.0395529	0	0	0.851	4.64002	2	Os07g0463400
LOC_Os12g06100	2.23999	0.484201	3.73e-06	0.000325959	0.668037	0	0	0.416	4.62616	2	Os12g0157200
LOC_Os06g49200	2.24204	0.482409	3.36e-06	0.000302751	0.000682151	0	0	0.996	4.6476	2	Os06g0705500
LOC_Os11g47930	2.24311	0.483288	3.46e-06	0.000309959	0.079254	0	0	0.782	4.64135	2	Os11g0706100
LOC_Os04g39240	2.25027	0.48594	3.64e-06	0.000320371	0.375129	0	0	0.544	4.63076	2	Os04g0467100
LOC_Os12g26030	2.25203	0.486028	3.59e-06	0.000317124	0.362457	0	0	0.551	4.63355	2	Os12g0446500
LOC_Os05g46490	2.25249	0.483345	3.16e-06	0.000289155	1.63311e-05	0	0	1	4.66021	2	Os05g0542600
LOC_Os01g54850	2.2554	0.486888	3.62e-06	0.000318557	0.449529	0	0	0.503	4.63227	2	Os01g0752100
LOC_Os05g49170	2.25741	0.485505	3.33e-06	0.000300807	0.201953	0	0	0.658	4.64962	2	Os05g0566800
LOC_Os07g37650	2.26011	0.484395	3.07e-06	0.000282803	0.208999	0	0	0.652	4.66583	2	Os07g0563800
LOC_Os02g16000	2.2614	0.490626	4.04e-06	0.000348012	0.978278	0	0	0.326	4.60921	2	Os02g0260700
LOC_Os10g35760	2.264	0.484715	3e-06	0.000277018	0.193638	0	0	0.664	4.67078	2	Os10g0501300
LOC_Os12g31440	2.26712	0.486429	3.15e-06	0.000288887	0.202359	0	0	0.657	4.66075	2	Os12g0498300
LOC_Os09g23650	2.26953	0.489549	3.55e-06	0.000313957	0.666066	0	0	0.417	4.63596	2	Os09g0401200
LOC_Os06g37680	2.27031	0.485656	2.94e-06	0.000273165	0.0532976	0	0	0.822	4.67472	2	Os06g0574900
LOC_Os10g25770	2.27309	0.488338	3.24e-06	0.000294911	0.411751	0	0	0.524	4.65475	2	Os10g0397200
LOC_Os04g58590	2.27333	0.485855	2.88e-06	0.000268884	0.0428664	0	0	0.844	4.67903	2	Os04g0682400
LOC_Os07g41680	2.27364	0.490148	3.51e-06	0.00031243	0.700475	0	0	0.403	4.63868	2	Os07g0607700
LOC_Os12g07950	2.27451	0.485422	2.79e-06	0.000262172	0.091346	0	0	0.768	4.68564	2	Os12g0179800
LOC_Os04g33470	2.27634	0.489383	3.3e-06	0.000298659	0.531123	0	0	0.47	4.65145	2	Os04g0409500
LOC_Os06g03690	2.28068	0.486489	2.76e-06	0.000260933	0.0354801	0	0	0.859	4.68805	2	Os06g0127500
LOC_Os03g26860	2.28345	0.486405	2.67e-06	0.000254588	0.141358	0	0	0.708	4.69454	2	Os03g0385900
LOC_Os09g31170	2.2882	0.487871	2.73e-06	0.00025911	0.120456	0	0	0.733	4.69018	2	Os09g0485800
LOC_Os01g15979	2.29042	0.48692	2.55e-06	0.000245804	0.0842263	0	0	0.776	4.7039	2	Os01g0264500
LOC_Os03g22400	2.2957	0.49108	2.94e-06	0.000273165	0.505496	0	0	0.48	4.67479	2	Os03g0344300
LOC_Os01g52630	2.30037	0.490499	2.73e-06	0.00025911	0.798125	0	0	0.375	4.68985	2	Os01g0725600
LOC_Os07g38430	2.30186	0.49117	2.78e-06	0.000261825	0.923402	0	0	0.341	4.68648	2	Os07g0572000
LOC_Os06g41360	2.30203	0.489093	2.52e-06	0.000243291	0.106837	0	0	0.749	4.70673	2	Os06g0617800
LOC_Os05g48340	2.30398	0.488246	2.37e-06	0.000232103	0.0967916	0	0	0.761	4.7189	2	Os05g0557200
LOC_Os06g13000	2.30436	0.491685	2.78e-06	0.000261825	0.987563	0	0	0.324	4.68667	2	Os06g0237000
LOC_Os12g37519	2.30744	0.506606	5.25e-06	0.000415628	1.04001	3.85	0.021645	0.309	4.55471	2
LOC_Os01g47770	2.30767	0.488493	2.31e-06	0.000227942	0.0432467	0	0	0.843	4.72407	2	Os01g0668000
LOC_Os07g45064	2.30809	0.489439	2.41e-06	0.000235039	0.0758002	0	0	0.786	4.71578	2	Os07g0645100
LOC_Os03g60130	2.31302	0.490852	2.45e-06	0.00023806	0.207929	0	0	0.653	4.71226	2	Os03g0815900
LOC_Os05g39380	2.31362	0.489063	2.24e-06	0.000221424	0.0101634	0	0	0.936	4.73071	2	Os05g0470700
LOC_Os01g61030	2.31494	0.489293	2.23e-06	0.00022131	1.16956e-06	0	0	1	4.73119	2	Os01g0825700
LOC_Os02g57060	2.31514	0.495531	2.98e-06	0.000275882	0.933182	0	0	0.339	4.67203	2	Os02g0815700
LOC_Os02g48170	2.31747	0.494065	2.72e-06	0.000259053	0.651196	0	0	0.423	4.69062	2	Os02g0711900
LOC_Os07g04690	2.31796	0.490776	2.32e-06	0.000228672	0.12826	0	0	0.724	4.72305	2	Os07g0139400
LOC_Os05g45040	2.32038	0.493793	2.61e-06	0.000250299	0.560386	0	0	0.458	4.6991	2	Os05g0526300
LOC_Os06g31090	2.32132	0.489958	2.16e-06	0.00021703	0.000897278	0	0	0.994	4.73779	2	Os06g0507300
LOC_Os11g10340	2.32221	0.490055	2.15e-06	0.000216875	0.00129442	0	0	0.992	4.73868	2	Os11g0209200
LOC_Os03g38800	2.32301	0.490625	2.19e-06	0.000218682	0.0454374	0	0	0.839	4.7348	2	Os03g0584400
LOC_Os08g41380	2.32419	0.513397	5.98e-06	0.000456335	1.05817	5.5	0.0317116	0.304	4.52707	2	Os08g0525500
LOC_Os04g40470	2.32462	0.493611	2.48e-06	0.000240534	0.46441	0	0	0.496	4.70942	2	Os04g0480700
LOC_Os09g21760	2.32569	0.492703	2.36e-06	0.000230963	0.30419	0	0	0.584	4.72027	2	Os09g0386400
LOC_Os04g45200	2.32663	0.490368	2.09e-06	0.000212898	0.0750294	0	0	0.787	4.74466	2	Os04g0534500
LOC_Os01g37560	2.32943	0.495585	2.6e-06	0.000249205	0.711168	0	0	0.399	4.70036	2	Os01g0556400
LOC_Os12g44070	2.33062	0.491011	2.07e-06	0.000211787	0.010441	0	0	0.934	4.74657	2	Os12g0637800
LOC_Os01g47600	2.33625	0.493224	2.17e-06	0.000217791	0.617625	0	0	0.436	4.7367	2	Os01g0666200
LOC_Os05g05210	2.33849	0.492194	2.02e-06	0.000207695	0.054795	0	0	0.819	4.75115	2	Os05g0144100
LOC_Os08g04180	2.34287	0.491871	1.91e-06	0.000199253	0.037758	0	0	0.855	4.76319	2	Os08g0135900
LOC_Os05g35440	2.34308	0.492141	1.93e-06	0.000200193	0.00532098	0	0	0.966	4.76099	2	Os05g0429000
LOC_Os01g57440	2.3439	0.494078	2.1e-06	0.000212898	0.245388	0	0	0.623	4.74398	2	Os01g0783400
LOC_Os02g54780	2.34444	0.494168	2.09e-06	0.000212898	0.654477	0	0	0.421	4.74421	2	Os02g0789600
LOC_Os01g19150	2.34775	0.498347	2.46e-06	0.00023901	0.874043	0	0	0.355	4.71108	2	Os01g0296100
LOC_Os11g09130	2.34861	0.49554	2.14e-06	0.000216826	0.401365	0	0	0.53	4.73951	2
LOC_Os10g37830	2.35051	0.492686	1.83e-06	0.000192614	0.081171	0	0	0.78	4.7708	2	Os10g0522400
LOC_Os10g02480	2.35084	0.493533	1.9e-06	0.000199253	0.334149	0	0	0.567	4.76329	2	Os10g0113900
LOC_Os01g65890	2.35375	0.494999	1.98e-06	0.000205439	0.636273	0	0	0.428	4.75506	2	Os01g0881400
LOC_Os03g58780	2.35549	0.497352	2.18e-06	0.00021807	0.585496	0	0	0.448	4.73607	2	Os03g0802300
LOC_Os09g19830	2.36255	0.499351	2.23e-06	0.00022131	0.801004	0	0	0.375	4.73123	2	Os09g0362900
LOC_Os02g35070	2.36333	0.530702	8.46e-06	0.000590611	1.10583	9.57	0.0587317	0.294	4.45321	2	Os02g0556600
LOC_Os02g45520	2.36543	0.496684	1.91e-06	0.000199597	0.767729	0	0	0.384	4.76244	2	Os02g0678200
LOC_Os05g46000	2.36728	0.495772	1.8e-06	0.00018981	0.160515	0	0	0.69	4.77494	2	Os05g0536900
LOC_Os05g34070	2.36771	0.494929	1.72e-06	0.00018441	0.0437897	0	0	0.842	4.78394	2	Os05g0411600
LOC_Os12g43520	2.37232	0.497082	1.82e-06	0.000191374	0.282288	0	0	0.596	4.7725	2	Os12g0630700
LOC_Os11g04950	2.37257	0.496154	1.74e-06	0.000185506	0.141635	0	0	0.708	4.78194	2	Os11g0146700
LOC_Os08g08200	2.37818	0.495624	1.6e-06	0.000175474	0.170736	0	0	0.682	4.79836	2	Os08g0180000
LOC_Os06g07120	2.37977	0.550503	1.54e-05	0.000906713	1.17204	14.68	0.0963104	0.283	4.3229	2	Os06g0167400
LOC_Os06g11630	2.38366	0.497505	1.66e-06	0.000179267	0.180426	0	0	0.675	4.79123	2	Os06g0219700
LOC_Os03g29470	2.3886	0.523653	5.08e-06	0.000409224	1.07119	6.65	0.0399039	0.301	4.56142	2	Os03g0408500
LOC_Os04g10750	2.38881	0.498647	1.66e-06	0.000179484	0.689707	0	0	0.407	4.79058	2	Os04g0186400
LOC_Os08g08960	2.39101	0.497336	1.53e-06	0.000168569	0.060176	0	0	0.808	4.80763	2	Os08g0189100
LOC_Os03g48190	2.39161	0.502277	1.92e-06	0.000200098	0.813292	0	0	0.371	4.76155	2	Os03g0687200
LOC_Os04g44590	2.3931	0.522082	4.57e-06	0.000379195	1.06402	6.02	0.0359447	0.303	4.58377	2	Os04g0528100
LOC_Os12g21710	2.3962	0.544887	1.09e-05	0.000706829	1.14469	12.64	0.0815108	0.288	4.39761	2	Os12g0405200
LOC_Os05g49990	2.3979	0.501958	1.78e-06	0.000188525	0.659487	0	0	0.419	4.7771	2	Os05g0575500
LOC_Os01g68970	2.39803	0.497444	1.43e-06	0.000160867	0.00326325	0	0	0.979	4.8207	2	Os01g0918500
LOC_Os02g37000	2.40043	0.502862	1.81e-06	0.000190765	0.76677	0	0	0.384	4.77353	2	Os02g0580500
LOC_Os06g48970	2.40172	0.502237	1.74e-06	0.000185506	0.643757	0	0	0.425	4.78205	2	Os06g0702800
LOC_Os04g58310	2.40384	0.499177	1.47e-06	0.000164344	0.137467	0	0	0.713	4.8156	2	Os04g0679600
LOC_Os02g19804	2.40767	0.503982	1.78e-06	0.000188525	0.833444	0	0	0.366	4.7773	2	Os02g0301000
LOC_Os08g40240	2.40825	0.498224	1.34e-06	0.000152977	0.0319909	0	0	0.867	4.83366	2
LOC_Os05g46780	2.40874	0.557987	1.58e-05	0.00092061	1.18798	15.82	0.106586	0.28	4.31683	2	Os05g0545600
LOC_Os09g27860	2.41618	0.500785	1.4e-06	0.00015861	0.555059	0	0	0.46	4.82478	2	Os09g0451800
LOC_Os03g24070	2.42002	0.499707	1.28e-06	0.000148251	0.166583	0	0	0.686	4.84289	2	Os03g0356498
LOC_Os11g30500	2.42038	0.500774	1.34e-06	0.000152977	0.449031	0	0	0.503	4.83328	2	Os11g0498600
LOC_Os01g16920	2.42431	0.504516	1.55e-06	0.000170257	0.651824	0	0	0.422	4.80523	2	Os01g0276300
LOC_Os05g18660	2.42735	0.500265	1.22e-06	0.000145808	0.000911983	0	0	0.994	4.85213	2	Os05g0269100
LOC_Os02g09600	2.43148	0.502418	1.3e-06	0.000150101	0.212476	0	0	0.649	4.83957	2	Os02g0189100
LOC_Os08g33330	2.43159	0.504841	1.46e-06	0.000163912	0.587967	0	0	0.447	4.81654	2	Os08g0430100
LOC_Os01g68040	2.4339	0.500742	1.17e-06	0.000142032	0.0181098	0	0	0.895	4.86059	2	Os01g0908500
LOC_Os09g11270	2.43717	0.502076	1.21e-06	0.000145707	0.0865119	0	0	0.774	4.85419	2	Os09g0284600
LOC_Os06g10880	2.43873	0.501361	1.15e-06	0.000141326	0.10308	0	0	0.754	4.86421	2	Os06g0211200
LOC_Os02g20380	2.44637	0.502047	1.1e-06	0.000136899	0.000851976	0	0	0.995	4.87279	2	Os02g0306550
LOC_Os01g07070	2.44746	0.505029	1.26e-06	0.000146445	0.368745	0	0	0.548	4.84618	2	Os01g0164400
LOC_Os04g51280	2.45109	0.503943	1.15e-06	0.000141326	0.153165	0	0	0.696	4.86383	2	Os04g0601800
LOC_Os02g30640	2.45137	0.502476	1.07e-06	0.000136018	0.0399081	0	0	0.85	4.87858	2	Os02g0510300
LOC_Os07g40570	2.45375	0.503567	1.1e-06	0.000136899	0.0679279	0	0	0.796	4.87273	2	Os07g0596900
LOC_Os12g36640	2.45497	0.506297	1.24e-06	0.000145808	0.45038	0	0	0.503	4.84888	2	Os12g0552500
LOC_Os02g43620	2.45689	0.503882	1.08e-06	0.000136899	0.0684942	0	0	0.795	4.87592	2	Os02g0652800
LOC_Os11g38020	2.45749	0.506896	1.25e-06	0.000145808	0.50561	0	0	0.48	4.8481	2	Os11g0592700
LOC_Os01g01790	2.4583	0.506686	1.22e-06	0.000145808	0.459569	0	0	0.498	4.85173	2	Os01g0107900
LOC_Os09g38980	2.46002	0.504646	1.09e-06	0.000136899	0.127991	0	0	0.724	4.87474	2	Os09g0563300
LOC_Os02g35890	2.46303	0.506205	1.14e-06	0.000140977	0.311897	0	0	0.579	4.86568	2	Os02g0567000
LOC_Os08g31560	2.46622	0.505007	1.04e-06	0.000134679	0.0938901	0	0	0.765	4.88354	2	Os08g0408200
LOC_Os01g08970	2.46747	0.505689	1.06e-06	0.000136018	0.170372	0	0	0.683	4.87942	2	Os01g0184900
LOC_Os07g17400	2.46891	0.504281	9.79e-07	0.000128333	0.000720034	0	0	0.995	4.89591	2	Os07g0275300
LOC_Os03g60910	2.47028	0.507845	1.15e-06	0.000141326	0.949243	0	0	0.334	4.86424	2	Os03g0824100
LOC_Os08g07400	2.47076	0.505505	1.02e-06	0.000132495	0.100079	0	0	0.757	4.88771	2	Os08g0170900
LOC_Os01g23710	2.47212	0.504631	9.64e-07	0.000126728	1.54155e-05	0	0	1	4.89886	2	Os01g0339500
LOC_Os08g39090	2.47564	0.520706	1.99e-06	0.000205714	1.04737	4.52	0.0247197	0.307	4.7544	2	Os08g0500200
LOC_Os01g42720	2.48135	0.509943	1.14e-06	0.000140977	0.611854	0	0	0.438	4.86593	2	Os01g0612800
LOC_Os01g18584	2.48303	0.505608	9.06e-07	0.00012183	0.0161503	0	0	0.899	4.91098	2	Os01g0289600
LOC_Os07g39020	2.48347	0.506373	9.37e-07	0.000124709	0.276668	0	0	0.599	4.90444	2	Os07g0578300
LOC_Os03g21590	2.48574	0.512692	1.24e-06	0.000145808	0.986093	0	0	0.324	4.84841	2	Os03g0333700
LOC_Os10g39220	2.48575	0.531532	2.92e-06	0.000271633	1.06336	5.96	0.0370097	0.303	4.67659	2	Os10g0537500
LOC_Os07g06660	2.4861	0.511742	1.19e-06	0.000143172	0.825227	0	0	0.368	4.85811	2	Os07g0160400
LOC_Os09g13880	2.48982	0.508905	9.96e-07	0.000130249	0.316375	0	0	0.577	4.89251	2	Os09g0309100
LOC_Os05g45280	2.49054	0.508349	9.62e-07	0.000126728	0.595881	0	0	0.444	4.89927	2	Os05g0529000
LOC_Os01g63940	2.49594	0.512261	1.1e-06	0.000136899	0.749285	0	0	0.389	4.87239	2	Os01g0858500
LOC_Os05g45020	2.49714	0.508041	8.87e-07	0.000119814	0.0881566	0	0	0.772	4.91523	2	Os05g0525900
LOC_Os05g05700	2.49981	0.512384	1.07e-06	0.000136018	0.706285	0	0	0.401	4.87879	2	Os05g0149600
LOC_Os02g42940	2.501	0.511881	1.03e-06	0.000133397	0.606593	0	0	0.44	4.8859	2	Os02g0643000
LOC_Os11g01530	2.50441	0.510077	9.11e-07	0.000122221	0.675102	0	0	0.413	4.90986	2	Os11g0106700
LOC_Os12g43450	2.50452	0.507767	8.12e-07	0.000111991	0.00816709	0	0	0.948	4.93242	2	Os12g0630200
LOC_Os04g48750	2.50631	0.508345	8.21e-07	0.000112328	0.018117	0	0	0.895	4.93033	2	Os04g0576800
LOC_Os03g11790	2.50638	0.508819	8.4e-07	0.000114039	0.0696783	0	0	0.793	4.92589	2	Os03g0217200
LOC_Os02g30470	2.50778	0.508313	8.08e-07	0.000111638	0.00422652	0	0	0.973	4.93354	2	Os02g0508100
LOC_Os10g26730	2.51209	0.508558	7.83e-07	0.000108945	0.0630913	0	0	0.802	4.93963	2	Os10g0407500
LOC_Os04g36850	2.51602	0.515507	1.06e-06	0.000136018	0.947278	0	0	0.335	4.88067	2	Os04g0446200
LOC_Os07g06390	2.51741	0.509585	7.81e-07	0.000108945	0.0308255	0	0	0.869	4.94012	2	Os07g0157700
LOC_Os02g30714	2.5194	0.515056	1e-06	0.000130595	0.818795	0	0	0.37	4.89151	2	Os02g0511400
LOC_Os04g55150	2.52322	0.510213	7.6e-07	0.000107203	0.237909	0	0	0.629	4.94543	2	Os04g0644300
LOC_Os05g05740	2.52701	0.511358	7.74e-07	0.000108426	0.131152	0	0	0.721	4.94177	2	Os05g0150000
LOC_Os02g42590	2.53051	0.515173	9.02e-07	0.000121528	0.657269	0	0	0.42	4.91196	2	Os02g0638900
LOC_Os01g24880	2.5317	0.511515	7.44e-07	0.000105634	0.0895531	0	0	0.77	4.94941	2	Os01g0350900
LOC_Os03g15920	2.5335	0.511499	7.3e-07	0.000104206	0.0648687	0	0	0.799	4.95309	2	Os03g0265900
LOC_Os10g28120	2.53762	0.514573	8.16e-07	0.000112205	0.934695	0	0	0.338	4.93151	2	Os10g0416800
LOC_Os08g38880	2.53982	0.511699	6.92e-07	9.96e-05	0.0174071	0	0	0.897	4.96351	2	Os08g0497600
LOC_Os05g32370	2.54569	0.567631	7.3e-06	0.000524375	1.20761	17.19	0.111726	0.277	4.48477	2	Os05g0389800
LOC_Os01g05130	2.54656	0.515622	7.86e-07	0.000108945	0.471951	0	0	0.493	4.93881	2	Os01g0144600
LOC_Os04g56440	2.54792	0.512137	6.52e-07	9.56e-05	0.00502142	0	0	0.968	4.97508	2	Os04g0659400
LOC_Os08g01150	2.54869	0.515223	7.55e-07	0.000106793	0.377034	0	0	0.543	4.94677	2	Os08g0101800
LOC_Os03g61710	2.55343	0.513168	6.5e-07	9.56e-05	0.0267199	0	0	0.877	4.97582	2	Os03g0832600
LOC_Os07g32450	2.55827	0.514485	6.61e-07	9.61e-05	0.427696	0	0	0.515	4.97249	2	Os07g0508200
LOC_Os04g46970	2.56372	0.513736	6.03e-07	9.23e-05	0.00431798	0	0	0.973	4.99034	2	Os04g0556400
LOC_Os12g34400	2.56486	0.547944	2.86e-06	0.000266941	1.0907	8.32	0.0548309	0.297	4.68088	2
LOC_Os02g49230	2.5661	0.513944	5.95e-07	9.14e-05	0.0293108	0	0	0.872	4.99295	2	Os02g0724000
LOC_Os11g34450	2.56697	0.514108	5.94e-07	9.14e-05	0.0737146	0	0	0.789	4.99305	2	Os11g0546900
LOC_Os04g36750	2.56717	0.515029	6.21e-07	9.36e-05	0.0811268	0	0	0.78	4.98452	2	Os04g0445100
LOC_Os04g40090	2.57052	0.515572	6.17e-07	9.33e-05	0.10747	0	0	0.749	4.98576	2	Os04g0476800
LOC_Os10g21790	2.58071	0.516755	5.91e-07	9.14e-05	0.12724	0	0	0.725	4.99407	2	Os10g0361900
LOC_Os02g13140	2.581	0.518658	6.48e-07	9.56e-05	0.400769	0	0	0.53	4.9763	2	Os02g0224400
LOC_Os08g41960	2.58146	0.518378	6.36e-07	9.51e-05	0.786132	0	0	0.379	4.97988	2	Os08g0531900
LOC_Os04g48050	2.58376	0.515895	5.49e-07	8.79e-05	0.105619	0	0	0.751	5.0083	2	Os04g0568900
LOC_Os03g31044	2.58708	0.519777	6.45e-07	9.56e-05	0.968989	0	0	0.329	4.97729	2	Os03g0424000
LOC_Os07g47260	2.58717	0.516425	5.45e-07	8.75e-05	0.0120931	0	0	0.923	5.00977	2	Os07g0668800
LOC_Os04g48010	2.59157	0.523093	7.26e-07	0.000103825	0.929774	0	0	0.339	4.95432	2	Os04g0568300
LOC_Os02g02740	2.59224	0.516857	5.29e-07	8.55e-05	0.00594486	0	0	0.962	5.01539	2	Os02g0119700
LOC_Os09g25150	2.59695	0.52004	5.92e-07	9.14e-05	0.802887	0	0	0.374	4.99375	2	Os09g0419200
LOC_Os12g06020	2.5972	0.573561	5.95e-06	0.000454906	1.16728	14.33	0.102715	0.284	4.52821	2	Os12g0156400
LOC_Os05g43680	2.59821	0.51975	5.76e-07	9.01e-05	0.300732	0	0	0.586	4.99896	2	Os05g0512500
LOC_Os01g26120	2.59904	0.522243	6.47e-07	9.56e-05	0.672291	0	0	0.414	4.97669	2	Os01g0363300
LOC_Os04g38970	2.59984	0.52114	6.08e-07	9.23e-05	0.486884	0	0	0.487	4.98875	2	Os04g0463700
LOC_Os01g50040	2.59993	0.523461	6.81e-07	9.84e-05	0.851194	0	0	0.361	4.96682	2	Os01g0695200
LOC_Os03g38020	2.60758	0.518188	4.85e-07	8.11e-05	0.0046426	0	0	0.971	5.03212	2	Os03g0577200
LOC_Os05g31056	2.60877	0.52135	5.62e-07	8.89e-05	0.378928	0	0	0.542	5.00388	2	Os05g0374500
LOC_Os02g34950	2.61092	0.521413	5.52e-07	8.81e-05	0.355083	0	0	0.555	5.00741	2	Os02g0555000
LOC_Os01g73470	2.61464	0.520688	5.13e-07	8.44e-05	0.193034	0	0	0.665	5.02151	2	Os01g0965600
LOC_Os01g62770	2.61692	0.519108	4.63e-07	7.8e-05	0.0195621	0	0	0.892	5.04118	2	Os01g0846400
LOC_Os01g52560	2.61805	0.521903	5.27e-07	8.53e-05	0.319119	0	0	0.575	5.01636	2	Os01g0724500
LOC_Os06g49530	2.62908	0.523192	5.03e-07	8.31e-05	0.342757	0	0	0.562	5.02508	2	Os06g0709100
LOC_Os06g42430	2.63013	0.523245	4.99e-07	8.29e-05	0.334455	0	0	0.567	5.02659	2	Os06g0630300
LOC_Os07g40030	2.64165	0.522443	4.27e-07	7.32e-05	0.0592869	0	0	0.81	5.05634	2	Os07g0589400
LOC_Os02g46180	2.64389	0.565904	2.98e-06	0.000275882	1.15558	13.46	0.0870023	0.286	4.67198	2	Os02g0686800
LOC_Os01g03750	2.64563	0.569851	3.44e-06	0.000308518	1.13516	11.91	0.084646	0.289	4.64266	2	Os01g0128300
LOC_Os02g20280	2.64846	0.524118	4.35e-07	7.42e-05	0.523791	0	0	0.473	5.05317	2	Os02g0305800
LOC_Os09g36360	2.65122	0.549943	1.43e-06	0.000160867	1.06587	6.18	0.0412789	0.302	4.8209	2	Os09g0534000
LOC_Os12g43970	2.653	0.52324	3.97e-07	7e-05	0.0196996	0	0	0.892	5.07034	2	Os12g0636400
LOC_Os09g29825	2.65348	0.52366	4.04e-07	7.05e-05	0.285909	0	0	0.594	5.06719	2	Os09g0474051
LOC_Os04g52060	2.657	0.524503	4.07e-07	7.08e-05	0.119918	0	0	0.734	5.06575	2	Os04g0610100
LOC_Os02g02510	2.65712	0.585299	5.63e-06	0.000435287	1.18425	15.56	0.116094	0.281	4.53976	2	Os02g0116900
LOC_Os07g31650	2.65764	0.529483	5.19e-07	8.48e-05	0.861917	0	0	0.358	5.01931	2	Os07g0499800
LOC_Os07g43730	2.6639	0.525444	3.98e-07	7e-05	0.460181	0	0	0.498	5.0698	2	Os07g0631100
LOC_Os10g07538	2.66493	0.53028	5.02e-07	8.31e-05	0.868316	0	0	0.356	5.02551	2	Os10g0162834
LOC_Os07g37800	2.67149	0.525561	3.71e-07	6.68e-05	0.0648914	0	0	0.799	5.08311	2	Os07g0565300
LOC_Os02g33320	2.67448	0.53422	5.55e-07	8.83e-05	1.00673	0.67	0.00424999	0.318	5.00633	2	Os02g0536400
LOC_Os03g05210	2.67551	0.528817	4.21e-07	7.23e-05	0.946	0	0	0.335	5.05943	2	Os03g0145600
LOC_Os02g09690	2.68077	0.607232	1.01e-05	0.000671387	1.25222	20.14	0.160806	0.269	4.41474	2	Os02g0189900
LOC_Os03g19590	2.6823	0.528146	3.8e-07	6.76e-05	0.263906	0	0	0.609	5.0787	2	Os03g0309200
LOC_Os06g03940	2.6823	0.525958	3.4e-07	6.25e-05	0.0908768	0	0	0.768	5.09985	2	Os06g0130000
LOC_Os04g35620	2.68983	0.532515	4.39e-07	7.47e-05	0.812039	0	0	0.372	5.05118	2	Os04g0436400
LOC_Os04g27980	2.69144	0.530049	3.82e-07	6.76e-05	0.853136	0	0	0.36	5.07771	2	Os04g0347200
LOC_Os01g53670	2.69801	0.531005	3.76e-07	6.74e-05	0.446394	0	0	0.505	5.08095	2	Os01g0738600
LOC_Os07g42910	2.70059	0.52772	3.1e-07	5.89e-05	0.0203249	0	0	0.891	5.11746	2	Os07g0621600
LOC_Os12g43990	2.70207	0.559183	1.35e-06	0.000153467	1.07801	7.24	0.0499656	0.299	4.83219	2	Os12g0636700
LOC_Os03g20640	2.70506	0.530144	3.35e-07	6.25e-05	0.211756	0	0	0.65	5.1025	2	Os03g0322600
LOC_Os07g07580	2.70562	0.53049	3.39e-07	6.25e-05	0.252764	0	0	0.618	5.10023	2	Os07g0172200
LOC_Os02g38900	2.70868	0.529278	3.09e-07	5.89e-05	0.0493724	0	0	0.831	5.11769	2	Os02g0601100
LOC_Os02g54130	2.70936	0.531764	3.49e-07	6.34e-05	0.38281	0	0	0.54	5.09504	2	Os02g0782300
LOC_Os06g43950	2.71395	0.530786	3.17e-07	5.99e-05	0.172241	0	0	0.681	5.11308	2	Os06g0647801
LOC_Os04g57320	2.71407	0.529697	2.99e-07	5.77e-05	0.0340495	0	0	0.862	5.1238	2	Os04g0668900
LOC_Os09g30462	2.7141	0.529668	2.99e-07	5.77e-05	0.213626	0	0	0.649	5.12416	2	Os09g0482700
LOC_Os03g08000	2.7142	0.531812	3.33e-07	6.25e-05	0.315072	0	0	0.578	5.10369	2	Os03g0177300
LOC_Os04g34976	2.71787	0.536195	4e-07	7.02e-05	0.929516	0	0	0.34	5.06881	2	Os04g0429100
LOC_Os03g63740	2.71849	0.53052	2.99e-07	5.77e-05	0.315512	0	0	0.577	5.12419	2	Os03g0854400
LOC_Os02g04860	2.72016	0.529783	2.83e-07	5.66e-05	0.0477306	0	0	0.834	5.13448	2	Os02g0141500
LOC_Os02g47000	2.72066	0.531023	3e-07	5.77e-05	0.110437	0	0	0.745	5.12343	2	Os02g0697700
LOC_Os08g12800	2.72197	0.534134	3.47e-07	6.33e-05	0.542151	0	0	0.466	5.09606	2	Os08g0224500
LOC_Os01g70820	2.74165	0.532434	2.61e-07	5.37e-05	0.183725	0	0	0.672	5.14928	2	Os01g0934400
LOC_Os09g19910	2.74562	0.534661	2.82e-07	5.66e-05	0.252277	0	0	0.618	5.13526	2	Os09g0363700
LOC_Os03g01830	2.7473	0.534526	2.75e-07	5.59e-05	0.208219	0	0	0.653	5.1397	2	Os03g0108600
LOC_Os02g52305	2.74749	0.532676	2.5e-07	5.15e-05	0.000726977	0	0	0.995	5.1579	2	Os02g0760400
LOC_Os09g36460	2.75099	0.536071	2.87e-07	5.68e-05	0.375904	0	0	0.544	5.13177	2	Os09g0535100
LOC_Os01g59100	2.75835	0.53759	2.88e-07	5.68e-05	0.961702	0	0	0.331	5.13096	2	Os01g0805400
LOC_Os04g56620	2.75961	0.534837	2.47e-07	5.14e-05	0.0784063	0	0	0.783	5.15972	2	Os04g0661600
LOC_Os02g17870	2.76924	0.536559	2.45e-07	5.12e-05	0.171242	0	0	0.682	5.16111	2	Os02g0280000
LOC_Os02g13060	2.77252	0.539703	2.79e-07	5.63e-05	0.581852	0	0	0.45	5.13713	2	Os02g0223700
LOC_Os03g05334	2.77805	0.535825	2.16e-07	4.66e-05	0.0404877	0	0	0.849	5.18462	2	Os03g0146800
LOC_Os02g48820	2.78175	0.536599	2.17e-07	4.66e-05	0.171676	0	0	0.682	5.18404	2	Os02g0720100
LOC_Os08g02670	2.78633	0.538919	2.34e-07	4.98e-05	0.24965	0	0	0.62	5.17022	2	Os08g0120200
LOC_Os11g19100	2.79165	0.537299	2.04e-07	4.45e-05	0.00114645	0	0	0.993	5.19571	2	Os11g0296500
LOC_Os03g55430	2.80023	0.540177	2.17e-07	4.66e-05	0.220275	0	0	0.643	5.18391	2	Os03g0762500
LOC_Os04g32670	2.80766	0.544346	2.5e-07	5.15e-05	0.723071	0	0	0.396	5.15785	2	Os04g0398600
LOC_Os06g01460	2.80953	0.550725	3.37e-07	6.25e-05	1.01355	1.34	0.00906282	0.317	5.10151	2	Os06g0104000
LOC_Os03g22140	2.82153	0.5407	1.81e-07	4.12e-05	0.00961931	0	0	0.939	5.21828	2	Os03g0340700
LOC_Os06g03500	2.82361	0.542977	1.99e-07	4.39e-05	0.266147	0	0	0.607	5.20024	2	Os06g0125000
LOC_Os04g30210	2.82409	0.540714	1.76e-07	4.06e-05	0.00171788	0	0	0.989	5.22289	2	Os04g0370600
LOC_Os10g35220	2.82474	0.629323	7.17e-06	0.000518434	1.26756	21.11	0.181319	0.266	4.48853	2	Os10g0495000
LOC_Os06g07820	2.82507	0.540767	1.75e-07	4.04e-05	0.0265722	0	0	0.878	5.22419	2	Os06g0175400
LOC_Os03g44610	2.82556	0.542549	1.91e-07	4.3e-05	0.177793	0	0	0.677	5.20792	2	Os03g0648300
LOC_Os11g24630	2.82666	0.541292	1.77e-07	4.06e-05	0.0134541	0	0	0.915	5.22206	2	Os11g0434000
LOC_Os01g43420	2.82694	0.543287	1.96e-07	4.36e-05	0.260036	0	0	0.612	5.2034	2	Os01g0622700
LOC_Os06g20320	2.8274	0.547657	2.43e-07	5.1e-05	0.909066	0	0	0.345	5.16273	2	Os06g0308000
LOC_Os02g43040	2.8367	0.542573	1.71e-07	3.97e-05	0.214948	0	0	0.647	5.22823	2	Os02g0644500
LOC_Os03g12820	2.83877	0.542244	1.65e-07	3.88e-05	0.0444267	0	0	0.841	5.23523	2	Os03g0230300
LOC_Os06g19650	2.84053	0.549561	2.36e-07	5e-05	0.986364	0	0	0.324	5.16873	2	Os06g0300700
LOC_Os10g14870	2.84325	0.661651	1.73e-05	0.000981916	1.3747	27.26	0.256628	0.247	4.29721	2	Os10g0209700
LOC_Os12g41210	2.84475	0.542883	1.61e-07	3.8e-05	0.00394264	0	0	0.975	5.24008	2	Os12g0605300
LOC_Os10g35140	2.84487	0.543982	1.7e-07	3.96e-05	0.0968321	0	0	0.761	5.22971	2	Os10g0493900
LOC_Os06g47200	2.84731	0.54317	1.59e-07	3.79e-05	0.0536381	0	0	0.822	5.24203	2	Os06g0686400
LOC_Os01g35184	2.85107	0.548748	2.04e-07	4.45e-05	0.688781	0	0	0.408	5.19558	2	Os01g0536000
LOC_Os03g11900	2.85481	0.547566	1.85e-07	4.19e-05	0.897991	0	0	0.348	5.21364	2	Os03g0218400
LOC_Os12g38210	2.86264	0.544803	1.48e-07	3.59e-05	0.00188577	0	0	0.988	5.25444	2	Os12g0570000
LOC_Os04g32320	2.86359	0.544913	1.48e-07	3.59e-05	0.0588605	0	0	0.811	5.25513	2	Os04g0394100
LOC_Os04g40320	2.86495	0.546781	1.61e-07	3.8e-05	0.497469	0	0	0.483	5.23966	2	Os04g0479300
LOC_Os03g01190	2.87388	0.546842	1.48e-07	3.59e-05	0.0690271	0	0	0.794	5.25541	2	Os03g0101600
LOC_Os08g05630	2.87396	0.546218	1.43e-07	3.56e-05	0.125834	0	0	0.727	5.26156	2	Os08g0152500
LOC_Os12g42280	2.87738	0.548319	1.54e-07	3.69e-05	0.212546	0	0	0.649	5.24764	2	Os12g0617400
LOC_Os05g04150	2.88322	0.547067	1.36e-07	3.45e-05	7.31927e-05	0	0	1	5.27032	2	Os05g0131900
LOC_Os03g53400	2.88519	0.547481	1.36e-07	3.45e-05	0.143939	0	0	0.705	5.26994	2	Os03g0745600
LOC_Os04g42930	2.89273	0.550908	1.51e-07	3.64e-05	0.744018	0	0	0.39	5.25084	2	Os04g0508300
LOC_Os05g49020	2.89402	0.54867	1.33e-07	3.43e-05	0.209014	0	0	0.652	5.27462	2	Os05g0564800
LOC_Os07g44310	2.89724	0.581335	6.24e-07	9.37e-05	1.07889	7.31	0.0548398	0.299	4.98377	2	Os07g0637100
LOC_Os08g41750	2.90256	0.671647	1.55e-05	0.000909223	1.46284	31.64	0.288272	0.232	4.32156	2	Os08g0529300
LOC_Os03g04770	2.90445	0.552735	1.48e-07	3.59e-05	0.428864	0	0	0.514	5.2547	2	Os03g0141200
LOC_Os07g43440	2.91383	0.550503	1.2e-07	3.18e-05	0.130035	0	0	0.722	5.29303	2	Os07g0627500
LOC_Os03g55820	2.92005	0.554947	1.43e-07	3.56e-05	0.967814	0	0	0.329	5.26185	2	Os03g0767500
LOC_Os09g01960	2.92639	0.570011	2.84e-07	5.66e-05	1.03358	3.25	0.0236051	0.311	5.13392	2	Os09g0106700
LOC_Os08g08080	2.93034	0.557297	1.46e-07	3.59e-05	0.691997	0	0	0.406	5.25812	2	Os08g0178300
LOC_Os02g23823	2.9401	0.55411	1.12e-07	3.02e-05	0.0892932	0	0	0.77	5.30598	2	Os02g0433600
LOC_Os03g45400	2.94019	0.558421	1.4e-07	3.53e-05	0.700594	0	0	0.403	5.26518	2	Os03g0656900
LOC_Os01g42850	2.94092	0.556346	1.25e-07	3.25e-05	0.382359	0	0	0.54	5.28614	2	Os01g0614900
LOC_Os02g39630	2.94445	0.558607	1.36e-07	3.45e-05	0.659196	0	0	0.419	5.27106	2	Os02g0609400
LOC_Os10g35070	2.96328	0.55913	1.16e-07	3.08e-05	0.862314	0	0	0.358	5.29979	2	Os10g0492900
LOC_Os06g03930	2.96969	0.55701	9.74e-08	2.69e-05	0.0545975	0	0	0.82	5.33148	2	Os06g0129900
LOC_Os02g26300	2.97164	0.56165	1.22e-07	3.19e-05	0.67258	0	0	0.414	5.29092	2	Os02g0461200
LOC_Os06g37420	2.98074	0.557612	9.01e-08	2.56e-05	0.00160094	0	0	0.99	5.34555	2	Os06g0571100
LOC_Os07g08420	2.98448	0.562902	1.15e-07	3.07e-05	0.650833	0	0	0.423	5.30196	2	Os07g0182000
LOC_Os09g33680	2.98658	0.561733	1.06e-07	2.86e-05	0.445549	0	0	0.505	5.31672	2	Os09g0511600
LOC_Os10g33230	2.9905	0.558862	8.75e-08	2.5e-05	0.0143239	0	0	0.909	5.35104	2	Os10g0470900
LOC_Os04g57600	3.0044	0.56044	8.29e-08	2.42e-05	0.0201975	0	0	0.891	5.36079	2	Os04g0671800
LOC_Os12g08730	3.00506	0.563703	9.77e-08	2.69e-05	0.43929	0	0	0.509	5.33092	2	Os12g0188700
LOC_Os08g37104	3.00596	0.560996	8.4e-08	2.44e-05	0.0605548	0	0	0.808	5.35825	2	Os08g0476000
LOC_Os01g56560	3.00991	0.637601	2.35e-06	0.000230932	1.21681	17.82	0.158488	0.275	4.72067	2	Os01g0772400
LOC_Os04g50860	3.01723	0.562205	8.02e-08	2.36e-05	0.259054	0	0	0.613	5.36678	2	Os04g0596300
LOC_Os09g33820	3.019	0.562263	7.9e-08	2.35e-05	0.226615	0	0	0.638	5.36937	2	Os09g0513100
LOC_Os01g56990	3.02951	0.567741	9.5e-08	2.65e-05	0.63846	0	0	0.428	5.33607	2	Os01g0777800
LOC_Os02g32120	3.02963	0.563024	7.41e-08	2.23e-05	0.00714763	0	0	0.955	5.38099	2	Os02g0520800
LOC_Os08g34470	3.03826	0.567713	8.71e-08	2.5e-05	0.93418	0	0	0.338	5.35174	2	Os08g0444000
LOC_Os01g61890	3.04032	0.651715	3.08e-06	0.000283316	1.25072	20.05	0.185755	0.269	4.66511	2	Os01g0835600
LOC_Os03g09920	3.04413	0.666986	5.02e-06	0.000405409	1.30026	23.09	0.223102	0.26	4.56401	2	Os03g0195200
LOC_Os03g62280	3.05844	0.595301	2.78e-07	5.63e-05	1.06497	6.1	0.0482684	0.303	5.13763	2	Os03g0839300
LOC_Os08g35620	3.0589	0.572663	9.22e-08	2.59e-05	0.888583	0	0	0.351	5.34154	2	Os08g0457600
LOC_Os11g29340	3.0625	0.567541	6.81e-08	2.09e-05	0.104768	0	0	0.752	5.39609	2	Os11g0483600
LOC_Os01g19170	3.06833	0.56699	6.25e-08	1.98e-05	0.0252932	0	0	0.88	5.41161	2	Os01g0296200
LOC_Os01g65220	3.07011	0.574649	9.16e-08	2.59e-05	0.999938	0	0	0.32	5.34257	2	Os01g0872700
LOC_Os01g61180	3.08155	0.568886	6.07e-08	1.94e-05	0.0218459	0	0	0.887	5.41682	2	Os01g0827500
LOC_Os12g04934	3.08572	0.574926	8e-08	2.36e-05	0.784828	0	0	0.379	5.36716	2	Os12g0143300
LOC_Os03g15590	3.0902	0.572448	6.73e-08	2.09e-05	0.354635	0	0	0.556	5.39822	2	Os03g0262400
LOC_Os12g03400	3.10169	0.573594	6.39e-08	2.02e-05	0.337615	0	0	0.565	5.40746	2	Os12g0127500
LOC_Os03g25790	3.10461	0.57229	5.8e-08	1.87e-05	0.368335	0	0	0.548	5.42489	2	Os03g0374600
LOC_Os03g26044	3.10815	0.571419	5.35e-08	1.75e-05	0.0524773	0	0	0.824	5.43935	2	Os03g0377600
LOC_Os09g38310	3.11452	0.673294	3.73e-06	0.000325993	1.29033	22.5	0.221993	0.262	4.6258	2	Os09g0555400
LOC_Os10g35000	3.11467	0.597408	1.85e-07	4.19e-05	1.05189	4.93	0.0394422	0.306	5.21363	2	Os10g0491900
LOC_Os03g31490	3.13572	0.574742	4.87e-08	1.62e-05	0.0121606	0	0	0.923	5.45587	2	Os03g0428800
LOC_Os04g36630	3.14578	0.57557	4.62e-08	1.58e-05	0.0489627	0	0	0.831	5.46551	2	Os04g0443700
LOC_Os05g31230	3.14829	0.575917	4.59e-08	1.58e-05	0.0737828	0	0	0.789	5.46658	2	Os05g0376300
LOC_Os07g09610	3.16616	0.580204	4.84e-08	1.62e-05	0.264086	0	0	0.609	5.45697	2	Os07g0194100
LOC_Os11g34870	3.16672	0.578813	4.47e-08	1.55e-05	0.286397	0	0	0.594	5.47107	2	Os11g0549900
LOC_Os01g03870	3.17036	0.578321	4.21e-08	1.46e-05	0.0579935	0	0	0.813	5.48202	2	Os01g0129500
LOC_Os03g49170	3.17451	0.581573	4.8e-08	1.62e-05	0.324193	0	0	0.573	5.45848	2	Os03g0698800
LOC_Os06g47890	3.17554	0.673412	2.41e-06	0.000235039	1.26437	20.91	0.207106	0.267	4.7156	2	Os06g0694000
LOC_Os03g19290	3.18188	0.611775	1.98e-07	4.39e-05	1.07119	6.65	0.0556437	0.301	5.20105	2	Os03g0305600
LOC_Os07g34570	3.19183	0.582192	4.2e-08	1.46e-05	0.149311	0	0	0.699	5.48243	2	Os07g0529600
LOC_Os02g56210	3.19533	0.692111	3.9e-06	0.000338254	1.31692	24.07	0.250626	0.257	4.6168	2	Os02g0805900
LOC_Os08g38620	3.20252	0.741731	1.58e-05	0.00092061	1.48244	32.54	0.384346	0.228	4.31762	2	Os08g0494400
LOC_Os05g32220	3.20839	0.639072	5.16e-07	8.46e-05	1.14335	12.54	0.113457	0.288	5.02039	2	Os05g0388500
LOC_Os03g56410	3.21493	0.586008	4.11e-08	1.45e-05	0.659796	0	0	0.419	5.48615	2	Os03g0775500
LOC_Os09g36440	3.21933	0.584521	3.64e-08	1.33e-05	0.060187	0	0	0.808	5.50763	2	Os09g0534800
LOC_Os02g55320	3.21972	0.585672	3.85e-08	1.38e-05	0.484387	0	0	0.488	5.49748	2	Os02g0796500
LOC_Os04g31350	3.22082	0.591307	5.12e-08	1.7e-05	0.974084	0	0	0.327	5.44695	2	Os04g0382400
LOC_Os10g33270	3.23777	0.710011	5.11e-06	0.000409819	1.357	26.31	0.287536	0.25	4.56017	2	Os10g0471300
LOC_Os09g35920	3.2421	0.586253	3.2e-08	1.23e-05	0.0106937	0	0	0.932	5.53021	2	Os09g0528300
LOC_Os05g43520	3.25857	0.589275	3.21e-08	1.23e-05	0.324423	0	0	0.573	5.52979	2	Os05g0510700
LOC_Os04g52000	3.27742	0.595969	3.81e-08	1.37e-05	0.724626	0	0	0.396	5.49932	2	Os04g0609600
LOC_Os03g27280	3.28912	0.595241	3.28e-08	1.25e-05	0.435672	0	0	0.511	5.52569	2	Os03g0390200
LOC_Os02g27030	3.29443	0.594222	2.95e-08	1.17e-05	0.216689	0	0	0.646	5.5441	2	Os02g0469600
LOC_Os05g41620	3.29675	0.598383	3.6e-08	1.33e-05	0.756494	0	0	0.387	5.50943	2	Os05g0496000
LOC_Os04g48390	3.32631	0.664856	5.64e-07	8.9e-05	1.17666	15.01	0.146769	0.282	5.00305	2	Os04g0573000
LOC_Os06g02490	3.33433	0.598269	2.5e-08	1.02e-05	0.411328	0	0	0.524	5.5733	2	Os06g0115300
LOC_Os10g41940	3.35886	0.602535	2.48e-08	1.02e-05	0.69771	0	0	0.404	5.57455	2	Os10g0569000
LOC_Os03g16334	3.37168	0.602802	2.23e-08	9.41e-06	0.193861	0	0	0.664	5.59335	2	Os03g0269900
LOC_Os03g11260	3.38278	0.602139	1.93e-08	8.29e-06	0.0194398	0	0	0.892	5.61793	2	Os03g0211100
LOC_Os03g22960	3.38527	0.614594	3.63e-08	1.33e-05	1.02409	2.35	0.0179842	0.314	5.50814	2	Os03g0353000
LOC_Os06g46366	3.38537	0.750138	6.39e-06	0.000478825	1.42078	29.62	0.360235	0.239	4.51299	2	Os06g0677300
LOC_Os07g34610	3.38942	0.608791	2.58e-08	1.04e-05	0.734043	0	0	0.393	5.56746	2	Os07g0530300
LOC_Os08g20020	3.40294	0.743874	4.77e-06	0.000390095	1.39197	28.16	0.337668	0.244	4.57462	2	Os08g0296900
LOC_Os04g31690	3.43277	0.607922	1.64e-08	7.37e-06	0.05509	0	0	0.819	5.64672	2	Os04g0386500
LOC_Os08g36440	3.43971	0.791572	1.39e-05	0.000841634	1.53251	34.75	0.467271	0.219	4.34541	2	Os08g0467500
LOC_Os01g52980	3.44041	0.612594	1.95e-08	8.31e-06	0.450739	0	0	0.502	5.61613	2	Os01g0730200
LOC_Os02g49986	3.45992	0.615806	1.93e-08	8.29e-06	0.996738	0	0	0.321	5.61853	2	Os02g0732600
LOC_Os06g04480	3.47004	0.680446	3.4e-07	6.25e-05	1.16834	14.41	0.148063	0.283	5.09965	2	Os06g0136300
LOC_Os02g40040	3.47805	0.786859	9.86e-06	0.000660441	1.49714	33.21	0.442479	0.226	4.42017	2	Os02g0614200
LOC_Os08g36790	3.48386	0.710708	9.49e-07	0.00012536	1.2527	20.17	0.223966	0.269	4.90196	2	Os08g0472000
LOC_Os04g37619	3.4855	0.688839	4.19e-07	7.23e-05	1.23423	18.98	0.182302	0.272	5.05997	2	Os04g0448900
LOC_Os06g12630	3.49134	0.783678	8.39e-06	0.000587146	1.47999	32.43	0.429256	0.229	4.45507	2	Os06g0232600
LOC_Os06g49980	3.49697	0.814061	1.74e-05	0.000983242	1.57896	36.67	0.520341	0.211	4.29571	2	Os06g0713900
LOC_Os11g07916	3.50317	0.616539	1.33e-08	6.16e-06	0.0385915	0	0	0.853	5.68199	2	Os11g0181500
LOC_Os02g50010	3.50799	0.62175	1.68e-08	7.45e-06	0.636301	0	0	0.428	5.64212	2	Os02g0732900
LOC_Os03g21000	3.51209	0.617833	1.31e-08	6.12e-06	0.0666172	0	0	0.797	5.68453	2	Os03g0326500
LOC_Os05g31670	3.52016	0.617938	1.22e-08	5.96e-06	0.000547571	0	0	0.997	5.69662	2	Os05g0381400
LOC_Os01g22600	3.53002	0.728153	1.25e-06	0.000145808	1.28648	22.27	0.258792	0.263	4.84791	2	Os01g0329400
LOC_Os05g07960	3.53559	0.624526	1.5e-08	6.89e-06	0.578266	0	0	0.451	5.66123	2	Os05g0172100
LOC_Os01g47190	3.54349	0.62106	1.16e-08	5.8e-06	0.0257602	0	0	0.879	5.70555	2	Os01g0660900
LOC_Os02g37030	3.54543	0.621917	1.19e-08	5.87e-06	0.0928902	0	0	0.766	5.7008	2	Os02g0580800
LOC_Os12g43140	3.5462	0.621036	1.13e-08	5.8e-06	0.00124193	0	0	0.992	5.71013	2	Os12g0626500
LOC_Os03g48310	3.54922	0.623278	1.24e-08	5.98e-06	0.204591	0	0	0.656	5.69444	2	Os03g0689300
LOC_Os06g42720	3.55565	0.621993	1.09e-08	5.72e-06	0.0222818	0	0	0.887	5.71654	2	Os06g0633800
LOC_Os09g07360	3.5638	0.624325	1.14e-08	5.8e-06	0.341961	0	0	0.563	5.70824	2	Os09g0248200
LOC_Os03g07190	3.57287	0.628293	1.3e-08	6.12e-06	0.501511	0	0	0.482	5.68663	2	Os03g0168200
LOC_Os12g02500	3.58212	0.819379	1.23e-05	0.000767077	1.55225	35.58	0.512819	0.216	4.37175	2	Os12g0117100
LOC_Os07g48460	3.58664	0.625588	9.85e-09	5.45e-06	0.0221616	0	0	0.887	5.73323	2	Os07g0683600
LOC_Os11g40510	3.59034	0.682444	1.43e-07	3.56e-05	1.13018	11.52	0.119925	0.29	5.261	2	Os11g0620100
LOC_Os01g47490	3.59251	0.830215	1.51e-05	0.000896091	1.58294	36.83	0.543975	0.21	4.3272	2	Os01g0664500
LOC_Os02g43500	3.60202	0.631455	1.17e-08	5.8e-06	0.831275	0	0	0.366	5.70431	2	Os02g0651300
LOC_Os05g33010	3.61595	0.632011	1.06e-08	5.65e-06	0.639603	0	0	0.427	5.72133	2	Os05g0397800
LOC_Os01g57710	3.62417	0.633451	1.06e-08	5.65e-06	0.724374	0	0	0.396	5.72131	2	Os01g0786800
LOC_Os01g18630	3.63912	0.6839	1.03e-07	2.81e-05	1.11708	10.48	0.109887	0.292	5.32113	2	Os01g0290000
LOC_Os01g64890	3.6394	0.729626	6.1e-07	9.24e-05	1.24628	19.76	0.231938	0.27	4.98803	2	Os01g0869200
LOC_Os01g04380	3.64038	0.637332	1.12e-08	5.8e-06	0.655831	0	0	0.421	5.7119	2	Os01g0136200
LOC_Os05g11110	3.64416	0.844274	1.59e-05	0.000920815	2.76678e-31	0	0	1	4.31632	1
LOC_Os02g33390	3.64674	0.844669	1.58e-05	0.00092061	0	0	0	0.999	4.31736	1	Os02g0537100
LOC_Os07g33550	3.66333	0.847212	1.53e-05	0.000903266	2.74762e-31	0	0	1	4.32398	1	Os07g0519100
LOC_Os06g49520	3.66977	0.636632	8.2e-09	4.75e-06	0.12077	0	0	0.733	5.76435	2	Os06g0709000
LOC_Os01g19800	3.67472	0.63586	7.51e-09	4.47e-06	0.00556285	0	0	0.965	5.77913	2	Os01g0303600
LOC_Os04g51796	3.68348	0.850306	1.48e-05	0.000881852	0	0	0	0.999	4.33195	1	Os04g0607150
LOC_Os06g47780	3.68946	0.851226	1.46e-05	0.000874439	2.72177e-31	0	0	1	4.33429	1	Os06g0693000
LOC_Os11g05640	3.70233	0.63997	7.24e-09	4.37e-06	0.230612	0	0	0.635	5.78515	2	Os11g0154900
LOC_Os11g17610	3.72934	0.852975	1.23e-05	0.000767077	1.58644	36.97	0.577059	0.21	4.37215	2	Os11g0276300
LOC_Os05g04620	3.73663	0.650809	9.38e-09	5.3e-06	0.940902	0	0	0.336	5.74151	2	Os05g0137300
LOC_Os05g35110	3.74148	0.647616	7.59e-09	4.47e-06	0.441382	0	0	0.508	5.77731	2	Os05g0425700
LOC_Os04g40930	3.75841	0.645693	5.86e-09	3.7e-06	0.005291	0	0	0.966	5.82074	2	Os04g0486400
LOC_Os02g53050	3.7741	0.649025	6.06e-09	3.78e-06	0.13518	0	0	0.716	5.81503	2	Os02g0769900
LOC_Os05g35740	3.81442	0.767252	6.64e-07	9.63e-05	1.28489	22.17	0.287246	0.263	4.97154	2	Os05g0432700
LOC_Os10g40020	3.81689	0.65284	5.02e-09	3.29e-06	0.0900885	0	0	0.769	5.84659	2	Os10g0547900
LOC_Os07g37620	3.82612	0.65875	6.32e-09	3.89e-06	0.583824	0	0	0.449	5.80814	2	Os07g0563400
LOC_Os03g45720	3.85407	0.659252	5.03e-09	3.29e-06	0.224646	0	0	0.64	5.84613	2	Os03g0659300
LOC_Os05g28210	3.86332	0.663279	5.73e-09	3.66e-06	0.595668	0	0	0.444	5.82457	2	Os05g0349800
LOC_Os08g37874	3.88874	0.66305	4.49e-09	3.13e-06	0.184522	0	0	0.672	5.86493	2	Os08g0485400
LOC_Os03g02080	3.9098	0.664496	4.01e-09	2.99e-06	0.0633568	0	0	0.802	5.88385	2	Os03g0111500
LOC_Os05g48750	3.91537	0.667993	4.59e-09	3.13e-06	0.402068	0	0	0.529	5.86139	2	Os05g0561500
LOC_Os03g48760	3.91559	0.886338	9.98e-06	0.000664679	0	0	0	0.999	4.41771	1	Os03g0693800
LOC_Os07g41650	3.91579	0.668359	4.66e-09	3.13e-06	0.4419	0	0	0.507	5.85881	2	Os07g0607400
LOC_Os08g03870	3.92181	0.665403	3.77e-09	2.92e-06	0.105383	0	0	0.751	5.89389	2	Os08g0133000
LOC_Os07g03690	3.94337	0.890698	9.54e-06	0.000644671	2.48588e-31	0	0	1	4.42728	1	Os07g0128800
LOC_Os12g13910	3.95496	0.892519	9.37e-06	0.000635366	0	0	0	0.999	4.43124	1	Os12g0242500
LOC_Os09g02180	3.96372	0.671323	3.54e-09	2.79e-06	0.104401	0	0	0.752	5.90434	2	Os09g0109600
LOC_Os03g05280	3.97173	0.864086	4.3e-06	0.000363015	1.50089	33.37	0.538971	0.225	4.59645	2	Os03g0146000
LOC_Os02g01365	3.97673	0.895944	9.05e-06	0.000618732	0	0	0	0.999	4.43859	1	Os02g0104100
LOC_Os06g04780	3.99	0.679072	4.21e-09	3.09e-06	0.670249	0	0	0.415	5.87566	2	Os06g0139700
LOC_Os01g42190	4.02232	0.678394	3.04e-09	2.47e-06	0.107999	0	0	0.748	5.92918	2	Os01g0606900
LOC_Os06g21330	4.02414	0.677431	2.85e-09	2.35e-06	0.000115834	0	0	0.999	5.94029	2	Os06g0318200
LOC_Os05g51670	4.02849	0.916646	1.11e-05	0.000708833	1.63407	38.8	0.699412	0.201	4.39481	2	Os05g0595100
LOC_Os10g38110	4.04835	0.680703	2.73e-09	2.3e-06	0.023369	0	0	0.884	5.94731	2	Os10g0525000
LOC_Os02g01240	4.065	0.90989	7.91e-06	0.000560742	0	0	0	0.999	4.46758	1	Os02g0102600
LOC_Os03g61270	4.13226	0.698403	3.28e-09	2.63e-06	0.931338	0	0	0.339	5.91673	2	Os03g0828300
LOC_Os05g07070	4.14702	0.901479	4.22e-06	0.000359301	1.52932	34.61	0.608111	0.22	4.60024	2	Os05g0163400
LOC_Os07g46700	4.15652	0.695236	2.25e-09	1.98e-06	0.378394	0	0	0.543	5.97858	2	Os07g0661600
LOC_Os06g23530	4.16259	0.69833	2.51e-09	2.17e-06	0.757861	0	0	0.386	5.96078	2	Os06g0343100
LOC_Os01g44250	4.17639	0.695788	1.94e-09	1.8e-06	0.00124776	0	0	0.992	6.00239	2	Os01g0633400
LOC_Os05g09380	4.18176	0.710414	3.95e-09	2.98e-06	1.01246	1.23	0.0143061	0.317	5.88637	2	Os05g0185800
LOC_Os03g51010	4.21052	0.702407	2.04e-09	1.86e-06	0.246358	0	0	0.623	5.99441	2	Os03g0719400
LOC_Os03g53910	4.22362	0.937302	6.6e-06	0.000489086	1.59833	37.43	0.708155	0.208	4.50615	2	Os03g0750100
LOC_Os04g42950	4.23677	0.705278	1.89e-09	1.79e-06	0.416131	0	0	0.522	6.00723	2	Os04g0508500
LOC_Os03g60120	4.24215	0.70628	1.9e-09	1.79e-06	0.47156	0	0	0.493	6.00632	2	Os03g0815800
LOC_Os01g60309	4.25652	0.71081	2.12e-09	1.9e-06	0.580878	0	0	0.45	5.98827	2	Os01g0819000
LOC_Os04g51770	4.27048	0.707235	1.56e-09	1.58e-06	0.00782786	0	0	0.95	6.03828	2	Os04g0606700
LOC_Os10g09850	4.29105	0.721663	2.75e-09	2.3e-06	1.01633	1.61	0.016976	0.316	5.94606	2	Os10g0177200
LOC_Os04g19740	4.30959	0.717502	1.9e-09	1.79e-06	0.601153	0	0	0.442	6.00638	2	Os04g0266900
LOC_Os01g58194	4.32999	0.71546	1.43e-09	1.54e-06	0.204253	0	0	0.656	6.05204	2	Os01g0794400
LOC_Os01g49720	4.34173	0.718655	1.53e-09	1.58e-06	0.489339	0	0	0.486	6.04147	2	Os01g0692100
LOC_Os10g41400	4.34555	0.72026	1.61e-09	1.6e-06	0.399598	0	0	0.531	6.03331	2	Os10g0563600
LOC_Os03g15010	4.41376	0.72887	1.4e-09	1.54e-06	0.421878	0	0	0.518	6.05562	2	Os03g0255000
LOC_Os01g05585	4.42623	0.967842	4.8e-06	0.000391979	0	0	0	0.999	4.5733	1	Os01g0149200
LOC_Os06g01360	4.43279	0.914307	1.25e-06	0.000145808	1.43717	30.42	0.555053	0.236	4.84826	2	Os06g0103300
LOC_Os09g04790	4.47152	0.735125	1.18e-09	1.47e-06	0.316673	0	0	0.577	6.08266	2	Os09g0133600
LOC_Os03g06330	4.48399	0.734655	1.04e-09	1.36e-06	0.0923905	0	0	0.767	6.10353	2	Os03g0159100
LOC_Os08g23870	4.48945	0.740118	1.31e-09	1.54e-06	0.952501	0	0	0.333	6.06585	2	Os08g0327700
LOC_Os10g09240	4.53075	0.741938	1.02e-09	1.36e-06	0.254769	0	0	0.616	6.10664	2	Os10g0173000
LOC_Os05g46040	4.57819	0.756003	1.4e-09	1.54e-06	1.0038	0.38	0.00502339	0.319	6.05578	2	Os05g0537400
LOC_Os09g09790	4.60425	0.748478	7.68e-10	1.23e-06	0.0227216	0	0	0.886	6.15149	2	Os09g0270900
LOC_Os01g19770	4.60555	0.750027	8.23e-10	1.23e-06	0.120356	0	0	0.733	6.14051	2	Os01g0303300
LOC_Os03g53300	4.61019	0.753681	9.54e-10	1.31e-06	0.465398	0	0	0.496	6.1169	2	Os03g0744700
LOC_Os03g56280	4.64413	0.756545	8.33e-10	1.23e-06	0.522563	0	0	0.473	6.1386	2	Os03g0773800
LOC_Os01g64730	4.66837	0.756448	6.77e-10	1.23e-06	0.00949	0	0	0.94	6.17143	2	Os01g0867300
LOC_Os02g16790	4.67826	1.00902	3.54e-06	0.000313765	0	0	0	0.999	4.63643	1	Os02g0267766
LOC_Os03g09090	4.6844	0.91098	2.72e-07	5.54e-05	1.32789	24.69	0.452924	0.255	5.14216	2	Os03g0190900
LOC_Os08g29600	4.77741	0.771911	6.05e-10	1.23e-06	0.315234	0	0	0.578	6.18907	2	Os08g0385000
LOC_Os07g13340	4.81282	1.03123	3.06e-06	0.000281587	0	0	0	0.999	4.66707	1
LOC_Os05g47730	4.82741	0.780018	6.06e-10	1.23e-06	0.356018	0	0	0.555	6.18885	2	Os05g0550600
LOC_Os03g41460	4.82994	0.785979	7.99e-10	1.23e-06	0.995568	0	0	0.321	6.14513	2	Os03g0610900
LOC_Os07g47840	4.85809	0.788059	7.06e-10	1.23e-06	0.825061	0	0	0.368	6.16463	2	Os07g0675200
LOC_Os01g18080	4.8613	0.781097	4.86e-10	1.1e-06	0.0974533	0	0	0.761	6.22369	2	Os01g0283300
LOC_Os01g46970	4.89501	0.940653	1.95e-07	4.36e-05	1.40111	28.63	0.514262	0.242	5.20384	2	Os01g0658900
LOC_Os02g43030	4.90641	0.982633	5.94e-07	9.14e-05	1.41968	29.56	0.626196	0.239	4.99312	2	Os02g0644200
LOC_Os09g26250	4.98761	1.06029	2.55e-06	0.000245804	7.01704e-31	0	0	1	4.70402	1	Os09g0432231
LOC_Os05g39760	5.05333	1.12169	6.63e-06	0.000490182	1.71284	41.62	1.1253	0.193	4.50509	2	Os05g0475300
LOC_Os04g52110	5.05724	0.806744	3.64e-10	9.76e-07	0.100932	0	0	0.756	6.26871	2	Os04g0610600
LOC_Os10g25010	5.09435	1.14355	8.4e-06	0.000587146	1.75131	42.9	1.20324	0.19	4.45484	2	Os10g0389000
LOC_Os09g36720	5.12748	0.820921	4.21e-10	1.08e-06	0.656063	0	0	0.421	6.24602	2
LOC_Os08g01910	5.1448	1.08661	2.19e-06	0.000218682	6.68122e-31	0	0	1	4.73474	1	Os08g0110600
LOC_Os01g43530	5.16387	1.08981	2.16e-06	0.000216875	0	0	0	0.999	4.73832	1	Os01g0624400
LOC_Os01g06310	5.17305	1.17486	1.07e-05	0.000698771	1.79622	44.33	1.30958	0.186	4.40312	2	Os01g0155800
LOC_Os11g32890	5.1889	0.826459	3.42e-10	9.65e-07	0.403688	0	0	0.528	6.27848	2	Os11g0533400
LOC_Os05g45954	5.24413	1.10332	2e-06	0.000206712	0	0	0	0.999	4.75303	1	Os05g0536250
LOC_Os01g12580	5.26171	0.837142	3.27e-10	9.65e-07	0.545714	0	0	0.464	6.28533	2	Os01g0225600
LOC_Os06g21910	5.38496	0.847884	2.14e-10	7.65e-07	0.0927777	0	0	0.766	6.35106	2	Os06g0324400
LOC_Os08g12750	5.41312	0.8511	2.02e-10	7.65e-07	0.000346046	0	0	0.998	6.36015	2	Os08g0224100
LOC_Os06g14670	5.47958	0.872244	3.34e-10	9.65e-07	1.00476	0.47	0.00843576	0.319	6.28217	2	Os06g0258000
LOC_Os08g16840	5.48263	0.860085	1.84e-10	7.65e-07	0.00111458	0	0	0.993	6.37452	2	Os08g0269800
LOC_Os06g31280	5.48714	1.14448	1.63e-06	0.000177332	0	0	0	0.999	4.79443	1	Os06g0509900
LOC_Os01g20850	5.5433	0.869152	1.8e-10	7.65e-07	0.205014	0	0	0.655	6.37783	2	Os01g0310032
LOC_Os09g10620	5.59033	1.16207	1.5e-06	0.000166923	5.8417e-31	0	0	1	4.81069	1	Os09g0278000
LOC_Os05g39690	5.61839	1.16686	1.47e-06	0.000164512	0	0	0	0.999	4.81498	1	Os05g0474600
LOC_Os01g53650	5.73479	0.900036	1.87e-10	7.65e-07	0.920219	0	0	0.342	6.37173	2	Os01g0738400
LOC_Os03g07180	5.73566	0.949702	1.55e-09	1.58e-06	1.10911	9.84	0.180448	0.294	6.03943	2	Os03g0168100
LOC_Os04g56790	5.75759	1.18914	1.29e-06	0.000148731	1.57156	36.37	1.119	0.212	4.84182	2	Os04g0663700
LOC_Os09g35580	5.86504	1.20915	1.23e-06	0.000145808	0	0	0	0.999	4.85055	1	Os09g0523700
LOC_Os05g31020	5.94948	1.17006	3.68e-07	6.65e-05	1.45735	31.38	0.944448	0.233	5.08478	2	Os05g0373900
LOC_Os03g21260	6.0146	0.929739	9.86e-11	5.29e-07	0.0866534	0	0	0.773	6.46913	2	Os03g0330200
LOC_Os05g05930	6.06122	1.243	1.08e-06	0.000136899	0	0	0	0.999	4.87629	1	Os05g0151200
LOC_Os08g01370	6.09888	0.940357	8.83e-11	5.26e-07	0.00130264	0	0	0.992	6.48571	2	Os08g0104400
LOC_Os01g52830	6.22784	0.960228	8.83e-11	5.26e-07	0.249541	0	0	0.62	6.4858	2	Os01g0728700
LOC_Os10g36180	6.27197	0.963948	7.69e-11	5.26e-07	0.127961	0	0	0.724	6.50654	2	Os10g0505900
LOC_Os03g12804	6.42628	1.49402	1.7e-05	0.000967737	0	0	0	0.999	4.30134	1
LOC_Os01g54030	6.73564	1.14921	4.6e-09	3.13e-06	1.22971	18.68	0.502083	0.273	5.86113	2	Os01g0743500
LOC_Os01g06920	6.7654	1.30989	2.41e-07	5.06e-05	1.4607	31.54	1.19267	0.232	5.16485	2	Os01g0163000
LOC_Os06g02040	6.77463	1.04083	7.57e-11	5.26e-07	0.958698	0	0	0.332	6.50886	2	Os06g0110200
LOC_Os08g11720	6.94135	1.59899	1.42e-05	0.000852632	0	0	0	0.999	4.34107	1	Os08g0216600
LOC_Os03g51350	6.97034	1.05956	4.75e-11	5.26e-07	0.405696	0	0	0.527	6.57855	2	Os03g0723400
LOC_Os01g06890	7.29953	1.46014	5.76e-07	9.01e-05	0	0	0	0.999	4.99919	1	Os01g0162500
LOC_Os06g48355	7.42477	1.69832	1.23e-05	0.000767077	0	0	0	0.999	4.37184	1	Os06g0698674
LOC_Os06g23350	7.65498	1.15487	3.39e-11	5.26e-07	0.66504	0	0	0.417	6.62841	2	Os06g0341300
LOC_Os04g10690	7.85022	1.5582	4.7e-07	7.89e-05	0	0	0	0.999	5.038	1	Os04g0185600
LOC_Os01g46600	8.14341	1.21928	2.41e-11	5.26e-07	0.385764	0	0	0.538	6.67886	2	Os01g0654400
LOC_Os07g10840	8.26406	1.23235	2e-11	5.26e-07	0.18882	0	0	0.668	6.70591	2	Os07g0209100
LOC_Os03g21470	8.37205	1.89471	9.93e-06	0.000663487	0	0	0	0.999	4.41864	1
LOC_Os10g39610	8.92946	1.75228	3.47e-07	6.33e-05	0	0	0	0.999	5.09592	1	Os10g0542100
LOC_Os02g22280	11.6393	2.58325	6.62e-06	0.00048948	0	0	0	0.999	4.50569	1
LOC_Os04g46890	13.6609	3.01414	5.84e-06	0.00044782	0	0	0	0.999	4.53226	1
LOC_Os01g13425	16.5747	3.63864	5.23e-06	0.000415391	0	0	0	0.999	4.5552	1
