# Supplementary material for: Transcriptomic Landscape and Regulatory Pathways of Drought Response in Rice (Oryza sativa L.): A Meta-Analysis of Microarray and RNA-Seq Data
Source: Int J Mol Sci. 2026 Mar 31;27(7):3167. doi: 10.3390/ijms27073167 (PMC13074122; doi:10.3390/ijms27073167)
Supplement: Supplementary file 1 [file ijms-27-03167-s001.zip › Supplementary File S2.xlsx]

## Sheet: Title
Supplementary File S2. Functional Characterization of Interacting Proteins from RNA-Seq Meta-Analyses in Rice Seedling/Shoot and Root Tissues.
2a	Functional Annotations of 18 Protein Nodes from the RNA-Seq Seedling/Shoot PPI Network. Includes gene names, protein functions, differential expression status, SMART domain details, and STRING functional annotations.
2b	Functional Annotations of 4 Protein Nodes from the RNA-Seq Root PPI Network. Includes gene names, protein functions, differential expression status, SMART domain details, and STRING functional annotations.

## Sheet: Sup. File 2a
Supplementary File 2a. Functional Annotations of 18 Protein Nodes from the RNA-Seq Seedling/Shoot PPI Network. Includes gene names, protein functions, differential expression status, SMART domain details, and STRING functional annotations.
Protein Node Name	Protein Description	Gene Name Alias (RAP-DB)	Up/Down Regulated	SMART DB Domain	STRING Functional Annotations
A0A0P0YA90	Similar to 50S ribosomal protein L4	Os12g0488600	up	Structural constituent of ribosome, Translation	Structural constituent of ribosome, and Translation initiation factor IF- 2; Nucleic acid binding; RNA binding; mRNA binding; Structural constituent of ribosome; Structural molecule activity; Binding; Intracellular anatomical structure; Cytoplasm; Ribosome; Translation; Peptide metabolic process; Nitrogen compound metabolic process; Metabolic process; Biosynthetic process; Macromolecule biosynthe…
A0A0P0VVP8	Component of the 60S subunit of the ribosome	Os03g0259500	down	Structural constituent of ribosome, Translation	Structural constituent of ribosome; Structural molecule activity; Binding; Intracellular anatomical structure; Nucleus; Cytoplasm; Ribosome; Translation; Peptide metabolic process; Nitrogen compound metabolic process; Metabolic process; Biosynthetic process; Macromolecule biosynthetic process; Cellular process; Gene expression; Protein metabolic process; Cellular nitrogen compound metabolic proce…
Q10AX3_ORYSJ	Streptomyces cyclase/dehydrase family protein	Os03g0837900	down	Structural constituent of ribosome, Translation	Structural constituent of ribosome, and Translation initiation factor IF- 2; Nucleic acid binding; RNA binding; mRNA binding; Binding; Intracellular anatomical structure; Cytoplasm; Mitochondrion; Nucleobase-containing compound metabolic process; RNA processing; mRNA processing; Cellular aromatic compound metabolic process; Nitrogen compound metabolic process; Metabolic process; Nucleoid; Chlorop…
Q6Z6H2_ORYSJ	Peptidase M24 family protein. Methionine aminopeptidase type 1 subfamily.	Os02g0761700	down	Structural constituent of ribosome, Translation	Catalytic activity; Aminopeptidase activity; Binding; Intracellular anatomical structure; Cytoplasm; Mitochondrion; Proteolysis; Nitrogen compound metabolic process; Metabolic process; Peptidase activity; Metalloexopeptidase activity; Metallopeptidase activity; Exopeptidase activity; Chloroplast; Plastid; Hydrolase activity; Protein metabolic process; N-terminal protein amino acid modification; P…
Q6F366_ORYSJ	Similar to Translation initiation factor IF-2, chloroplast precursor (PvIF2cp), cDNA clone:J013170P17	Os05g0575300	down	Structural constituent of ribosome, Translation	Structural constituent of ribosome, and Translation initiation factor IF- 2; Nucleotide binding; Nucleic acid binding; RNA binding; mRNA binding; Translation initiation factor activity; Catalytic activity; GTPase activity; Binding; GTP binding; Intracellular anatomical structure; Nucleus; Cytoplasm; Translation; Translational initiation; Regulation of translation; Peptide metabolic process; Nitro…
Q6K2P9_ORYSJ	Similar to Eukaryotic translation initiation factor 5 (eIF-5), cDNA clone:J013000L01	Os09g0326900	up	Ribosomal system	Nucleotide binding; Formation of translation preinitiation complex; Formation of cytoplasmic translation initiation complex; Cytoplasmic translation; Cytoplasmic translational initiation; Nucleic acid binding; Translation initiation factor activity; GDP-dissociation inhibitor activity; Binding; Protein binding; GTP binding; Intracellular anatomical structure; Cytoplasm; Cytosol; Translation; Tran…
A0A0P0X3I7	RNA recognition motif domain containing protein	Os07g0180800	up	Ribosomal system	Nucleic acid binding; RNA binding; mRNA binding; Binding; Intracellular anatomical structure; Nucleus; Regulation of gene expression; Regulation of nucleobase-containing compound metabolic process; Regulation of metabolic process; Regulation of cellular metabolic process; Organelle; Membrane-bounded organelle; Intracellular organelle; Intracellular membrane-bounded organelle; Regulation of biolog…
Q0DRV0_ORYSJ	ATPase component of the INO80 complex which remodels chromatin by shifting nucleosomes and is involved in DNA repair	Os03g0352500	down	DNA helicase complex	Nucleotide binding; Nuclear chromosome; Chromatin; Nucleic acid binding; DNA binding; Catalytic activity; Binding; Protein binding; ATP binding; Intracellular anatomical structure; Nucleus; Chromosome; Nucleobase-containing compound metabolic process; DNA metabolic process; DNA repair; Chromatin organization; Chromatin remodeling; Transcription, DNA-templated; Regulation of transcription, DNA-tem…
Q5Z9V2_ORYSJ	Transcription factor, Suppressor of Gamma Response 1, Control of DNA damage response and DNA repair, Oxidative stress response. Similar to NAM1 protein	Os06g0267500	down	DNA helicase complex	Cell cycle checkpoint signaling; DNA damage checkpoint signaling; Transcription cis-regulatory region binding; Transcription regulatory region nucleic acid binding; Nucleic acid binding; DNA binding; Double-stranded DNA binding; DNA-binding transcription factor activity; Binding; Intracellular anatomical structure; Nucleus; Regulation of transcription, DNA-templated; Response to stress; Cellular …
A0A0P0VBB9	Zinc finger, FYVE/PHD-type domain containing protein	Os01g0881000	down	DNA helicase complex	Nucleic acid binding; DNA binding; Chromatin binding; Binding; Protein binding; Intracellular anatomical structure; Nucleus; Nucleoplasm; Chromatin organization; Regulation of transcription, DNA-templated; Regulation of transcription by RNA polymerase II; Organelle organization; Regulation of biosynthetic process; Negative regulation of metabolic process; Cellular process; Regulation of gene expr…
Q69SX2_ORYSJ	NAD-dependent epimerase/dehydratase family protein, cDNA clone:001-205-A02	Os06g0360300	down	Plant mitochondrial respiratory complex	Respirasome; Complex I biogenesis; Oxidoreduction-driven active transmembrane transporter activity; Cytochrome complex; Intracellular anatomical structure; Cytoplasm; Endoplasmic reticulum; Chloroplast; Plastid envelope; Plastid stroma; Chloroplast thylakoid; Chloroplast thylakoid membrane; Plastid; Chloroplast stroma; Thylakoid; Chloroplast envelope; Cellular process; Plastoglobule; Endomembrane…
Q69X19_ORYSJ	Mitochondrial substrate carrier family protein (TC 2.A.29), cDNA clone:J013118F23	Os06g0604500	down	Plant mitochondrial respiratory complex	Respirasome, and Complex I biogenesis; Adenine nucleotide transmembrane transporter activity; Transporter activity; Purine ribonucleotide transmembrane transporter activity; ATP transmembrane transporter activity; Binding; Calcium ion binding; Intracellular anatomical structure; Cytoplasm; Mitochondrion; Mitochondrial envelope; Mitochondrial inner membrane; Transport; Ion transport; Cation transp…
Q6K2G6_ORYSJ	NmrA-like family protein, cDNA clone:001	Os08g0553800	down	Plant mitochondrial respiratory complex	Respirasome, and Complex I biogenesis; Oxidoreduction-driven active transmembrane transporter activity, and Respirasome; Mixed, incl. Oxidoreduction-driven active transmembrane transporter activity, and Cytochrome complex; Nucleic acid binding; Translation initiation factor activity; Binding; Intracellular anatomical structure; Cytoplasm; Plasma membrane; Generation of precursor metabolites and e…
Q10QX0_ORYSJ	Ataxin-2, C-terminal domain containing protein	Os03g0180300	down	Plant mitochondrial respiratory complex	Auxin responsive protein, and Drought induced 19 protein (Di19), zinc-binding; Recycling endosome membrane, and PITH domain; Nucleic acid binding; RNA binding; mRNA binding; Binding; Intracellular anatomical structure; Nucleobase-containing compound metabolic process; Cellular aromatic compound metabolic process; Nitrogen compound metabolic process; Metabolic process; Cellular process; Cellular n…
Q69JW8_ORYSJ	Increased Leaf Angle1 (ILA1) interacting protein 3, cDNA clone:001-202-D10	Os02g0575700	down	Transcription	RNA Polymerase II Promoter Escape, and RNA polymerase; Mediator of RNA polymerase II transcription subunit 26c-like; Nucleic acid binding; RNA binding; mRNA binding; Binding; Intracellular anatomical structure; Nucleus; Nucleobase-containing compound metabolic process; Regulation of transcription, DNA-templated; Regulation of transcription by RNA polymerase II; Cellular aromatic compound metaboli…
A0A0N7KI28	RNA polymerase-associated protein LEO1, similar to PAF1 complex component	Os03g0756500	up	Transcription	Regulation of DNA-templated transcription, elongation, and Dephosphorylation of RNA polymerase II C-terminal domain; Transcription elongation factor complex ; CTD phosphatase Fcp1; Histone chaperone RTT106/FACT complex subunit SPT16-like, middle domain, and Cdc73/Paf1 complex; Reproduction; DNA-directed RNA polymerase complex; RNA polymerase II complex binding; Basal transcription machinery bindi…
Q9LIS6_ORYSJ	Glycogen synthase kinase, Non-receptor serine/threonine protein kinase, cDNA clone:J013091C23	Os01g0252100	down	Phosphorylation	G1 Phase; Cullin family protein binding, and Cullin; Beta-catenin binding, and Glycogen synthase kinase 3, catalytic domain; Nucleotide binding; Catalytic activity; Protein kinase activity; Protein serine/threonine kinase activity; Binding; ATP binding; Intracellular anatomical structure; Cytoplasm; Protein phosphorylation; Phosphorus metabolic process; Phosphate-containing compound metabolic pro…
Q6Z8F4_ORYSJ	Phosphoribulokinase	Os02g0698000	down	Photosynthesis	Glycolysis, and Pentose phosphate pathway; Pentose-phosphate shunt, non-oxidative branch, and Phosphoribulokinase; Nucleotide binding; Catalytic activity; Binding; ATP binding; Intracellular anatomical structure; Cytoplasm; Carbohydrate metabolic process; Phosphorus metabolic process; Phosphate-containing compound metabolic process; Metabolic process; Phosphoribulokinase activity; Biosynthetic pr…

## Sheet: Sup. File 2b
Supplementary File 2b. Functional Annotations of 4 Protein Nodes from the RNA-Seq Root PPI Network. Includes gene names, protein functions, differential expression status, SMART domain details, and STRING functional annotations.
Protein Node Name	Protein Description	Gene Name Alias (RAP-DB)	Up/Down Regulated	SMART DB Domain	STRING Functional Annotations
Q0E3V3_ORYSJ	DNA-directed RNA polymerase subunit; DNA-dependent RNA polymerase catalyzes the transcription of DNA into RNA using the four ribonucleoside triphosphates as substrates	Os02g0152800	up	RNA polymerase II activity	DNA-directed RNA polymerase complex; Nucleic acid binding; DNA binding; Catalytic activity; DNA-directed 5-3 RNA polymerase activity; Binding; Intracellular anatomical structure; Nucleus; Nucleoplasm; RNA polymerase III complex; Nucleolus; Nucleobase-containing compound metabolic process; DNA metabolic process; DNA modification; DNA alkylation; DNA methylation; Transcription, DNA-templated; RNA p…
Q0D6A3_ORYSJ	Plant Homeodomain Protein (PHD), similar to Chromodomain helicase-DNA-binding protein 5 (CHD-5)	Os07g0497100	up	Chromodomain helicase	Chromatin organization; Chromatin remodeling; Organelle organization; Cellular process; Cellular component organization; Chromosome organization; Cellular component organization or biogenesis; Nucleotide binding; Nucleic acid binding; DNA binding; Chromatin binding; Catalytic activity; Helicase activity; Binding; Protein binding; ATP binding; ATP-dependent activity, acting on DNA; Pyrophosphatase…
OS9	Protein OS-9 homolog; Lectin which functions in endoplasmic reticulum (ER) quality control and ER-associated degradation (ERAD). May bind terminally misfolded non-glycosylated proteins as well as improperly folded glycoproteins, retain them in the ER, and possibly transfer them to the ubiquitination machinery and promote their degradation	Os06g0644800	up	Catalysis of glycoproteins in the ER, glucose homeostasis	Proteolysis; Ubiquitin-dependent protein catabolic process; Nitrogen compound metabolic process; Transport; Intracellular protein transport; Response to stress; Response to osmotic stress; Response to unfolded protein; Cell communication; Signal transduction; Protein localization; Metabolic process; Catabolic process; Macromolecule catabolic process; Response to abiotic stimulus; Response to salt…
A0A0P0WF62	Conserved hypothetical protein (predicted)	Os04g0624900	up	Protein ubiquitination	Proteolysis; Nitrogen compound metabolic process; Metabolic process; Catabolic process; Macromolecule catabolic process; Cellular process; Protein ubiquitination; Protein metabolic process; Protein catabolic process; Protein modification by small protein conjugation; Protein modification process; Macromolecule metabolic process; Macromolecule modification; Primary metabolic process; Proteolysis i…
