# Supplementary material for: Transcriptomic Landscape and Regulatory Pathways of Drought Response in Rice (Oryza sativa L.): A Meta-Analysis of Microarray and RNA-Seq Data
Source: Int J Mol Sci. 2026 Mar 31;27(7):3167. doi: 10.3390/ijms27073167 (PMC13074122; doi:10.3390/ijms27073167)
Supplement: Supplementary file 1 [file ijms-27-03167-s001.zip › Supplementary File S3.xlsx]

## Sheet: Title
Supplementary File S3. Clustering patterns of PPI networks for seedling/shoot and root DEGs in Microarray meta-analysis.
3a	Description of 524 Protein Nodes from microarray DEGs Seedling/Shoot PPI Network of Microarray-derived DEGs.
3b	Clusters identified from PPI network of microarray DEGs in seedling-shoot tissue meta-analysis via MCL.
3c	Description of 166 Protein Nodes from Root Tissue PPI Network of Microarray-derived DEGs.
3d	Clusters identified from PPI network of microarray DEGs in root tissue microarray meta-analysis via MCL.

## Sheet: Sup. File 3a
Supplementary File 3a. Description of 524 Protein Nodes from Seedling/Shoot PPI Network of Microarray-derived DEGs.
Protein Node Name	Protein Description	Gene Name Alias (RAP-DB)	Up/Down Regulated
P0402A09.2	cDNA clone:006-206-E02, full insert sequence; Belongs to the universal ribosomal protein uS7 family.	Os01g0100700	down
A0A0P0UX97	Os01g0120300 protein.	Os01g0120300	down
Q5ZEK1_ORYSJ	Os01g0151200 protein.	Os01g0151200	down
Q5NB69_ORYSJ	cDNA clone:002-128-C07, full insert sequence.	Os01g0231700	down
Q9LIT4_ORYSJ	cDNA clone:J033064P19, full insert sequence; Belongs to the universal ribosomal protein uL3 family.	Os01g0251100	down
Q0JNP9_ORYSJ	Os01g0273500 protein.	Os01g0273500	up
EIF6	Eukaryotic translation initiation factor 6; Binds to the 60S ribosomal subunit and prevents its association with the 40S ribosomal subunit to form the 80S initiation complex in the cytoplasm. May also be involved in ribosome biogenesis.	Os01g0280500	up
B1144G04.40-1	60S ribosomal protein L37a-1; Belongs to the eukaryotic ribosomal protein eL43 family.	Os01g0679700	down
P0456E05.41-1	DEAD-box ATP-dependent RNA helicase 30; ATP-dependent RNA helicase involved nonsense-mediated mRNA decay and ribosome biogenesis through rRNA processing.	Os01g0911100	up
Q5N810_ORYSJ	cDNA clone:001-111-G05, full insert sequence.	Os01g0914400	down
Q5JK67_ORYSJ	cDNA clone:001-017-E11, full insert sequence.	Os01g0958100	down
A0A0P0VDM6	WAT1-related protein.	Os02g0103500	down
Q6Z2Z2_ORYSJ	Os02g0146800 protein.	Os02g0146800	up
Q6EN44_ORYSJ	cDNA clone:J033037P22, full insert sequence; Belongs to the universal ribosomal protein uS8 family.	Os02g0255200	down
Q6ER90_ORYSJ	cDNA clone:001-019-G05, full insert sequence.	Os02g0538000	down
Q69L77_ORYSJ	cDNA clone:J033096G24, full insert sequence.	Os02g0591800	down
Q6ZGY5_ORYSJ	cDNA clone:J023132I06, full insert sequence.	Os02g0689700	down
A0A0P0VP26	Os02g0724600 protein; Belongs to the class I-like SAM-binding methyltransferase superfamily. RsmB/NOP family.	Os02g0724600	down
Q6Z6H2_ORYSJ	Os02g0761700 protein; Belongs to the peptidase M24A family. Methionine aminopeptidase type 1 subfamily.	Os02g0761700	down
A0A0P0VS81	Os03g0116000 protein.	Os03g0116000	down
Q8LMR3_ORYSJ	Nascent polypeptide-associated complex alpha subunit, putative, expressed.	Os03g0121700	down
Q10S34_ORYSJ	Aconitate hydratase; Catalyzes the isomerization of citrate to isocitrate via cis- aconitate.	Os03g0136900	up
A0A0N7KGJ7	Os03g0139100 protein; Belongs to the universal ribosomal protein uL14 family.	Os03g0139100	down
Q8H7W6_ORYSJ	cDNA clone:001-107-H03, full insert sequence.	Os03g0194600	up
Q8H7W7_ORYSJ	Cytochrome b561 and DOMON domain-containing protein.	Os03g0194900	up
OsJ_010020	RNA pseudouridine synthase 5.	Os03g0288500	down
Q75H93_ORYSJ	Os03g0665800 protein.	Os03g0665800	down
RH10	DEAD-box ATP-dependent RNA helicase 10; Has ATP-dependent RNA helicase activity in vitro. Acts as a thermosensitive RNA chaperone required for normal processing of pre- rRNA intermediates. Required for normal cell division at high temperatures. Required for a primary metabolism adaptation to high temperatures to support thermotolerant growth by regulating gene expression.	Os03g0669000	down
Q851K7_ORYSJ	Ribosomal protein L18 family protein, putative, expressed.	Os03g0694800	down
Q6AU10_ORYSJ	Mitochondrial 60S ribosomal protein L6, putative, expressed; Belongs to the universal ribosomal protein uL6 family.	Os03g0725000	down
OBGC2_ORYSJ	Probable GTP-binding protein OBGC2; May bind GTP and have GTPase activity.	Os03g0799700	down
A0A0P0W4J3	Os03g0806400 protein.	Os03g0806400	down
A0A0P0W4V1	Os03g0824300 protein.	Os03g0824300	up
Q851Y9_ORYSJ	Nascent polypeptide-associated complex subunit beta.	Os03g0851000	down
Q851Y8_ORYSJ	Elongation factor Tu; This protein promotes the GTP-dependent binding of aminoacyl- tRNA to the A-site of ribosomes during protein biosynthesis.	Os03g0851100	down
GRXS7	Monothiol glutaredoxin-S7, chloroplastic; May only reduce GSH-thiol disulfides, but not protein disulfides; Belongs to the glutaredoxin family. CGFS subfamily.	Os03g0851200	down
Q7X8U6_ORYSJ	cDNA clone:J023133F23, full insert sequence.	Os04g0490400	down
Q0JBE3_ORYSJ	Os04g0538100 protein.	Os04g0538100	down
Q7XPT4_ORYSJ	cDNA clone:J013002J04, full insert sequence.	Os04g0599700	down
Q0JA68_ORYSJ	Os04g0613500 protein.	Os04g0613500	down
A0A0P0WMP4	Os05g0427900 protein.	Os05g0427900	down
A0A0P0WQT3	Os05g0555800 protein.	Os05g0555800	down
Q0DFF8_ORYSJ	cDNA clone:001-022-E07, full insert sequence.	Os05g0593200	down
Q5VRN3_ORYSJ	WAT1-related protein.	Os06g0109200	down
RPS20	40S ribosomal protein S20; Belongs to the universal ribosomal protein uS10 family.	Os06g0134000	down
Q0DES6_ORYSJ	cDNA clone:J023145C13, full insert sequence.	Os06g0137500	down
RPL39C	60S ribosomal protein L39-3; Belongs to the eukaryotic ribosomal protein eL39 family.	Os06g0181566	down
Q9FP19_ORYSJ	Ribonucloprotein; Common component of the spliceosome and rRNA processing machinery; Belongs to the eukaryotic ribosomal protein eL8 family.	Os06g0274200	down
Q69WH2_ORYSJ	cDNA clone:001-011-D08, full insert sequence.	Os06g0332800	down
A0A0P0WWY5	Os06g0473100 protein.	Os06g0473100	up
Q67WM2_ORYSJ	Os06g0645400 protein; Belongs to the class-I aminoacyl-tRNA synthetase family.	Os06g0645400	down
A0A0P0WZL3	D-3-phosphoglycerate dehydrogenase; Belongs to the D-isomer specific 2-hydroxyacid dehydrogenase family.	Os06g0655100	down
Q8H590_ORYSJ	40S ribosomal protein S18, putative, expressed; Belongs to the universal ribosomal protein uS13 family.	Os07g0173501	down
Q69WE5_ORYSJ	Pyruvate kinase; Belongs to the pyruvate kinase family.	Os07g0181000	down
Q0D674_ORYSJ	cDNA clone:J033071L22, full insert sequence.	Os07g0506700	down
Q6Z4B5_ORYSJ	Methionine aminopeptidase; Cotranslationally removes the N-terminal methionine from nascent proteins. The N-terminal methionine is often cleaved when the second residue in the primary sequence is small and uncharged (Met- Ala-, Cys, Gly, Pro, Ser, Thr, or Val).	Os07g0510100	down
Q0D5Z2_ORYSJ	Os07g0523300 protein; Belongs to the eukaryotic ribosomal protein eL42 family.	Os07g0523500	down
Q8GVY3_ORYSJ	Os07g0546600 protein.	Os07g0546600	down
Q7XIK5_ORYSJ	cDNA clone:J023056G18, full insert sequence; Belongs to the universal ribosomal protein uS17 family.	Os07g0565100	down
WDR12	Ribosome biogenesis protein WDR12 homolog; Required for maturation of ribosomal RNAs and formation of the large ribosomal subunit; Belongs to the WD repeat WDR12/YTM1 family.	Os07g0600400	down
Q0D4Q6_ORYSJ	Os07g0613000 protein.	Os07g0613000	up
Q0D4B0_ORYSJ	Os07g0637100 protein.	Os07g0637100	up
Q6Z0N5_ORYSJ	cDNA clone:J023052L01, full insert sequence.	Os08g0295300	down
A0A0P0XGQ0	Os08g0452900 protein.	Os08g0452900	down
Q69MD2_ORYSJ	cDNA clone:001-030-H09, full insert sequence.	Os09g0463700	down
Q69IM0_ORYSJ	cDNA clone:J013036C01, full insert sequence.	Os09g0515500	down
Q33AW7_ORYSJ	Ubiquitin carboxyl-terminal hydrolase; Recognizes and hydrolyzes the peptide bond at the C-terminal Gly of ubiquitin. Involved in the processing of poly-ubiquitin precursors as well as that of ubiquitinated proteins. Belongs to the peptidase C19 family.	Os10g0160000	up
OsJ_32023	Nucleolar complex protein 2 homolog.	Os10g0495500	down
Q2RBC6_ORYSJ	cDNA clone:006-206-B05, full insert sequence.	Os11g0116400	down
Q53LZ3_ORYSJ	Transposon protein, putative, unclassified, expressed.	Os11g0266000	down
A0A0P0Y5Y3	Os11g0689400 protein.	Os11g0689400	up
OBGM	Probable GTP-binding protein OBGM, mitochondrial; May bind GTP and have GTPase activity; Belongs to the TRAFAC class OBG-HflX-like GTPase superfamily. OBG GTPase family.	Os11g0704300	down
Q2QY18_ORYSJ	Ribosomal protein L24 containing protein, expressed; Belongs to the universal ribosomal protein uL24 family.	Os12g0135900	down
C7J9F9_ORYSJ	Os12g0146400 protein.	Os12g0146400	up
RACK1A	Guanine nucleotide-binding protein subunit beta-like protein A; Component of the RACK1 regulatory proteins that functions in innate immunity by interacting with multiple proteins in the RAC1 immune complex. Acts as positive regulator of reactive oxygen species (ROS) production and is required for resistance against rice blast (M.grisea) infection.	Os01g0686800	down
Q5ZAW1_ORYSJ	Pectinesterase; Acts in the modification of cell walls via demethylesterification of cell wall pectin.	Os01g0788400	up
Q8RU96_ORYSJ	Os01g0788950 protein.	Os01g0788950	down
Q5ZBT6_ORYSJ	Os01g0794500 protein.	Os01g0794500	up
B9EVI4_ORYSJ	Protein arginine methyltransferase NDUFAF7; Arginine methyltransferase involved in the assembly or stability of mitochondrial NADH:ubiquinone oxidoreductase complex (complex I).	Os01g0911900	down
B9F267_ORYSJ	Os02g0122400 protein.	Os02g0122400	down
C7IYB7_ORYSJ	rRNA adenine N(6)-methyltransferase; Belongs to the class I-like SAM-binding methyltransferase superfamily. rRNA adenine N(6)-methyltransferase family.	Os02g0122900	down
A0A0P0VF30	Os02g0161900 protein.	Os02g0161900	up
Q6K6G8_ORYSJ	Os02g0474700 protein.	Os02g0474700	down
A0A0P0VMS1	Os02g0651400 protein.	Os02g0651400	down
Q6YWS5_ORYSJ	Os02g0728700 protein.	Os02g0728700	down
Q6K685_ORYSJ	Os02g0793100 protein.	Os02g0793100	down
Q10MP8_ORYSJ	Transducin family protein, putative, expressed.	Os03g0300300	down
TGA2.2	Transcription factor TGA2.2; Transcriptional regulator involved in defense response.	Os03g0318600	up
RPS19A	40S ribosomal protein S19; Belongs to the eukaryotic ribosomal protein eS19 family.	Os03g0424800	down
AGPL1	Glucose-1-phosphate adenylyltransferase large subunit 1, chloroplastic/amyloplastic; Involved in synthesis of starch. Catalyzes the synthesis of ADP-glucose, a molecule that serves as an activated glycosyl donor for alpha-1,4-glucan synthesis. Essential for starch synthesis in leaf chloroplasts and endosperm amyloplasts; Belongs to the bacterial/plant glucose-1-phosphate adenylyltransferase famil…	Os03g0735000	down
B7F947_ORYSJ	cDNA, clone: J075009F20, full insert sequence.	Os03g0735100	down
Q7Y0C9_ORYSJ	Cytochrome b6f complex subunit, putative, expressed.	Os03g0765900	down
Q75LC0_ORYSJ	S1 RNA binding domain containing protein, expressed.	Os03g0844900	down
Q7XSA6_ORYSJ	cDNA clone:J023086F11, full insert sequence; Belongs to the universal ribosomal protein uS11 family.	Os04g0413600	down
Q0JB65_ORYSJ	Pectinesterase.	Os04g0553500	down
UBQ3	Ubiquitin-related; Ubiquitin exists either covalently attached to another protein, or free (unanchored). When covalently bound, it is conjugated to target proteins via an isopeptide bond either as a monomer (monoubiquitin), a polymer linked via different Lys residues of the ubiquitin (polyubiquitin chains) or a linear polymer linked via the initiator Met of the ubiquitin (linear polyubiquitin cha…	Os04g0628100	up
Q0DJU1_ORYSJ	Eukaryotic translation initiation factor 3 subunit L; Component of the eukaryotic translation initiation factor 3 (eIF-3) complex, which is involved in protein synthesis of a specialized repertoire of mRNAs and, together with other initiation factors, stimulates binding of mRNA and methionyl-tRNAi to the 40S ribosome. The eIF-3 complex specifically targets and initiates translation of a subset of…	Os05g0227700	down
Q6L4U9_ORYSJ	cDNA clone:J023049M22, full insert sequence.	Os05g0498400	up
Q0DGU2_ORYSJ	Os05g0511700 protein.	Os05g0511700	down
OJ1781_H11.13	GTPase ERA-like, chloroplastic; Nuclear genome-encoded probable GTPase involved in ribosome biogenesis in chloroplasts. Plays a role in 16S rRNA maturation in plastids and may contribute to the assembly of the small (30S) ribosomal subunit; Belongs to the TRAFAC class TrmE-Era-EngA-EngB-Septin-like GTPase superfamily. Era GTPase family.	Os05g0567300	down
Q6L5E8_ORYSJ	Os05g0578500 protein; Belongs to the 3-beta-HSD family.	Os05g0578500	up
Q6K853_ORYSJ	40S ribosomal protein S30; Belongs to the eukaryotic ribosomal protein eS30 family.	Os06g0172600	down
eif-1a-OF2	cDNA clone:002-157-A08, full insert sequence; Seems to be required for maximal rate of protein biosynthesis. Enhances ribosome dissociation into subunits and stabilizes the binding of the initiator Met-tRNA(I) to 40 S ribosomal subunits.	Os06g0342200	up
A0A0P0WZ76	Os06g0644600 protein.	Os06g0644600	down
RUB2	Ubiquitin-NEDD8-like protein RUB2; Ubiquitin exists either covalently attached to another protein, or free (unanchored). When covalently bound, it is conjugated to target proteins via an isopeptide bond either as a monomer (monoubiquitin), a polymer linked via different Lys residues of the ubiquitin (polyubiquitin chains) or a linear polymer linked via the initiator Met of the ubiquitin (linear p…	Os06g0650100	down
A0A0P0X0E0	Os06g0673500 protein.	Os06g0673500	up
MPK12	Mitogen-activated protein kinase 12; May be involved in defense signaling pathway. Phosphorylates EREBP1 transcriptional activator in vitro. Enhances DNA-binding activity of EREBP1 to the GCC box element of pathogenesis-related (PR) gene promoters; Belongs to the protein kinase superfamily. CMGC Ser/Thr protein kinase family. MAP kinase subfamily.	Os06g0708000	up
TGA2.1	Transcription factor TGA2.1; Plays a negative role in rice basal defense responses to the bacterial blight pathogen Xanthomomas oryzae pv. oryzae (Xoo). May function in both positive and negative regulation of rice defense genes. Binds DNA in vitro. Acts as transcriptional activator when bound to NPR1/NH1 in vitro. Binds to the promoter sequence of CRK10 in vitro. Belongs to the bZIP family.	Os07g0687700	up
Q6K2P9_ORYSJ	cDNA clone:J013000L01, full insert sequence.	Os09g0326900	up
B7E6Z9_ORYSJ	cDNA clone:001-040-F09, full insert sequence.	Os09g0482740	up
C7J743_ORYSJ	Os09g0491820 protein.	Os09g0491820	down
C7J745_ORYSJ	Os09g0491852 protein.	Os09g0491852	up
RF2a	Transcription factor RF2a; Transcription factor probably involved in vascular development and shoot tissue organization. Binds to the DNA sequence 5'-CCGAGTGTGCCCCTGG-3' present in the promoter region Box II of the phloem-specific rice tungro bacilliform virus (RTBV) promoter. May regulate tissue-specific expression of the RTBV promoter and virus replication.	Os09g0516200	up
A0A0P0XU17	Os10g0411700 protein.	Os10g0411700	down
A0A0P0Y445	Os11g0602500 protein; Belongs to the universal ribosomal protein uS4 family.	Os11g0602500	down
A0A0P0Y7P3	Os12g0166500 protein.	Os12g0166500	down
Q2QWZ1_ORYSJ	Eukaryotic translation initiation factor 2 gamma subunit, putative, expressed.	Os12g0176800	down
B1046G12.33-1	cDNA clone:J013154B19, full insert sequence.	Os01g0199400	up
A0A0P0V7T1	Os01g0732100 protein.	Os01g0732100	down
Q6H7U8_ORYSJ	cDNA clone:002-137-H06, full insert sequence.	Os02g0160200	up
TIFY11C	Protein TIFY 11c; Repressor of jasmonate responses.	Os03g0180900	up
LEA17	Late embryogenesis abundant protein 17; Involved in abiotic stress responses. May function as chaperone and contribute to prevent the formation of damaging protein aggregates.	Os03g0322900	up
Q8W317_ORYSJ	NADH-ubiquinone oxidoreductase 75 kDa subunit, mitochondrial, putative, expressed; Belongs to the complex I 75 kDa subunit family.	Os03g0713400	down
Q7XLG4_ORYSJ	Cytochrome b-c1 complex subunit Rieske, mitochondrial; Component of the ubiquinol-cytochrome c reductase complex (complex III or cytochrome b-c1 complex), which is a respiratory chain that generates an electrochemical potential coupled to ATP synthesis.	Os04g0398500	up
LFNR1	Ferredoxin--NADP reductase, leaf isozyme 1, chloroplastic; May play a key role in regulating the relative amounts of cyclic and non-cyclic electron flow to meet the demands of the plant for ATP and reducing power.	Os06g0107700	down
A0A0P0X0C9	Os06g0698400 protein.	Os06g0698400	up
Q5Z7T4_ORYSJ	Os06g0714100 protein; Belongs to the complex I LYR family.	Os06g0714100	down
Q8LHS0_ORYSJ	cDNA clone:J023072F12, full insert sequence.	Os07g0164800	up
Q6ZDP0_ORYSJ	Os07g0196200 protein.	Os07g0196200	down
Q7F1Y5_ORYSJ	cDNA clone:002-138-E04, full insert sequence.	Os07g0643700	up
Q8H2T7_ORYSJ	NADH dehydrogenase [ubiquinone] flavoprotein 1, mitochondrial; Core subunit of the mitochondrial membrane respiratory chain NADH dehydrogenase (Complex I) that is believed to belong to the minimal assembly required for catalysis. Complex I functions in the transfer of electrons from NADH to the respiratory chain.	Os07g0645400	down
Q0J520_ORYSJ	Os08g0474866 protein.	Os08g0474866	up
Q6ZDG5_ORYSJ	cDNA clone:001-203-F05, full insert sequence.	Os08g0475100	down
Q6Z3F9_ORYSJ	cDNA clone:001-204-F05, full insert sequence.	Os08g0553800	down
Q6ZJ19_ORYSJ	cDNA clone:J023123D21, full insert sequence.	Os08g0556600	down
Q0J3J6_ORYSJ	Os09g0103400 protein.	Os09g0103400	down
A3BYJ4_ORYSJ	cDNA, clone: J100045P03, full insert sequence.	Os09g0394700	up
A0A0P0XNK8	Os09g0460500 protein.	Os09g0460500	down
A0A0P0XNQ7	Os09g0502600 protein.	Os09g0502600	down
Q652K8_ORYSJ	cDNA clone:001-104-D01, full insert sequence.	Os09g0530900	up
Q69MM2_ORYSJ	HMG type nucleosome/chromatin assembly factor.	Os09g0551600	down
A0A0P0XRR7	Os09g0568900 protein.	Os09g0568900	down
TIC62	Protein TIC 62, chloroplastic; Involved in protein precursor import into chloroplasts. Part of the redox regulon consisting of TIC32, TIC 55 and TIC62. Acts as a membrane anchor of LFNR1 and LFNR2. Has a NADPH-dependent dehydrogenase activity, but only after preincubation with lipids.	Os10g0100300	down
Q33B71_ORYSJ	Hydrolase, alpha/beta fold family protein, putative, expressed.	Os10g0135600	up
A0A0P0XX30	Os10g0530500 protein.	Os10g0530500	down
Q8LMI9_ORYSJ	Glutathione S-transferase, N-terminal domain containing protein, expressed; Belongs to the GST superfamily.	Os10g0530600	up
Q53M20_ORYSJ	cDNA clone:001-021-G12, full insert sequence.	Os11g0240600	up
Q2R3D0_ORYSJ	cDNA clone:J013149B15, full insert sequence.	Os11g0526800	down
OsJ_033900	Putative germin-like protein 12-4; May play a role in plant defense. Probably has no oxalate oxidase activity even if the active site is conserved.	Os12g0155000	up
Q2QM23_ORYSJ	Methyl-CpG binding domain containing protein, expressed.	Os12g0620400	up
Q5QN39_ORYSJ	cDNA clone:J033042J01, full insert sequence.	Os01g0201600	down
CEST	Protein CHLOROPLAST ENHANCING STRESS TOLERANCE, chloroplastic; Involved in light-induced chloroplast development and growth. Involved in the plant response to abiotic and photooxidative stresses. May be involved in the suppression of photooxidative damage.	Os01g0798500	down
Q5QLZ3_ORYSJ	Os01g0819000 protein.	Os01g0819000	up
ARF5	Auxin response factor 5; Auxin response factors (ARFs) are transcriptional factors that bind specifically to the DNA sequence 5'-TGTCTC-3' found in the auxin-responsive promoter elements (AuxREs).	Os02g0141100	down
Q6H6L8_ORYSJ	cDNA clone:001-010-F04, full insert sequence.	Os02g0662100	down
Q6K9X4_ORYSJ	Os02g0823300 protein.	Os02g0823300	up
Q10LW2_ORYSJ	Os03g0333000 protein.	Os03g0333000	up
HAK27	Potassium transporter 27; High-affinity potassium transporter; Belongs to the HAK/KUP transporter (TC 2.A.72.3) family.	Os03g0574900	up
Q75I98_ORYSJ	Mitogen-activated protein kinase 1, putative, expressed.	Os03g0703400	up
Q75GI7_ORYSJ	cDNA clone:J013158A20, full insert sequence.	Os03g0726400	up
B9FEH9_ORYSJ	Os04g0340100 protein.	Os04g0340100	up
Q7XTF0_ORYSJ	Os04g0462300 protein.	Os04g0462300	down
EXPB15	Expansin-B15; May cause loosening and extension of plant cell walls by disrupting non-covalent bonding between cellulose microfibrils and matrix glucans. No enzymatic activity has been found. May be required for rapid internodal elongation in deepwater rice during submergence (By similarity); Belongs to the expansin family. Expansin B subfamily.	Os04g0552000	up
C7J1U6_ORYSJ	Os04g0589400 protein.	Os04g0589400	down
A0A0P0WLV7	Os05g0381600 protein.	Os05g0381600	up
B9FPG3_ORYSJ	Os05g0394200 protein.	Os05g0394200	down
Q0DI26_ORYSJ	Os05g0421600 protein.	Os05g0421600	up
HAK24	Potassium transporter 24; High-affinity potassium transporter; Belongs to the HAK/KUP transporter (TC 2.A.72.3) family.	Os06g0270200	up
A0A0N7KM00	Os06g0310200 protein.	Os06g0310200	up
HAK22	Potassium transporter 22; High-affinity potassium transporter; Belongs to the HAK/KUP transporter (TC 2.A.72.3) family.	Os07g0102100	down
Q0D7P2_ORYSJ	Os07g0227600 protein.	Os07g0227600	up
Q6YU42_ORYSJ	cDNA clone:J013161E16, full insert sequence.	Os07g0274100	down
Q7F1U1_ORYSJ	Peroxidase; Removal of H(2)O(2), oxidation of toxic reductants, biosynthesis and degradation of lignin, suberization, auxin catabolism, response to environmental stresses such as wounding, pathogen attack and oxidative stress.	Os07g0677100	down
C7J5E1_ORYSJ	Os07g0683200 protein.	Os07g0683200	up
prx128	Peroxidase; Removal of H(2)O(2), oxidation of toxic reductants, biosynthesis and degradation of lignin, suberization, auxin catabolism, response to environmental stresses such as wounding, pathogen attack and oxidative stress.	Os10g0536700	down
Q0ITY8_ORYSJ	Os11g0207200 protein.	Os11g0207200	up
A0A0P0Y140	Os11g0292050 protein.	Os11g0292050	down
A0A0P0Y4R2	Os11g0638700 protein.	Os11g0638700	down
H2B.4	Histone H2B.4; Core component of nucleosome. Nucleosomes wrap and compact DNA into chromatin, limiting DNA accessibility to the cellular machineries which require DNA as a template. Histones thereby play a central role in transcription regulation, DNA repair, DNA replication and chromosomal stability. DNA accessibility is regulated via a complex set of post-translational modifications of histones…	Os01g0149600	down
H2B.8	Histone H2B.8; Core component of nucleosome. Nucleosomes wrap and compact DNA into chromatin, limiting DNA accessibility to the cellular machineries which require DNA as a template. Histones thereby play a central role in transcription regulation, DNA repair, DNA replication and chromosomal stability. DNA accessibility is regulated via a complex set of post-translational modifications of histones…	Os01g0152700	down
Q5VQW7_ORYSJ	cDNA clone:006-211-F07, full insert sequence.	Os01g0805800	down
OsENOD93b	cDNA clone:J023028P16, full insert sequence.	Os02g0227200	up
Q6K5G2_ORYSJ	Os02g0601800 protein.	Os02g0601800	up
A0A0P0VNB4	Os02g0696600 protein.	Os02g0696600	up
A0A0P0VYH3	Os03g0397600 protein; Belongs to the glycosyl hydrolase 17 family.	Os03g0397600	up
Q852K4_ORYSJ	Glucan endo-1,3-beta-glucosidase 5, putative, expressed; Belongs to the glycosyl hydrolase 17 family.	Os03g0792800	up
NRP1_ORYSJ	NAP1-related protein 1; Acts as histone H2A/H2B chaperone in nucleosome assembly.	Os04g0459700	down
PAO3	Polyamine oxidase 3; Flavoenzyme involved in polyamine back-conversion. Catalyzes the oxidation of the secondary amino group of polyamines, such as spermine, spermidine and their acetyl derivatives. Substrate preference is spermidine > norspermine > thermospermine > N(1)-acetylspermine > spermine. No activity detected when putrescine is used as substrate. Plays an important role in the regulation…	Os04g0623300	up
Q0J9V7_ORYSJ	cDNA clone:J033089H07, full insert sequence.	Os04g0629300	up
PAO4	Polyamine oxidase 4; Flavoenzyme involved in polyamine back-conversion. Catalyzes the oxidation of the secondary amino group of polyamines, such as spermine. Substrate preference is spermine > thermospermine > norspermine. No activity detected when putrescine, spermidine or N(1)-acetylspermidine are used as substrates. Plays an important role in the regulation of polyamine intracellular concentra…	Os04g0671200	up
A0A0N7KJZ6	Os04g0692700 protein.	Os04g0692700	down
Q0DCB5_ORYSJ	cDNA clone:J013044H02, full insert sequence.	Os06g0355500	up
A0A0P0X1M5	Os06g0731700 protein.	Os06g0731700	down
PARP1	Poly [ADP-ribose] polymerase 1; Involved in the base excision repair (BER) pathway, by catalyzing the poly(ADP-ribosyl)ation of a limited number of acceptor proteins involved in chromatin architecture and in DNA metabolism. This modification follows DNA damages and appears as an obligatory step in a detection/signaling pathway leading to the reparation of DNA strand breaks (By similarity).	Os07g0413700	down
Q0D6A4_ORYSJ	Os07g0497000 protein.	Os07g0497000	up
A0A0P0X6B9	Os07g0511900 protein.	Os07g0511900	up
Q7XUC9_ORYSJ	Histone H4; Core component of nucleosome. Nucleosomes wrap and compact DNA into chromatin, limiting DNA accessibility to the cellular machineries which require DNA as a template. Histones thereby play a central role in transcription regulation, DNA repair, DNA replication and chromosomal stability. DNA accessibility is regulated via a complex set of post-translational modifications of histones, a…	Os07g0549900	down
A0A0P0X861	RuvB-like helicase.	Os07g0581100	up
Q6ZJC9_ORYSJ	cDNA clone:J013060B01, full insert sequence.	Os08g0477800	down
B9G1G1_ORYSJ	Os08g0481100 protein.	Os08g0481100	up
PRMT1	Probable protein arginine N-methyltransferase 1; Methylates (mono and asymmetric dimethylation) the guanidino nitrogens of arginyl residues present in a glycine and arginine-rich domain (can methylate histones); Belongs to the class I-like SAM-binding methyltransferase superfamily. Protein arginine N-methyltransferase family.	Os09g0359800	down
A0A0N7KS24	Os10g0511800 protein.	Os10g0511800	up
A0A0P0Y2Q1	Os11g0520500 protein.	Os11g0520500	up
RTEL1	Regulator of telomere elongation helicase 1 homolog; ATP-dependent DNA helicase implicated in DNA replication, DNA repair and the maintenance of genomic stability. Acts as an anti- recombinase to counteract toxic recombination and limit crossover during meiosis. Regulates meiotic recombination and crossover homeostasis by physically dissociating strand invasion events and thereby promotes noncros…	Os01g0592900	down
A0A0P0V708	Os01g0700900 protein.	Os01g0700900	up
A0A0P0V748	Os01g0701400 protein; Belongs to the cytochrome P450 family.	Os01g0701400	up
Q5N890_ORYSJ	Os01g0857000 protein.	Os01g0857000	up
Q5N8G9_ORYSJ	cDNA clone:J013001M07, full insert sequence.	Os01g0886300	down
Q8S0B4_ORYSJ	Os01g0910500 protein.	Os01g0910500	down
Q7F8R5_ORYSJ	cDNA clone:001-007-F02, full insert sequence.	Os02g0193900	down
A0A0P0W5J3	Os03g0847800 protein.	Os03g0847800	up
Q7XKD9_ORYSJ	RNA polymerase II transcription factor B subunit 2; Component of the general transcription and DNA repair factor IIH (TFIIH) core complex which is involved in general and transcription-coupled nucleotide excision repair (NER) of damaged DNA. Belongs to the TFB2 family.	Os04g0680000	down
Q65X21_ORYSJ	Os05g0108500 protein.	Os05g0108500	up
Q69TG3_ORYSJ	Os06g0217500 protein.	Os06g0217500	down
ARF19	Auxin response factor 19; Auxin response factors (ARFs) are transcriptional factors that bind specifically to the DNA sequence 5'-TGTCTC-3' found in the auxin-responsive promoter elements (AuxREs).	Os06g0702600	up
Q0J6D0_ORYSJ	Os08g0333000 protein.	Os08g0333000	up
Q69P44_ORYSJ	Os09g0423300 protein.	Os09g0423300	down
Q0IZR2_ORYSJ	Os09g0555200 protein.	Os09g0555200	down
BSK1-2	Serine/threonine-protein kinase BSK1-2; Probable serine/threonine kinase that functions as a positive regulator of plant immunity. May be involved in the regulation of pattern-triggered immunity (PTI). Does not seem to be involved in responses to brassinosteroid (BR) signaling. Belongs to the protein kinase superfamily. Ser/Thr protein kinase family.	Os10g0542800	up
Q9AV38_ORYSJ	cDNA clone:J013002B20, full insert sequence.	Os10g0545300	up
OsJ_01157	Probable U6 snRNA-associated Sm-like protein LSm4; Binds specifically to the 3'-terminal U-tract of U6 snRNA.	Os01g0256900	up
A0A0P0V1B4	Os01g0263600 protein.	Os01g0263600	up
EIF4A3A	Eukaryotic initiation factor 4A-III homolog A; ATP-dependent RNA helicase. Core component of the splicing- dependent multiprotein exon junction complex (EJC) deposited at splice junctions on mRNAs. The EJC is a dynamic structure consisting of core proteins and several peripheral nuclear and cytoplasmic associated factors that join the complex only transiently either during EJC assembly or during …	Os01g0639100	down
A0A0N7KFQ6	Os02g0628800 protein.	Os02g0628800	up
Q10PA9_ORYSJ	Small nuclear ribonucleoprotein Sm D3; Core component of the spliceosomal U1, U2, U4 and U5 small nuclear ribonucleoproteins (snRNPs), the building blocks of the spliceosome.	Os03g0240800	down
Q10LA2_ORYSJ	U4/U6 small nuclear ribonucleoprotein PRP4, putative, expressed.	Os03g0355400	up
A0A0P0W2I1	Os03g0710100 protein.	Os03g0710100	down
Q7XXR0_ORYSJ	Stem-specific protein TSJT1, putative, expressed.	Os03g0744600	up
Q0JDN9_ORYSJ	cDNA clone:001-112-E09, full insert sequence.	Os04g0388900	down
Q7XU07_ORYSJ	cDNA clone:J013052N06, full insert sequence.	Os04g0555400	up
A3AYP1_ORYSJ	Os04g0679400 protein.	Os04g0679400	up
Q0DI02_ORYSJ	cDNA clone:001-038-E05, full insert sequence.	Os05g0427300	up
Q67WC9_ORYSJ	cDNA clone:006-305-A11, full insert sequence.	Os06g0653800	down
Q6YTY0_ORYSJ	Small nuclear ribonucleoprotein G.	Os07g0608700	down
Q0J7Y5_ORYSJ	Sm-like protein LSM2; Component of LSM protein complexes, which are involved in RNA processing.	Os08g0154700	down
A0A0P0XN27	Os09g0455400 protein.	Os09g0455400	up
Q8LQQ2_ORYSJ	cDNA clone:002-188-B02, full insert sequence.	Os01g0783700	up
CML31	Probable calcium-binding protein CML31; Potential calcium sensor.	Os01g0955100	up
A0A0P0VGS9	Os02g0234100 protein.	Os02g0234100	up
CML17	Probable calcium-binding protein CML17; Potential calcium sensor.	Os02g0606600	down
CML4	Calmodulin-like protein 4; Potential calcium sensor.	Os03g0743500	up
Q10BI2_ORYSJ	cDNA clone:J023104J18, full insert sequence.	Os03g0816800	up
EMP1	Embryonic abundant protein 1; Em protein may act as a cytoplasm protectant during desiccation; Belongs to the small hydrophilic plant seed protein family.	Os05g0349800	up
CML15	Probable calcium-binding protein CML15; Potential calcium sensor.	Os05g0380900	up
A0A0P0WP33	Phosphoglycerate kinase; Belongs to the phosphoglycerate kinase family.	Os05g0496200	down
Q7XXQ8_ORYSJ	cDNA clone:001-206-F05, full insert sequence.	Os06g0232000	up
CML13	Probable calcium-binding protein CML13; Potential calcium sensor.	Os07g0618800	down
Q0J0R3_ORYSJ	Os09g0487200 protein.	Os09g0487200	down
Q0J0G8_ORYSJ	Os09g0510200 protein.	Os09g0510200	up
Q2R165_ORYSJ	cDNA clone:J023004N19, full insert sequence.	Os11g0616200	down
Q2QRI7_ORYSJ	cDNA clone:J013132H03, full insert sequence.	Os12g0460100	up
Q0JH55_ORYSJ	Os01g0882500 protein.	Os01g0882500	down
Q69SU2_ORYSJ	cDNA clone:J023039G23, full insert sequence.	Os02g0554100	down
Q6Z2U3_ORYSJ	cDNA clone:001-041-G04, full insert sequence.	Os02g0744000	down
Q67WE9_ORYSJ	cDNA clone:J033027A18, full insert sequence.	Os06g0638100	down
Q0J845_ORYSJ	cDNA clone:J013068C11, full insert sequence.	Os08g0137400	down
Q84YJ5_ORYSJ	cDNA clone:001-206-D03, full insert sequence.	Os08g0510800	down
A0A0N7KQE2	Os09g0135100 protein.	Os09g0135100	up
Q69P91_ORYSJ	Chlorophyll a-b binding protein, chloroplastic; The light-harvesting complex (LHC) functions as a light receptor, it captures and delivers excitation energy to photosystems with which it is closely associated; Belongs to the light-harvesting chlorophyll a/b-binding (LHC) protein family.	Os09g0439500	down
Q2QWN3_ORYSJ	Photosystem I reaction centre subunit N, chloroplast, putative, expressed.	Os12g0189400	down
Q2QTS8_ORYSJ	Regulator of chromosome condensation, putative, expressed.	Os12g0284000	up
Q8S2D0_ORYSJ	cDNA clone:001-110-F01, full insert sequence.	Os01g0959100	up
A0A0P0VMR4	Os02g0669900 protein.	Os02g0669900	down
Q0DY89_ORYSJ	Os02g0708600 protein.	Os02g0708600	down
Q94GF2_ORYSJ	Phosphoesterase family protein, putative, expressed.	Os03g0826600	up
A0A0P0W8Z0	Os04g0346800 protein.	Os04g0346800	up
A0A0P0WB35	Os04g0454600 protein.	Os04g0454600	up
Q7XIQ6_ORYSJ	Os07g0646600 protein.	Os07g0646600	down
Q0J0M2_ORYSJ	Acyl-[acyl-carrier-protein] hydrolase; Plays an essential role in chain termination during de novo fatty acid synthesis; Belongs to the acyl-ACP thioesterase family.	Os09g0505300	down
A0A0P0YBZ4	Os12g0566200 protein.	Os12g0566200	up
RIC1	Ras-related protein RIC1; Possesses GTPase activity; Belongs to the small GTPase superfamily. Rab family.	Os01g0558600	up
CAB2R	Chlorophyll a-b binding protein 2, chloroplastic; The light-harvesting complex (LHC) functions as a light receptor, it captures and delivers excitation energy to photosystems with which it is closely associated; Belongs to the light-harvesting chlorophyll a/b-binding (LHC) protein family.	Os01g0600900	down
PSBW	Photosystem II reaction center W protein, chloroplastic; Stabilizes dimeric photosystem II (PSII). In its absence no dimeric PSII accumulates and there is a reduction of monomeric PSII (By similarity).	Os01g0773700	down
Q0E3Y4_ORYSJ	Os02g0148300 protein.	Os02g0148300	up
RCABP89	Chlorophyll a-b binding protein, chloroplastic; The light-harvesting complex (LHC) functions as a light receptor, it captures and delivers excitation energy to photosystems with which it is closely associated; Belongs to the light-harvesting chlorophyll a/b-binding (LHC) protein family.	Os03g0592500	down
Q7XV11_ORYSJ	Chlorophyll a-b binding protein, chloroplastic; The light-harvesting complex (LHC) functions as a light receptor, it captures and delivers excitation energy to photosystems with which it is closely associated; Belongs to the light-harvesting chlorophyll a/b-binding (LHC) protein family.	Os04g0457000	down
OJ1582_D10.19	Oxygen-evolving enhancer protein 3, chloroplastic.	Os07g0544800	down
RCABP69	Chlorophyll a-b binding protein, chloroplastic; The light-harvesting complex (LHC) functions as a light receptor, it captures and delivers excitation energy to photosystems with which it is closely associated; Belongs to the light-harvesting chlorophyll a/b-binding (LHC) protein family.	Os07g0558400	down
Q6ZL95_ORYSJ	Chlorophyll a-b binding protein, chloroplastic; The light-harvesting complex (LHC) functions as a light receptor, it captures and delivers excitation energy to photosystems with which it is closely associated; Belongs to the light-harvesting chlorophyll a/b-binding (LHC) protein family.	Os07g0577600	down
Q655Q2_ORYSJ	Dihydrolipoamide acetyltransferase component of pyruvate dehydrogenase complex.	Os01g0314100	up
P0022F10.17	Ribose-phosphate pyrophosphokinase 3, chloroplastic.	Os01g0723600	up
GRC2	Glutathione reductase, cytosolic; Maintains high levels of reduced glutathione in the cytosol.	Os02g0813500	up
A3AD51_ORYSJ	Os03g0100040 protein.	Os03g0100040	down
Q5VS74_ORYSJ	Acetyltransferase component of pyruvate dehydrogenase complex; The pyruvate dehydrogenase complex catalyzes the overall conversion of pyruvate to acetyl-CoA and CO(2).	Os06g0105400	up
P0012B02.3-1	Ribose-phosphate pyrophosphokinase 2, chloroplastic.	Os06g0617800	up
Q69LD2_ORYSJ	cDNA clone:001-202-D07, full insert sequence.	Os07g0170100	up
A0A0P0XUU0	Os10g0415300 protein.	Os10g0415300	up
Q5ZCB9_ORYSJ	Os01g0125900 protein.	Os01g0125900	up
A0A0N7KCM1	Os01g0233900 protein.	Os01g0233900	up
HACL_ORYSJ	2-hydroxyacyl-CoA lyase; Catalyzes a carbon-carbon cleavage reaction; cleaves a 2- hydroxy-3-methylacyl-CoA into formyl-CoA and a 2-methyl-branched fatty aldehyde; Belongs to the TPP enzyme family.	Os01g0505400	up
Q7X6C1_ORYSJ	ER lumen protein-retaining receptor.	Os04g0376700	down
Q65XJ0_ORYSJ	Os05g0104900 protein.	Os05g0104900	up
Q5KQJ9_ORYSJ	Os05g0181000 protein.	Os05g0181000	down
Q0DHI3_ORYSJ	Os05g0463900 protein.	Os05g0463900	up
P0044F08.16	Putative WD40-repeat protein.	Os01g0125800	up
Q94DL4_ORYSJ	cDNA, clone: J100088I07, full insert sequence.	Os01g0964133	down
ARP3	Actin-related protein 3; Functions as ATP-binding component of the Arp2/3 complex which is involved in regulation of actin polymerization and together with an activating nucleation-promoting factor (NPF) mediates the formation of branched actin networks. Seems to contact the pointed end of the daughter actin filament. Regulates the directionality of cell expansion by regulating the actin organiza…	Os02g0596900	up
ADF7	Actin-depolymerizing factor 7; Actin-depolymerizing protein. Severs actin filaments (F- actin) and binds to actin monomers (By similarity).	Os05g0113400	down
Q75HX0_ORYSJ	cDNA clone:J023104C20, full insert sequence.	Os05g0438800	up
Q0IVD9_ORYSJ	Os10g0577200 protein.	Os10g0577200	up
A0A0P0Y904	Os12g0273700 protein.	Os12g0273700	down
CFBP1	Fructose-1,6-bisphosphatase, cytosolic; Catalyzes the first irreversible reaction from fructose-1,6- bisphosphate to fructose-6-phosphate and inorganic phosphate and plays an important regulatory role in sucrose biosynthesis and metabolism. Required for sucrose supply and tiller bud outgrowth.	Os01g0866400	down
Q6K5C8_ORYSJ	Os02g0294600 protein.	Os02g0294600	up
Q6ZI83_ORYSJ	Os02g0556600 protein.	Os02g0556600	up
OJ1004_E04.4	DEAD-box ATP-dependent RNA helicase 1; Belongs to the DEAD box helicase family. DDX51/DBP6 subfamily.	Os02g0795900	down
OJ1364E02.13	Fructose-1,6-bisphosphatase, chloroplastic; Catalyzes the irreversible reaction from fructose-1,6- bisphosphate to fructose-6-phosphate and inorganic phosphate, to regenerate the primary CO(2) acceptor molecule, ribulose-1,5- bisphosphate. Involved in the regulation of photosynthetic performance and sucrose synthesis; Belongs to the FBPase class 1 family.	Os03g0267300	down
Q6ATC3_ORYSJ	cDNA clone:J033044H19, full insert sequence.	Os05g0160100	up
Q338W3_ORYSJ	cDNA clone:001-123-H07, full insert sequence.	Os10g0382300	up
Q10LS5_ORYSJ	Os03g0336700 protein.	Os03g0336700	up
Q7XUS4_ORYSJ	cDNA clone:002-107-G12, full insert sequence.	Os04g0463700	up
A0A0P0X7Q5	Os07g0565200 protein.	Os07g0565200	up
A0A0N7KRE8	Os10g0136900 protein.	Os10g0136900	down
Q7XXS1_ORYSJ	Os11g0102800 protein.	Os11g0102800	up
A0A0P0Y6A3	Os12g0114200 protein.	Os12g0114200	up
SBP	Putative selenium binding protein.	Os01g0916400	up
Q10LM1_ORYSJ	Photolyase/blue-light receptor PHR2, putative, expressed.	Os03g0343400	down
RPA1C	Replication protein A 70 kDa DNA-binding subunit C; Component of the replication protein A complex (RPA) required for DNA recombination, repair and replication. The activity of RPA is mediated by single-stranded DNA binding and protein interactions. Probably involved in repair of double-strand DNA breaks (DSBs) induced by genotoxic stresses (By similarity).	Os05g0111000	down
A0A0P0WJ92	Os05g0210500 protein.	Os05g0210500	down
A0A0P0XKM1	Os09g0241100 protein.	Os09g0241100	down
Q652J5_ORYSJ	Os09g0532700 protein.	Os09g0532700	down
Q9SDB9_ORYSJ	cDNA clone:001-204-B06, full insert sequence.	Os01g0268800	up
P0416G11.21-1	NPL4-like protein; May be part of a complex that binds ubiquitinated proteins and that is necessary for the export of misfolded proteins from the ER to the cytoplasm, where they are degraded by the proteasome. Belongs to the NPL4 family.	Os01g0377700	up
Q9AX97_ORYSJ	Os01g0623500 protein.	Os01g0623500	up
Q5N6W0_ORYSJ	Os01g0904500 protein.	Os01g0904500	down
A0A0P0X1Z2	Os07g0123700 protein.	Os07g0123700	down
Q7X989_ORYSJ	Os07g0672500 protein.	Os07g0672500	up
A0A0P0V2V1	Os01g0363600 protein.	Os01g0363600	up
Ub-CEP52-1	Ubiquitin-60S ribosomal protein L40-1; [Ubiquitin]: exists either covalently attached to another protein, or free (unanchored). When covalently bound, it is conjugated to target proteins via an isopeptide bond either as a monomer (monoubiquitin), a polymer linked via different Lys residues of the ubiquitin (polyubiquitin chains) or a linear polymer linked via the initiator Met of the ubiquitin (l…	Os03g0234200	down
Q10NM7_ORYSJ	cDNA clone:J023124E13, full insert sequence.	Os03g0265200	up
Q7XKW4_ORYSJ	cDNA clone:002-150-B06, full insert sequence.	Os04g0516900	up
A0A0N7KMR2	Os06g0718800 protein.	Os06g0718800	down
A0A0P0X666	Os07g0493033 protein.	Os07g0493033	down
Q657T1_ORYSJ	Peptidyl-prolyl cis-trans isomerase; PPIases accelerate the folding of proteins. It catalyzes the cis-trans isomerization of proline imidic peptide bonds in oligopeptides; Belongs to the cyclophilin-type PPIase family.	Os01g0111100	down
Q6EUF8_ORYSJ	Citrate synthase.	Os02g0232400	up
CP1	Cysteine protease 1; Cysteine protease that may play a role in pollen development. May be regulated by the transcription factor UDT1 in developing anthers and play a role in tapetum development. Positively regulated by the transcription factor TDR in developing anthers and may play a role in tapetum programmed cell death (PCD).	Os04g0670500	up
B7EHD8_ORYSJ	cDNA clone:J023044D05, full insert sequence.	Os04g0686300	up
Q7XIK0_ORYSJ	Os07g0565600 protein.	Os07g0565600	down
Q2R1J4_ORYSJ	Peptidyl-prolyl cis-trans isomerase; PPIases accelerate the folding of proteins. It catalyzes the cis-trans isomerization of proline imidic peptide bonds in oligopeptides; Belongs to the cyclophilin-type PPIase family.	Os11g0602900	down
FEN1B	Flap endonuclease 1-B; Structure-specific nuclease with 5'-flap endonuclease and 5'- 3' exonuclease activities involved in DNA replication and repair. During DNA replication, cleaves the 5'-overhanging flap structure that is generated by displacement synthesis when DNA polymerase encounters the 5'-end of a downstream Okazaki fragment. It enters the flap from the 5'-end and then tracks to cleave t…	LOC_Os03g61820	down
Q10MB0_ORYSJ	Hexosyltransferase; Belongs to the glycosyltransferase 8 family.	Os03g0316200	up
A0A0P0WCQ3	Os04g0517400 protein.	Os04g0517400	up
FEN1A	Flap endonuclease 1-A; Structure-specific nuclease with 5'-flap endonuclease and 5'- 3' exonuclease activities involved in DNA replication and repair. During DNA replication, cleaves the 5'-overhanging flap structure that is generated by displacement synthesis when DNA polymerase encounters the 5'-end of a downstream Okazaki fragment. It enters the flap from the 5'-end and then tracks to cleave t…	Os05g0540100	down
Q40710_ORYSJ	Hexosyltransferase; Belongs to the glycosyltransferase 8 family.	Os07g0687900	up
POLD1	DNA polymerase delta catalytic subunit; This polymerase possesses two enzymatic activities: DNA synthesis (polymerase) and an exonucleolytic activity that degrades single-stranded DNA in the 3'- to 5'-direction.	Os11g0186400	down
Q942E2_ORYSJ	Os01g0719300 protein.	Os01g0719300	up
Q0E032_ORYSJ	Os02g0581100 protein.	Os02g0581100	down
Q6Z6F7_ORYSJ	Os02g0763200 protein.	Os02g0763200	up
A0A0P0VXD4	Os03g0343900 protein.	Os03g0343900	down
B7F9A7_ORYSJ	cDNA, clone: J075153F01, full insert sequence.	Os03g0693000	up
Q10KY5_ORYSJ	cDNA, clone: J065210A12, full insert sequence; Belongs to the GroES chaperonin family.	Os03g0366000	down
Q53K63_ORYSJ	Prefoldin subunit 4; Binds specifically to cytosolic chaperonin (c-CPN) and transfers target proteins to it. Binds to nascent polypeptide chain and promotes folding in an environment in which there are many competing pathways for nonnative proteins; Belongs to the prefoldin subunit beta family.	Os03g0628900	down
A0A0P0WEU1	Os04g0607100 protein.	Os04g0607100	up
Q8H3I7_ORYSJ	cDNA clone:J033132M21, full insert sequence; Belongs to the GroES chaperonin family.	Os07g0641700	down
A0A0P0XWK9	Os10g0508500 protein.	Os10g0508500	down
Q0JRB9_ORYSJ	Os01g0109700 protein.	Os01g0109700	up
Q0DQD2_ORYSJ	Os03g0607800 protein.	Os03g0607800	down
A0A0P0WHE2	Os05g0126300 protein.	Os05g0126300	up
A0A0P0XJP0	Os09g0105400 protein.	Os09g0105400	up
Q2QWU2_ORYSJ	Histone deacetylase family protein, expressed.	Os12g0182700	down
Q5NB63_ORYSJ	cDNA clone:J023139P14, full insert sequence.	Os01g0222500	down
Q8SA35_ORYSJ	cDNA clone:J023086K07, full insert sequence.	Os01g0659200	up
SNAT1	Serotonin N-acetyltransferase 1, chloroplastic; Catalyzes the N-acetylation of serotonin into N- acetylserotonin, the penultimate step in the synthesis of melatonin. Catalyzes in vitro the N-acetylation of tryptamine to produce N-acetyltryptamine, 5- methoxytryptamine to produce melatonin and tyramine to produce N- acetyltyramine. Acetyltransferase required for geminivirus infection and systemic …	Os05g0481000	down
A0A0P0X762	Os07g0543700 protein.	Os07g0543700	down
Q0IYP2_ORYSJ	V-type proton ATPase subunit a; Essential component of the vacuolar proton pump (V-ATPase), a multimeric enzyme that catalyzes the translocation of protons across the membranes. Required for assembly and activity of the V-ATPase.	Os10g0184300	up
Q5N8H1_ORYSJ	Os01g0885600 protein.	Os01g0885600	up
A3ABE0_ORYSJ	Os02g0750100 protein.	Os02g0750100	down
Q84PA4_ORYSJ	ATP synthase B chain, chloroplast, putative, expressed; Belongs to the ATPase B chain family.	Os03g0278900	down
Q84NW1_ORYSJ	cDNA clone:J013116B21, full insert sequence.	Os07g0513000	down
MDAR4	Monodehydroascorbate reductase 4, cytosolic; Catalyzes the conversion of monodehydroascorbate to ascorbate, oxidizing NADH in the process. Ascorbate is a major antioxidant against reactive oxygen species (ROS) and nitric oxide (NO); Belongs to the FAD-dependent oxidoreductase family.	Os08g0557600	up
Q9FU80_ORYSJ	Os01g0143300 protein.	Os01g0143300	down
Q6YXY1_ORYSJ	Os02g0137600 protein.	Os02g0137600	down
B7F5B4_ORYSJ	3-ketoacyl-CoA synthase.	Os04g0116800	down
Q69X62_ORYSJ	3-ketoacyl-CoA synthase.	Os06g0598800	down
Q653U8_ORYSJ	3-hydroxyisobutyrate dehydrogenase; Belongs to the HIBADH-related family.	Os06g0677400	up
Q0JAY9_ORYSJ	Gamma-tubulin complex component; Gamma-tubulin complex is necessary for microtubule nucleation at the centrosome; Belongs to the TUBGCP family.	Os04g0566800	down
OsJ_16966	Isovaleryl-CoA dehydrogenase, mitochondrial.	Os05g0125500	up
Q60F24_ORYSJ	Gamma-tubulin complex component; Gamma-tubulin complex is necessary for microtubule nucleation at the centrosome; Belongs to the TUBGCP family.	Os05g0154500	down
Q6H4U2_ORYSJ	Os09g0267500 protein.	Os09g0267500	down
Q2R1G8_ORYSJ	Acyl-coenzyme A oxidase; Belongs to the acyl-CoA oxidase family.	Os11g0605500	up
Q84P96_ORYSJ	3-ketoacyl-CoA thiolase-like protein; Belongs to the thiolase-like superfamily. Thiolase family.	Os02g0817700	up
Q10MF8_ORYSJ	Enoyl-CoA hydratase/isomerase family protein, expressed.	Os03g0310400	up
Q6AUH8_ORYSJ	cDNA clone:002-118-C02, full insert sequence.	Os05g0145400	up
Q6ZBH5_ORYSJ	3-hydroxy-3-methylglutaryl coenzyme A synthase; This enzyme condenses acetyl-CoA with acetoacetyl-CoA to form HMG-CoA, which is the substrate for HMG-CoA reductase.	Os08g0544900	up
Q6K3Z3_ORYSJ	cDNA clone:J033096I21, full insert sequence; Belongs to the thiolase-like superfamily. Thiolase family.	Os09g0252100	down
Q5VQH6_ORYSJ	cDNA clone:J033067O18, full insert sequence.	Os01g0166800	down
CDKF-4	Cyclin-dependent kinase F-4.	Os02g0700600	down
MCM5	DNA replication licensing factor MCM5; Probable component of the MCM2-7 complex (MCM complex) that may function as a DNA helicase and which is essential to undergo a single round of replication initiation and elongation per cell cycle in eukaryotic cells.	Os02g0797400	down
CDKF-3	Cyclin-dependent kinase F-3; Belongs to the protein kinase superfamily. CMGC Ser/Thr protein kinase family. CDC2/CDKX subfamily.	Os03g0847600	up
Q75G59_ORYSJ	cDNA, clone: J065205F21, full insert sequence.	Os10g0489900	up
A0A0P0VGQ0	Os02g0230300 protein.	Os02g0230300	down
Q75M31_ORYSJ	cDNA clone:001-109-G10, full insert sequence.	Os05g0103300	down
Q75M30_ORYSJ	cDNA clone:J013062F19, full insert sequence.	Os05g0103400	down
RAN2	GTP-binding nuclear protein Ran-2; GTP-binding protein involved in nucleocytoplasmic transport. Required for the import of protein into the nucleus and also for RNA export. Involved in chromatin condensation and control of cell cycle (By similarity).	Os05g0574500	down
Q6YUT2_ORYSJ	cDNA clone:006-305-D08, full insert sequence.	Os02g0119400	up
A0A0P0VIH5	Os02g0437200 protein.	Os02g0437200	up
Q84SZ1_ORYSJ	Vesicle-associated membrane protein 724, putative, expressed; Belongs to the synaptobrevin family.	Os03g0803000	up
A0A0P0X8H6	Os07g0598700 protein.	Os07g0598700	down
Q84M49_ORYSJ	Remorin, C-terminal region family protein, expressed.	Os03g0808300	up
Q7Y152_ORYSJ	Galactokinase, putative, expressed.	Os03g0832600	up
REM4.1	Remorin 4.1; Functions in abscisic acid (ABA) signaling downstream of BZIP23. Acts as antagonistic and negative regulator of brassinosteroid (BR) signaling. Binds to BAK1 and inhibits its interaction with the BR receptor BRI1. Inhibits the formation and subsequent activation of the BRI1-BAK1 receptor complex.	Os07g0569100	up
A0A0P0XUE2	Os10g0403700 protein.	Os10g0403700	down
P0504H10.30	Probable signal peptidase complex subunit 3; Microsomal signal peptidase is a membrane-bound endoproteinase that removes signal peptides from nascent proteins as they are translocated into the lumen of the endoplasmic reticulum.	Os01g0131800	down
Q10LZ0_ORYSJ	Hexosyltransferase; Belongs to the glycosyltransferase 8 family.	Os03g0330000	down
Q0DH85_ORYSJ	Os05g0485500 protein.	Os05g0485500	down
Q0IRL1_ORYSJ	Signal peptidase I family protein, expressed.	Os11g0620000	down
PP2C30	Probable protein phosphatase 2C 30; Together with ABI5, PYL5 and SAPK2, is part of an abscisic acid (ABA) signaling unit that modulates seed germination and early seedling growth; Belongs to the PP2C family.	Os03g0268600	up
Q10MS2_ORYSJ	Streptomyces cyclase/dehydrase family protein, expressed.	Os03g0297600	down
OJ1362_D02.1	Probable protein phosphatase 2C 49.	Os05g0457200	up
OsJ_027745	Probable protein phosphatase 2C 68.	Os09g0325700	up
Q850T5_ORYSJ	Ferredoxin; Ferredoxins are iron-sulfur proteins that transfer electrons in a wide variety of metabolic reactions.	Os03g0659200	down
Q10F16_ORYSJ	Ferredoxin; Ferredoxins are iron-sulfur proteins that transfer electrons in a wide variety of metabolic reactions.	Os03g0685000	down
ADI1	Ferredoxin-1, chloroplastic; Ferredoxins are iron-sulfur proteins that transfer electrons in a wide variety of metabolic reactions.	Os08g0104600	down
Q69LJ8_ORYSJ	Os09g0437900 protein.	Os09g0437900	down
Q6Z6Z4_ORYSJ	cDNA clone:006-207-D04, full insert sequence; Belongs to the small GTPase superfamily. Arf family.	Os02g0128600	up
Q0JBY1_ORYSJ	Dol-P-Glc:Glc(2)Man(9)GlcNAc(2)-PP-Dol alpha-1,2-glucosyltransferase.	Os04g0503700	down
RIC2	Ras-related protein RIC2; Possesses GTPase activity; Belongs to the small GTPase superfamily. Rab family.	Os06g0551400	up
Q2R123_ORYSJ	cDNA clone:001-103-E04, full insert sequence.	Os11g0621400	down
PP2C06	Probable protein phosphatase 2C 6; Probable protein phosphatase that may function in abscisic acid (ABA) signaling; Belongs to the PP2C family.	Os01g0583100	up
SAPK10	Serine/threonine-protein kinase SAPK10; May play a role in signal transduction of hyperosmotic response. Together with PYL10, PP2C53 and SAPK8, may form an abscisic acid (ABA) signaling module involved in stress response. Together with PYL3 and PP2C50, may form an ABA signaling module involved in stress response.	Os03g0610900	up
PP2C50	Protein phosphatase 2C 50; Protein phosphatase involved in abscisic acid (ABA) signaling. Together with PYL3 and SAPK10, may form an ABA signaling module involved in stress response.	Os05g0537400	up
PP2C53	Protein phosphatase 2C 53; Protein phosphatase that acts as negative regulator of abscisic acid (ABA) signaling. Involved in the regulation of root architecture development and drought resistance. Can dephosphorylate SAPK8 and SAPK10 in vitro. Together with PYL10, SAPK8 and SAPK10, may form an ABA signaling module involved in stress response.	Os05g0592800	up
OsJ_09947	DEAD-box ATP-dependent RNA helicase 47B; Belongs to the DEAD box helicase family.	Os03g0219700	down
Q0JCA4_ORYSJ	Os04g0482800 protein.	Os04g0482800	up
Q6YPF2_ORYSJ	Os08g0120500 protein.	Os08g0120500	up
OsJ_31838	Eukaryotic translation initiation factor isoform 4E-2; Recognizes and binds the 7-methylguanosine-containing mRNA cap during an early step in the initiation of protein synthesis and facilitates ribosome binding by inducing the unwinding of the mRNAs secondary structures.	Os10g0467600	up
Q8LRF5_ORYSJ	Autophagy-related protein 3.	Os01g0200000	up
IAA9	Auxin-responsive protein IAA9; Aux/IAA proteins are short-lived transcriptional factors that function as repressors of early auxin response genes at low auxin concentrations.	Os02g0805100	up
ATG8A	Autophagy-related protein 8A; Ubiquitin-like modifier involved in autophagosomes formation. May mediate the delivery of the autophagosomes to the vacuole via the microtubule cytoskeleton; Belongs to the ATG8 family.	Os07g0512200	up
Q6ZL20_ORYSJ	Os07g0573300 protein.	Os07g0573300	up
Q9LGR1_ORYSJ	cDNA clone:J033028G17, full insert sequence.	Os01g0184800	up
Q6K3R8_ORYSJ	T-complex protein 1 subunit gamma.	Os02g0247200	down
Q8H903_ORYSJ	Os10g0462900 protein; Belongs to the chaperonin (HSP60) family.	Os10g0462900	down
Q2QU06_ORYSJ	RuBisCO subunit binding-protein alpha subunit, chloroplast, putative, expressed; Belongs to the chaperonin (HSP60) family.	Os12g0277500	down
Q8LMQ1_ORYSJ	High-affinity nickel-transport family protein, putative, expressed.	Os03g0156700	up
CCS	Copper chaperone for superoxide dismutase, chloroplastic; Copper chaperone for superoxide dismutases (SODs). Binds copper ions and delivers them specifically to SODs. Is required for assistance in SODs disulfide bond formation and thereby activation of SODs (By similarity).	Os04g0573200	up
ZN	cDNA clone:001-205-F10, full insert sequence.	Os06g0116400	down
HMA2	Cadmium/zinc-transporting ATPase HMA2; Zinc/cadmium transporter that plays an essential role in promoting translocation of zinc and cadmium from roots to shoots. May control cadmium loading into xylem. In roots, transports zinc and cadmium from the apoplast to the symplast to facilitate translocation via the phloem. In nodes, functions to load zinc and cadmium to the phloem for the preferential d…	Os06g0700700	up
Q5ZBM2_ORYSJ	Os01g0142300 protein.	Os01g0142300	down
SPS3-2	Probable sucrose-phosphate synthase 3; Plays a role in photosynthetic sucrose synthesis by catalyzing the rate-limiting step of sucrose biosynthesis from UDP- glucose and fructose- 6-phosphate. Involved in the regulation of carbon partitioning in the leaves of plants. May regulate the synthesis of sucrose and therefore play a major role as a limiting factor in the export of photoassimilates out o…	Os06g0643800	down
Q84SE0_ORYSJ	cDNA clone:001-027-A01, full insert sequence.	Os08g0161500	down
SPS5	Probable sucrose-phosphate synthase 5; Plays a role in photosynthetic sucrose synthesis by catalyzing the rate-limiting step of sucrose biosynthesis from UDP- glucose and fructose- 6-phosphate. Involved in the regulation of carbon partitioning in the leaves of plants. May regulate the synthesis of sucrose and therefore play a major role as a limiting factor in the export of photoassimilates out o…	Os11g0236100	up
Q75GI8_ORYSJ	cDNA clone:J023028O14, full insert sequence.	Os03g0726500	up
A0A0N7KP03	Os07g0661500 protein.	Os07g0661500	up
A0A0P0XYU8	Os11g0148800 protein.	Os11g0148800	down
NFYC2	Nuclear transcription factor Y subunit C-2; Probable transcription factor involved in the regulation of flowering time under long day (LD) conditions. Functions as repressor of flowering, independently of HD1 and GHD7. Controls flowering time by negatively regulating the expression of EHD1 and HD3A. Component of the NF-Y/HAP transcription factor complex (By similarity); Belongs to the NFYC/HAP5 s…	Os03g0251350	down
A0A0P0W2B5	Os03g0696300 protein.	Os03g0696300	up
OsHAP2F	CCAAT-binding transcription factor subunit B family protein, expressed.	Os12g0618600	down
Q69YB0_ORYSJ	Os06g0195600 protein.	Os06g0195600	up
A0A0P0WUT7	Os06g0259000 protein.	Os06g0259000	up
Q6ZJN4_ORYSJ	Os08g0104700 protein.	Os08g0104700	up
LST8	Target of rapamycin complex subunit LST8; Component of TORC1 complex, which is an essential cell growth regulator that controls plant development. Acts by activating transcription, protein synthesis and ribosome biogenesis, and inhibiting mRNA degradation and autophagy. Belongs to the WD repeat LST8 family.	Os03g0681700	down
A0A0P0XM67	Os09g0438400 protein.	Os09g0438400	up
DRTS_ORYSJ	Putative bifunctional dihydrofolate reductase-thymidylate synthase; Bifunctional enzyme. Involved in de novo dTMP biosynthesis. Key enzyme in folate metabolism. Can play two different roles depending on the source of dihydrofolate: de novo synthesis of tetrahydrofolate or recycling of the dihydrofolate released as one of the end products of the TS catalyzed reaction. Catalyzes an essential reacti…	Os12g0446900	down
Q657Z1_ORYSJ	Os01g0105900 protein.	Os01g0105900	up
PURA1	Adenylosuccinate synthetase 1, chloroplastic; Plays an important role in the de novo pathway and in the salvage pathway of purine nucleotide biosynthesis. Catalyzes the first committed step in the biosynthesis of AMP from IMP (By similarity). Belongs to the adenylosuccinate synthetase family.	Os03g0174500	down
PURA2	Adenylosuccinate synthetase 2, chloroplastic; Plays an important role in the de novo pathway and in the salvage pathway of purine nucleotide biosynthesis. Catalyzes the first committed step in the biosynthesis of AMP from IMP (By similarity). Belongs to the adenylosuccinate synthetase family.	Os03g0699300	down
Q0D3D7_ORYSJ	Os07g0692500 protein.	Os07g0692500	up
DMC1A	Meiotic recombination protein DMC1 homolog A; Recombinase that may participate in meiotic recombination, specifically in homologous strand assimilation, which is required for the resolution of meiotic double-strand breaks (Probable). Exhibits DNA-dependent ATPase activity when bound to single-stranded DNA (ssDNA). Mediates renaturation of homologous complementary strands as well as assimilation o…	Os12g0143800	up
Q2QV87_ORYSJ	Os12g0239000 protein.	Os12g0239000	down
Q50LH5_ORYSJ	ATP-dependent Clp protease proteolytic subunit.	Os03g0308100	down
Q852G0_ORYSJ	ATP-dependent Clp protease proteolytic subunit.	Os03g0411500	down
Q7XBR2_ORYSJ	ATP-dependent Clp protease proteolytic subunit.	Os10g0580800	down
Q75LD9_ORYSJ	cDNA clone:001-035-H09, full insert sequence.	Os03g0843300	up
Q0JCE5_ORYSJ	Amine oxidase.	Os04g0476100	up
Q652S1_ORYSJ	cDNA clone:J013116E07, full insert sequence.	Os06g0258900	up
Q6K7V0_ORYSJ	Uridine kinase; Belongs to the uridine kinase family.	Os02g0273000	up
OJ1528D07.7	Glyceraldehyde-3-phosphate dehydrogenase; Belongs to the glyceraldehyde-3-phosphate dehydrogenase family.	Os03g0129300	down
Q7X8A1_ORYSJ	Glyceraldehyde-3-phosphate dehydrogenase; Belongs to the glyceraldehyde-3-phosphate dehydrogenase family.	Os04g0459500	down
Q6ATS1_ORYSJ	BRCA1 C Terminus domain containing protein, expressed.	Os03g0811200	down
mtRPL27b	cDNA clone:001-110-H03, full insert sequence.	Os08g0404200	up
Q7XDG7_ORYSJ	Non-lysosomal glucosylceramidase; Non-lysosomal glucosylceramidase that catalyzes the hydrolysis of glucosylceramide (GlcCer) to free glucose and ceramide.	Os10g0473400	up
Q6K4V9_ORYSJ	Os02g0465400 protein.	Os02g0465400	down
Q7Y0G4_ORYSJ	Reticulon-like protein.	Os03g0405000	down
B7F9K3_ORYSJ	cDNA, clone: J080318K21, full insert sequence.	Os09g0565600	down
A0A0N7KGL3	Os03g0152100 protein.	Os03g0152100	up
Q2QXF8_ORYSJ	Transcription factor E2F/dimerisation partner family protein, expressed.	Os12g0158800	down
A0A0P0UZ40	Os01g0172000 protein.	Os01g0172000	down
Q5QNA3_ORYSJ	Mannosyltransferase.	Os01g0209000	down
A0A0P0WAE5	Os04g0416400 protein.	Os04g0416400	down
CDSP32	Thioredoxin-like protein CDSP32, chloroplastic; Thiol-disulfide oxidoreductase that may participate in various redox reactions. May act as electron donor to the BAS1 peroxiredoxin. Possesses low insulin disulfide bonds reducing activity. Belongs to the thioredoxin family.	Os07g0476900	down
Q6H511_ORYSJ	ALA-interacting subunit; Belongs to the CDC50/LEM3 family.	Os02g0173800	up
A0A0P0WL26	Os05g0335401 protein.	Os05g0335401	down
Q0J8W1_ORYSJ	Os04g0684800 protein.	Os04g0684800	down
A0A0P0WX41	Os06g0506600 protein; Belongs to the ubiquitin-conjugating enzyme family.	Os06g0506600	up
B7EBJ6_ORYSJ	cDNA clone:J013044N22, full insert sequence.	Os08g0130400	down
A0A0P0Y1K6	Os11g0423800 protein; Belongs to the mitochondrial carrier (TC 2.A.29) family.	Os11g0423800	down
Q0J0J2_ORYSJ	Os09g0497700 protein.	Os09g0497700	down
B7EMU6_ORYSJ	cDNA clone:001-023-C12, full insert sequence.	Os09g0504700	up
P5CS1	Delta-1-pyrroline-5-carboxylate synthase 1; P5CS plays a key role in proline biosynthesis, leading to osmoregulation in plants. Involved in abiotic stress tolerance. In the C-terminal section; belongs to the gamma-glutamyl phosphate reductase family.	Os05g0455500	up
Q0J1E1_ORYSJ	Os09g0446800 protein.	Os09g0446800	down
Q6YXZ3_ORYSJ	cDNA clone:J013038J22, full insert sequence.	Os02g0139100	up
HSP81-3	Heat shock protein 81-3; Molecular chaperone that promotes the maturation, structural maintenance and proper regulation of specific target proteins involved for instance in cell cycle control and signal transduction. Undergoes a functional cycle that is linked to its ATPase activity. This cycle probably induces conformational changes in the client proteins, thereby causing their activation. Inter…	Os09g0482400	up
Q6K929_ORYSJ	cDNA clone:001-029-E12, full insert sequence.	Os02g0496900	down
Q0IPR7_ORYSJ	Os12g0171700 protein.	Os12g0171700	down
PAD1	Proteasome subunit alpha type-7-B; The proteasome is a multicatalytic proteinase complex which is characterized by its ability to cleave peptides with Arg, Phe, Tyr, Leu, and Glu adjacent to the leaving group at neutral or slightly basic pH. The proteasome has an ATP-dependent proteolytic activity; Belongs to the peptidase T1A family.	Os09g0538200	down
A0A0P0XU48	Os10g0395500 protein.	Os10g0395500	down
Q0JA17_ORYSJ	Os04g0620400 protein.	Os04g0620400	down
Q53KP2_ORYSJ	cDNA clone:002-126-A02, full insert sequence.	Os11g0261900	down
Q0JLV5_ORYSJ	Protein transport protein Sec61 subunit beta; Necessary for protein translocation in the endoplasmic reticulum.	Os01g0565900	down
Q337B2_ORYSJ	Protein kinase domain containing protein, expressed.	Os10g0518800	up
TRE_ORYSJ	Probable trehalase; Involved in the regulation of trehalose content by hydrolyzing trehalose to glucose; Belongs to the glycosyl hydrolase 37 family.	Os10g0521000	up
GF14D	14-3-3-like protein GF14-D; Is associated with a DNA binding complex that binds to the G box, a well-characterized cis-acting DNA regulatory element found in plant genes; Belongs to the 14-3-3 family.	Os11g0546900	up
Q5QLD5_ORYSJ	Os01g0833800 protein.	Os01g0833800	down
Q5JN36_ORYSJ	cDNA clone:J033075P16, full insert sequence.	Os01g0960800	up
RPN2	Dolichyl-diphosphooligosaccharide--protein glycosyltransferase subunit 2; Subunit of the oligosaccharyl transferase (OST) complex that catalyzes the initial transfer of a defined glycan (Glc(3)Man(9)GlcNAc(2) in eukaryotes) from the lipid carrier dolichol- pyrophosphate to an asparagine residue within an Asn-X-Ser/Thr consensus motif in nascent polypeptide chains, the first step in protein N-glyc…	Os01g0911200	down
Q5Z647_ORYSJ	cDNA clone:J023120F03, full insert sequence.	Os06g0567000	down
Q5ZDX5_ORYSJ	Os01g0614900 protein.	Os01g0614900	up
Q10P42_ORYSJ	Autophagy-related protein 9; Involved in autophagy and cytoplasm to vacuole transport (Cvt) vesicle formation. Plays a key role in the organization of the preautophagosomal structure/phagophore assembly site (PAS), the nucleating site for formation of the sequestering vesicle. Belongs to the ATG9 family.	Os03g0248000	up
Q6AT40_ORYSJ	cDNA clone:J033058I10, full insert sequence.	Os05g0558900	down
Q2QPD4_ORYSJ	Phenylalanyl-tRNA synthetase class IIc family protein, putative, expressed.	Os12g0533700	down
Q6Z744_ORYSJ	Putative dihydroorotate dehydrogenase.	Os02g0736400	up
Q6AVN1_ORYSJ	NADH-cytochrome b5 reductase; Belongs to the flavoprotein pyridine nucleotide cytochrome reductase family.	Os05g0488900	down
Q6I5L0_ORYSJ	cDNA clone:J023027I11, full insert sequence.	Os05g0435700	down
Q8H3I6_ORYSJ	cDNA clone:J013098L18, full insert sequence; Belongs to the thiolase-like superfamily. Beta-ketoacyl-ACP synthases family.	Os07g0616200	down
Q6Z6A3_ORYSJ	DIS3-like exonuclease 2; 3'-5'-exoribonuclease that specifically recognizes RNAs polyuridylated at their 3' end and mediates their degradation. Component of an exosome-independent RNA degradation pathway that mediates degradation of cytoplasmic mRNAs that have been deadenylated and subsequently uridylated at their 3'.	Os02g0754100	up
Q5W6G8_ORYSJ	cDNA clone:J023092E14, full insert sequence.	Os05g0350700	up
OJ1340_C08.108	1-Cys peroxiredoxin B; Thiol-specific peroxidase that catalyzes the reduction of hydrogen peroxide and organic hydroperoxides to water and alcohols, respectively (By similarity). Seems to contribute to the inhibition of germination during stress (By similarity). Belongs to the peroxiredoxin family. Prx6 subfamily.	Os07g0638400	up
OsJ_25429	Thioredoxin reductase NTRC; Thioredoxin reductase (TR) that exhibits both TR and thioredoxin (Trx) activities. Contains a C-terminal functional Trx domain. Functions as an electron donor for the plastidial 2-Cys peroxiredoxin BAS1 and participates in a NADPH-dependent hydrogen peroxide scavenging system in chloroplasts in the dark.	Os07g0657900	down
MIA40	Mitochondrial intermembrane space import and assembly protein 40 homolog; Required for the import and folding of small cysteine- containing proteins in the mitochondrial intermembrane space.	Os04g0527700	up
TIM9	Mitochondrial import inner membrane translocase subunit Tim9; Mitochondrial intermembrane chaperone that participates in the import and insertion of multi-pass transmembrane proteins into the mitochondrial inner membrane. May also be required for the transfer of beta-barrel precursors from the TOM complex to the sorting and assembly machinery (SAM complex) of the outer membrane. Acts as a chapero…	Os12g0571200	down
Q9ARP1_ORYSJ	cDNA clone:001-008-F11, full insert sequence.	Os01g0144100	down
GYRA	Probable DNA gyrase subunit A, chloroplastic/mitochondrial; A type II topoisomerase that negatively supercoils closed circular double-stranded DNA in an ATP-dependent manner. Belongs to the type II topoisomerase GyrA/ParC subunit family.	Os03g0812000	down
A0A0P0V9Q4	Os01g0819400 protein; Belongs to the ubiquitin-conjugating enzyme family.	Os01g0819400	down
Q5JME7_ORYSJ	cDNA clone:J033064F20, full insert sequence.	Os01g0971200	up

## Sheet: Sup. File 3b
Supplementary File 3b. Clusters identified from PPI network of microarray DEGs in seedling-shoot tissue meta-analysis via MCL.
Cluster number	Gene count	Cluster Description	Protein description	Gene names (RAP-DB aliases)
1	129	Translation	A0A0N7KGJ7, MPK12, Q53LZ3_ORYSJ, Q69WH2_ORYSJ, Q652S1_ORYSJ, Q6AUH8_ORYSJ, Q0D4Q6_ORYSJ, Q8GVY3_ORYSJ, B7EBJ6_ORYSJ, OsJ_010020, A0A0P0WWY5, A0A0P0VP26, Q7Y0C9_ORYSJ, Q75H93_ORYSJ, Q10S34_ORYSJ, Q0JLV5_ORYSJ, Q8LMR3_ORYSJ, Q851Y9_ORYSJ, Q6Z2Z2_ORYSJ, Q69WE5_ORYSJ, Q69IM0_ORYSJ, OsJ_32023, Q69L77_ORYSJ, Q0JBE3_ORYSJ, Q0D674_ORYSJ, Q5JK67_ORYSJ, Q0DES6_ORYSJ, RUB2, UBQ3, A0A0P0X0E0, A0A0P0VF30, Q6Z…	Os03g0139100, Os06g0708000, Os11g0266000, Os06g0332800, Os06g0258900, Os05g0145400, Os07g0613000, Os07g0546600, Os08g0130400, Os03g0288500, Os06g0473100, Os02g0724600, Os03g0765900, Os03g0665800, Os03g0136900, Os01g0565900, Os03g0121700, Os03g0851000, Os02g0146800, Os07g0181000, Os09g0515500, Os10g0495500, Os02g0591800, Os04g0538100, Os07g0506700, Os01g0958100, Os06g0137500, Os06g0650100, Os04g06…
2	51	Uncharacterized	A0A0N7KJZ6, A0A0P0X861, Q7XUC9_ORYSJ, Q5VQW7_ORYSJ, A0A0N7KP03, Q75GI8_ORYSJ, A0A0N7KS24, A0A0P0Y2Q1, B9G1G1_ORYSJ, RTEL1, Q7F8R5_ORYSJ, Q0J6D0_ORYSJ, Q69TG3_ORYSJ, Q65X21_ORYSJ, Q7XKD9_ORYSJ, A0A0P0W5J3, Q69P44_ORYSJ, A0A0P0V708, A0A0P0V748, Q8S0B4_ORYSJ, ARF19, A0A0P0VNB4, A0A0P0VYH3, Q9AV38_ORYSJ, Q0IZR2_ORYSJ, PARP1, A0A0P0X1M5, Q6ZJC9_ORYSJ, A0A0P0X6B9, Q0D6A4_ORYSJ, Q0D3D7_ORYSJ, H2B.8, H2B…	Os04g0692700, Os07g0581100, Os07g0549900, Os01g0805800, Os07g0661500, Os03g0726500, Os10g0511800, Os11g0520500, Os08g0481100, Os01g0592900, Os02g0193900, Os08g0333000, Os06g0217500, Os05g0108500, Os04g0680000, Os03g0847800, Os09g0423300, Os01g0700900, Os01g0701400, Os01g0910500, Os06g0702600, Os02g0696600, Os03g0397600, Os10g0545300, Os09g0555200, Os07g0413700, Os06g0731700, Os08g0477800, Os07g05…
3	35	Respirasome, and Complex I biogenesis	A0A0P0V7T1, Q8W317_ORYSJ, Q6ZJ19_ORYSJ, A0A0P0XRR7, Q5Z7T4_ORYSJ, Q8H2T7_ORYSJ, Q69MM2_ORYSJ, A0A0P0X0C9, A0A0P0XNK8, A0A0P0XNQ7, Q7XLG4_ORYSJ, TIC62, Q6Z3F9_ORYSJ, Q69LJ8_ORYSJ, A0A0P0XX30, MDAR4, LEA17, A3BYJ4_ORYSJ, Q652K8_ORYSJ, LFNR1, Q0J3J6_ORYSJ, Q0J520_ORYSJ, Q6ZDP0_ORYSJ, Q2QM23_ORYSJ, OsJ_033900, Q2R3D0_ORYSJ, Q33B71_ORYSJ, B1046G12.33-1, Q53M20_ORYSJ, Q8LHS0_ORYSJ, Q6H7U8_ORYSJ, Q8LMI9…	Os01g0732100, Os03g0713400, Os08g0556600, Os09g0568900, Os06g0714100, Os07g0645400, Os09g0551600, Os06g0698400, Os09g0460500, Os09g0502600, Os04g0398500, Os10g0100300, Os08g0553800, Os09g0437900, Os10g0530500, Os08g0557600, Os03g0322900, Os09g0394700, Os09g0530900, Os06g0107700, Os09g0103400, Os08g0474866, Os07g0196200, Os12g0620400, Os12g0155000, Os11g0526800, Os10g0135600, Os01g0199400, Os11g02…
4	32	Uncharacterized	A0A0N7KM00, C7J1U6_ORYSJ, A0A0P0WLV7, A0A0P0Y140, A0A0P0Y4R2, B9FEH9_ORYSJ, B9FPG3_ORYSJ, OsJ_31838, Q7XTF0_ORYSJ, Q75I98_ORYSJ, Q0ITY8_ORYSJ, Q6Z6Z4_ORYSJ, Q2R123_ORYSJ, RIC2, CEST, Q6H6L8_ORYSJ, Q75GI7_ORYSJ, Q10LW2_ORYSJ, Q0D7P2_ORYSJ, Q5QLZ3_ORYSJ, prx128, Q7F1U1_ORYSJ, Q6YU42_ORYSJ, EXPB15, HAK27, Q6K9X4_ORYSJ, Q5QN39_ORYSJ, HAK24, Q0DI26_ORYSJ, ARF5, HAK22, C7J5E1_ORYSJ	Os06g0310200, Os04g0589400, Os05g0381600, Os11g0292050, Os11g0638700, Os04g0340100, Os05g0394200, Os10g0467600, Os04g0462300, Os03g0703400, Os11g0207200, Os02g0128600, Os11g0621400, Os06g0551400, Os01g0798500, Os02g0662100, Os03g0726400, Os03g0333000, Os07g0227600, Os01g0819000, Os10g0536700, Os07g0677100, Os07g0274100, Os04g0552000, Os03g0574900, Os02g0823300, Os01g0201600, Os06g0270200, Os05g04…
5	16	Spliceosomal tri-snRNP complex	A0A0N7KFQ6, Q0DI02_ORYSJ, Q67WC9_ORYSJ, Q10LA2_ORYSJ, Q7XU07_ORYSJ, Q10PA9_ORYSJ, Q0JDN9_ORYSJ, OsJ_01157, Q6YTY0_ORYSJ, A0A0P0V1B4, Q0J7Y5_ORYSJ, A0A0P0W2I1, A0A0P0XN27, EIF4A3A, A3AYP1_ORYSJ, Q7XXR0_ORYSJ	Os02g0628800, Os05g0427300, Os06g0653800, Os03g0355400, Os04g0555400, Os03g0240800, Os04g0388900, Os01g0256900, Os07g0608700, Os01g0263600, Os08g0154700, Os03g0710100, Os09g0455400, Os01g0639100, Os04g0679400, Os03g0744600
6	15	Mixed, incl. EML4 and NUDC in mitotic spindle formation, and Dynein complex	A0A0P0VGS9, Q0J0G8_ORYSJ, A0A0P0WP33, EMP1, CML17, Q0J0R3_ORYSJ, CML13, Q8LQQ2_ORYSJ, Q10BI2_ORYSJ, Q2QRI7_ORYSJ, Q7XXQ8_ORYSJ, Q2R165_ORYSJ, CML4, CML15, CML31	Os02g0234100, Os09g0510200, Os05g0496200, Os05g0349800, Os02g0606600, Os09g0487200, Os07g0618800, Os01g0783700, Os03g0816800, Os12g0460100, Os06g0232000, Os11g0616200, Os03g0743500, Os05g0380900, Os01g0955100
7	15	Photosystem	Q6ZL95_ORYSJ, RCABP69, RIC1, Q0E3Y4_ORYSJ, A0A0P0VXD4, B7F9A7_ORYSJ, Q6Z6F7_ORYSJ, Q942E2_ORYSJ, RCABP89, CAB2R, Q0E032_ORYSJ, Q7XV11_ORYSJ, OJ1582_D10.19, Q2QWN3_ORYSJ, PSBW	Os07g0577600, Os07g0558400, Os01g0558600, Os02g0148300, Os03g0343900, Os03g0693000, Os02g0763200, Os01g0719300, Os03g0592500, Os01g0600900, Os02g0581100, Os04g0457000, Os07g0544800, Os12g0189400, Os01g0773700
8	14	Histone deacetylation	Q0DY89_ORYSJ, A0A0P0VMR4, A0A0P0W8Z0, A0A0P0WB35, A0A0P0WHE2, Q2QWU2_ORYSJ, Q0JRB9_ORYSJ, A0A0P0XJP0, Q0DQD2_ORYSJ, A0A0P0YBZ4, Q94GF2_ORYSJ, Q0J0M2_ORYSJ, Q8S2D0_ORYSJ, Q7XIQ6_ORYSJ	Os02g0708600, Os02g0669900, Os04g0346800, Os04g0454600, Os05g0126300, Os12g0182700, Os01g0109700, Os09g0105400, Os03g0607800, Os12g0566200, Os03g0826600, Os09g0505300, Os01g0959100, Os07g0646600
9	12	2Fe-2S	A0A0N7KQE2, ADI1, Q850T5_ORYSJ, Q10F16_ORYSJ, Q69P91_ORYSJ, Q2QTS8_ORYSJ, Q69SU2_ORYSJ, Q6Z2U3_ORYSJ, Q0JH55_ORYSJ, Q0J845_ORYSJ, Q84YJ5_ORYSJ, Q67WE9_ORYSJ	Os09g0135100, Os08g0104600, Os03g0659200, Os03g0685000, Os09g0439500, Os12g0284000, Os02g0554100, Os02g0744000, Os01g0882500, Os08g0137400, Os08g0510800, Os06g0638100
10	9	Protein polyubiquitination; Ubiquitin conjugating enzyme activity	A0A0N7KCM1, Q65XJ0_ORYSJ, Q0DHI3_ORYSJ, A0A0P0WX41, A0A0P0V9Q4, Q0J8W1_ORYSJ, Q5ZCB9_ORYSJ, Q7X6C1_ORYSJ, HACL_ORYSJ	Os01g0233900, Os05g0104900, Os05g0463900, Os06g0506600, Os01g0819400, Os04g0684800, Os01g0125900, Os04g0376700, Os01g0505400
11	9	Regulation of actin dynamics for phagocytic cup formation, and Actin family	B7EMU6_ORYSJ, ARP3, Q94DL4_ORYSJ, Q75HX0_ORYSJ, A0A0P0Y904, Q0J0J2_ORYSJ, ADF7, P0044F08.16, Q0IVD9_ORYSJ	Os09g0504700, Os02g0596900, Os01g0964133, Os05g0438800, Os12g0273700, Os09g0497700, Os05g0113400, Os01g0125800, Os10g0577200
12	8	Mixed, incl. UBX domain, and Polyubiquitin modification-dependent protein binding	A0A0P0X1Z2, P0416G11.21-1, Q9AX97_ORYSJ, Q7X989_ORYSJ, Q5N6W0_ORYSJ, Q75M30_ORYSJ, Q75M31_ORYSJ, Q9SDB9_ORYSJ	Os07g0123700, Os01g0377700, Os01g0623500, Os07g0672500, Os01g0904500, Os05g0103400, Os05g0103300, Os01g0268800
13	8	5-phosphoribose 1-diphosphate biosynthesis; Signaling by Retinoic Acid, and Dihydrolipoyl dehydrogenase complex	A0A0P0XUU0, Q69LD2_ORYSJ, Q655Q2_ORYSJ, Q5VS74_ORYSJ, A3AD51_ORYSJ, GRC2, P0012B02.3-1, P0022F10.17	Os10g0415300, Os07g0170100, Os01g0314100, Os06g0105400, Os03g0100040, Os02g0813500, Os06g0617800, Os01g0723600
14	8	Glycogen breakdown (glycogenolysis); Exonuclease	FEN1B, FEN1A, A0A0P0WCQ3, POLD1, Q2QV87_ORYSJ, DMC1A, Q10MB0_ORYSJ, Q40710_ORYSJ	LOC_Os03g61820, Os05g0540100, Os04g0517400, Os11g0186400, Os12g0239000, Os12g0143800, Os03g0316200, Os07g0687900
15	7	C-terminal to LisH motif.	Q6ZI83_ORYSJ, OJ1364E02.13, Q338W3_ORYSJ, Q6ATC3_ORYSJ, OJ1004_E04.4, CFBP1, Q6K5C8_ORYSJ	Os02g0556600, Os03g0267300, Os10g0382300, Os05g0160100, Os02g0795900, Os01g0866400, Os02g0294600
16	6	TP53 regulates transcription of additional cell cycle genes whose exact role in the p53 pathway remain uncertain; CCR4-NOT complex	A0A0N7KRE8, Q7XXS1_ORYSJ, Q7XUS4_ORYSJ, A0A0P0X7Q5, A0A0P0Y6A3, Q10LS5_ORYSJ	Os10g0136900, Os11g0102800, Os04g0463700, Os07g0565200, Os12g0114200, Os03g0336700
17	6	Nuclear replication fork	A0A0P0WJ92, RPA1C, Q652J5_ORYSJ, Q10LM1_ORYSJ, A0A0P0XKM1, SBP	Os05g0210500, Os05g0111000, Os09g0532700, Os03g0343400, Os09g0241100, Os01g0916400
18	6	Protein peptidyl-prolyl isomerization	Q657T1_ORYSJ, B7EHD8_ORYSJ, Q7XIK0_ORYSJ, Q2R1J4_ORYSJ, Q6EUF8_ORYSJ, CP1	Os01g0111100, Os04g0686300, Os07g0565600, Os11g0602900, Os02g0232400, Os04g0670500
19	6	Autophagy - other	ATG8A, IAA9, Q5ZDX5_ORYSJ, Q10P42_ORYSJ, Q8LRF5_ORYSJ, Q6ZL20_ORYSJ	Os07g0512200, Os02g0805100, Os01g0614900, Os03g0248000, Os01g0200000, Os07g0573300
20	5	Protein N-linked glycosylation; N-Glycan biosynthesis	A0A0P0UZ40, RPN2, Q0JBY1_ORYSJ, Q5QNA3_ORYSJ, Q5Z647_ORYSJ	Os01g0172000, Os01g0911200, Os04g0503700, Os01g0209000, Os06g0567000
21	5	Chaperonin 10 Kd subunit	A0A0P0WEU1, A0A0P0XWK9, Q53K63_ORYSJ, Q10KY5_ORYSJ, Q8H3I7_ORYSJ	Os04g0607100, Os10g0508500, Os03g0628900, Os03g0366000, Os07g0641700
22	5	Transferrin endocytosis and recycling	A0A0P0X762, SNAT1, Q5NB63_ORYSJ, Q8SA35_ORYSJ, Q0IYP2_ORYSJ	Os07g0543700, Os05g0481000, Os01g0222500, Os01g0659200, Os10g0184300
23	5	Bovine L40 has been identified as a secondary RNA binding protein (PMID:3129699). L40 is fused to a ubiquitin protein (PMID:7488009).	Ub-CEP52-1, A0A0P0X666, A0A0N7KMR2, Q7XKW4_ORYSJ, Q10NM7_ORYSJ	Os03g0234200, Os07g0493033, Os06g0718800, Os04g0516900, Os03g0265200
24	5	Gamma-tubulin complex	Q0JAY9_ORYSJ, OsJ_16966, Q2R1G8_ORYSJ, Q6H4U2_ORYSJ, Q60F24_ORYSJ	Os04g0566800, Os05g0125500, Os11g0605500, Os09g0267500, Os05g0154500
25	5	DNA replication initiation, and Regulation of DNA-templated DNA replication initiation	MCM5, Q5VQH6_ORYSJ, CDKF-4, CDKF-3, Q75G59_ORYSJ	Os02g0797400, Os01g0166800, Os02g0700600, Os03g0847600, Os10g0489900
26	4	SNAP receptor activity	A0A0P0VIH5, Q84SZ1_ORYSJ, Q6YUT2_ORYSJ, A0A0P0X8H6	Os02g0437200, Os03g0803000, Os02g0119400, Os07g0598700
27	4	Cell redox homeostasis	A0A0P0WAE5, CDSP32, OsJ_25429, OJ1340_C08.108	Os04g0416400, Os07g0476900, Os07g0657900, Os07g0638400
28	4	Galactose catabolism; Mixed, incl. Aldose 1-epimerase activity, and Gfo/Idh/MocA-like oxidoreductase, N-terminal	A0A0P0XUE2, REM4.1, Q84M49_ORYSJ, Q7Y152_ORYSJ	Os10g0403700, Os07g0569100, Os03g0808300, Os03g0832600
29	4	Proton motive force-driven ATP synthesis	A3ABE0_ORYSJ, Q5N8H1_ORYSJ, Q84PA4_ORYSJ, Q84NW1_ORYSJ	Os02g0750100, Os01g0885600, Os03g0278900, Os07g0513000
30	4	Peptidase S26, and Signal peptidase complex subunit 3	Q0DH85_ORYSJ, Q0IRL1_ORYSJ, Q10LZ0_ORYSJ, P0504H10.30	Os05g0485500, Os11g0620000, Os03g0330000, Os01g0131800
31	4	Abscisic acid signaling pathway, and Peptidyl-threonine dephosphorylation	OsJ_027745, Q10MS2_ORYSJ, OJ1362_D02.1, PP2C30	Os09g0325700, Os03g0297600, Os05g0457200, Os03g0268600
32	4	Abscisic acid signaling pathway	PP2C06, SAPK10, PP2C50, PP2C53	Os01g0583100, Os03g0610900, Os05g0537400, Os05g0592800
33	4	Valine, leucine and isoleucine degradation; Mixed, incl. Fatty acid beta-oxidation, and Beta oxidation of butanoyl-CoA to acetyl-CoA	Q10MF8_ORYSJ, Q6K3Z3_ORYSJ, Q84P96_ORYSJ, Q6ZBH5_ORYSJ	Os03g0310400, Os09g0252100, Os02g0817700, Os08g0544900
34	4	Chaperonin Cpn60/GroEL, and GroES chaperonin family	Q6K3R8_ORYSJ, Q2QU06_ORYSJ, Q8H903_ORYSJ, Q9LGR1_ORYSJ	Os02g0247200, Os12g0277500, Os10g0462900, Os01g0184800
35	4	Ion transport by P-type ATPases	CCS, HMA2, ZN, Q8LMQ1_ORYSJ	Os04g0573200, Os06g0700700, Os06g0116400, Os03g0156700
36	4	Sucrose biosynthesis; Sucrose-phosphate synthase activity	Q84SE0_ORYSJ, SPS5, Q5ZBM2_ORYSJ, SPS3-2	Os08g0161500, Os11g0236100, Os01g0142300, Os06g0643800
37	3	Tuberculosis; CCAAT-binding factor complex, and Histone-like transcription factor (CBF/NF-Y) and archaeal histone; ATF6 (ATF6-alpha) activates chaperones	A0A0P0W2B5, NFYC2, OsHAP2F	Os03g0696300, Os03g0251350, Os12g0618600
38	3	Synthesis of PIPs at the late endosome membrane; Phosphatidylinositol phosphate biosynthesis	A0A0P0WUT7, Q69YB0_ORYSJ, Q6ZJN4_ORYSJ	Os06g0259000, Os06g0195600, Os08g0104700
39	3	Mixed, incl. TOR complex, and Selective autophagy	A0A0P0XM67, LST8, DRTS_ORYSJ	Os09g0438400, Os03g0681700, Os12g0446900
40	3	Response to carbon starvation; Domain in DAP-5, eIF4G, MA-3 and other proteins.	OsJ_09947, Q0JCA4_ORYSJ, Q6YPF2_ORYSJ	Os03g0219700, Os04g0482800, Os08g0120500
41	3	De novo AMP biosynthesis	PURA1, Q657Z1_ORYSJ, PURA2	Os03g0174500, Os01g0105900, Os03g0699300
42	3	Protein quality control for misfolded or incompletely synthesized proteins; Endopeptidase Clp complex; ATPase binding	Q50LH5_ORYSJ, Q852G0_ORYSJ, Q7XBR2_ORYSJ	Os03g0308100, Os03g0411500, Os10g0580800
43	3	Heat shock protein Hsp90 family, and Hsp90 protein binding	Q5KQJ9_ORYSJ, HSP81-3, Q6YXZ3_ORYSJ	Os05g0181000, Os09g0482400, Os02g0139100
44	3	glyceraldehyde-3-phosphate dehydrogenase (NADP+) (phosphorylating) activity; Glyceraldehyde 3-phosphate dehydrogenase, NAD binding domain	Q6K7V0_ORYSJ, Q7X8A1_ORYSJ, OJ1528D07.7	Os02g0273000, Os04g0459500, Os03g0129300
45	3	Uncharacterized	mtRPL27b, Q6ATS1_ORYSJ, Q7XDG7_ORYSJ	Os08g0404200, Os03g0811200, Os10g0473400
46	3	Steroid biosynthesis	Q7Y0G4_ORYSJ, B7F9K3_ORYSJ, Q6K4V9_ORYSJ	Os03g0405000, Os09g0565600, Os02g0465400
47	2	Transcriptional Regulation by E2F6, and E2F transcription factor CC-MB domain	A0A0N7KGL3, Q2QXF8_ORYSJ	Os03g0152100, Os12g0158800
48	2	Postmitotic nuclear pore complex (NPC) reformation	A0A0P0VGQ0, RAN2	Os02g0230300, Os05g0574500
49	2	CDC50/LEM3 family, and ATPase-coupled intramembrane lipid transporter activity	A0A0P0WL26, Q6H511_ORYSJ	Os05g0335401, Os02g0173800
50	2	Uncharacterized	P5CS1, Q0J1E1_ORYSJ	Os05g0455500, Os09g0446800
51	2	Mitochondrial outer membrane translocase complex; Outer mitochondrial membrane protein complex	Q0IPR7_ORYSJ, Q6K929_ORYSJ	Os12g0171700, Os02g0496900
52	2	Uncharacterized	PAD1, A0A0P0XU48	Os09g0538200, Os10g0395500
53	2	Uncharacterized	Q0JA17_ORYSJ, Q53KP2_ORYSJ	Os04g0620400, Os11g0261900
54	2	Uncharacterized	GF14D, TRE_ORYSJ	Os11g0546900, Os10g0521000
55	2	TIM23 mitochondrial import inner membrane translocase complex, and Allinase	Q5JN36_ORYSJ, Q5QLD5_ORYSJ	Os01g0960800, Os01g0833800
56	2	phenylalanyl-tRNA aminoacylation	Q6AT40_ORYSJ, Q2QPD4_ORYSJ	Os05g0558900, Os12g0533700
57	2	De novo UMP biosynthesis, and cytochrome-b5 reductase activity, acting on NAD(P)H	Q6AVN1_ORYSJ, Q6Z744_ORYSJ	Os05g0488900, Os02g0736400
58	2	Biotin metabolism; Fatty acid synthase activity	Q6I5L0_ORYSJ, Q8H3I6_ORYSJ	Os05g0435700, Os07g0616200
59	2	Translocation; Tim10/DDP family zinc finger, and Tim10-like	MIA40, TIM9	Os04g0527700, Os12g0571200
60	2	Pentapeptide repeat, and DNA topoisomerase, type IIA-like domain superfamily	GYRA, Q9ARP1_ORYSJ	Os03g0812000, Os01g0144100

## Sheet: Sup. File 3c
Supplementary File 3c. Description of 166 Protein Nodes from Root Tissue PPI Network of Microarray-derived DEGs.
Protein Node Name	Protein Description	Gene Name Alias (RAP-DB)	Up/Down Regulated
Q5QLQ9_ORYSJ	cDNA clone:002-115-A10, full insert sequence.	Os01g0666200	up
Q6ZGM1_ORYSJ	cDNA clone:J023131N03, full insert sequence.	Os02g0116900	up
A0A0P0VHG2	Os02g0258200 protein.	Os02g0258200	down
OJ1607A12.10	Probable histone H2A variant 1; Variant histones H2A are synthesized throughout the cell cycle and are very different from classical S-phase regulated H2A. May replace conventional H2A in a subset of nucleosomes. Nucleosomes wrap and compact DNA into chromatin, limiting DNA accessibility to the cellular machineries which require DNA as a template. Histones thereby play a central role in transcrip…	Os03g0162200	up
Q10NG1_ORYSJ	Fringe protein, putative, expressed.	Os03g0269900	up
Q84TW3_ORYSJ	Transcription elongation factor S-II family protein, expressed.	Os03g0815900	up
OsJ_25233	Transcription elongation factor 1 homolog; Transcription elongation factor implicated in the maintenance of proper chromatin structure in actively transcribed regions. Belongs to the ELOF1 family.	Os07g0631100	down
Q6Z1Z2_ORYSJ	HMG type nucleosome/chromatin assembly factor.	Os08g0101100	up
MED10	Mediator of RNA polymerase II transcription subunit 10; Component of the Mediator complex, a coactivator involved in the regulated transcription of nearly all RNA polymerase II-dependent genes. Mediator functions as a bridge to convey information from gene- specific regulatory proteins to the basal RNA polymerase II transcription machinery. Mediator is recruited to promoters by direct interaction…	Os09g0528300	up
TFIIB	Transcription initiation factor IIB; General factor that plays a major role in the activation of eukaryotic genes transcribed by RNA polymerase II.	Os09g0534800	up
Q8RU47_ORYSJ	Transcription initiation factor IIE subunit beta; Recruits TFIIH to the initiation complex and stimulates the RNA polymerase II C-terminal domain kinase and DNA-dependent ATPase activities of TFIIH. Both TFIIH and TFIIE are required for promoter clearance by RNA polymerase.	Os10g0397200	up
Q2QRX9_ORYSJ	Metallopeptidase family M24 containing protein, expressed.	Os12g0446500	up
Q0JIR1_ORYSJ	Os01g0783400 protein.	Os01g0783400	up
Q8RZQ7_ORYSJ	Os01g0881400 protein.	Os01g0881400	up
Q6EU58_ORYSJ	cDNA clone:J023106N09, full insert sequence.	Os02g0536400	up
OJ1712_E04.22	PHD finger protein ALFIN-LIKE 7; Histone-binding component that specifically recognizes H3 tails trimethylated on 'Lys-4' (H3K4me3), which mark transcription start sites of virtually all active genes; Belongs to the Alfin family.	Os02g0564100	up
A0A0P0VWK8	Os03g0308850 protein.	Os03g0308850	up
Q10LY9_ORYSJ	2,3-bisphosphoglycerate-independent phosphoglycerate mutase, putative.	Os03g0330200	up
Q851Q5_ORYSJ	cDNA clone:006-212-B02, full insert sequence.	Os03g0799600	up
B9FF78_ORYSJ	Os04g0429100 protein.	Os04g0429100	up
Q84Z07_ORYSJ	cDNA clone:001-038-G05, full insert sequence.	Os07g0589400	up
Q8H3R1_ORYSJ	cDNA clone:001-100-G09, full insert sequence.	Os07g0668800	up
Q6K4E6_ORYSJ	Os09g0362900 protein.	Os09g0362900	up
A0A0P0VKU0	Os02g0580800 protein.	Os02g0580800	up
Q6K837_ORYSJ	Os02g0805900 protein.	Os02g0805900	up
A0A0P0W5Q6	Os03g0854400 protein.	Os03g0854400	up
Q7XUS4_ORYSJ	cDNA clone:002-107-G12, full insert sequence.	Os04g0463700	up
A0A0P0WGS4	Os04g0682400 protein.	Os04g0682400	up
OJ1111_A10.14	cDNA clone:J013001I17, full insert sequence.	Os05g0185800	up
Q5W6C2_ORYSJ	cDNA clone:J013063M11, full insert sequence.	Os05g0269100	up
OsJ_32082	DEAD-box ATP-dependent RNA helicase 12; ATP-dependent RNA helicase involved in mRNA turnover, and more specifically in mRNA decapping; Belongs to the DEAD box helicase family. DDX6/DHH1 subfamily.	Os10g0503700	up
Q2QXH6_ORYSJ	Dcp1-like decapping family protein, expressed.	Os12g0156400	up
C3H15_ORYSJ	Zinc finger CCCH domain-containing protein 15.	Os02g0301000	up
Q10PL7_ORYSJ	Poly polymerase catalytic domain containing protein, expressed.	Os03g0230300	up
Q6I5X9_ORYSJ	Os05g0389800 protein.	Os05g0389800	up
A0A0P0WQD6	Os05g0545600 protein.	Os05g0545600	up
Q5Z9X4_ORYSJ	Os06g0343100 protein.	Os06g0343100	up
Q6ZKE8_ORYSJ	Os08g0178300 protein.	Os08g0178300	up
Q6ZKL9_ORYSJ	cDNA clone:001-124-H11, full insert sequence.	Os08g0500200	up
Q2RAL9_ORYSJ	cDNA clone:J023086C01, full insert sequence.	Os11g0146700	up
A0A0P0Y727	Os12g0143100 protein.	Os12g0143100	up
Q9AUW3_ORYSJ	Eukaryotic translation initiation factor 5A.	Os03g0758800	up
Q75K79_ORYSJ	cDNA clone:002-112-G01, full insert sequence.	Os05g0373900	down
SRP19	Signal recognition particle 19 kDa protein; Signal-recognition-particle assembly, binds directly to 7S RNA and mediates binding of the 54 kDa subunit of the SRP.	Os06g0342100	up
Q5Z7T6_ORYSJ	cDNA, clone: J075146C02, full insert sequence.	Os06g0713900	down
A0A0P0XLP8	Os09g0413500 protein.	Os09g0413500	up
Q6ERR4_ORYSJ	cDNA clone:001-043-D11, full insert sequence.	Os09g0419200	up
Q0J0M1_ORYSJ	Os09g0493500 protein.	Os09g0493500	up
Q0JHK4_ORYSJ	Os01g0858500 protein.	Os01g0858500	up
Q10JT5_ORYSJ	Transcription initiation factor IID, 31kD subunit family protein, expressed.	Os03g0408500	down
LOX1_ORYSJ	Linoleate 9S-lipoxygenase 1; Plant lipoxygenase may be involved in a number of diverse aspects of plant physiology including growth and development, pest resistance, and senescence or responses to wounding. This lipoxygenase introduces molecular oxygen exclusively into the C-9 position of linoleic and linolenic.	Os03g0699700	down
LOX1.1	Linoleate 9S-lipoxygenase 2; Plant lipoxygenase may be involved in a number of diverse aspects of plant physiology including growth and development, pest resistance, and senescence or responses to wounding. Catalyzes the hydroperoxidation of lipids containing a cis,cis-1,4-pentadiene structure.	Os03g0738600	down
Q6ATF9_ORYSJ	cDNA clone:J013170M23, full insert sequence.	Os05g0272800	down
Q69WI1_ORYSJ	Os06g0331900 protein.	Os06g0331900	up
RISBZ1	bZIP transcription factor RISBZ1; Transcriptional activator that binds to the DNA specific sequence 5'-TGAGTCA-3' found in seed storage protein gene promoters. Involved in the endosperm-specific regulation of storage protein genes. Can activate the expression of genes encoding for the seed storage proteins glutelin, prolamin, globulin and the allergen RAG1. Functions synergistically with DOF3/RPB…	Os07g0182000	up
Q8S0V9_ORYSJ	cDNA, clone: J100074N19, full insert sequence.	Os01g0556400	up
Q5ZBN6_ORYSJ	cDNA clone:J013037L21, full insert sequence.	Os01g0606900	up
Q6K2F0_ORYSJ	Os02g0510000 protein.	Os02g0510000	up
Q6K7F0_ORYSJ	cDNA clone:J013092E02, full insert sequence.	Os02g0782300	up
SODA	Superoxide dismutase [Mn], mitochondrial; Destroys superoxide anion radicals which are normally produced within the cells and which are toxic to biological systems.	Os05g0323900	up
A0A0P0WLL8	Os05g0374500 protein.	Os05g0374500	up
Q0D4B0_ORYSJ	Os07g0637100 protein.	Os07g0637100	down
Q7F164_ORYSJ	cDNA clone:001-043-E09, full insert sequence; Belongs to the glycosyl hydrolase 17 family.	Os01g0940700	up
Q0DY00_ORYSJ	Os02g0723700 protein.	Os02g0723700	up
A0A0P0VYH3	Os03g0397600 protein; Belongs to the glycosyl hydrolase 17 family.	Os03g0397600	up
Q84QM8_ORYSJ	cDNA clone:002-118-H02, full insert sequence; Belongs to the glycosyl hydrolase 17 family.	Os08g0224500	down
Q33AW5_ORYSJ	Glycosyl hydrolases family 17 protein, expressed; Belongs to the glycosyl hydrolase 17 family.	Os10g0160100	up
A0A0P0YAG3	Os12g0507500 protein.	Os12g0507500	up
Q8S160_ORYSJ	cDNA clone:J033034G02, full insert sequence.	Os01g0725600	up
A0A0P0V8V0	Os01g0777800 protein.	Os01g0777800	up
Q10LL2_ORYSJ	Ulp1 protease family, C-terminal catalytic domain containing protein, expressed.	Os03g0344300	up
P0618H09.24	cDNA clone:001-118-E05, full insert sequence.	Os07g0675200	up
OsJ_26261	mRNA cap guanine-N7 methyltransferase 1; mRNA-capping methyltransferase that methylates the N7 position of the added guanosine to the 5'-cap structure of mRNAs. Binds RNA containing 5'-terminal GpppC (By similarity); Belongs to the class I-like SAM-binding methyltransferase superfamily. mRNA cap 0 methyltransferase family.	Os08g0180000	up
Q6K2E7_ORYSJ	cDNA clone:J013123J20, full insert sequence.	Os02g0510300	up
A0A0P0VJX3	Os02g0537100 protein.	Os02g0537100	up
Q5Z4M6_ORYSJ	cDNA clone:J013071B03, full insert sequence.	Os06g0308000	up
Q5Z4V2_ORYSJ	cDNA, clone: J100063D05, full insert sequence.	Os06g0698674	up
RSH2	Probable GTP diphosphokinase RSH2, chloroplastic; Probable ppGpp (guanosine 3'-diphosphate 5'-diphosphate) synthetase that may be involved in a rapid plant ppGpp-mediated response to pathogens and other stresses.	Os08g0457600	up
Q75HP7_ORYSJ	Serine hydroxymethyltransferase; Interconversion of serine and glycine. Belongs to the SHMT family.	Os05g0429000	up
Q0DGB3_ORYSJ	cDNA clone:J033035N15, full insert sequence.	Os05g0542600	up
Q6I605_ORYSJ	cDNA clone:001-044-G10, full insert sequence.	Os05g0557200	down
P0610D01.10	Elongation factor 1-gamma 3; Probably plays a role in anchoring the complex to other cellular components.	Os06g0571400	down
OJ1112_E06.28	Proteasome subunit alpha type-7-A; The proteasome is a multicatalytic proteinase complex which is characterized by its ability to cleave peptides with Arg, Phe, Tyr, Leu, and Glu adjacent to the leaving group at neutral or slightly basic pH. The proteasome has an ATP-dependent proteolytic activity; Belongs to the peptidase T1A family.	Os08g0548900	up
OsJ_01759	CASP-like protein 1E1; Belongs to the Casparian strip membrane proteins (CASP) family.	Os01g0363300	up
Q6H4M9_ORYSJ	Cytochrome b-c1 complex subunit Rieske, mitochondrial; Component of the ubiquinol-cytochrome c reductase complex (complex III or cytochrome b-c1 complex), which is a respiratory chain that generates an electrochemical potential coupled to ATP synthesis.	Os02g0520800	down
Q6K3D7_ORYSJ	cDNA clone:002-182-A12, full insert sequence.	Os02g0814300	down
SPP3	Probable sucrose-phosphatase 3; Catalyzes the final step of sucrose synthesis.	Os05g0144900	down
Q9SNQ3_ORYSJ	cDNA clone:J023098B10, full insert sequence.	Os06g0142700	up
SSRP1-A	FACT complex subunit SSRP1-A; Component of the FACT complex, a general chromatin factor that acts to reorganize nucleosomes. The FACT complex is involved in multiple processes that require DNA as a template such as mRNA elongation, DNA replication and DNA repair. During transcription elongation the FACT complex acts as a histone chaperone that both destabilizes and restores nucleosomal structure.…	Os01g0184900	down
A0A0P0VPJ9	Os02g0753500 protein.	Os02g0753500	up
Q10LP1_ORYSJ	cDNA clone:J023093E24, full insert sequence.	Os03g0340700	up
A3BRF0_ORYSJ	cDNA clone:J013134L17, full insert sequence.	Os08g0274700	up
Q0E2Z0_ORYSJ	Os02g0202800 protein.	Os02g0202800	up
Q69WP6_ORYSJ	cDNA clone:J013169J18, full insert sequence.	Os07g0636200	up
Q0D457_ORYSJ	Os07g0645100 protein; Belongs to the PI3/PI4-kinase family.	Os07g0645100	up
A0A0P0XJK6	Enhancer of polycomb-like protein.	Os09g0284600	up
TRL12_ORYSJ	Thioredoxin-like 1-2, chloroplastic; Probable thiol-disulfide oxidoreductase that may participate in various redox reactions; Belongs to the thioredoxin family.	Os03g0326500	up
TR164_ORYSJ	Thioredoxin-like protein HCF164, chloroplastic; Probable thiol-disulfide oxidoreductase that may participate in various redox reactions in the chloroplast; Belongs to the thioredoxin family.	Os03g0767500	up
MSRA4	Peptide methionine sulfoxide reductase A4, chloroplastic; Catalyzes the reduction of methionine sulfoxide (MetSO) to methionine in proteins. Involved in abiotic and salt stress responses. Plays a protective role against oxidative stress by restoring activity to proteins that have been inactivated by methionine oxidation. MSRA family specifically reduces the MetSO S-enantiomer.	Os10g0563600	up
TRXM	Thioredoxin M5, chloroplastic; Thiol-disulfide oxidoreductase probably involved in the redox regulation of chloroplastic enzymes. Required for chloroplast biogenesis and differentiation. Functions as an electron donor for plastidial 2-Cys peroxiredoxins and participates in hydrogen peroxide scavenging system in chloroplasts. Possesses reducing activity towards insulin disulfide bonds.	Os12g0188700	up
Q5JMG9_ORYSJ	cDNA clone:J023048I08, full insert sequence.	Os01g0932600	up
Q6K229_ORYSJ	cDNA clone:J023123D22, full insert sequence.	Os02g0260700	up
Q7XK43_ORYSJ	Os04g0476800 protein.	Os04g0476800	up
Q5Z9M7_ORYSJ	cDNA clone:002-181-D08, full insert sequence.	Os06g0507300	down
Q6Z7Q3_ORYSJ	Os02g0764200 protein.	Os02g0764200	down
Q8H7X4_ORYSJ	Sulfate transporter 1.2, putative, expressed.	Os03g0196000	down
Q69TV8_ORYSJ	Os06g0212100 protein.	Os06g0212100	down
Q7XHV8_ORYSJ	cDNA clone:002-168-D09, full insert sequence.	Os07g0682000	up
Q9AWZ5_ORYSJ	Os01g0225600 protein.	Os01g0225600	up
A0A0N7KDC6	Os01g0624400 protein.	Os01g0624400	down
Q0D9K5_ORYSJ	cDNA clone:001-203-F04, full insert sequence.	Os06g0711900	up
Q8H033_ORYSJ	cDNA clone:002-100-D01, full insert sequence.	Os03g0145600	up
A0A0P0WHY1	Os05g0149600 protein.	Os05g0149600	up
Q6YYL1_ORYSJ	Os08g0170900 protein; Belongs to the cullin family.	Os08g0170900	up
Q69QX2_ORYSJ	cDNA clone:J033046B22, full insert sequence.	Os08g0296900	up
P0650H04.34	TPR repeat-containing thioredoxin TDX; Probable thiol-disulfide oxidoreductase that may participate in various redox reactions and act as chaperone under heat shock. May interact with HSP70 proteins through the TPR repeats (By similarity).	Os09g0401200	up
A0A0P0XNN8	Os09g0482700 protein.	Os09g0482700	up
Q0DGE4_ORYSJ	cDNA clone:001-102-H02, full insert sequence.	Os05g0536900	up
Q7G607_ORYSJ	cDNA clone:J023011O11, full insert sequence.	Os10g0124100	down
Q2R336_ORYSJ	Xyloglucan endotransglucosylase/hydrolase; Catalyzes xyloglucan endohydrolysis (XEH) and/or endotransglycosylation (XET). Cleaves and religates xyloglucan polymers, an essential constituent of the primary cell wall, and thereby participates in cell wall construction of growing tissues. Belongs to the glycosyl hydrolase 16 family.	Os11g0539200	up
Q6ZI83_ORYSJ	Os02g0556600 protein.	Os02g0556600	up
OJ1384D03.13	DEAD-box ATP-dependent RNA helicase 50; Probably involved in resistance to biotic and abiotic stresses. Confers tolerance to oxidative stress and mediates pathogenesis-related (PR) genes expression. Exhibits RNA-dependent ATPase and ATP-dependent RNA helicase activities in vitro. Belongs to the DEAD box helicase family.	Os03g0108600	up
RH17	DEAD-box ATP-dependent RNA helicase 17; May play a role in organellar ribosome biogenesis and suppress 16S rRNA maturation.	Os05g0110500	up
Q0JDE9_ORYSJ	Os04g0409500 protein.	Os04g0409500	up
Q5ZA33_ORYSJ	cDNA clone:J023091P20, full insert sequence.	Os06g0300700	down
Q7XJ10_ORYSJ	Serine/threonine protein phosphatase 2A regulatory subunit; The B regulatory subunit might modulate substrate selectivity and catalytic activity, and also might direct the localization of the catalytic enzyme to a particular subcellular compartment.	Os09g0542700	up
Q0JIP0_ORYSJ	Os01g0786800 protein.	Os01g0786800	up
Q84SZ4_ORYSJ	cDNA clone:J013132N21, full insert sequence.	Os03g0802300	down
A3AX59_ORYSJ	Xyloglucan endotransglucosylase/hydrolase; Catalyzes xyloglucan endohydrolysis (XEH) and/or endotransglycosylation (XET). Cleaves and religates xyloglucan polymers, an essential constituent of the primary cell wall, and thereby participates in cell wall construction of growing tissues. Belongs to the glycosyl hydrolase 16 family.	Os04g0604800	up
A0A0P0UXF8	Os01g0116800 protein; Belongs to the protein kinase superfamily.	Os01g0116800	down
CDKB2-1	Cyclin-dependent kinase B2-1; Forms a complex with CYCB2-1 or CYCB2-2 that activates CDK kinase in tobacco BY2 cells during G2/M (mitosis) phases. May be involved in the regulation of the cell cycle at the G2/M transition.	Os08g0512600	down
A0A0P0VQA0	Os02g0760200 protein.	Os02g0760200	down
CYCB2-1	Cyclin-B2-1; Involved in the control of the cell cycle at the G2/M (mitosis) transition. May activate CDKB2-1 kinase.	Os04g0563700	up
A0A0P0WEH6	Os04g0607150 protein.	Os04g0607150	up
Q75HX0_ORYSJ	cDNA clone:J023104C20, full insert sequence.	Os05g0438800	up
OsJ_17141	Transport inhibitor response 1-like protein Os05g0150500.	Os05g0150500	down
IAA30	Auxin-responsive protein IAA30; Aux/IAA proteins are short-lived transcriptional factors that function as repressors of early auxin response genes at low auxin concentrations.	Os12g0601300	up
Q0DI98_ORYSJ	Os05g0406000 protein.	Os05g0406000	up
Q0D842_ORYSJ	cDNA clone:001-110-C09, full insert sequence.	Os07g0185800	down
Q657Z1_ORYSJ	Os01g0105900 protein.	Os01g0105900	down
Q2QMV8_ORYSJ	Adenine phosphoribosyltransferase 1, putative, expressed.	Os12g0589100	up
MPK4	Mitogen-activated protein kinase 4.	Os06g0699400	up
Q2QX07_ORYSJ	Protein-tyrosine phosphatase containing protein, expressed.	Os12g0174800	up
Q6H592_ORYSJ	cDNA clone:001-113-B11, full insert sequence.	Os09g0386400	up
CML8	Probable calcium-binding protein CML8; Potential calcium sensor.	Os10g0389000	up
Q5JKX3_ORYSJ	cDNA clone:001-134-B01, full insert sequence.	Os01g0950800	up
Q8GVP9_ORYSJ	cDNA clone:002-188-H10, full insert sequence.	Os07g0530300	up
Q5JKV9_ORYSJ	Os01g0744300 protein.	Os01g0744300	up
Q5N820_ORYSJ	cDNA clone:J033030B16, full insert sequence.	Os01g0888700	up
Q5WMU2_ORYSJ	cDNA clone:002-182-B11, full insert sequence.	Os05g0341600	up
Q5Z824_ORYSJ	cDNA clone:J033072H04, full insert sequence.	Os06g0702800	up
OsJ_22473	Adagio-like protein 1; Component of an E3 ubiquitin ligase complex that plays a central role in blue light-dependent circadian cycles. Acts as a blue light photoreceptor, due to the presence of FMN, that mediates light- regulated protein degradation of critical clock components by targeting them to the proteasome complex (By similarity); Belongs to the ADAGIO family.	Os06g0694000	up
PRR95	Two-component response regulator-like PRR95; Controls photoperiodic flowering response. Seems to be one of the component of the circadian clock. Expression of several members of the ARR-like family is controlled by circadian rhythm. The particular coordinated sequential expression of PRR73, PRR37, PRR95, PRR59 and PPR1 result to circadian waves that may be at the basis of the endogenous circadian…	Os09g0532400	up
Q60E59_ORYSJ	Ribosomal protein; Belongs to the universal ribosomal protein uL1 family.	Os05g0388500	up
Q2R1U5_ORYSJ	Small GTP-binding protein domain containing protein, expressed.	Os11g0592700	up
Q6EP40_ORYSJ	Prohibitin.	Os02g0580500	down
Q67W51_ORYSJ	50S ribosomal protein L35; Belongs to the bacterial ribosomal protein bL35 family.	Os06g0647100	up
Q94IZ2_ORYSJ	cDNA clone:J013036B06, full insert sequence; Belongs to the protein kinase superfamily.	Os01g0296100	down
Q6K7V0_ORYSJ	Uridine kinase; Belongs to the uridine kinase family.	Os02g0273000	up
SAPK10	Serine/threonine-protein kinase SAPK10; May play a role in signal transduction of hyperosmotic response. Together with PYL10, PP2C53 and SAPK8, may form an abscisic acid (ABA) signaling module involved in stress response. Together with PYL3 and PP2C50, may form an ABA signaling module involved in stress response.	Os03g0610900	up
PP2C50	Protein phosphatase 2C 50; Protein phosphatase involved in abscisic acid (ABA) signaling. Together with PYL3 and SAPK10, may form an ABA signaling module involved in stress response.	Os05g0537400	down
OJ1124_D06.16	Probable protein BRICK1; Involved in regulation of actin and microtubule organization. Part of a WAVE complex that activates the Arp2/3 complex (By similarity).	LOC_Os02g58320	up
P0501G01.11	Probable protein ABIL1; Involved in regulation of actin and microtubule organization. Part of a WAVE complex that activates the Arp2/3 complex (By similarity).	Os01g0622700	up
Q7XXR0_ORYSJ	Stem-specific protein TSJT1, putative, expressed.	Os03g0744600	up
Q9FWV1_ORYSJ	cDNA, clone: J075100E01, full insert sequence.	Os10g0491900	up
C7J2J9_ORYSJ	Os05g0539600 protein; Belongs to the mitochondrial carrier (TC 2.A.29) family.	Os05g0539600

## Sheet: Sup. File 3d
Supplementary File 3d. Clusters identified from PPI network of microarray DEGs in root tissue microarray meta-analysis via MCL.
Cluster number	Gene count	Cluster Description	Protein description	Gene names (RAP-DB aliases)
1	16	High mobility group	A0A0P0VHG2, Q6ZGM1_ORYSJ, OJ1607A12.10, A0A0P0VPJ9, SSRP1-A, A3BRF0_ORYSJ, MED10, TFIIB, Q8RU47_ORYSJ, Q84TW3_ORYSJ, Q10LP1_ORYSJ, Q10NG1_ORYSJ, Q2QRX9_ORYSJ, OsJ_25233, Q5QLQ9_ORYSJ, Q6Z1Z2_ORYSJ	Os02g0258200, Os02g0116900, Os03g0162200, Os02g0753500, Os01g0184900, Os08g0274700, Os09g0528300, Os09g0534800, Os10g0397200, Os03g0815900, Os03g0340700, Os03g0269900, Os12g0446500, Os07g0631100, Os01g0666200, Os08g0101100
2	13	Histone acetyltransferase complex	Q84SZ4_ORYSJ, A0A0P0XJK6, Q69WP6_ORYSJ, Q0E2Z0_ORYSJ, Q0D457_ORYSJ, A3AX59_ORYSJ, Q0JHK4_ORYSJ, LOX1.1, Q10JT5_ORYSJ, Q69WI1_ORYSJ, Q6ATF9_ORYSJ, LOX1_ORYSJ, Q0JIP0_ORYSJ	Os03g0802300, Os09g0284600, Os07g0636200, Os02g0202800, Os07g0645100, Os04g0604800, Os01g0858500, Os03g0738600, Os03g0408500, Os06g0331900, Os05g0272800, Os03g0699700, Os01g0786800
3	11	Processing of Intronless Pre-mRNAs, and Telomere maintenance in response to DNA damage	A0A0P0VWK8, Q6EU58_ORYSJ, Q0JIR1_ORYSJ, Q8RZQ7_ORYSJ, Q10LY9_ORYSJ, Q84Z07_ORYSJ, B9FF78_ORYSJ, Q851Q5_ORYSJ, OJ1712_E04.22, Q6K4E6_ORYSJ, Q8H3R1_ORYSJ	Os03g0308850, Os02g0536400, Os01g0783400, Os01g0881400, Os03g0330200, Os07g0589400, Os04g0429100, Os03g0799600, Os02g0564100, Os09g0362900, Os07g0668800
4	11	Uncharacterized	SRP19, Q9AUW3_ORYSJ, Q60E59_ORYSJ, Q5Z7T6_ORYSJ, A0A0P0XLP8, Q6ERR4_ORYSJ, Q0J0M1_ORYSJ, Q75K79_ORYSJ, Q6EP40_ORYSJ, Q2R1U5_ORYSJ, Q67W51_ORYSJ	Os06g0342100, Os03g0758800, Os05g0388500, Os06g0713900, Os09g0413500, Os09g0419200, Os09g0493500, Os05g0373900, Os02g0580500, Os11g0592700, Os06g0647100
5	9	TP53 regulates transcription of additional cell cycle genes whose exact role in the p53 pathway remain uncertain; mRNA decay by 5 to 3 exoribonuclease	A0A0P0VKU0, Q5W6C2_ORYSJ, A0A0P0W5Q6, OsJ_32082, Q6K837_ORYSJ, Q7XUS4_ORYSJ, A0A0P0WGS4, OJ1111_A10.14, Q2QXH6_ORYSJ	Os02g0580800, Os05g0269100, Os03g0854400, Os10g0503700, Os02g0805900, Os04g0463700, Os04g0682400, Os05g0185800, Os12g0156400
6	9	mRNA Splicing - Major Pathway	A0A0P0WQD6, Q2RAL9_ORYSJ, Q5Z9X4_ORYSJ, A0A0P0Y727, Q10PL7_ORYSJ, Q6I5X9_ORYSJ, C3H15_ORYSJ, Q6ZKE8_ORYSJ, Q6ZKL9_ORYSJ	Os05g0545600, Os11g0146700, Os06g0343100, Os12g0143100, Os03g0230300, Os05g0389800, Os02g0301000, Os08g0178300, Os08g0500200
7	7	Mixed, incl. SWIB/MDM2 domain, and SWIRM-associated region 1	A0A0P0VYH3, Q0DY00_ORYSJ, A0A0P0YAG3, RISBZ1, Q33AW5_ORYSJ, Q84QM8_ORYSJ, Q7F164_ORYSJ	Os03g0397600, Os02g0723700, Os12g0507500, Os07g0182000, Os10g0160100, Os08g0224500, Os01g0940700
8	7	Uncharacterized	SODA, A0A0P0WLL8, Q0D4B0_ORYSJ, Q8S0V9_ORYSJ, Q5ZBN6_ORYSJ, Q6K7F0_ORYSJ, Q6K2F0_ORYSJ	Os05g0323900, Os05g0374500, Os07g0637100, Os01g0556400, Os01g0606900, Os02g0782300, Os02g0510000
9	6	Mixed, incl. Kinesin-like protein, and BTB/POZ domain-containing protein POB1-like	Q5JMG9_ORYSJ, Q7XK43_ORYSJ, Q5Z9M7_ORYSJ, Q6K229_ORYSJ, Q6K7V0_ORYSJ, Q94IZ2_ORYSJ	Os01g0932600, Os04g0476800, Os06g0507300, Os02g0260700, Os02g0273000, Os01g0296100
10	5	Uncharacterized	A0A0P0V8V0, P0618H09.24, Q10LL2_ORYSJ, OsJ_26261, Q8S160_ORYSJ	Os01g0777800, Os07g0675200, Os03g0344300, Os08g0180000, Os01g0725600
11	5	Uncharacterized	A0A0P0VJX3, RSH2, Q5Z4V2_ORYSJ, Q5Z4M6_ORYSJ, Q6K2E7_ORYSJ	Os02g0537100, Os08g0457600, Os06g0698674, Os06g0308000, Os02g0510300
12	5	Regulation of RAS by GAPs	Q0DGB3_ORYSJ, P0610D01.10, Q75HP7_ORYSJ, Q6I605_ORYSJ, OJ1112_E06.28	Os05g0542600, Os06g0571400, Os05g0429000, Os05g0557200, Os08g0548900
13	5	Mitochondrial ATP synthesis coupled electron transport	Q6K3D7_ORYSJ, SPP3, Q9SNQ3_ORYSJ, Q6H4M9_ORYSJ, OsJ_01759	Os02g0814300, Os05g0144900, Os06g0142700, Os02g0520800, Os01g0363300
14	4	Oxidoreductase activity, acting on a sulfur group of donors, disulfide as acceptor	TRL12_ORYSJ, MSRA4, TR164_ORYSJ, TRXM	Os03g0326500, Os10g0563600, Os03g0767500, Os12g0188700
15	4	Multifunctional anion exchangers	Q69TV8_ORYSJ, Q7XHV8_ORYSJ, Q6Z7Q3_ORYSJ, Q8H7X4_ORYSJ	Os06g0212100, Os07g0682000, Os02g0764200, Os03g0196000
16	3	Response to desiccation	A0A0N7KDC6, Q0D9K5_ORYSJ, Q9AWZ5_ORYSJ	Os01g0624400, Os06g0711900, Os01g0225600
17	3	Mixed, incl. Protein neddylation, and Cullin	A0A0P0WHY1, Q8H033_ORYSJ, Q6YYL1_ORYSJ	Os05g0149600, Os03g0145600, Os08g0170900
18	3	Uncharacterized	A0A0P0XNN8, Q69QX2_ORYSJ, P0650H04.34	Os09g0482700, Os08g0296900, Os09g0401200
19	3	Biological rhythms	C7J2J9_ORYSJ, OsJ_22473, PRR95	Os05g0539600, Os06g0694000, Os09g0532400
20	3	Uncharacterized	Q0DGE4_ORYSJ, Q7G607_ORYSJ, Q2R336_ORYSJ	Os05g0536900, Os10g0124100, Os11g0539200
21	3	Uncharacterized	RH17, Q6ZI83_ORYSJ, OJ1384D03.13	Os05g0110500, Os02g0556600, Os03g0108600
22	3	Mixed, incl. Phosphatase complex, and Serine/threonine-specific protein phosphatase/bis(5-nucleosyl)-tetraphosphatase	Q0JDE9_ORYSJ, Q7XJ10_ORYSJ, Q5ZA33_ORYSJ	Os04g0409500, Os09g0542700, Os06g0300700
23	2	Uncharacterized	A0A0P0UXF8, CDKB2-1	Os01g0116800, Os08g0512600
24	2	Uncharacterized	A0A0P0VQA0, CYCB2-1	Os02g0760200, Os04g0563700
25	2	Uncharacterized	A0A0P0WEH6, Q75HX0_ORYSJ	Os04g0607150, Os05g0438800
26	2	Uncharacterized	IAA30, OsJ_17141	Os12g0601300, Os05g0150500
27	2	Uncharacterized	Q0D842_ORYSJ, Q0DI98_ORYSJ	Os07g0185800, Os05g0406000
28	2	AMP metabolism, and Adenylate kinase activity	Q2QMV8_ORYSJ, Q657Z1_ORYSJ	Os12g0589100, Os01g0105900
29	2	MAPK cascade, and MAP kinase phosphatase activity	Q2QX07_ORYSJ, MPK4	Os12g0174800, Os06g0699400
30	2	Uncharacterized	CML8, Q6H592_ORYSJ	Os10g0389000, Os09g0386400
31	2	Essential protein Yae1, N-terminal, and Formiminotransferase domain, N-terminal subdomain	Q5JKX3_ORYSJ, Q8GVP9_ORYSJ	Os01g0950800, Os07g0530300
32	2	Uncharacterized	Q5N820_ORYSJ, Q5JKV9_ORYSJ	Os01g0888700, Os01g0744300
33	2	Uncharacterized	Q5WMU2_ORYSJ, Q5Z824_ORYSJ	Os05g0341600, Os06g0702800
34	2	Abscisic acid signaling pathway	PP2C50, SAPK10	Os05g0537400, Os03g0610900
35	2	RHO GTPases Activate WASPs and WAVEs, and Dynactin complex	OJ1124_D06.16, P0501G01.11	LOC_Os02g58320, Os01g0622700
36	2	Uncharacterized	Q9FWV1_ORYSJ, Q7XXR0_ORYSJ	Os10g0491900, Os03g0744600
