# Supplementary material for: Transcriptomic Landscape and Regulatory Pathways of Drought Response in Rice (Oryza sativa L.): A Meta-Analysis of Microarray and RNA-Seq Data
Source: Int J Mol Sci. 2026 Mar 31;27(7):3167. doi: 10.3390/ijms27073167 (PMC13074122; doi:10.3390/ijms27073167)
Supplement: Supplementary file 1 [file ijms-27-03167-s001.zip › Supplementary File S4.xlsx]

## Sheet: Title
Supplementary File S4. g:Profiler pathway enrichment analysis results for RNA-Seq and Microarray and DEGs.
4A	g:Profiler pathway enrichment analysis results on biological processes for the seedling/shoot tissue RNA-Seq DEGs meta-analysis.
4B	g:Profiler pathway enrichment analysis results on molecular functions for the seedling/shoot tissue RNA-Seq DEGs meta-analysis.
4C	g:Profiler pathway enrichment analysis results on biological processes for the seedling/shoot tissue microarray DEGs meta-analysis.
4D	g:Profiler pathway enrichment analysis results on molecular functions for the seedling/shoot tissue microarray DEGs meta-analysis.
4E	g:Profiler pathway enrichment analysis results on cellular compartments for the seedling/shoot tissue RNA-Seq DEGs meta-analysis.
4F	g:Profiler pathway enrichment analysis results on KEGG pathways for the seedling/shoot tissue RNA-Seq DEGs meta-analysis.
4G	g:Profiler pathway enrichment analysis results on cellular compartments for the seedling/shoot tissue microarray DEGs meta-analysis.
4H	g:Profiler pathway enrichment analysis results on KEGG pathways for the seedling/shoot tissue microarray DEGs meta-analysis.

## Sheet: Sup. File 4A
Supplementary File 4A. g:Profiler pathway enrichment analysis results on biological processes for the seedling/shoot tissue RNA-Seq DEGs meta-analysis.
source	term_name	term_id	highlighted	adjusted_p_value	negative_log10_of_adjusted_p_value	term_size	query_size	intersection_size	effective_domain_size	intersections
GO:BP	nucleotide transport	GO:0006862	true	0.0410619	1.38656	23	147	4	15948	OS02G0225000,OS06G0604500,OS09G0508900,OS11G0661300
GO:BP	chorismate biosynthetic process	GO:0009423	true	0.0459908	1.33733	11	147	3	15948	OS01G0375500,OS03G0389700,OS06G0133900

## Sheet: Sup. File 4B
Supplementary File 4B. g:Profiler pathway enrichment analysis results on molecular funtions for the seedling/shoot tissue RNA-Seq DEGs meta-analysis.
source	term_name	term_id	highlighted	adjusted_p_value	negative_log10_of_adjusted_p_value	term_size	query_size	intersection_size	effective_domain_size	intersections
GO:MF	heterocyclic compound binding	GO:1901363	false	0.00950612	2.022	3580	165	52	17906	OS01G0106900,OS01G0115700,OS01G0116900,OS01G0252100,OS01G0364400,OS01G0365000,OS01G0618800,OS01G0702900,OS01G0721500,OS01G0730900,OS01G0870400,OS01G0881000,OS02G0644400,OS02G0698000,OS02G0805800,OS02G0807200,OS03G0132800,OS03G0283900,OS03G0352500,OS03G0399532,OS03G0579200,OS04G0548400,OS04G0640500,OS04G0660500,OS04G0661600,OS05G0165900,OS05G0565500,OS05G0575300,OS06G0165500,OS06G0207000,OS06G0267…
GO:MF	nucleoside phosphate binding	GO:1901265	false	0.00950612	2.022	3437	165	51	17906	OS01G0106900,OS01G0115700,OS01G0116900,OS01G0252100,OS01G0364400,OS01G0365000,OS01G0618800,OS01G0702900,OS01G0721500,OS01G0730900,OS01G0870400,OS01G0881000,OS02G0644400,OS02G0698000,OS02G0805800,OS02G0807200,OS03G0132800,OS03G0283900,OS03G0352500,OS03G0399532,OS03G0579200,OS04G0548400,OS04G0640500,OS04G0660500,OS04G0661600,OS05G0165900,OS05G0565500,OS05G0575300,OS06G0165500,OS06G0207000,OS06G0267…
GO:MF	carbohydrate derivative binding	GO:0097367	false	0.00950612	2.022	3143	165	47	17906	OS01G0115700,OS01G0116900,OS01G0252100,OS01G0364400,OS01G0365000,OS01G0618800,OS01G0702900,OS01G0721500,OS01G0730900,OS01G0870400,OS01G0881000,OS02G0644400,OS02G0698000,OS02G0805800,OS02G0807200,OS03G0132800,OS03G0283900,OS03G0352500,OS03G0399532,OS03G0579200,OS04G0548400,OS04G0640500,OS04G0660500,OS04G0661600,OS05G0165900,OS05G0575300,OS06G0165500,OS06G0207000,OS06G0267900,OS06G0554800,OS07G0152…
GO:MF	purine ribonucleoside triphosphate binding	GO:0035639	false	0.00950612	2.022	2926	165	45	17906	OS01G0115700,OS01G0116900,OS01G0252100,OS01G0364400,OS01G0365000,OS01G0618800,OS01G0702900,OS01G0721500,OS01G0730900,OS01G0870400,OS01G0881000,OS02G0644400,OS02G0698000,OS02G0805800,OS02G0807200,OS03G0132800,OS03G0283900,OS03G0352500,OS03G0399532,OS03G0579200,OS04G0548400,OS04G0640500,OS04G0660500,OS04G0661600,OS05G0165900,OS05G0575300,OS06G0165500,OS06G0207000,OS06G0554800,OS07G0481400,OS07G0637…
GO:MF	adenyl ribonucleotide binding	GO:0032559	false	0.00950612	2.022	2848	165	44	17906	OS01G0115700,OS01G0116900,OS01G0252100,OS01G0364400,OS01G0365000,OS01G0618800,OS01G0702900,OS01G0721500,OS01G0730900,OS01G0870400,OS01G0881000,OS02G0644400,OS02G0698000,OS02G0805800,OS02G0807200,OS03G0132800,OS03G0283900,OS03G0352500,OS03G0399532,OS03G0579200,OS04G0548400,OS04G0640500,OS04G0660500,OS04G0661600,OS05G0165900,OS06G0165500,OS06G0207000,OS06G0267900,OS06G0554800,OS07G0481400,OS07G0637…
GO:MF	ribonucleotide binding	GO:0032553	false	0.00950612	2.022	3113	165	47	17906	OS01G0115700,OS01G0116900,OS01G0252100,OS01G0364400,OS01G0365000,OS01G0618800,OS01G0702900,OS01G0721500,OS01G0730900,OS01G0870400,OS01G0881000,OS02G0644400,OS02G0698000,OS02G0805800,OS02G0807200,OS03G0132800,OS03G0283900,OS03G0352500,OS03G0399532,OS03G0579200,OS04G0548400,OS04G0640500,OS04G0660500,OS04G0661600,OS05G0165900,OS05G0575300,OS06G0165500,OS06G0207000,OS06G0267900,OS06G0554800,OS07G0152…
GO:MF	polysaccharide binding	GO:0030247	true	0.00950612	2.022	143	165	7	17906	OS01G0115700,OS01G0116900,OS01G0364400,OS01G0365000,OS02G0807200,OS06G0364500,OS11G0565300
GO:MF	purine nucleotide binding	GO:0017076	false	0.00950612	2.022	3229	165	50	17906	OS01G0106900,OS01G0115700,OS01G0116900,OS01G0252100,OS01G0364400,OS01G0365000,OS01G0618800,OS01G0702900,OS01G0721500,OS01G0730900,OS01G0870400,OS01G0881000,OS02G0644400,OS02G0698000,OS02G0805800,OS02G0807200,OS03G0132800,OS03G0283900,OS03G0352500,OS03G0399532,OS03G0579200,OS04G0548400,OS04G0640500,OS04G0660500,OS04G0661600,OS05G0165900,OS05G0565500,OS05G0575300,OS06G0165500,OS06G0207000,OS06G0267…
GO:MF	adenyl nucleotide binding	GO:0030554	false	0.00950612	2.022	2998	165	48	17906	OS01G0106900,OS01G0115700,OS01G0116900,OS01G0252100,OS01G0364400,OS01G0365000,OS01G0618800,OS01G0702900,OS01G0721500,OS01G0730900,OS01G0870400,OS01G0881000,OS02G0644400,OS02G0698000,OS02G0805800,OS02G0807200,OS03G0132800,OS03G0283900,OS03G0352500,OS03G0399532,OS03G0579200,OS04G0548400,OS04G0640500,OS04G0660500,OS04G0661600,OS05G0165900,OS05G0565500,OS06G0165500,OS06G0207000,OS06G0267900,OS06G0486…
GO:MF	transferase activity, transferring phosphorus-containing groups	GO:0016772	true	0.00950612	2.022	1884	165	33	17906	OS01G0115700,OS01G0116900,OS01G0252100,OS01G0364400,OS01G0365000,OS01G0702900,OS01G0730900,OS01G0870400,OS02G0698000,OS02G0805800,OS02G0807200,OS03G0132800,OS03G0283900,OS04G0548400,OS04G0640500,OS04G0660500,OS04G0661600,OS04G0669900,OS05G0165900,OS05G0561500,OS06G0165500,OS06G0207000,OS07G0637000,OS08G0124500,OS08G0179000,OS08G0288200,OS08G0428900,OS09G0402300,OS09G0533100,OS10G0464400,OS11G0121…
GO:MF	transferase activity	GO:0016740	false	0.00950612	2.022	4129	165	59	17906	OS01G0115700,OS01G0116900,OS01G0252100,OS01G0267100,OS01G0311400,OS01G0364400,OS01G0365000,OS01G0702900,OS01G0730900,OS01G0735300,OS01G0870400,OS02G0130100,OS02G0234300,OS02G0455400,OS02G0488600,OS02G0560200,OS02G0561000,OS02G0561400,OS02G0698000,OS02G0805800,OS02G0807200,OS03G0129800,OS03G0132800,OS03G0283900,OS03G0389700,OS03G0632800,OS03G0683900,OS03G0804900,OS04G0450300,OS04G0481300,OS04G0548…
GO:MF	phosphotransferase activity, alcohol group as acceptor	GO:0016773	false	0.00950612	2.022	1529	165	28	17906	OS01G0115700,OS01G0116900,OS01G0252100,OS01G0364400,OS01G0365000,OS01G0870400,OS02G0698000,OS02G0805800,OS02G0807200,OS03G0132800,OS03G0283900,OS04G0548400,OS04G0640500,OS04G0660500,OS04G0669900,OS05G0165900,OS06G0165500,OS06G0207000,OS07G0637000,OS08G0124500,OS08G0179000,OS08G0428900,OS09G0402300,OS09G0533100,OS10G0464400,OS11G0121400,OS11G0212900,OS12G0562500
GO:MF	ATP binding	GO:0005524	false	0.00950612	2.022	2695	165	43	17906	OS01G0115700,OS01G0116900,OS01G0252100,OS01G0364400,OS01G0365000,OS01G0618800,OS01G0702900,OS01G0721500,OS01G0730900,OS01G0870400,OS01G0881000,OS02G0644400,OS02G0698000,OS02G0805800,OS02G0807200,OS03G0132800,OS03G0283900,OS03G0352500,OS03G0399532,OS03G0579200,OS04G0548400,OS04G0640500,OS04G0660500,OS04G0661600,OS05G0165900,OS06G0165500,OS06G0207000,OS06G0554800,OS07G0481400,OS07G0637000,OS08G0124…
GO:MF	purine ribonucleotide binding	GO:0032555	false	0.00991371	2.00376	3079	165	46	17906	OS01G0115700,OS01G0116900,OS01G0252100,OS01G0364400,OS01G0365000,OS01G0618800,OS01G0702900,OS01G0721500,OS01G0730900,OS01G0870400,OS01G0881000,OS02G0644400,OS02G0698000,OS02G0805800,OS02G0807200,OS03G0132800,OS03G0283900,OS03G0352500,OS03G0399532,OS03G0579200,OS04G0548400,OS04G0640500,OS04G0660500,OS04G0661600,OS05G0165900,OS05G0575300,OS06G0165500,OS06G0207000,OS06G0267900,OS06G0554800,OS07G0481…
GO:MF	pantothenate kinase activity	GO:0004594	false	0.0114441	1.94142	4	165	2	17906	OS06G0207000,OS09G0533100
GO:MF	anion binding	GO:0043168	false	0.0128706	1.8904	3591	165	51	17906	OS01G0106900,OS01G0115700,OS01G0116900,OS01G0252100,OS01G0364400,OS01G0365000,OS01G0618800,OS01G0702900,OS01G0721500,OS01G0730900,OS01G0870400,OS01G0881000,OS02G0644400,OS02G0698000,OS02G0805800,OS02G0807200,OS03G0132800,OS03G0283900,OS03G0352500,OS03G0399532,OS03G0579200,OS04G0548400,OS04G0640500,OS04G0660500,OS04G0661600,OS05G0165900,OS05G0473000,OS05G0575300,OS06G0165500,OS06G0175500,OS06G0207…
GO:MF	kinase activity	GO:0016301	false	0.0139393	1.85576	1679	165	29	17906	OS01G0115700,OS01G0116900,OS01G0252100,OS01G0364400,OS01G0365000,OS01G0870400,OS02G0698000,OS02G0805800,OS02G0807200,OS03G0132800,OS03G0283900,OS04G0548400,OS04G0640500,OS04G0660500,OS04G0669900,OS05G0165900,OS06G0165500,OS06G0207000,OS07G0637000,OS08G0124500,OS08G0179000,OS08G0288200,OS08G0428900,OS09G0402300,OS09G0533100,OS10G0464400,OS11G0121400,OS11G0212900,OS12G0562500
GO:MF	small molecule binding	GO:0036094	false	0.0201736	1.69522	6644	165	81	17906	OS01G0106900,OS01G0115700,OS01G0116900,OS01G0211000,OS01G0218032,OS01G0252100,OS01G0364400,OS01G0365000,OS01G0618800,OS01G0702900,OS01G0721500,OS01G0730900,OS01G0731800,OS01G0804200,OS01G0870400,OS01G0881000,OS01G0974200,OS02G0192400,OS02G0560200,OS02G0561000,OS02G0561400,OS02G0644400,OS02G0698000,OS02G0761700,OS02G0805800,OS02G0807200,OS03G0132800,OS03G0283900,OS03G0352500,OS03G0399532,OS03G0579…
GO:MF	carbohydrate binding	GO:0030246	false	0.0310664	1.50771	357	165	10	17906	OS01G0115700,OS01G0116900,OS01G0364400,OS01G0365000,OS02G0807200,OS06G0364500,OS08G0124500,OS10G0140200,OS11G0525600,OS11G0565300
GO:MF	alpha-mannosidase activity	GO:0004559	true	0.0310664	1.50771	7	165	2	17906	OS10G0140200,OS11G0525600
GO:MF	ion binding	GO:0043167	false	0.0349791	1.45619	6474	165	78	17906	OS01G0106900,OS01G0115700,OS01G0116900,OS01G0211000,OS01G0218032,OS01G0252100,OS01G0364400,OS01G0365000,OS01G0618800,OS01G0702900,OS01G0721500,OS01G0730900,OS01G0731800,OS01G0804200,OS01G0870400,OS01G0881000,OS01G0974200,OS02G0192400,OS02G0560200,OS02G0561000,OS02G0561400,OS02G0644400,OS02G0698000,OS02G0761700,OS02G0805800,OS02G0807200,OS03G0132800,OS03G0283900,OS03G0352500,OS03G0399532,OS03G0579…
GO:MF	1-phosphatidylinositol-3-phosphate 5-kinase activity	GO:0000285	true	0.0362603	1.44057	8	165	2	17906	OS08G0428900,OS09G0402300
GO:MF	catalytic activity	GO:0003824	false	0.0441255	1.35531	9553	165	106	17906	OS01G0106900,OS01G0115700,OS01G0116900,OS01G0211000,OS01G0218032,OS01G0252100,OS01G0255000,OS01G0267100,OS01G0311400,OS01G0364400,OS01G0365000,OS01G0375500,OS01G0555200,OS01G0618800,OS01G0702900,OS01G0730900,OS01G0735300,OS01G0804200,OS01G0841800,OS01G0870400,OS01G0881000,OS02G0130100,OS02G0234300,OS02G0455400,OS02G0488600,OS02G0560200,OS02G0561000,OS02G0561400,OS02G0698000,OS02G0761700,OS02G0805…

## Sheet: Sup. File 4C
Supplementary File 4C. g:Profiler pathway enrichment analysis results on biological processes for the seedling/shoot tissue microarray DEGs meta-analysis.
source	term_name	term_id	highlighted	adjusted_p_value	negative_log10_of_adjusted_p_value	term_size	query_size	intersection_size	effective_domain_size	intersections
GO:BP	cellular process	GO:0009987	true	4.59346e-18	17.3379	12730	2186	919	38993	OS01G0100700,OS01G0101200,OS01G0105900,OS01G0109700,OS01G0117900,OS01G0120300,OS01G0120400,OS01G0125800,OS01G0131800,OS01G0133400,OS01G0138400,OS01G0138800,OS01G0140400,OS01G0149600,OS01G0151200,OS01G0166800,OS01G0184800,OS01G0188400,OS01G0192000,OS01G0195200,OS01G0200000,OS01G0206700,OS01G0208700,OS01G0209000,OS01G0222500,OS01G0231700,OS01G0251000,OS01G0251100,OS01G0254000,OS01G0256900,OS01G0257…
GO:BP	biological_process	GO:0008150	false	8.09119e-18	17.092	15948	2186	1104	38993	OS01G0100700,OS01G0101200,OS01G0105900,OS01G0109700,OS01G0111100,OS01G0117900,OS01G0120300,OS01G0120400,OS01G0124100,OS01G0125800,OS01G0131800,OS01G0133400,OS01G0138400,OS01G0138800,OS01G0140400,OS01G0149600,OS01G0151200,OS01G0166800,OS01G0184800,OS01G0187900,OS01G0188400,OS01G0192000,OS01G0195200,OS01G0198900,OS01G0200000,OS01G0206700,OS01G0208700,OS01G0209000,OS01G0222500,OS01G0231700,OS01G0251…
GO:BP	small molecule metabolic process	GO:0044281	false	5.51746e-12	11.2583	1358	2186	148	38993	OS01G0101200,OS01G0138800,OS01G0188400,OS01G0723600,OS01G0760600,OS01G0772400,OS01G0851100,OS01G0866400,OS01G0874900,OS01G0888500,OS01G0934600,OS01G0939700,OS02G0167100,OS02G0195500,OS02G0196800,OS02G0273000,OS02G0274100,OS02G0436400,OS02G0559400,OS02G0713900,OS02G0736400,OS02G0750100,OS02G0815500,OS02G0817700,OS02G0831800,OS03G0100040,OS03G0111100,OS03G0129300,OS03G0136900,OS03G0169100,OS03G0174…
GO:BP	organonitrogen compound metabolic process	GO:1901564	false	1.17004e-11	10.9318	5239	2186	417	38993	OS01G0100700,OS01G0101200,OS01G0111100,OS01G0120300,OS01G0120400,OS01G0124100,OS01G0131800,OS01G0138400,OS01G0138800,OS01G0184800,OS01G0195200,OS01G0206700,OS01G0209000,OS01G0231700,OS01G0251100,OS01G0280500,OS01G0332500,OS01G0332800,OS01G0353400,OS01G0367700,OS01G0377700,OS01G0500900,OS01G0510600,OS01G0514700,OS01G0577600,OS01G0583100,OS01G0602800,OS01G0618200,OS01G0622300,OS01G0639100,OS01G0667…
GO:BP	metabolic process	GO:0008152	false	2.33523e-11	10.6317	11483	2186	801	38993	OS01G0100700,OS01G0101200,OS01G0105900,OS01G0109700,OS01G0111100,OS01G0120300,OS01G0120400,OS01G0124100,OS01G0131800,OS01G0138400,OS01G0138800,OS01G0140400,OS01G0166800,OS01G0184800,OS01G0188400,OS01G0195200,OS01G0200000,OS01G0206700,OS01G0208700,OS01G0209000,OS01G0231700,OS01G0251100,OS01G0256900,OS01G0263600,OS01G0280500,OS01G0332500,OS01G0332800,OS01G0353400,OS01G0367700,OS01G0376700,OS01G0377…
GO:BP	cellular metabolic process	GO:0044237	false	2.33523e-11	10.6317	9082	2186	656	38993	OS01G0100700,OS01G0101200,OS01G0105900,OS01G0109700,OS01G0120300,OS01G0120400,OS01G0131800,OS01G0138400,OS01G0138800,OS01G0140400,OS01G0166800,OS01G0184800,OS01G0188400,OS01G0195200,OS01G0200000,OS01G0206700,OS01G0208700,OS01G0209000,OS01G0231700,OS01G0251100,OS01G0256900,OS01G0263600,OS01G0280500,OS01G0353400,OS01G0367700,OS01G0500900,OS01G0510600,OS01G0514700,OS01G0559500,OS01G0577600,OS01G0583…
GO:BP	photosynthesis	GO:0015979	false	2.24694e-09	8.64841	190	2186	38	38993	OS01G0600900,OS01G0773700,OS01G0798500,OS01G0869800,OS01G0938100,OS02G0744000,OS02G0750100,OS03G0169100,OS03G0244000,OS03G0267300,OS03G0343900,OS03G0395000,OS03G0411500,OS03G0563300,OS03G0592500,OS03G0731100,OS04G0457000,OS05G0110800,OS05G0147500,OS05G0481000,OS05G0508900,OS06G0107700,OS06G0603000,OS06G0705100,OS07G0152900,OS07G0196200,OS07G0544800,OS07G0558400,OS07G0577600,OS08G0119800,OS08G0440…
GO:BP	amino acid metabolic process	GO:0006520	false	5.41421e-09	8.26646	404	2186	59	38993	OS01G0101200,OS01G0120300,OS01G0120400,OS01G0138800,OS01G0500900,OS01G0743400,OS01G0760600,OS01G0874900,OS01G0888500,OS02G0167100,OS02G0196800,OS02G0436400,OS02G0538000,OS02G0736400,OS02G0831800,OS03G0279400,OS03G0291500,OS03G0299900,OS03G0720300,OS03G0738400,OS03G0850400,OS04G0518100,OS04G0543900,OS04G0555900,OS04G0574800,OS04G0614500,OS04G0614600,OS05G0125500,OS05G0150900,OS05G0455500,OS05G0517…
GO:BP	organonitrogen compound biosynthetic process	GO:1901566	false	1.21514e-08	7.91537	1428	2186	141	38993	OS01G0100700,OS01G0101200,OS01G0120300,OS01G0120400,OS01G0209000,OS01G0231700,OS01G0251100,OS01G0280500,OS01G0500900,OS01G0510600,OS01G0622300,OS01G0639100,OS01G0679700,OS01G0686800,OS01G0723600,OS01G0743400,OS01G0794500,OS01G0850100,OS01G0874900,OS01G0888500,OS01G0911200,OS01G0921300,OS02G0255200,OS02G0273000,OS02G0436400,OS02G0534800,OS02G0538000,OS02G0611200,OS02G0689700,OS02G0736400,OS02G0750…
GO:BP	organic substance metabolic process	GO:0071704	false	1.57557e-08	7.80256	10705	2186	733	38993	OS01G0100700,OS01G0101200,OS01G0109700,OS01G0111100,OS01G0120300,OS01G0120400,OS01G0124100,OS01G0131800,OS01G0138400,OS01G0138800,OS01G0166800,OS01G0184800,OS01G0188400,OS01G0195200,OS01G0206700,OS01G0208700,OS01G0209000,OS01G0231700,OS01G0251100,OS01G0256900,OS01G0263600,OS01G0280500,OS01G0332500,OS01G0332800,OS01G0353400,OS01G0367700,OS01G0376700,OS01G0377700,OS01G0500900,OS01G0510600,OS01G0514…
GO:BP	nitrogen compound metabolic process	GO:0006807	false	1.57557e-08	7.80256	8741	2186	615	38993	OS01G0100700,OS01G0101200,OS01G0109700,OS01G0111100,OS01G0120300,OS01G0120400,OS01G0124100,OS01G0131800,OS01G0138400,OS01G0138800,OS01G0166800,OS01G0184800,OS01G0195200,OS01G0206700,OS01G0209000,OS01G0231700,OS01G0251100,OS01G0256900,OS01G0263600,OS01G0280500,OS01G0332500,OS01G0332800,OS01G0353400,OS01G0367700,OS01G0377700,OS01G0500900,OS01G0510600,OS01G0514700,OS01G0559500,OS01G0577600,OS01G0583…
GO:BP	generation of precursor metabolites and energy	GO:0006091	false	6.5661e-08	7.18269	423	2186	58	38993	OS01G0208700,OS01G0600900,OS01G0760600,OS01G0772400,OS01G0773700,OS01G0798500,OS01G0851700,OS02G0232400,OS02G0744000,OS02G0750100,OS02G0815500,OS03G0136900,OS03G0169100,OS03G0244000,OS03G0592500,OS03G0659200,OS03G0685000,OS03G0709100,OS03G0713400,OS03G0735000,OS04G0398500,OS04G0457000,OS04G0508200,OS05G0110800,OS05G0147500,OS05G0481000,OS05G0488900,OS05G0496200,OS05G0508900,OS06G0107700,OS06G0133…
GO:BP	alpha-amino acid metabolic process	GO:1901605	false	2.95205e-07	6.52988	278	2186	43	38993	OS01G0101200,OS01G0138800,OS01G0760600,OS01G0874900,OS01G0888500,OS02G0167100,OS02G0196800,OS02G0436400,OS02G0831800,OS03G0279400,OS03G0291500,OS03G0299900,OS03G0720300,OS03G0738400,OS03G0850400,OS04G0518100,OS04G0543900,OS04G0555900,OS04G0574800,OS05G0125500,OS05G0455500,OS05G0517500,OS06G0131300,OS06G0175800,OS06G0345200,OS06G0564700,OS06G0655100,OS06G0677400,OS06G0709000,OS07G0108300,OS08G0135…
GO:BP	primary metabolic process	GO:0044238	false	6.62765e-07	6.17864	10021	2186	679	38993	OS01G0100700,OS01G0101200,OS01G0109700,OS01G0111100,OS01G0120300,OS01G0120400,OS01G0124100,OS01G0131800,OS01G0138400,OS01G0138800,OS01G0166800,OS01G0184800,OS01G0195200,OS01G0206700,OS01G0208700,OS01G0209000,OS01G0231700,OS01G0251100,OS01G0256900,OS01G0263600,OS01G0280500,OS01G0332500,OS01G0332800,OS01G0367700,OS01G0376700,OS01G0377700,OS01G0500900,OS01G0514700,OS01G0559500,OS01G0577600,OS01G0583…
GO:BP	carboxylic acid metabolic process	GO:0019752	false	7.71524e-07	6.11265	795	2186	86	38993	OS01G0101200,OS01G0138800,OS01G0188400,OS01G0760600,OS01G0874900,OS01G0888500,OS01G0934600,OS02G0167100,OS02G0196800,OS02G0274100,OS02G0436400,OS02G0559400,OS02G0736400,OS02G0817700,OS02G0831800,OS03G0136900,OS03G0279400,OS03G0291500,OS03G0299900,OS03G0395000,OS03G0700400,OS03G0720300,OS03G0738400,OS03G0819100,OS03G0850400,OS03G0856700,OS04G0116800,OS04G0508200,OS04G0518100,OS04G0543900,OS04G0555…
GO:BP	organic acid metabolic process	GO:0006082	false	1.62448e-06	5.78929	810	2186	86	38993	OS01G0101200,OS01G0138800,OS01G0188400,OS01G0760600,OS01G0874900,OS01G0888500,OS01G0934600,OS02G0167100,OS02G0196800,OS02G0274100,OS02G0436400,OS02G0559400,OS02G0736400,OS02G0817700,OS02G0831800,OS03G0136900,OS03G0279400,OS03G0291500,OS03G0299900,OS03G0395000,OS03G0700400,OS03G0720300,OS03G0738400,OS03G0819100,OS03G0850400,OS03G0856700,OS04G0116800,OS04G0508200,OS04G0518100,OS04G0543900,OS04G0555…
GO:BP	oxoacid metabolic process	GO:0043436	false	1.62448e-06	5.78929	809	2186	86	38993	OS01G0101200,OS01G0138800,OS01G0188400,OS01G0760600,OS01G0874900,OS01G0888500,OS01G0934600,OS02G0167100,OS02G0196800,OS02G0274100,OS02G0436400,OS02G0559400,OS02G0736400,OS02G0817700,OS02G0831800,OS03G0136900,OS03G0279400,OS03G0291500,OS03G0299900,OS03G0395000,OS03G0700400,OS03G0720300,OS03G0738400,OS03G0819100,OS03G0850400,OS03G0856700,OS04G0116800,OS04G0508200,OS04G0518100,OS04G0543900,OS04G0555…
GO:BP	photosynthesis, light reaction	GO:0019684	false	1.87115e-06	5.72789	81	2186	20	38993	OS01G0600900,OS01G0773700,OS01G0798500,OS02G0744000,OS02G0750100,OS03G0244000,OS03G0592500,OS04G0457000,OS05G0110800,OS05G0147500,OS05G0481000,OS05G0508900,OS06G0705100,OS07G0196200,OS07G0544800,OS07G0558400,OS07G0577600,OS08G0440900,OS09G0439500,OS12G0182700
GO:BP	proteinogenic amino acid metabolic process	GO:0170039	false	1.87115e-06	5.72789	196	2186	33	38993	OS01G0101200,OS01G0138800,OS01G0760600,OS01G0874900,OS01G0888500,OS02G0167100,OS02G0196800,OS02G0436400,OS02G0831800,OS03G0279400,OS03G0291500,OS03G0299900,OS03G0720300,OS03G0738400,OS03G0850400,OS04G0518100,OS04G0543900,OS04G0555900,OS04G0574800,OS05G0455500,OS05G0517500,OS06G0131300,OS06G0175800,OS06G0564700,OS06G0655100,OS07G0108300,OS08G0326600,OS08G0465800,OS09G0433900,OS10G0390500,OS10G0550…
GO:BP	L-amino acid metabolic process	GO:0170033	false	2.32557e-06	5.63347	208	2186	34	38993	OS01G0101200,OS01G0138800,OS01G0760600,OS01G0874900,OS01G0888500,OS02G0167100,OS02G0196800,OS02G0436400,OS02G0831800,OS03G0279400,OS03G0291500,OS03G0299900,OS03G0720300,OS03G0738400,OS03G0850400,OS04G0518100,OS04G0543900,OS04G0555900,OS04G0574800,OS05G0455500,OS05G0517500,OS06G0131300,OS06G0175800,OS06G0564700,OS06G0655100,OS07G0108300,OS08G0326600,OS08G0465800,OS09G0433900,OS10G0390500,OS10G0497…
GO:BP	response to temperature stimulus	GO:0009266	false	4.05478e-06	5.39203	213	2186	34	38993	OS01G0798500,OS01G0911200,OS01G0923700,OS02G0114600,OS02G0115700,OS02G0193900,OS02G0537400,OS02G0669100,OS02G0777400,OS02G0815500,OS03G0169100,OS03G0289400,OS03G0322900,OS03G0370600,OS03G0628900,OS03G0738400,OS03G0787300,OS04G0431100,OS04G0543900,OS04G0605500,OS04G0626400,OS05G0138300,OS05G0145400,OS05G0481000,OS06G0131300,OS06G0172800,OS06G0727200,OS07G0476900,OS08G0220600,OS11G0454200,OS11G0454…
GO:BP	biosynthetic process	GO:0009058	false	5.7764e-06	5.23834	5716	2186	409	38993	OS01G0100700,OS01G0101200,OS01G0109700,OS01G0120300,OS01G0120400,OS01G0131800,OS01G0184800,OS01G0209000,OS01G0231700,OS01G0251100,OS01G0256900,OS01G0263600,OS01G0280500,OS01G0367700,OS01G0376700,OS01G0500900,OS01G0510600,OS01G0559500,OS01G0622300,OS01G0631400,OS01G0635200,OS01G0639100,OS01G0675800,OS01G0679700,OS01G0686800,OS01G0695300,OS01G0723600,OS01G0734000,OS01G0743400,OS01G0760600,OS01G0763…
GO:BP	response to cold	GO:0009409	false	6.09895e-06	5.21475	104	2186	22	38993	OS01G0911200,OS01G0923700,OS02G0114600,OS02G0193900,OS02G0669100,OS03G0169100,OS03G0289400,OS03G0322900,OS03G0370600,OS03G0628900,OS03G0738400,OS04G0543900,OS04G0605500,OS05G0138300,OS05G0145400,OS05G0481000,OS06G0131300,OS06G0172800,OS08G0220600,OS11G0454200,OS11G0454300,OS07G0614700
GO:BP	amide metabolic process	GO:0043603	false	7.79371e-06	5.10826	898	2186	90	38993	OS01G0100700,OS01G0120300,OS01G0120400,OS01G0131800,OS01G0231700,OS01G0251100,OS01G0280500,OS01G0353400,OS01G0500900,OS01G0639100,OS01G0679700,OS01G0686800,OS01G0743400,OS01G0794500,OS01G0850100,OS01G0874900,OS02G0255200,OS02G0534800,OS02G0538000,OS02G0689700,OS02G0813500,OS03G0139100,OS03G0234200,OS03G0291500,OS03G0424800,OS03G0694800,OS03G0698900,OS03G0725000,OS03G0738400,OS03G0811800,OS03G0851…
GO:BP	organic substance biosynthetic process	GO:1901576	false	9.22221e-06	5.03517	5601	2186	400	38993	OS01G0100700,OS01G0101200,OS01G0109700,OS01G0120300,OS01G0120400,OS01G0131800,OS01G0184800,OS01G0209000,OS01G0231700,OS01G0251100,OS01G0256900,OS01G0263600,OS01G0280500,OS01G0367700,OS01G0376700,OS01G0500900,OS01G0510600,OS01G0559500,OS01G0622300,OS01G0631400,OS01G0635200,OS01G0639100,OS01G0675800,OS01G0679700,OS01G0686800,OS01G0695300,OS01G0723600,OS01G0734000,OS01G0743400,OS01G0763200,OS01G0769…
GO:BP	cellular biosynthetic process	GO:0044249	false	3.89359e-05	4.40965	5484	2186	388	38993	OS01G0100700,OS01G0101200,OS01G0109700,OS01G0120300,OS01G0120400,OS01G0131800,OS01G0184800,OS01G0209000,OS01G0231700,OS01G0251100,OS01G0256900,OS01G0263600,OS01G0280500,OS01G0367700,OS01G0500900,OS01G0510600,OS01G0559500,OS01G0622300,OS01G0631400,OS01G0635200,OS01G0639100,OS01G0675800,OS01G0679700,OS01G0686800,OS01G0695300,OS01G0723600,OS01G0734000,OS01G0743400,OS01G0763200,OS01G0769000,OS01G0772…
GO:BP	response to abiotic stimulus	GO:0009628	false	8.90342e-05	4.05044	658	2186	68	38993	OS01G0600900,OS01G0798500,OS01G0851700,OS01G0857000,OS01G0869800,OS01G0911200,OS01G0923700,OS02G0114600,OS02G0115700,OS02G0193900,OS02G0220400,OS02G0294600,OS02G0537400,OS02G0572900,OS02G0606200,OS02G0669100,OS02G0766700,OS02G0777400,OS02G0815500,OS02G0831800,OS03G0169100,OS03G0218400,OS03G0251350,OS03G0289400,OS03G0322900,OS03G0370600,OS03G0592500,OS03G0628900,OS03G0659200,OS03G0698900,OS03G0738…
GO:BP	photosynthesis, light harvesting	GO:0009765	false	0.000173545	3.76059	23	2186	9	38993	OS01G0600900,OS03G0244000,OS03G0592500,OS04G0457000,OS05G0147500,OS06G0705100,OS07G0558400,OS07G0577600,OS09G0439500
GO:BP	alpha-amino acid catabolic process	GO:1901606	false	0.000173545	3.76059	81	2186	17	38993	OS01G0874900,OS02G0196800,OS03G0720300,OS03G0738400,OS04G0518100,OS04G0543900,OS05G0125500,OS06G0131300,OS06G0345200,OS06G0677400,OS07G0108300,OS08G0465800,OS09G0433900,OS10G0390500,OS10G0550900,OS11G0137200,OS12G0409000
GO:BP	nucleobase-containing small molecule metabolic process	GO:0055086	false	0.000178131	3.74926	418	2186	48	38993	OS01G0723600,OS01G0888500,OS02G0273000,OS02G0713900,OS02G0736400,OS02G0750100,OS03G0100040,OS03G0169100,OS03G0174500,OS03G0278900,OS03G0648900,OS03G0699300,OS03G0746800,OS03G0831500,OS04G0346800,OS04G0354600,OS04G0508200,OS04G0618200,OS04G0671100,OS05G0496200,OS06G0105400,OS06G0133800,OS06G0151900,OS06G0168600,OS06G0256500,OS06G0608700,OS06G0617800,OS07G0176900,OS07G0181000,OS07G0195400,OS07G0245…
GO:BP	amino acid catabolic process	GO:0009063	false	0.000188392	3.72494	82	2186	17	38993	OS01G0874900,OS02G0196800,OS03G0720300,OS03G0738400,OS04G0518100,OS04G0543900,OS05G0125500,OS06G0131300,OS06G0677400,OS07G0108300,OS07G0170100,OS08G0465800,OS09G0433900,OS10G0390500,OS10G0550900,OS11G0137200,OS12G0409000
GO:BP	cellular nitrogen compound metabolic process	GO:0034641	false	0.000229901	3.63846	4831	2186	341	38993	OS01G0100700,OS01G0109700,OS01G0120300,OS01G0120400,OS01G0166800,OS01G0231700,OS01G0251100,OS01G0256900,OS01G0263600,OS01G0280500,OS01G0367700,OS01G0500900,OS01G0510600,OS01G0559500,OS01G0592900,OS01G0622300,OS01G0635200,OS01G0639100,OS01G0642900,OS01G0675800,OS01G0679700,OS01G0686800,OS01G0722800,OS01G0723600,OS01G0734000,OS01G0737600,OS01G0743400,OS01G0763200,OS01G0769000,OS01G0794500,OS01G0801…
GO:BP	nucleotide metabolic process	GO:0009117	false	0.000297562	3.52642	330	2186	40	38993	OS01G0723600,OS01G0888500,OS02G0273000,OS02G0713900,OS02G0750100,OS03G0100040,OS03G0169100,OS03G0174500,OS03G0278900,OS03G0648900,OS03G0699300,OS03G0831500,OS04G0346800,OS04G0354600,OS04G0508200,OS04G0671100,OS05G0496200,OS06G0105400,OS06G0133800,OS06G0151900,OS06G0168600,OS06G0256500,OS06G0608700,OS06G0617800,OS07G0176900,OS07G0181000,OS07G0513000,OS07G0613000,OS08G0118900,OS08G0141400,OS08G0288…
GO:BP	small molecule catabolic process	GO:0044282	false	0.000297562	3.52642	194	2186	28	38993	OS01G0874900,OS01G0939700,OS02G0196800,OS02G0274100,OS02G0815500,OS02G0817700,OS03G0719300,OS03G0720300,OS03G0738400,OS04G0518100,OS04G0543900,OS04G0618200,OS05G0125500,OS05G0163700,OS06G0131300,OS06G0345200,OS06G0677400,OS07G0108300,OS07G0170100,OS07G0245100,OS08G0465800,OS09G0252100,OS09G0433900,OS10G0390500,OS10G0550900,OS11G0137200,OS11G0605500,OS12G0409000
GO:BP	pigment metabolic process	GO:0042440	false	0.00032196	3.4922	86	2186	17	38993	OS01G0510600,OS01G0622300,OS01G0923700,OS02G0535000,OS02G0817900,OS03G0337600,OS03G0395000,OS03G0563300,OS05G0481000,OS06G0132400,OS06G0354700,OS06G0603000,OS07G0168000,OS07G0657900,OS09G0297000,OS10G0496900,OS11G0572700
GO:BP	folic acid-containing compound metabolic process	GO:0006760	false	0.00032196	3.4922	25	2186	9	38993	OS01G0874900,OS03G0111100,OS03G0738400,OS05G0517500,OS06G0699700,OS09G0446800,OS10G0503200,OS12G0409000,OS12G0446900
GO:BP	organic acid catabolic process	GO:0016054	false	0.000322181	3.4919	144	2186	23	38993	OS01G0874900,OS02G0196800,OS02G0274100,OS02G0817700,OS03G0720300,OS03G0738400,OS04G0518100,OS04G0543900,OS05G0125500,OS05G0163700,OS06G0131300,OS06G0345200,OS06G0677400,OS07G0108300,OS07G0170100,OS08G0465800,OS09G0252100,OS09G0433900,OS10G0390500,OS10G0550900,OS11G0137200,OS11G0605500,OS12G0409000
GO:BP	nucleoside phosphate metabolic process	GO:0006753	false	0.000322181	3.4919	345	2186	41	38993	OS01G0723600,OS01G0888500,OS02G0273000,OS02G0713900,OS02G0750100,OS03G0100040,OS03G0169100,OS03G0174500,OS03G0278900,OS03G0648900,OS03G0699300,OS03G0831500,OS04G0346800,OS04G0354600,OS04G0508200,OS04G0671100,OS05G0496200,OS06G0105400,OS06G0133800,OS06G0151900,OS06G0168600,OS06G0256500,OS06G0608700,OS06G0617800,OS07G0176900,OS07G0181000,OS07G0513000,OS07G0613000,OS08G0118900,OS08G0141400,OS08G0288…
GO:BP	organophosphate metabolic process	GO:0019637	false	0.000322181	3.4919	598	2186	61	38993	OS01G0723600,OS01G0866400,OS01G0888500,OS02G0273000,OS02G0713900,OS02G0750100,OS03G0100040,OS03G0169100,OS03G0174500,OS03G0267300,OS03G0278900,OS03G0284500,OS03G0648900,OS03G0699300,OS03G0701800,OS03G0826600,OS03G0831500,OS04G0346800,OS04G0354600,OS04G0508200,OS04G0661600,OS04G0671100,OS05G0358700,OS05G0435700,OS05G0496200,OS05G0554400,OS06G0105400,OS06G0133800,OS06G0151900,OS06G0168600,OS06G0195…
GO:BP	carboxylic acid catabolic process	GO:0046395	false	0.000322181	3.4919	144	2186	23	38993	OS01G0874900,OS02G0196800,OS02G0274100,OS02G0817700,OS03G0720300,OS03G0738400,OS04G0518100,OS04G0543900,OS05G0125500,OS05G0163700,OS06G0131300,OS06G0345200,OS06G0677400,OS07G0108300,OS07G0170100,OS08G0465800,OS09G0252100,OS09G0433900,OS10G0390500,OS10G0550900,OS11G0137200,OS11G0605500,OS12G0409000
GO:BP	cellular nitrogen compound biosynthetic process	GO:0044271	false	0.000334306	3.47586	3095	2186	230	38993	OS01G0100700,OS01G0109700,OS01G0120300,OS01G0120400,OS01G0231700,OS01G0251100,OS01G0280500,OS01G0367700,OS01G0500900,OS01G0510600,OS01G0622300,OS01G0635200,OS01G0639100,OS01G0675800,OS01G0679700,OS01G0686800,OS01G0723600,OS01G0734000,OS01G0743400,OS01G0763200,OS01G0794500,OS01G0801901,OS01G0805800,OS01G0818400,OS01G0850100,OS01G0857000,OS01G0883100,OS01G0888500,OS01G0915600,OS01G0948200,OS02G0141…
GO:BP	proteinogenic amino acid catabolic process	GO:0170040	false	0.000449939	3.34685	55	2186	13	38993	OS01G0874900,OS02G0196800,OS03G0720300,OS03G0738400,OS04G0518100,OS04G0543900,OS06G0131300,OS07G0108300,OS08G0465800,OS09G0433900,OS10G0390500,OS10G0550900,OS12G0409000
GO:BP	L-amino acid catabolic process	GO:0170035	false	0.000449939	3.34685	55	2186	13	38993	OS01G0874900,OS02G0196800,OS03G0720300,OS03G0738400,OS04G0518100,OS04G0543900,OS06G0131300,OS07G0108300,OS08G0465800,OS09G0433900,OS10G0390500,OS10G0550900,OS12G0409000
GO:BP	amide biosynthetic process	GO:0043604	false	0.00050456	3.29709	743	2186	71	38993	OS01G0100700,OS01G0120300,OS01G0120400,OS01G0231700,OS01G0251100,OS01G0280500,OS01G0500900,OS01G0639100,OS01G0679700,OS01G0686800,OS01G0743400,OS01G0794500,OS01G0850100,OS02G0255200,OS02G0534800,OS02G0538000,OS02G0689700,OS03G0139100,OS03G0234200,OS03G0291500,OS03G0424800,OS03G0694800,OS03G0725000,OS03G0811800,OS03G0851100,OS04G0103200,OS04G0482800,OS04G0490400,OS04G0538100,OS04G0614500,OS04G0614…
GO:BP	pteridine-containing compound metabolic process	GO:0042558	false	0.000522815	3.28165	27	2186	9	38993	OS01G0874900,OS03G0111100,OS03G0738400,OS05G0517500,OS06G0699700,OS09G0446800,OS10G0503200,OS12G0409000,OS12G0446900
GO:BP	organelle organization	GO:0006996	false	0.000607459	3.21648	1055	2186	93	38993	OS01G0100700,OS01G0125800,OS01G0166800,OS01G0254000,OS01G0256900,OS01G0257300,OS01G0280500,OS01G0559500,OS01G0575000,OS01G0592900,OS01G0642900,OS01G0686800,OS01G0769000,OS01G0798500,OS01G0805700,OS01G0869500,OS01G0918100,OS01G0949060,OS02G0119400,OS02G0122400,OS02G0152900,OS02G0186400,OS02G0220400,OS02G0305700,OS02G0534800,OS02G0554200,OS02G0556600,OS02G0591800,OS02G0596900,OS02G0598300,OS02G0631…
GO:BP	response to abscisic acid	GO:0009737	false	0.000647723	3.18861	162	2186	24	38993	OS01G0741200,OS01G0923700,OS02G0115700,OS02G0193900,OS02G0294600,OS02G0551100,OS02G0669100,OS02G0766700,OS03G0218400,OS03G0268600,OS03G0297600,OS03G0370600,OS03G0610900,OS03G0844900,OS04G0626400,OS05G0138300,OS05G0349800,OS05G0537400,OS05G0592800,OS06G0727200,OS07G0413700,OS07G0569100,OS11G0454200,OS11G0454300
GO:BP	porphyrin-containing compound metabolic process	GO:0006778	false	0.000748856	3.1256	58	2186	13	38993	OS01G0510600,OS01G0622300,OS01G0923700,OS03G0337600,OS03G0395000,OS03G0563300,OS06G0132400,OS06G0354700,OS06G0603000,OS07G0168000,OS07G0657900,OS09G0297000,OS10G0496900
GO:BP	response to chemical	GO:0042221	false	0.000829153	3.08137	1297	2186	109	38993	OS01G0187900,OS01G0192000,OS01G0257300,OS01G0353400,OS01G0591000,OS01G0741200,OS01G0767900,OS01G0798500,OS01G0851700,OS01G0857000,OS01G0923700,OS01G0939700,OS01G0958700,OS02G0115700,OS02G0141100,OS02G0179500,OS02G0193900,OS02G0208500,OS02G0220400,OS02G0294600,OS02G0475300,OS02G0521300,OS02G0551100,OS02G0572900,OS02G0635200,OS02G0655200,OS02G0664000,OS02G0669100,OS02G0736300,OS02G0761000,OS02G0764…
GO:BP	ribonucleoprotein complex biogenesis	GO:0022613	false	0.000829153	3.08137	438	2186	47	38993	OS01G0100700,OS01G0256900,OS01G0263600,OS01G0280500,OS02G0122900,OS02G0137600,OS02G0534800,OS02G0591800,OS02G0724600,OS02G0728700,OS02G0815200,OS03G0203100,OS03G0240800,OS03G0424800,OS03G0669000,OS03G0844900,OS04G0103200,OS04G0388900,OS04G0438300,OS05G0227700,OS05G0555800,OS05G0567300,OS05G0574500,OS05G0595100,OS06G0137500,OS06G0274200,OS06G0644600,OS07G0168000,OS07G0506700,OS07G0581100,OS07G0600…
GO:BP	tetrapyrrole metabolic process	GO:0033013	false	0.000857828	3.0666	59	2186	13	38993	OS01G0510600,OS01G0622300,OS01G0923700,OS03G0337600,OS03G0395000,OS03G0563300,OS06G0132400,OS06G0354700,OS06G0603000,OS07G0168000,OS07G0657900,OS09G0297000,OS10G0496900
GO:BP	glutamine family amino acid metabolic process	GO:0009064	false	0.00091806	3.03713	68	2186	14	38993	OS01G0138800,OS01G0760600,OS01G0888500,OS03G0279400,OS03G0291500,OS03G0720300,OS04G0543900,OS05G0455500,OS05G0517500,OS06G0131300,OS08G0326600,OS08G0465800,OS10G0550900,OS12G0235800
GO:BP	dicarboxylic acid metabolic process	GO:0043648	false	0.00091806	3.03713	86	2186	16	38993	OS01G0188400,OS01G0760600,OS01G0874900,OS02G0436400,OS03G0299900,OS03G0395000,OS03G0720300,OS03G0738400,OS03G0850400,OS04G0543900,OS04G0574800,OS08G0465800,OS08G0562100,OS10G0550900,OS12G0409000,OS12G0632700
GO:BP	response to alcohol	GO:0097305	false	0.000944725	3.02469	167	2186	24	38993	OS01G0741200,OS01G0923700,OS02G0115700,OS02G0193900,OS02G0294600,OS02G0551100,OS02G0669100,OS02G0766700,OS03G0218400,OS03G0268600,OS03G0297600,OS03G0370600,OS03G0610900,OS03G0844900,OS04G0626400,OS05G0138300,OS05G0349800,OS05G0537400,OS05G0592800,OS06G0727200,OS07G0413700,OS07G0569100,OS11G0454200,OS11G0454300
GO:BP	protein-containing complex assembly	GO:0065003	false	0.00147125	2.83231	450	2186	47	38993	OS01G0100700,OS01G0149600,OS01G0254000,OS01G0256900,OS01G0263600,OS01G0280500,OS01G0798500,OS01G0882500,OS01G0896300,OS02G0152900,OS02G0534800,OS02G0591800,OS02G0728700,OS02G0800500,OS02G0803300,OS03G0240800,OS03G0424800,OS04G0103200,OS04G0459700,OS04G0566800,OS04G0650500,OS05G0154500,OS05G0227700,OS05G0567300,OS06G0607800,OS07G0181800,OS07G0184800,OS07G0549900,OS07G0581100,OS07G0608700,OS08G0556…
GO:BP	heterocycle metabolic process	GO:0046483	false	0.00186985	2.72819	4334	2186	301	38993	OS01G0109700,OS01G0120300,OS01G0120400,OS01G0166800,OS01G0256900,OS01G0263600,OS01G0280500,OS01G0367700,OS01G0500900,OS01G0510600,OS01G0559500,OS01G0592900,OS01G0622300,OS01G0635200,OS01G0639100,OS01G0642900,OS01G0675800,OS01G0722800,OS01G0723600,OS01G0734000,OS01G0737600,OS01G0743400,OS01G0763200,OS01G0769000,OS01G0801901,OS01G0805800,OS01G0818400,OS01G0846450,OS01G0857000,OS01G0874900,OS01G0883…
GO:BP	cellular component assembly	GO:0022607	false	0.00194092	2.71199	629	2186	60	38993	OS01G0100700,OS01G0149600,OS01G0254000,OS01G0256900,OS01G0263600,OS01G0280500,OS01G0592900,OS01G0769000,OS01G0798500,OS01G0869500,OS01G0882500,OS01G0896300,OS02G0152900,OS02G0534800,OS02G0591800,OS02G0728700,OS02G0800500,OS02G0803300,OS03G0240800,OS03G0248000,OS03G0424800,OS03G0587200,OS04G0103200,OS04G0459700,OS04G0566800,OS04G0650500,OS05G0154500,OS05G0227700,OS05G0244500,OS05G0567300,OS06G0607…
GO:BP	purine-containing compound metabolic process	GO:0072521	false	0.00195759	2.70828	292	2186	34	38993	OS01G0723600,OS01G0888500,OS02G0713900,OS02G0750100,OS03G0100040,OS03G0169100,OS03G0174500,OS03G0278900,OS03G0699300,OS03G0746800,OS03G0831500,OS04G0354600,OS04G0508200,OS05G0496200,OS06G0105400,OS06G0133800,OS06G0151900,OS06G0256500,OS06G0608700,OS07G0176900,OS07G0181000,OS07G0245100,OS07G0495000,OS07G0513000,OS07G0613000,OS08G0141400,OS08G0326600,OS08G0544900,OS08G0547100,OS08G0562100,OS10G0363…
GO:BP	response to water deprivation	GO:0009414	false	0.00195759	2.70828	92	2186	16	38993	OS01G0798500,OS01G0851700,OS01G0923700,OS02G0115700,OS02G0669100,OS02G0766700,OS03G0218400,OS03G0322900,OS03G0815100,OS03G0843300,OS04G0605500,OS04G0626400,OS05G0592800,OS06G0727200,OS11G0454200,OS11G0454300
GO:BP	cellular component biogenesis	GO:0044085	false	0.00213536	2.67053	1041	2186	89	38993	OS01G0100700,OS01G0149600,OS01G0254000,OS01G0256900,OS01G0263600,OS01G0280500,OS01G0592900,OS01G0769000,OS01G0798500,OS01G0869500,OS01G0882500,OS01G0896300,OS02G0122900,OS02G0137600,OS02G0152900,OS02G0534800,OS02G0591800,OS02G0724600,OS02G0728700,OS02G0763200,OS02G0800500,OS02G0803300,OS02G0815200,OS03G0203100,OS03G0240800,OS03G0248000,OS03G0424800,OS03G0587200,OS03G0669000,OS03G0844900,OS04G0103…
GO:BP	response to hormone	GO:0009725	false	0.00213536	2.67053	660	2186	62	38993	OS01G0187900,OS01G0192000,OS01G0257300,OS01G0741200,OS01G0767900,OS01G0857000,OS01G0923700,OS02G0115700,OS02G0141100,OS02G0179500,OS02G0193900,OS02G0220400,OS02G0294600,OS02G0551100,OS02G0655200,OS02G0669100,OS02G0761000,OS02G0764700,OS02G0766700,OS02G0775600,OS02G0805100,OS02G0817600,OS03G0180900,OS03G0218400,OS03G0268600,OS03G0294700,OS03G0297600,OS03G0370600,OS03G0610900,OS03G0717700,OS03G0773…
GO:BP	protein metabolic process	GO:0019538	false	0.00220592	2.65641	4220	2186	293	38993	OS01G0100700,OS01G0111100,OS01G0120300,OS01G0120400,OS01G0124100,OS01G0131800,OS01G0138400,OS01G0184800,OS01G0195200,OS01G0206700,OS01G0209000,OS01G0231700,OS01G0251100,OS01G0280500,OS01G0332500,OS01G0332800,OS01G0367700,OS01G0377700,OS01G0500900,OS01G0514700,OS01G0577600,OS01G0583100,OS01G0602800,OS01G0618200,OS01G0639100,OS01G0667700,OS01G0679500,OS01G0679550,OS01G0679700,OS01G0686800,OS01G0699…
GO:BP	peptide metabolic process	GO:0006518	false	0.00234836	2.62924	788	2186	71	38993	OS01G0100700,OS01G0120300,OS01G0120400,OS01G0131800,OS01G0231700,OS01G0251100,OS01G0280500,OS01G0353400,OS01G0500900,OS01G0639100,OS01G0679700,OS01G0686800,OS01G0743400,OS01G0794500,OS02G0255200,OS02G0534800,OS02G0538000,OS02G0689700,OS02G0813500,OS03G0139100,OS03G0234200,OS03G0424800,OS03G0694800,OS03G0725000,OS03G0811800,OS03G0851100,OS04G0103200,OS04G0446300,OS04G0482800,OS04G0490400,OS04G0538…
GO:BP	organonitrogen compound catabolic process	GO:1901565	false	0.00248647	2.60442	804	2186	72	38993	OS01G0377700,OS01G0667700,OS01G0819400,OS01G0874900,OS01G0923700,OS02G0161900,OS02G0196800,OS02G0244300,OS02G0639800,OS02G0736400,OS02G0798200,OS03G0308100,OS03G0335300,OS03G0395000,OS03G0411500,OS03G0720300,OS03G0738400,OS04G0346800,OS04G0518100,OS04G0543900,OS04G0623300,OS04G0628100,OS04G0670500,OS04G0671200,OS05G0104900,OS05G0125500,OS05G0147500,OS05G0160100,OS05G0463900,OS05G0481000,OS05G0496…
GO:BP	response to endogenous stimulus	GO:0009719	false	0.00248647	2.60442	665	2186	62	38993	OS01G0187900,OS01G0192000,OS01G0257300,OS01G0741200,OS01G0767900,OS01G0857000,OS01G0923700,OS02G0115700,OS02G0141100,OS02G0179500,OS02G0193900,OS02G0220400,OS02G0294600,OS02G0551100,OS02G0655200,OS02G0669100,OS02G0761000,OS02G0764700,OS02G0766700,OS02G0775600,OS02G0805100,OS02G0817600,OS03G0180900,OS03G0218400,OS03G0268600,OS03G0294700,OS03G0297600,OS03G0370600,OS03G0610900,OS03G0717700,OS03G0773…
GO:BP	response to water	GO:0009415	false	0.00261356	2.58277	95	2186	16	38993	OS01G0798500,OS01G0851700,OS01G0923700,OS02G0115700,OS02G0669100,OS02G0766700,OS03G0218400,OS03G0322900,OS03G0815100,OS03G0843300,OS04G0605500,OS04G0626400,OS05G0592800,OS06G0727200,OS11G0454200,OS11G0454300
GO:BP	response to oxygen-containing compound	GO:1901700	false	0.00264449	2.57766	518	2186	51	38993	OS01G0187900,OS01G0192000,OS01G0741200,OS01G0767900,OS01G0798500,OS01G0851700,OS01G0923700,OS01G0939700,OS01G0958700,OS02G0115700,OS02G0179500,OS02G0193900,OS02G0220400,OS02G0294600,OS02G0475300,OS02G0551100,OS02G0669100,OS02G0736300,OS02G0761000,OS02G0766700,OS02G0775600,OS02G0815500,OS03G0180900,OS03G0218400,OS03G0268600,OS03G0297600,OS03G0322900,OS03G0370600,OS03G0610900,OS03G0815100,OS03G0843…
GO:BP	organic cyclic compound metabolic process	GO:1901360	false	0.00264449	2.57766	4611	2186	316	38993	OS01G0109700,OS01G0120300,OS01G0120400,OS01G0166800,OS01G0256900,OS01G0263600,OS01G0280500,OS01G0367700,OS01G0500900,OS01G0510600,OS01G0559500,OS01G0592900,OS01G0622300,OS01G0635200,OS01G0639100,OS01G0642900,OS01G0675800,OS01G0722800,OS01G0723600,OS01G0734000,OS01G0737600,OS01G0743400,OS01G0763200,OS01G0769000,OS01G0801901,OS01G0805800,OS01G0818400,OS01G0846450,OS01G0857000,OS01G0874900,OS01G0883…
GO:BP	carbohydrate derivative metabolic process	GO:1901135	false	0.0027309	2.56369	600	2186	57	38993	OS01G0209000,OS01G0723600,OS01G0866400,OS01G0888500,OS01G0911200,OS01G0921300,OS02G0273000,OS02G0713900,OS02G0750100,OS03G0100040,OS03G0169100,OS03G0174500,OS03G0197000,OS03G0267300,OS03G0278900,OS03G0699300,OS03G0746800,OS03G0803900,OS03G0831500,OS04G0346800,OS04G0354600,OS04G0503700,OS04G0549300,OS04G0618200,OS05G0199500,OS05G0209100,OS05G0393700,OS05G0427200,OS05G0435700,OS05G0486200,OS05G0496…
GO:BP	protein-RNA complex assembly	GO:0022618	false	0.00279414	2.55375	148	2186	21	38993	OS01G0100700,OS01G0256900,OS01G0263600,OS01G0280500,OS02G0534800,OS02G0591800,OS02G0728700,OS03G0240800,OS03G0424800,OS04G0103200,OS05G0227700,OS05G0567300,OS07G0581100,OS07G0608700,OS09G0326900,OS10G0411700,OS12G0133050,OS12G0176800,OS01G0896700,OS04G0413600,OS04G0555400
GO:BP	photosynthesis, light harvesting in photosystem I	GO:0009768	false	0.00328748	2.48314	15	2186	6	38993	OS01G0600900,OS03G0592500,OS04G0457000,OS07G0558400,OS07G0577600,OS09G0439500
GO:BP	response to acid chemical	GO:0001101	false	0.00351128	2.45453	98	2186	16	38993	OS01G0798500,OS01G0851700,OS01G0923700,OS02G0115700,OS02G0669100,OS02G0766700,OS03G0218400,OS03G0322900,OS03G0815100,OS03G0843300,OS04G0605500,OS04G0626400,OS05G0592800,OS06G0727200,OS11G0454200,OS11G0454300
GO:BP	protein-RNA complex organization	GO:0071826	false	0.00358771	2.44518	151	2186	21	38993	OS01G0100700,OS01G0256900,OS01G0263600,OS01G0280500,OS02G0534800,OS02G0591800,OS02G0728700,OS03G0240800,OS03G0424800,OS04G0103200,OS05G0227700,OS05G0567300,OS07G0581100,OS07G0608700,OS09G0326900,OS10G0411700,OS12G0133050,OS12G0176800,OS01G0896700,OS04G0413600,OS04G0555400
GO:BP	cellular catabolic process	GO:0044248	false	0.0039272	2.40592	721	2186	65	38993	OS01G0200000,OS01G0256900,OS01G0614900,OS01G0639100,OS01G0769000,OS01G0874900,OS01G0923700,OS01G0939700,OS02G0115700,OS02G0196800,OS02G0274100,OS02G0736400,OS02G0754100,OS02G0805800,OS02G0815500,OS02G0817700,OS03G0248000,OS03G0395000,OS03G0698900,OS03G0720300,OS03G0738400,OS03G0826600,OS04G0346800,OS04G0518100,OS04G0543900,OS04G0602100,OS05G0125500,OS05G0163700,OS05G0358700,OS05G0405900,OS05G0496…
GO:BP	response to organic substance	GO:0010033	false	0.00394729	2.4037	792	2186	70	38993	OS01G0187900,OS01G0192000,OS01G0257300,OS01G0741200,OS01G0767900,OS01G0857000,OS01G0923700,OS01G0939700,OS01G0958700,OS02G0115700,OS02G0141100,OS02G0179500,OS02G0193900,OS02G0220400,OS02G0294600,OS02G0475300,OS02G0551100,OS02G0655200,OS02G0669100,OS02G0736300,OS02G0761000,OS02G0764700,OS02G0766700,OS02G0775600,OS02G0805100,OS02G0815500,OS02G0817600,OS03G0180900,OS03G0218400,OS03G0268600,OS03G0294…
GO:BP	melatonin metabolic process	GO:0030186	false	0.00416637	2.38024	6	2186	4	38993	OS05G0481000,OS07G0247100,OS08G0102000,OS12G0182700
GO:BP	chlorophyll metabolic process	GO:0015994	false	0.00479718	2.31901	45	2186	10	38993	OS01G0510600,OS01G0622300,OS01G0923700,OS03G0337600,OS03G0563300,OS06G0132400,OS06G0354700,OS07G0168000,OS07G0657900,OS10G0496900
GO:BP	ribosome biogenesis	GO:0042254	false	0.00497269	2.30341	349	2186	37	38993	OS01G0100700,OS01G0280500,OS02G0122900,OS02G0137600,OS02G0534800,OS02G0591800,OS02G0724600,OS02G0728700,OS02G0815200,OS03G0203100,OS03G0424800,OS03G0669000,OS03G0844900,OS04G0388900,OS04G0438300,OS05G0555800,OS05G0567300,OS05G0574500,OS05G0595100,OS06G0137500,OS06G0274200,OS06G0644600,OS07G0168000,OS07G0506700,OS07G0600400,OS08G0192900,OS09G0112400,OS09G0555200,OS09G0565200,OS10G0411700,OS10G0495…
GO:BP	response to lipid	GO:0033993	false	0.00526855	2.27831	312	2186	34	38993	OS01G0187900,OS01G0192000,OS01G0741200,OS01G0767900,OS01G0923700,OS02G0115700,OS02G0193900,OS02G0220400,OS02G0294600,OS02G0551100,OS02G0669100,OS02G0761000,OS02G0766700,OS02G0775600,OS03G0180900,OS03G0218400,OS03G0268600,OS03G0297600,OS03G0370600,OS03G0610900,OS03G0844900,OS04G0626400,OS05G0138300,OS05G0349800,OS05G0537400,OS05G0592800,OS06G0727200,OS07G0413700,OS07G0569100,OS08G0135400,OS09G0445…
GO:BP	tetrapyrrole biosynthetic process	GO:0033014	false	0.00548297	2.26098	46	2186	10	38993	OS01G0510600,OS01G0622300,OS03G0337600,OS03G0395000,OS03G0563300,OS06G0132400,OS07G0168000,OS07G0657900,OS09G0297000,OS10G0496900
GO:BP	regulation of generation of precursor metabolites and energy	GO:0043467	false	0.00548297	2.26098	11	2186	5	38993	OS01G0773700,OS05G0481000,OS05G0508900,OS08G0440900,OS12G0182700
GO:BP	regulation of photosynthesis, light reaction	GO:0042548	false	0.00548297	2.26098	11	2186	5	38993	OS01G0773700,OS05G0481000,OS05G0508900,OS08G0440900,OS12G0182700
GO:BP	purine nucleotide metabolic process	GO:0006163	false	0.00553942	2.25654	276	2186	31	38993	OS01G0723600,OS01G0888500,OS02G0713900,OS02G0750100,OS03G0100040,OS03G0169100,OS03G0174500,OS03G0278900,OS03G0699300,OS03G0831500,OS04G0354600,OS04G0508200,OS05G0496200,OS06G0105400,OS06G0133800,OS06G0151900,OS06G0256500,OS06G0608700,OS07G0176900,OS07G0181000,OS07G0513000,OS07G0613000,OS08G0141400,OS08G0326600,OS08G0544900,OS08G0547100,OS08G0562100,OS10G0363300,OS10G0405600,OS12G0233300,OS11G0312…
GO:BP	peptide biosynthetic process	GO:0043043	false	0.00557317	2.2539	677	2186	61	38993	OS01G0100700,OS01G0120300,OS01G0120400,OS01G0231700,OS01G0251100,OS01G0280500,OS01G0500900,OS01G0639100,OS01G0679700,OS01G0686800,OS01G0743400,OS01G0794500,OS02G0255200,OS02G0534800,OS02G0538000,OS02G0689700,OS03G0139100,OS03G0234200,OS03G0424800,OS03G0694800,OS03G0725000,OS03G0811800,OS03G0851100,OS04G0103200,OS04G0482800,OS04G0490400,OS04G0538100,OS05G0150900,OS05G0227700,OS05G0498400,OS05G0555…
GO:BP	translation	GO:0006412	false	0.00573353	2.24158	664	2186	60	38993	OS01G0100700,OS01G0120300,OS01G0120400,OS01G0231700,OS01G0251100,OS01G0280500,OS01G0500900,OS01G0639100,OS01G0679700,OS01G0686800,OS01G0743400,OS01G0794500,OS02G0255200,OS02G0534800,OS02G0538000,OS02G0689700,OS03G0139100,OS03G0234200,OS03G0424800,OS03G0694800,OS03G0725000,OS03G0811800,OS03G0851100,OS04G0103200,OS04G0482800,OS04G0490400,OS04G0538100,OS05G0150900,OS05G0227700,OS05G0498400,OS05G0555…
GO:BP	non-membrane-bounded organelle assembly	GO:0140694	false	0.00588605	2.23018	125	2186	18	38993	OS01G0100700,OS01G0256900,OS01G0280500,OS01G0769000,OS01G0869500,OS02G0534800,OS02G0591800,OS02G0728700,OS03G0424800,OS03G0587200,OS04G0566800,OS05G0154500,OS05G0567300,OS07G0105700,OS10G0411700,OS12G0133050,OS01G0896700,OS04G0413600
GO:BP	response to osmotic stress	GO:0006970	false	0.00588729	2.23008	136	2186	19	38993	OS01G0798500,OS01G0857000,OS01G0923700,OS02G0294600,OS02G0766700,OS03G0218400,OS03G0322900,OS03G0370600,OS03G0628900,OS03G0698900,OS03G0815100,OS04G0503700,OS04G0543900,OS05G0138300,OS05G0481000,OS07G0655300,OS07G0666900,OS07G0685700,OS08G0199300
GO:BP	response to inorganic substance	GO:0010035	false	0.00598001	2.2233	205	2186	25	38993	OS01G0798500,OS01G0851700,OS01G0923700,OS02G0115700,OS02G0208500,OS02G0521300,OS02G0572900,OS02G0669100,OS02G0766700,OS03G0218400,OS03G0322900,OS03G0815100,OS03G0843300,OS04G0573200,OS04G0605500,OS04G0626400,OS04G0661600,OS05G0178300,OS05G0481000,OS05G0592800,OS06G0727200,OS07G0657900,OS11G0454200,OS11G0454300,OS12G0287300
GO:BP	response to stimulus	GO:0050896	false	0.00680203	2.16736	3758	2186	259	38993	OS01G0166800,OS01G0187900,OS01G0192000,OS01G0206700,OS01G0257300,OS01G0280500,OS01G0353400,OS01G0547000,OS01G0591000,OS01G0592900,OS01G0600900,OS01G0686800,OS01G0734000,OS01G0741200,OS01G0762000,OS01G0767900,OS01G0798500,OS01G0850100,OS01G0851700,OS01G0857000,OS01G0869800,OS01G0870400,OS01G0882500,OS01G0896300,OS01G0911200,OS01G0915200,OS01G0923700,OS01G0937400,OS01G0939700,OS01G0958700,OS02G0100…
GO:BP	cellular aromatic compound metabolic process	GO:0006725	false	0.00723718	2.14043	4515	2186	305	38993	OS01G0109700,OS01G0120300,OS01G0120400,OS01G0166800,OS01G0256900,OS01G0263600,OS01G0280500,OS01G0367700,OS01G0500900,OS01G0510600,OS01G0559500,OS01G0592900,OS01G0622300,OS01G0635200,OS01G0639100,OS01G0642900,OS01G0675800,OS01G0722800,OS01G0723600,OS01G0734000,OS01G0737600,OS01G0743400,OS01G0763200,OS01G0769000,OS01G0801901,OS01G0805800,OS01G0818400,OS01G0846450,OS01G0857000,OS01G0874900,OS01G0883…
GO:BP	catabolic process	GO:0009056	false	0.00727646	2.13808	1559	2186	120	38993	OS01G0200000,OS01G0256900,OS01G0377700,OS01G0614900,OS01G0639100,OS01G0667700,OS01G0762000,OS01G0769000,OS01G0788400,OS01G0819400,OS01G0851700,OS01G0874900,OS01G0923700,OS01G0939700,OS02G0115700,OS02G0161900,OS02G0196800,OS02G0244300,OS02G0274100,OS02G0639800,OS02G0736400,OS02G0740700,OS02G0754100,OS02G0798200,OS02G0805800,OS02G0815500,OS02G0817700,OS03G0141200,OS03G0248000,OS03G0308100,OS03G0335…
GO:BP	organic substance catabolic process	GO:1901575	false	0.00905618	2.04305	1355	2186	106	38993	OS01G0256900,OS01G0377700,OS01G0639100,OS01G0667700,OS01G0762000,OS01G0769000,OS01G0788400,OS01G0819400,OS01G0851700,OS01G0874900,OS01G0923700,OS01G0939700,OS02G0161900,OS02G0196800,OS02G0244300,OS02G0274100,OS02G0639800,OS02G0736400,OS02G0754100,OS02G0798200,OS02G0805800,OS02G0815500,OS02G0817700,OS03G0141200,OS03G0308100,OS03G0335300,OS03G0351300,OS03G0395000,OS03G0411500,OS03G0719300,OS03G0720…
GO:BP	nucleoside monophosphate metabolic process	GO:0009123	false	0.00918479	2.03693	68	2186	12	38993	OS01G0888500,OS02G0273000,OS03G0174500,OS03G0699300,OS03G0831500,OS04G0671100,OS06G0617800,OS08G0118900,OS08G0288200,OS08G0326600,OS12G0446900,OS11G0312400
GO:BP	small molecule biosynthetic process	GO:0044283	false	0.010577	1.97564	585	2186	53	38993	OS01G0101200,OS01G0772400,OS01G0866400,OS01G0874900,OS02G0436400,OS02G0559400,OS02G0736400,OS02G0831800,OS03G0197000,OS03G0267300,OS03G0279400,OS03G0291500,OS03G0299900,OS03G0395000,OS03G0700400,OS03G0738400,OS03G0819100,OS03G0850400,OS03G0856700,OS04G0116800,OS04G0497400,OS04G0518100,OS04G0555900,OS04G0574800,OS04G0614500,OS04G0614600,OS05G0435700,OS05G0455500,OS05G0496200,OS06G0175800,OS06G0215…
GO:BP	organelle assembly	GO:0070925	false	0.010577	1.97564	155	2186	20	38993	OS01G0100700,OS01G0256900,OS01G0280500,OS01G0769000,OS01G0869500,OS02G0534800,OS02G0591800,OS02G0728700,OS03G0248000,OS03G0424800,OS03G0587200,OS04G0566800,OS05G0154500,OS05G0567300,OS07G0105700,OS07G0573300,OS10G0411700,OS12G0133050,OS01G0896700,OS04G0413600
GO:BP	phosphorus metabolic process	GO:0006793	false	0.010577	1.97564	2328	2186	168	38993	OS01G0105900,OS01G0138400,OS01G0140400,OS01G0195200,OS01G0206700,OS01G0367700,OS01G0514700,OS01G0577600,OS01G0583100,OS01G0602800,OS01G0618200,OS01G0686800,OS01G0699500,OS01G0723600,OS01G0741200,OS01G0846300,OS01G0866400,OS01G0870400,OS01G0888500,OS01G0923700,OS01G0929200,OS01G0936100,OS02G0273000,OS02G0513000,OS02G0551100,OS02G0601800,OS02G0700600,OS02G0713900,OS02G0750100,OS02G0777400,OS02G0805…
GO:BP	ribosomal small subunit assembly	GO:0000028	false	0.010577	1.97564	26	2186	7	38993	OS01G0100700,OS02G0534800,OS02G0728700,OS03G0424800,OS05G0567300,OS10G0411700,OS04G0413600
GO:BP	cellular modified amino acid metabolic process	GO:0006575	false	0.010577	1.97564	132	2186	18	38993	OS01G0353400,OS01G0874900,OS02G0813500,OS03G0111100,OS03G0738400,OS05G0148900,OS05G0517500,OS05G0554400,OS06G0699700,OS09G0446800,OS10G0497800,OS10G0503200,OS10G0530500,OS10G0530600,OS12G0235800,OS12G0409000,OS12G0446900,OS12G0528400
GO:BP	tRNA aminoacylation for protein translation	GO:0006418	false	0.010577	1.97564	60	2186	11	38993	OS01G0120300,OS01G0120400,OS01G0500900,OS01G0743400,OS02G0538000,OS05G0150900,OS05G0558900,OS06G0645400,OS08G0295300,OS10G0182000,OS12G0533700
GO:BP	cell redox homeostasis	GO:0045454	true	0.010577	1.97564	26	2186	7	38993	OS02G0813500,OS06G0196300,OS07G0476900,OS07G0638400,OS07G0657900,OS08G0119800,OS10G0415300
GO:BP	chlorophyll biosynthetic process	GO:0015995	false	0.0109469	1.96071	34	2186	8	38993	OS01G0510600,OS01G0622300,OS03G0337600,OS03G0563300,OS06G0132400,OS07G0168000,OS07G0657900,OS10G0496900
GO:BP	pigment biosynthetic process	GO:0046148	false	0.0110325	1.95733	70	2186	12	38993	OS01G0510600,OS01G0622300,OS02G0535000,OS02G0817900,OS03G0337600,OS03G0563300,OS06G0132400,OS07G0168000,OS07G0657900,OS09G0297000,OS10G0496900,OS11G0572700
GO:BP	regulation of salicylic acid mediated signaling pathway	GO:2000031	false	0.0110625	1.95615	13	2186	5	38993	OS01G0767900,OS01G0958700,OS02G0193900,OS02G0475300,OS02G0736300
GO:BP	monoatomic cation transport	GO:0006812	false	0.0112339	1.94947	343	2186	35	38993	OS01G0133400,OS01G0222500,OS01G0659200,OS01G0664100,OS01G0923700,OS02G0184200,OS02G0314300,OS02G0608900,OS02G0750100,OS03G0233000,OS03G0278900,OS03G0574900,OS04G0398500,OS04G0501100,OS04G0605500,OS04G0607500,OS05G0430700,OS05G0513400,OS05G0594700,OS06G0103800,OS06G0250600,OS06G0270200,OS06G0638100,OS06G0700700,OS07G0102100,OS07G0150100,OS07G0513000,OS07G0666900,OS09G0440700,OS10G0184300,OS10G0501…
GO:BP	phosphate-containing compound metabolic process	GO:0006796	false	0.0125737	1.90054	2292	2186	165	38993	OS01G0105900,OS01G0138400,OS01G0140400,OS01G0195200,OS01G0206700,OS01G0367700,OS01G0514700,OS01G0577600,OS01G0583100,OS01G0602800,OS01G0618200,OS01G0686800,OS01G0699500,OS01G0723600,OS01G0741200,OS01G0846300,OS01G0866400,OS01G0870400,OS01G0888500,OS01G0923700,OS01G0929200,OS01G0936100,OS02G0273000,OS02G0513000,OS02G0551100,OS02G0601800,OS02G0700600,OS02G0713900,OS02G0750100,OS02G0777400,OS02G0805…
GO:BP	alanine metabolic process	GO:0006522	false	0.0127258	1.89532	8	2186	4	38993	OS01G0760600,OS07G0108300,OS09G0433900,OS10G0390500
GO:BP	alpha-amino acid biosynthetic process	GO:1901607	false	0.0134315	1.87188	159	2186	20	38993	OS01G0101200,OS01G0874900,OS02G0436400,OS02G0831800,OS03G0279400,OS03G0291500,OS03G0299900,OS03G0738400,OS03G0850400,OS04G0555900,OS04G0574800,OS05G0455500,OS06G0175800,OS06G0564700,OS06G0655100,OS06G0709000,OS08G0135900,OS08G0559600,OS12G0235800,OS12G0409000
GO:BP	porphyrin-containing compound biosynthetic process	GO:0006779	false	0.0138977	1.85706	44	2186	9	38993	OS01G0510600,OS01G0622300,OS03G0337600,OS03G0563300,OS06G0132400,OS07G0168000,OS07G0657900,OS09G0297000,OS10G0496900
GO:BP	monoatomic cation transmembrane transport	GO:0098655	false	0.01417	1.84863	309	2186	32	38993	OS01G0133400,OS01G0222500,OS01G0659200,OS02G0184200,OS02G0314300,OS02G0750100,OS03G0233000,OS03G0278900,OS03G0574900,OS04G0398500,OS04G0501100,OS04G0605500,OS04G0607500,OS05G0430700,OS05G0513400,OS05G0594700,OS06G0103800,OS06G0250600,OS06G0270200,OS06G0638100,OS06G0700700,OS07G0102100,OS07G0150100,OS07G0513000,OS07G0666900,OS09G0440700,OS10G0184300,OS10G0501500,OS11G0124500,OS12G0633600,OS12G0638…
GO:BP	monoatomic ion transmembrane transport	GO:0034220	false	0.0142356	1.84662	402	2186	39	38993	OS01G0133400,OS01G0222500,OS01G0659200,OS01G0719300,OS02G0184200,OS02G0314300,OS02G0608900,OS02G0673000,OS02G0720700,OS02G0750100,OS03G0233000,OS03G0278900,OS03G0574900,OS04G0398500,OS04G0501100,OS04G0585200,OS04G0605500,OS04G0607500,OS05G0430700,OS05G0513400,OS05G0594700,OS06G0103800,OS06G0250600,OS06G0270200,OS06G0638100,OS06G0680500,OS06G0700700,OS07G0102100,OS07G0150100,OS07G0513000,OS07G0522…
GO:BP	tetrahydrofolylpolyglutamate metabolic process	GO:0046900	false	0.0142637	1.84577	4	2186	3	38993	OS03G0111100,OS05G0517500,OS10G0503200
GO:BP	tRNA aminoacylation	GO:0043039	false	0.0145468	1.83723	63	2186	11	38993	OS01G0120300,OS01G0120400,OS01G0500900,OS01G0743400,OS02G0538000,OS05G0150900,OS05G0558900,OS06G0645400,OS08G0295300,OS10G0182000,OS12G0533700
GO:BP	response to salt stress	GO:0009651	false	0.0158912	1.79884	116	2186	16	38993	OS01G0798500,OS01G0923700,OS02G0766700,OS03G0218400,OS03G0322900,OS03G0370600,OS03G0628900,OS03G0698900,OS03G0815100,OS04G0503700,OS04G0543900,OS05G0138300,OS07G0655300,OS07G0666900,OS07G0685700,OS08G0199300
GO:BP	amino acid activation	GO:0043038	false	0.0161123	1.79284	64	2186	11	38993	OS01G0120300,OS01G0120400,OS01G0500900,OS01G0743400,OS02G0538000,OS05G0150900,OS05G0558900,OS06G0645400,OS08G0295300,OS10G0182000,OS12G0533700
GO:BP	ribosome assembly	GO:0042255	false	0.0161123	1.79284	64	2186	11	38993	OS01G0100700,OS01G0280500,OS02G0534800,OS02G0591800,OS02G0728700,OS03G0424800,OS05G0567300,OS10G0411700,OS12G0133050,OS01G0896700,OS04G0413600
GO:BP	transmembrane transport	GO:0055085	false	0.0161123	1.79284	1356	2186	104	38993	OS01G0117900,OS01G0133400,OS01G0222500,OS01G0329400,OS01G0565900,OS01G0609300,OS01G0645200,OS01G0659200,OS01G0664100,OS01G0695700,OS01G0719300,OS01G0831300,OS01G0872600,OS01G0881300,OS01G0919100,OS02G0184200,OS02G0191300,OS02G0229400,OS02G0274900,OS02G0314300,OS02G0593500,OS02G0608900,OS02G0633300,OS02G0670900,OS02G0673000,OS02G0720700,OS02G0750100,OS03G0101300,OS03G0142800,OS03G0146100,OS03G0147…
GO:BP	nucleotide biosynthetic process	GO:0009165	false	0.0168546	1.77328	163	2186	20	38993	OS01G0723600,OS01G0888500,OS02G0273000,OS02G0750100,OS03G0100040,OS03G0174500,OS03G0278900,OS03G0699300,OS03G0831500,OS04G0671100,OS06G0105400,OS06G0168600,OS06G0617800,OS07G0513000,OS08G0118900,OS08G0288200,OS08G0326600,OS10G0363300,OS12G0446900,OS11G0312400
GO:BP	localization	GO:0051179	false	0.0171324	1.76618	2506	2186	177	38993	OS01G0117900,OS01G0131800,OS01G0133400,OS01G0151200,OS01G0222500,OS01G0251000,OS01G0254000,OS01G0264700,OS01G0280500,OS01G0329400,OS01G0558600,OS01G0565900,OS01G0609300,OS01G0614900,OS01G0639100,OS01G0645200,OS01G0659200,OS01G0664100,OS01G0695700,OS01G0719300,OS01G0827400,OS01G0831300,OS01G0872600,OS01G0881300,OS01G0882800,OS01G0894700,OS01G0919100,OS01G0923700,OS01G0958100,OS01G0958800,OS02G0119…
GO:BP	cellular component organization or biogenesis	GO:0071840	false	0.0174575	1.75802	2300	2186	164	38993	OS01G0100700,OS01G0125800,OS01G0149600,OS01G0166800,OS01G0254000,OS01G0256900,OS01G0257300,OS01G0263600,OS01G0264700,OS01G0280500,OS01G0559500,OS01G0575000,OS01G0592900,OS01G0642900,OS01G0686800,OS01G0769000,OS01G0788400,OS01G0798500,OS01G0805700,OS01G0869500,OS01G0882500,OS01G0896300,OS01G0918100,OS01G0949060,OS02G0119400,OS02G0122400,OS02G0122900,OS02G0137600,OS02G0152900,OS02G0186400,OS02G0193…
GO:BP	nucleoside phosphate biosynthetic process	GO:1901293	false	0.019152	1.71779	165	2186	20	38993	OS01G0723600,OS01G0888500,OS02G0273000,OS02G0750100,OS03G0100040,OS03G0174500,OS03G0278900,OS03G0699300,OS03G0831500,OS04G0671100,OS06G0105400,OS06G0168600,OS06G0617800,OS07G0513000,OS08G0118900,OS08G0288200,OS08G0326600,OS10G0363300,OS12G0446900,OS11G0312400
GO:BP	proteinogenic amino acid biosynthetic process	GO:0170038	false	0.0194685	1.71067	119	2186	16	38993	OS01G0101200,OS01G0874900,OS02G0436400,OS02G0831800,OS03G0279400,OS03G0291500,OS03G0299900,OS03G0738400,OS03G0850400,OS04G0574800,OS05G0455500,OS06G0175800,OS06G0564700,OS06G0655100,OS12G0235800,OS12G0409000
GO:BP	L-amino acid biosynthetic process	GO:0170034	false	0.0194685	1.71067	119	2186	16	38993	OS01G0101200,OS01G0874900,OS02G0436400,OS02G0831800,OS03G0279400,OS03G0291500,OS03G0299900,OS03G0738400,OS03G0850400,OS04G0574800,OS05G0455500,OS06G0175800,OS06G0564700,OS06G0655100,OS12G0235800,OS12G0409000
GO:BP	salicylic acid mediated signaling pathway	GO:0009863	false	0.0196694	1.70621	15	2186	5	38993	OS01G0767900,OS01G0958700,OS02G0193900,OS02G0475300,OS02G0736300
GO:BP	response to light intensity	GO:0009642	true	0.0196694	1.70621	38	2186	8	38993	OS01G0869800,OS02G0220400,OS02G0294600,OS03G0659200,OS04G0626400,OS05G0481000,OS06G0727200,OS08G0440900
GO:BP	establishment of localization	GO:0051234	false	0.0207742	1.68248	2408	2186	170	38993	OS01G0117900,OS01G0131800,OS01G0133400,OS01G0151200,OS01G0222500,OS01G0251000,OS01G0254000,OS01G0264700,OS01G0280500,OS01G0329400,OS01G0558600,OS01G0565900,OS01G0609300,OS01G0614900,OS01G0639100,OS01G0645200,OS01G0659200,OS01G0664100,OS01G0695700,OS01G0719300,OS01G0827400,OS01G0831300,OS01G0872600,OS01G0881300,OS01G0882800,OS01G0894700,OS01G0919100,OS01G0923700,OS01G0958100,OS02G0119400,OS02G0128…
GO:BP	one-carbon metabolic process	GO:0006730	false	0.0208781	1.68031	30	2186	7	38993	OS01G0874900,OS03G0111100,OS03G0738400,OS09G0446800,OS10G0503200,OS12G0409000,OS12G0446900
GO:BP	cellular response to chemical stimulus	GO:0070887	false	0.0221397	1.65483	800	2186	66	38993	OS01G0192000,OS01G0591000,OS01G0741200,OS01G0767900,OS01G0923700,OS01G0939700,OS01G0958700,OS02G0115700,OS02G0141100,OS02G0193900,OS02G0208500,OS02G0475300,OS02G0521300,OS02G0551100,OS02G0655200,OS02G0664000,OS02G0736300,OS02G0761000,OS02G0764700,OS02G0766700,OS02G0805100,OS02G0813500,OS02G0815500,OS02G0817600,OS02G0817700,OS03G0180900,OS03G0268600,OS03G0294700,OS03G0297600,OS03G0358100,OS03G0610…
GO:BP	non-proteinogenic amino acid metabolic process	GO:0170041	false	0.0226741	1.64447	48	2186	9	38993	OS02G0167100,OS02G0736400,OS03G0279400,OS04G0555900,OS04G0614500,OS04G0614600,OS06G0175800,OS10G0497800,OS12G0235800
GO:BP	ncRNA metabolic process	GO:0034660	false	0.0227827	1.64239	499	2186	45	38993	OS01G0120300,OS01G0120400,OS01G0263600,OS01G0280500,OS01G0500900,OS01G0743400,OS02G0122900,OS02G0137600,OS02G0193900,OS02G0534800,OS02G0538000,OS02G0591800,OS02G0724600,OS02G0728700,OS02G0815200,OS03G0131400,OS03G0669000,OS03G0746800,OS03G0844900,OS04G0117600,OS04G0388900,OS05G0150900,OS05G0511700,OS05G0558900,OS05G0567300,OS05G0595100,OS06G0137500,OS06G0251000,OS06G0274200,OS06G0644600,OS06G0645…
GO:BP	organophosphate biosynthetic process	GO:0090407	false	0.0238863	1.62185	349	2186	34	38993	OS01G0723600,OS01G0888500,OS02G0273000,OS02G0750100,OS03G0100040,OS03G0174500,OS03G0278900,OS03G0284500,OS03G0699300,OS03G0831500,OS04G0661600,OS04G0671100,OS05G0435700,OS05G0554400,OS06G0105400,OS06G0168600,OS06G0195600,OS06G0259000,OS06G0617800,OS07G0168000,OS07G0513000,OS08G0118900,OS08G0224800,OS08G0288200,OS08G0326600,OS08G0544900,OS09G0438400,OS10G0100700,OS10G0170300,OS10G0327300,OS10G0363…
GO:BP	monoatomic ion transport	GO:0006811	false	0.0241115	1.61778	445	2186	41	38993	OS01G0133400,OS01G0222500,OS01G0659200,OS01G0664100,OS01G0719300,OS01G0923700,OS02G0184200,OS02G0314300,OS02G0608900,OS02G0673000,OS02G0720700,OS02G0750100,OS03G0233000,OS03G0278900,OS03G0574900,OS04G0398500,OS04G0501100,OS04G0585200,OS04G0605500,OS04G0607500,OS05G0430700,OS05G0513400,OS05G0594700,OS06G0103800,OS06G0250600,OS06G0270200,OS06G0638100,OS06G0680500,OS06G0700700,OS07G0102100,OS07G0150…
GO:BP	polyamine metabolic process	GO:0006595	true	0.0242086	1.61603	23	2186	6	38993	OS02G0611200,OS04G0466600,OS04G0623300,OS04G0671200,OS06G0131300,OS09G0424300
GO:BP	protein quality control for misfolded or incompletely synthesized proteins	GO:0006515	true	0.0245074	1.6107	16	2186	5	38993	OS03G0308100,OS03G0411500,OS05G0104900,OS05G0481000,OS10G0580800
GO:BP	inorganic cation transmembrane transport	GO:0098662	false	0.0245074	1.6107	297	2186	30	38993	OS01G0133400,OS01G0222500,OS01G0659200,OS01G0831300,OS02G0184200,OS02G0314300,OS02G0750100,OS03G0233000,OS03G0278900,OS03G0574900,OS04G0398500,OS04G0501100,OS04G0605500,OS04G0607500,OS05G0430700,OS05G0513400,OS06G0103800,OS06G0250600,OS06G0270200,OS06G0638100,OS06G0700700,OS07G0102100,OS07G0513000,OS07G0666900,OS09G0440700,OS10G0184300,OS10G0501500,OS11G0124500,OS12G0638700,OS01G0696100
GO:BP	rRNA processing	GO:0006364	false	0.0245074	1.6107	245	2186	26	38993	OS01G0280500,OS02G0122900,OS02G0137600,OS02G0534800,OS02G0591800,OS02G0724600,OS02G0728700,OS02G0815200,OS03G0669000,OS03G0844900,OS04G0388900,OS05G0567300,OS05G0595100,OS06G0137500,OS06G0274200,OS06G0644600,OS07G0168000,OS07G0600400,OS08G0192900,OS09G0112400,OS09G0555200,OS09G0565200,OS10G0411700,OS11G0266000,OS12G0166500,OS04G0413600
GO:BP	glutamine family amino acid catabolic process	GO:0009065	false	0.0245074	1.6107	16	2186	5	38993	OS03G0720300,OS04G0543900,OS06G0131300,OS08G0465800,OS10G0550900
GO:BP	response to high light intensity	GO:0009644	false	0.0245074	1.6107	16	2186	5	38993	OS01G0869800,OS03G0659200,OS04G0626400,OS05G0481000,OS08G0440900
GO:BP	carboxylic acid biosynthetic process	GO:0046394	false	0.0256368	1.59114	434	2186	40	38993	OS01G0101200,OS01G0874900,OS02G0436400,OS02G0559400,OS02G0736400,OS02G0831800,OS03G0279400,OS03G0291500,OS03G0299900,OS03G0395000,OS03G0700400,OS03G0738400,OS03G0819100,OS03G0850400,OS03G0856700,OS04G0116800,OS04G0518100,OS04G0555900,OS04G0574800,OS04G0614500,OS04G0614600,OS05G0435700,OS05G0455500,OS06G0175800,OS06G0215500,OS06G0216300,OS06G0564700,OS06G0569500,OS06G0598800,OS06G0655100,OS06G0709…
GO:BP	organic acid biosynthetic process	GO:0016053	false	0.0256368	1.59114	434	2186	40	38993	OS01G0101200,OS01G0874900,OS02G0436400,OS02G0559400,OS02G0736400,OS02G0831800,OS03G0279400,OS03G0291500,OS03G0299900,OS03G0395000,OS03G0700400,OS03G0738400,OS03G0819100,OS03G0850400,OS03G0856700,OS04G0116800,OS04G0518100,OS04G0555900,OS04G0574800,OS04G0614500,OS04G0614600,OS05G0435700,OS05G0455500,OS06G0175800,OS06G0215500,OS06G0216300,OS06G0564700,OS06G0569500,OS06G0598800,OS06G0655100,OS06G0709…
GO:BP	cellular response to stimulus	GO:0051716	false	0.0260255	1.5846	1854	2186	134	38993	OS01G0166800,OS01G0192000,OS01G0206700,OS01G0280500,OS01G0591000,OS01G0592900,OS01G0686800,OS01G0741200,OS01G0767900,OS01G0896300,OS01G0923700,OS01G0937400,OS01G0939700,OS01G0958700,OS02G0100100,OS02G0115700,OS02G0141100,OS02G0193900,OS02G0208500,OS02G0475300,OS02G0521300,OS02G0537400,OS02G0551100,OS02G0556600,OS02G0592600,OS02G0655200,OS02G0664000,OS02G0700600,OS02G0736300,OS02G0736400,OS02G0761…
GO:BP	sucrose biosynthetic process	GO:0005986	true	0.0260255	1.5846	10	2186	4	38993	OS01G0376700,OS01G0866400,OS02G0143100,OS03G0267300
GO:BP	spermine metabolic process	GO:0008215	false	0.0260255	1.5846	10	2186	4	38993	OS02G0611200,OS04G0623300,OS04G0671200,OS09G0424300
GO:BP	melatonin biosynthetic process	GO:0030187	false	0.0263364	1.57944	5	2186	3	38993	OS05G0481000,OS07G0247100,OS08G0102000
GO:BP	glycine biosynthetic process from serine	GO:0019264	true	0.0263364	1.57944	5	2186	3	38993	OS01G0874900,OS03G0738400,OS12G0409000
GO:BP	monocarboxylic acid metabolic process	GO:0032787	false	0.0297363	1.52671	397	2186	37	38993	OS01G0188400,OS01G0934600,OS02G0196800,OS02G0274100,OS02G0559400,OS02G0817700,OS03G0700400,OS04G0116800,OS04G0518100,OS04G0555900,OS04G0614500,OS04G0614600,OS04G0626400,OS05G0163700,OS05G0435700,OS05G0496200,OS06G0105400,OS06G0151900,OS06G0215500,OS06G0216300,OS06G0256500,OS06G0598800,OS06G0608700,OS07G0154100,OS07G0181000,OS07G0616200,OS08G0130400,OS08G0200100,OS09G0252100,OS09G0505300,OS10G0363…
GO:BP	ribose phosphate metabolic process	GO:0019693	false	0.03575	1.44672	253	2186	26	38993	OS01G0723600,OS01G0888500,OS02G0273000,OS02G0713900,OS02G0750100,OS03G0100040,OS03G0169100,OS03G0174500,OS03G0278900,OS03G0699300,OS03G0831500,OS04G0354600,OS05G0496200,OS06G0105400,OS06G0151900,OS06G0256500,OS06G0608700,OS07G0176900,OS07G0181000,OS07G0513000,OS07G0613000,OS08G0326600,OS08G0544900,OS10G0363300,OS10G0405600,OS12G0233300
GO:BP	inorganic ion transmembrane transport	GO:0098660	false	0.0363484	1.43952	347	2186	33	38993	OS01G0133400,OS01G0222500,OS01G0659200,OS01G0719300,OS01G0831300,OS02G0184200,OS02G0314300,OS02G0593500,OS02G0720700,OS02G0750100,OS03G0233000,OS03G0278900,OS03G0574900,OS04G0398500,OS04G0501100,OS04G0605500,OS04G0607500,OS05G0430700,OS05G0513400,OS06G0103800,OS06G0250600,OS06G0270200,OS06G0638100,OS06G0700700,OS07G0102100,OS07G0513000,OS07G0666900,OS09G0440700,OS10G0184300,OS10G0501500,OS11G0124…
GO:BP	rRNA metabolic process	GO:0016072	false	0.0367581	1.43465	254	2186	26	38993	OS01G0280500,OS02G0122900,OS02G0137600,OS02G0534800,OS02G0591800,OS02G0724600,OS02G0728700,OS02G0815200,OS03G0669000,OS03G0844900,OS04G0388900,OS05G0567300,OS05G0595100,OS06G0137500,OS06G0274200,OS06G0644600,OS07G0168000,OS07G0600400,OS08G0192900,OS09G0112400,OS09G0555200,OS09G0565200,OS10G0411700,OS11G0266000,OS12G0166500,OS04G0413600
GO:BP	heat acclimation	GO:0010286	true	0.0367581	1.43465	11	2186	4	38993	OS01G0798500,OS02G0777400,OS02G0815500,OS07G0476900
GO:BP	tetrahydrofolate interconversion	GO:0035999	false	0.0367581	1.43465	11	2186	4	38993	OS01G0874900,OS03G0738400,OS09G0446800,OS12G0409000
GO:BP	spermidine metabolic process	GO:0008216	false	0.0367581	1.43465	11	2186	4	38993	OS02G0611200,OS04G0623300,OS06G0131300,OS09G0424300
GO:BP	tetrahydrofolate metabolic process	GO:0046653	false	0.0391891	1.40683	18	2186	5	38993	OS01G0874900,OS03G0738400,OS09G0446800,OS12G0409000,OS12G0446900
GO:BP	cellular response to salicylic acid stimulus	GO:0071446	false	0.0391891	1.40683	18	2186	5	38993	OS01G0767900,OS01G0958700,OS02G0193900,OS02G0475300,OS02G0736300
GO:BP	regulation of photosynthesis	GO:0010109	false	0.0409653	1.38758	26	2186	6	38993	OS01G0773700,OS05G0481000,OS05G0508900,OS07G0152900,OS08G0440900,OS12G0182700
GO:BP	response to ethylene	GO:0009723	false	0.0412054	1.38505	85	2186	12	38993	OS01G0187900,OS02G0193900,OS02G0294600,OS02G0655200,OS02G0764700,OS03G0294700,OS05G0361700,OS07G0617000,OS07G0685700,OS09G0490200,OS11G0168500,OS12G0168100
GO:BP	cellular component organization	GO:0016043	false	0.0412054	1.38505	1995	2186	141	38993	OS01G0100700,OS01G0125800,OS01G0149600,OS01G0166800,OS01G0254000,OS01G0256900,OS01G0257300,OS01G0263600,OS01G0264700,OS01G0280500,OS01G0559500,OS01G0575000,OS01G0592900,OS01G0642900,OS01G0686800,OS01G0769000,OS01G0788400,OS01G0798500,OS01G0805700,OS01G0869500,OS01G0882500,OS01G0896300,OS01G0918100,OS01G0949060,OS02G0119400,OS02G0122400,OS02G0152900,OS02G0186400,OS02G0193900,OS02G0220400,OS02G0305…
GO:BP	response to salicylic acid	GO:0009751	false	0.0433193	1.36332	35	2186	7	38993	OS01G0767900,OS01G0958700,OS02G0193900,OS02G0475300,OS02G0736300,OS06G0727200,OS09G0417800
GO:BP	regulation of peroxisome size	GO:0044375	true	0.0457123	1.33997	6	2186	3	38993	OS03G0265300,OS03G0302000,OS06G0127000
GO:BP	L-serine catabolic process	GO:0006565	true	0.0457123	1.33997	6	2186	3	38993	OS01G0874900,OS03G0738400,OS12G0409000
GO:BP	threonyl-tRNA aminoacylation	GO:0006435	false	0.0458154	1.33899	2	2186	2	38993	OS02G0538000,OS08G0295300
GO:BP	heme oxidation	GO:0006788	true	0.0458154	1.33899	2	2186	2	38993	OS03G0395000,OS06G0603000
GO:BP	response to light stimulus	GO:0009416	false	0.0473079	1.32507	247	2186	25	38993	OS01G0600900,OS01G0869800,OS02G0115700,OS02G0193900,OS02G0220400,OS02G0294600,OS02G0606200,OS02G0831800,OS03G0251350,OS03G0592500,OS03G0659200,OS03G0738400,OS03G0856700,OS04G0457000,OS04G0488600,OS04G0626400,OS05G0481000,OS05G0552100,OS06G0603000,OS06G0727200,OS07G0558400,OS07G0577600,OS08G0440900,OS09G0439500,OS10G0378400
GO:BP	cellular modified amino acid biosynthetic process	GO:0042398	false	0.0474302	1.32395	27	2186	6	38993	OS03G0111100,OS05G0554400,OS06G0699700,OS10G0503200,OS12G0446900,OS12G0528400
GO:BP	amino acid biosynthetic process	GO:0008652	false	0.0484477	1.31473	183	2186	20	38993	OS01G0101200,OS01G0874900,OS02G0436400,OS02G0736400,OS02G0831800,OS03G0279400,OS03G0291500,OS03G0299900,OS03G0738400,OS03G0850400,OS04G0555900,OS04G0574800,OS05G0455500,OS06G0175800,OS06G0564700,OS06G0655100,OS08G0135900,OS08G0559600,OS12G0235800,OS12G0409000
GO:BP	energy derivation by oxidation of organic compounds	GO:0015980	false	0.0496235	1.30431	134	2186	16	38993	OS01G0208700,OS01G0760600,OS01G0772400,OS01G0851700,OS02G0232400,OS03G0136900,OS03G0713400,OS03G0735000,OS04G0398500,OS04G0508200,OS06G0714100,OS06G0726400,OS07G0187200,OS07G0645400,OS08G0562100,OS12G0632700

## Sheet: Sup. File 4D
Supplementary File 4D. g:Profiler pathway enrichment analysis results on molecular funtions for the seedling/shoot tissue microarray DEGs meta-analysis.
source	term_name	term_id	highlighted	adjusted_p_value	negative_log10_of_adjusted_p_value	term_size	query_size	intersection_size	effective_domain_size	intersections
GO:MF	molecular_function	GO:0003674	true	1.11511e-15	14.9527	17906	2186	1203	38993	OS01G0100400,OS01G0100700,OS01G0101200,OS01G0105900,OS01G0109700,OS01G0111100,OS01G0117900,OS01G0120300,OS01G0120400,OS01G0124100,OS01G0125800,OS01G0126200,OS01G0133400,OS01G0138400,OS01G0138800,OS01G0140400,OS01G0142300,OS01G0149600,OS01G0149800,OS01G0151200,OS01G0159300,OS01G0164600,OS01G0166800,OS01G0172000,OS01G0187900,OS01G0188400,OS01G0192000,OS01G0195200,OS01G0199400,OS01G0200000,OS01G0206…
GO:MF	catalytic activity	GO:0003824	false	7.59229e-10	9.11963	9553	2186	676	38993	OS01G0100400,OS01G0101200,OS01G0105900,OS01G0111100,OS01G0120300,OS01G0120400,OS01G0126200,OS01G0138400,OS01G0138800,OS01G0140400,OS01G0142300,OS01G0159300,OS01G0164600,OS01G0172000,OS01G0188400,OS01G0195200,OS01G0199400,OS01G0200000,OS01G0206700,OS01G0208700,OS01G0209000,OS01G0215700,OS01G0233900,OS01G0250900,OS01G0254000,OS01G0268800,OS01G0311600,OS01G0314100,OS01G0332500,OS01G0332800,OS01G0353…
GO:MF	binding	GO:0005488	false	5.08042e-08	7.2941	11972	2186	806	38993	OS01G0100400,OS01G0100700,OS01G0101200,OS01G0120300,OS01G0120400,OS01G0125800,OS01G0126200,OS01G0138400,OS01G0149600,OS01G0149800,OS01G0159300,OS01G0164600,OS01G0166800,OS01G0187900,OS01G0188400,OS01G0192000,OS01G0195200,OS01G0206700,OS01G0250900,OS01G0251000,OS01G0251100,OS01G0254000,OS01G0256900,OS01G0257300,OS01G0280500,OS01G0293200,OS01G0353400,OS01G0367700,OS01G0376700,OS01G0377700,OS01G0500…
GO:MF	small molecule binding	GO:0036094	false	8.30537e-05	4.08064	6644	2186	460	38993	OS01G0100400,OS01G0101200,OS01G0120300,OS01G0120400,OS01G0126200,OS01G0138400,OS01G0149800,OS01G0159300,OS01G0164600,OS01G0187900,OS01G0188400,OS01G0192000,OS01G0195200,OS01G0206700,OS01G0250900,OS01G0251000,OS01G0254000,OS01G0257300,OS01G0353400,OS01G0367700,OS01G0376700,OS01G0500900,OS01G0505400,OS01G0514700,OS01G0547000,OS01G0558600,OS01G0575000,OS01G0577600,OS01G0582600,OS01G0583100,OS01G0592…
GO:MF	pyridoxal phosphate binding	GO:0030170	false	8.30537e-05	4.08064	99	2186	20	38993	OS01G0760600,OS01G0851700,OS01G0874900,OS03G0195100,OS03G0299900,OS03G0720300,OS03G0738400,OS04G0555900,OS04G0614500,OS04G0614600,OS06G0175800,OS06G0345200,OS07G0108300,OS08G0140300,OS08G0465800,OS09G0338400,OS09G0433900,OS10G0390500,OS12G0287300,OS12G0409000
GO:MF	ligase activity	GO:0016874	false	8.30537e-05	4.08064	236	2186	34	38993	OS01G0120300,OS01G0120400,OS01G0500900,OS01G0614900,OS01G0743400,OS01G0888500,OS02G0538000,OS02G0750100,OS02G0823300,OS03G0111100,OS03G0174500,OS03G0291500,OS03G0563300,OS03G0699300,OS03G0831500,OS05G0150900,OS05G0558900,OS06G0125800,OS06G0251000,OS06G0645400,OS07G0513000,OS08G0130400,OS08G0295300,OS08G0326600,OS09G0446800,OS10G0182000,OS10G0363300,OS10G0503200,OS11G0147000,OS12G0143900,OS12G0168…
GO:MF	vitamin B6 binding	GO:0070279	false	8.30537e-05	4.08064	99	2186	20	38993	OS01G0760600,OS01G0851700,OS01G0874900,OS03G0195100,OS03G0299900,OS03G0720300,OS03G0738400,OS04G0555900,OS04G0614500,OS04G0614600,OS06G0175800,OS06G0345200,OS07G0108300,OS08G0140300,OS08G0465800,OS09G0338400,OS09G0433900,OS10G0390500,OS12G0287300,OS12G0409000
GO:MF	hydrolase activity	GO:0016787	false	0.000332454	3.47827	3164	2186	237	38993	OS01G0101200,OS01G0120300,OS01G0138800,OS01G0164600,OS01G0199400,OS01G0215700,OS01G0250900,OS01G0254000,OS01G0268800,OS01G0332500,OS01G0332800,OS01G0376700,OS01G0558600,OS01G0575000,OS01G0582600,OS01G0583100,OS01G0592900,OS01G0609300,OS01G0618200,OS01G0623500,OS01G0631400,OS01G0639100,OS01G0649900,OS01G0679500,OS01G0679550,OS01G0695700,OS01G0737600,OS01G0762000,OS01G0788400,OS01G0813800,OS01G0832…
GO:MF	ion binding	GO:0043167	false	0.000354936	3.44985	6474	2186	442	38993	OS01G0100400,OS01G0101200,OS01G0120300,OS01G0120400,OS01G0126200,OS01G0138400,OS01G0149800,OS01G0159300,OS01G0164600,OS01G0187900,OS01G0188400,OS01G0192000,OS01G0195200,OS01G0206700,OS01G0250900,OS01G0251000,OS01G0254000,OS01G0257300,OS01G0353400,OS01G0367700,OS01G0376700,OS01G0500900,OS01G0505400,OS01G0514700,OS01G0547000,OS01G0558600,OS01G0575000,OS01G0577600,OS01G0582600,OS01G0583100,OS01G0592…
GO:MF	metal cluster binding	GO:0051540	false	0.000771303	3.11277	157	2186	24	38993	OS01G0592900,OS01G0667900,OS01G0725400,OS02G0177700,OS02G0736400,OS03G0136900,OS03G0659200,OS03G0685000,OS03G0713400,OS03G0748700,OS03G0851200,OS04G0398500,OS05G0563900,OS06G0656300,OS07G0645400,OS07G0692200,OS08G0104600,OS08G0559600,OS09G0338400,OS09G0437900,OS11G0181500,OS11G0186400,OS12G0211400,OS12G0212100
GO:MF	iron-sulfur cluster binding	GO:0051536	false	0.000771303	3.11277	157	2186	24	38993	OS01G0592900,OS01G0667900,OS01G0725400,OS02G0177700,OS02G0736400,OS03G0136900,OS03G0659200,OS03G0685000,OS03G0713400,OS03G0748700,OS03G0851200,OS04G0398500,OS05G0563900,OS06G0656300,OS07G0645400,OS07G0692200,OS08G0104600,OS08G0559600,OS09G0338400,OS09G0437900,OS11G0181500,OS11G0186400,OS12G0211400,OS12G0212100
GO:MF	phosphatase activity	GO:0016791	true	0.00122318	2.91251	346	2186	40	38993	OS01G0101200,OS01G0164600,OS01G0250900,OS01G0376700,OS01G0583100,OS01G0618200,OS01G0631400,OS01G0846300,OS01G0857000,OS01G0866400,OS02G0143100,OS03G0267300,OS03G0268600,OS03G0292100,OS03G0586700,OS03G0648900,OS03G0737400,OS03G0774300,OS03G0809300,OS04G0403701,OS04G0452000,OS04G0609600,OS05G0134200,OS05G0204900,OS05G0457200,OS05G0537400,OS05G0592800,OS06G0110100,OS06G0195600,OS06G0643900,OS07G0204…
GO:MF	heterocyclic compound binding	GO:1901363	false	0.00123605	2.90796	3580	2186	258	38993	OS01G0120300,OS01G0120400,OS01G0138400,OS01G0188400,OS01G0195200,OS01G0206700,OS01G0254000,OS01G0257300,OS01G0367700,OS01G0500900,OS01G0505400,OS01G0514700,OS01G0547000,OS01G0558600,OS01G0575000,OS01G0577600,OS01G0592900,OS01G0602800,OS01G0609300,OS01G0623500,OS01G0639100,OS01G0695700,OS01G0699500,OS01G0723600,OS01G0741200,OS01G0743400,OS01G0760600,OS01G0819400,OS01G0851700,OS01G0870400,OS01G0874…
GO:MF	vitamin binding	GO:0019842	false	0.00160965	2.79327	145	2186	22	38993	OS01G0505400,OS01G0760600,OS01G0851700,OS01G0874900,OS03G0195100,OS03G0299900,OS03G0720300,OS03G0738400,OS04G0555900,OS04G0614500,OS04G0614600,OS06G0175800,OS06G0345200,OS07G0108300,OS08G0140300,OS08G0465800,OS09G0338400,OS09G0433900,OS10G0390500,OS10G0497800,OS12G0287300,OS12G0409000
GO:MF	magnesium ion binding	GO:0000287	false	0.00244991	2.61085	139	2186	21	38993	OS01G0101200,OS01G0376700,OS01G0505400,OS01G0723600,OS02G0143100,OS02G0775400,OS03G0100040,OS03G0174500,OS03G0648900,OS03G0699300,OS04G0346800,OS04G0508200,OS04G0555900,OS05G0540100,OS05G0558900,OS06G0617800,OS07G0181000,OS07G0195400,OS11G0704300,OS12G0528400,OS01G0363600
GO:MF	protein serine/threonine phosphatase activity	GO:0004722	false	0.00277251	2.55713	120	2186	19	38993	OS01G0164600,OS01G0583100,OS01G0618200,OS01G0846300,OS01G0857000,OS03G0268600,OS03G0292100,OS03G0809300,OS04G0403701,OS04G0452000,OS04G0609600,OS05G0134200,OS05G0204900,OS05G0457200,OS05G0537400,OS05G0592800,OS08G0500300,OS09G0325700,OS12G0198200
GO:MF	anion binding	GO:0043168	false	0.00389731	2.40923	3591	2186	254	38993	OS01G0120300,OS01G0120400,OS01G0138400,OS01G0195200,OS01G0206700,OS01G0251000,OS01G0254000,OS01G0257300,OS01G0353400,OS01G0367700,OS01G0500900,OS01G0505400,OS01G0514700,OS01G0547000,OS01G0558600,OS01G0575000,OS01G0577600,OS01G0592900,OS01G0602800,OS01G0609300,OS01G0623500,OS01G0639100,OS01G0695700,OS01G0699500,OS01G0723600,OS01G0741200,OS01G0743400,OS01G0760600,OS01G0819400,OS01G0851700,OS01G0870…
GO:MF	monoatomic ion transmembrane transporter activity	GO:0015075	true	0.00483195	2.31588	388	2186	41	38993	OS01G0133400,OS01G0222500,OS01G0659200,OS01G0664100,OS01G0719300,OS02G0184200,OS02G0314300,OS02G0608900,OS02G0720700,OS02G0750100,OS03G0218400,OS03G0233000,OS03G0278900,OS03G0574900,OS03G0776400,OS04G0398500,OS04G0501100,OS04G0585200,OS04G0605500,OS04G0607500,OS05G0430700,OS05G0513400,OS05G0594700,OS06G0103800,OS06G0250600,OS06G0270200,OS06G0638100,OS06G0680500,OS06G0700700,OS07G0102100,OS07G0150…
GO:MF	myosin phosphatase activity	GO:0017018	false	0.00483195	2.31588	116	2186	18	38993	OS01G0164600,OS01G0618200,OS01G0846300,OS01G0857000,OS03G0268600,OS03G0292100,OS03G0809300,OS04G0403701,OS04G0452000,OS04G0609600,OS05G0134200,OS05G0204900,OS05G0457200,OS05G0537400,OS05G0592800,OS08G0500300,OS09G0325700,OS12G0198200
GO:MF	isomerase activity	GO:0016853	false	0.00569409	2.24458	242	2186	29	38993	OS01G0111100,OS01G0894700,OS02G0100100,OS02G0117600,OS02G0140400,OS02G0168700,OS02G0274100,OS03G0169100,OS03G0244000,OS03G0287900,OS03G0288500,OS03G0310400,OS03G0405000,OS04G0446500,OS04G0555900,OS04G0618200,OS05G0595100,OS06G0256500,OS06G0663800,OS07G0133700,OS07G0176900,OS07G0195400,OS07G0565600,OS08G0541400,OS11G0302500,OS11G0572700,OS11G0600900,OS11G0602900,OS03G0812000
GO:MF	phosphoric ester hydrolase activity	GO:0042578	false	0.00604949	2.21828	407	2186	42	38993	OS01G0101200,OS01G0164600,OS01G0250900,OS01G0376700,OS01G0583100,OS01G0618200,OS01G0631400,OS01G0846300,OS01G0857000,OS01G0866400,OS02G0143100,OS02G0592600,OS03G0267300,OS03G0268600,OS03G0292100,OS03G0586700,OS03G0648900,OS03G0737400,OS03G0774300,OS03G0809300,OS04G0403701,OS04G0452000,OS04G0609600,OS05G0134200,OS05G0204900,OS05G0358700,OS05G0457200,OS05G0537400,OS05G0592800,OS06G0110100,OS06G0195…
GO:MF	monoatomic cation transmembrane transporter activity	GO:0008324	false	0.00604949	2.21828	318	2186	35	38993	OS01G0133400,OS01G0222500,OS01G0659200,OS01G0664100,OS02G0184200,OS02G0314300,OS02G0750100,OS03G0218400,OS03G0233000,OS03G0278900,OS03G0574900,OS03G0776400,OS04G0398500,OS04G0501100,OS04G0605500,OS04G0607500,OS05G0430700,OS05G0513400,OS05G0594700,OS06G0103800,OS06G0250600,OS06G0270200,OS06G0638100,OS06G0700700,OS07G0102100,OS07G0150100,OS07G0513000,OS07G0666900,OS09G0440700,OS10G0184300,OS10G0501…
GO:MF	ligase activity, forming carbon-nitrogen bonds	GO:0016879	false	0.00845587	2.07284	63	2186	12	38993	OS01G0888500,OS03G0111100,OS03G0174500,OS03G0291500,OS03G0699300,OS03G0831500,OS08G0326600,OS09G0446800,OS10G0363300,OS10G0503200,OS12G0235800,OS12G0528400
GO:MF	inorganic cation transmembrane transporter activity	GO:0022890	true	0.00862863	2.06406	300	2186	33	38993	OS01G0133400,OS01G0222500,OS01G0659200,OS01G0664100,OS01G0831300,OS02G0184200,OS02G0314300,OS02G0750100,OS03G0218400,OS03G0233000,OS03G0278900,OS03G0574900,OS03G0776400,OS04G0398500,OS04G0501100,OS04G0605500,OS04G0607500,OS05G0430700,OS05G0513400,OS06G0103800,OS06G0250600,OS06G0270200,OS06G0638100,OS06G0700700,OS07G0102100,OS07G0513000,OS07G0666900,OS09G0440700,OS10G0184300,OS10G0501500,OS11G0124…
GO:MF	cation binding	GO:0043169	false	0.00870224	2.06037	3288	2186	231	38993	OS01G0100400,OS01G0101200,OS01G0126200,OS01G0149800,OS01G0159300,OS01G0164600,OS01G0187900,OS01G0188400,OS01G0192000,OS01G0250900,OS01G0376700,OS01G0505400,OS01G0582600,OS01G0583100,OS01G0592900,OS01G0600900,OS01G0618200,OS01G0628900,OS01G0667700,OS01G0667900,OS01G0673900,OS01G0679700,OS01G0700900,OS01G0701400,OS01G0719600,OS01G0722800,OS01G0723600,OS01G0783700,OS01G0846300,OS01G0850200,OS01G0866…
GO:MF	protein binding	GO:0005515	false	0.00924177	2.03424	3149	2186	222	38993	OS01G0125800,OS01G0149600,OS01G0251000,OS01G0257300,OS01G0377700,OS01G0592900,OS01G0686800,OS01G0767900,OS01G0805700,OS01G0833800,OS01G0837000,OS01G0869500,OS01G0879500,OS01G0883100,OS01G0915600,OS01G0923700,OS02G0102600,OS02G0114600,OS02G0115700,OS02G0119400,OS02G0139100,OS02G0141100,OS02G0152900,OS02G0160250,OS02G0161900,OS02G0234300,OS02G0247200,OS02G0260200,OS02G0274100,OS02G0294600,OS02G0305…
GO:MF	metal ion binding	GO:0046872	false	0.0114666	1.94056	3260	2186	228	38993	OS01G0100400,OS01G0101200,OS01G0126200,OS01G0149800,OS01G0159300,OS01G0164600,OS01G0187900,OS01G0188400,OS01G0192000,OS01G0250900,OS01G0376700,OS01G0505400,OS01G0582600,OS01G0592900,OS01G0600900,OS01G0618200,OS01G0628900,OS01G0667700,OS01G0667900,OS01G0673900,OS01G0679700,OS01G0700900,OS01G0701400,OS01G0719600,OS01G0722800,OS01G0723600,OS01G0783700,OS01G0846300,OS01G0850200,OS01G0866400,OS01G0874…
GO:MF	phosphoprotein phosphatase activity	GO:0004721	false	0.0168832	1.77254	166	2186	21	38993	OS01G0164600,OS01G0583100,OS01G0618200,OS01G0846300,OS01G0857000,OS03G0268600,OS03G0292100,OS03G0586700,OS03G0809300,OS04G0403701,OS04G0452000,OS04G0609600,OS05G0134200,OS05G0204900,OS05G0457200,OS05G0537400,OS05G0592800,OS06G0110100,OS08G0500300,OS09G0325700,OS12G0198200
GO:MF	inorganic molecular entity transmembrane transporter activity	GO:0015318	false	0.0193754	1.71275	396	2186	39	38993	OS01G0133400,OS01G0222500,OS01G0659200,OS01G0664100,OS01G0719300,OS01G0831300,OS02G0184200,OS02G0314300,OS02G0593500,OS02G0720700,OS02G0750100,OS03G0146100,OS03G0218400,OS03G0233000,OS03G0278900,OS03G0574900,OS03G0776400,OS04G0398500,OS04G0501100,OS04G0527900,OS04G0605500,OS04G0607500,OS05G0430700,OS05G0513400,OS06G0103800,OS06G0250600,OS06G0270200,OS06G0638100,OS06G0700700,OS07G0102100,OS07G0513…
GO:MF	nucleotide binding	GO:0000166	false	0.0218436	1.66068	3437	2186	236	38993	OS01G0120300,OS01G0120400,OS01G0138400,OS01G0188400,OS01G0195200,OS01G0206700,OS01G0254000,OS01G0257300,OS01G0367700,OS01G0500900,OS01G0514700,OS01G0547000,OS01G0558600,OS01G0575000,OS01G0577600,OS01G0592900,OS01G0602800,OS01G0609300,OS01G0623500,OS01G0639100,OS01G0695700,OS01G0699500,OS01G0723600,OS01G0741200,OS01G0743400,OS01G0819400,OS01G0870400,OS01G0911100,OS01G0929200,OS01G0936100,OS01G0937…
GO:MF	nucleoside phosphate binding	GO:1901265	false	0.0218436	1.66068	3437	2186	236	38993	OS01G0120300,OS01G0120400,OS01G0138400,OS01G0188400,OS01G0195200,OS01G0206700,OS01G0254000,OS01G0257300,OS01G0367700,OS01G0500900,OS01G0514700,OS01G0547000,OS01G0558600,OS01G0575000,OS01G0577600,OS01G0592900,OS01G0602800,OS01G0609300,OS01G0623500,OS01G0639100,OS01G0695700,OS01G0699500,OS01G0723600,OS01G0741200,OS01G0743400,OS01G0819400,OS01G0870400,OS01G0911100,OS01G0929200,OS01G0936100,OS01G0937…
GO:MF	ligase activity, forming carbon-oxygen bonds	GO:0016875	false	0.0263619	1.57902	64	2186	11	38993	OS01G0120300,OS01G0120400,OS01G0500900,OS01G0743400,OS02G0538000,OS05G0150900,OS05G0558900,OS06G0645400,OS08G0295300,OS10G0182000,OS12G0533700
GO:MF	4 iron, 4 sulfur cluster binding	GO:0051539	false	0.0263619	1.57902	84	2186	13	38993	OS01G0592900,OS01G0725400,OS02G0177700,OS03G0136900,OS03G0713400,OS03G0748700,OS06G0656300,OS07G0645400,OS07G0692200,OS11G0181500,OS11G0186400,OS12G0211400,OS12G0212100
GO:MF	aminoacyl-tRNA ligase activity	GO:0004812	false	0.0263619	1.57902	64	2186	11	38993	OS01G0120300,OS01G0120400,OS01G0500900,OS01G0743400,OS02G0538000,OS05G0150900,OS05G0558900,OS06G0645400,OS08G0295300,OS10G0182000,OS12G0533700
GO:MF	organic cyclic compound binding	GO:0097159	false	0.0287617	1.54119	7676	2186	488	38993	OS01G0100700,OS01G0120300,OS01G0120400,OS01G0138400,OS01G0149600,OS01G0187900,OS01G0188400,OS01G0192000,OS01G0195200,OS01G0206700,OS01G0251100,OS01G0254000,OS01G0256900,OS01G0257300,OS01G0280500,OS01G0293200,OS01G0367700,OS01G0500900,OS01G0505400,OS01G0514700,OS01G0547000,OS01G0558600,OS01G0559500,OS01G0575000,OS01G0577600,OS01G0592900,OS01G0600900,OS01G0602800,OS01G0609300,OS01G0623500,OS01G0628…
GO:MF	chlorophyll binding	GO:0016168	true	0.0330178	1.48125	22	2186	6	38993	OS01G0600900,OS03G0592500,OS04G0457000,OS07G0558400,OS07G0577600,OS09G0439500
GO:MF	cis-trans isomerase activity	GO:0016859	false	0.0406914	1.3905	68	2186	11	38993	OS01G0111100,OS01G0894700,OS02G0117600,OS02G0168700,OS04G0446500,OS06G0663800,OS07G0133700,OS07G0565600,OS08G0541400,OS11G0572700,OS11G0602900
GO:MF	oxidoreductase activity, acting on the CH-CH group of donors	GO:0016627	true	0.0445052	1.35159	80	2186	12	38993	OS02G0436400,OS02G0465400,OS02G0736400,OS03G0708400,OS04G0117600,OS05G0125500,OS05G0163700,OS06G0216300,OS06G0709000,OS09G0565600,OS10G0496900,OS11G0605500
GO:MF	glycine hydroxymethyltransferase activity	GO:0004372	true	0.0445052	1.35159	5	2186	3	38993	OS01G0874900,OS03G0738400,OS12G0409000
GO:MF	serine binding	GO:0070905	false	0.0445052	1.35159	5	2186	3	38993	OS01G0874900,OS03G0738400,OS12G0409000
GO:MF	protein-folding chaperone binding	GO:0051087	false	0.0445052	1.35159	59	2186	10	38993	OS02G0139100,OS03G0366000,OS03G0787300,OS04G0377932,OS04G0431100,OS05G0104900,OS05G0427900,OS07G0637100,OS07G0641700,OS10G0456200

## Sheet: Sup. File 4E
Supplementary File 4E. g:Profiler pathway enrichment analysis results on cellular compartments for the seedling/shoot tissue RNA-Seq DEGs meta-analysis.
source	term_name	term_id	highlighted	adjusted_p_value	negative_log10_of_adjusted_p_value	term_size	query_size	intersection_size	effective_domain_size	intersections
GO:CC	endosome	GO:0005768	true	0.0216158	1.66523	205	156	9	16457	OS01G0781000,OS02G0560200,OS02G0561000,OS02G0561400,OS03G0679100,OS08G0428900,OS08G0555300,OS09G0402300,OS11G0197400

## Sheet: Sup. File 4F
Supplementary File 4F. g:Profiler pathway enrichment analysis results on KEGG pathways for the seedling/shoot tissue RNA-Seq DEGs meta-analysis.
source	term_name	term_id	highlighted	adjusted_p_value	negative_log10_of_adjusted_p_value	term_size	query_size	intersection_size	effective_domain_size	intersections
KEGG	Glyoxylate and dicarboxylate metabolism	KEGG:00630	false	0.0457394	1.33971	61	29	4	3695	OS06G0486800,OS07G0108300,OS07G0152900,OS12G0420000

## Sheet: Sup. File 4G
Supplementary File 4G. g:Profiler pathway enrichment analysis results on cellular compartments for the seedling/shoot tissue microarray DEGs meta-analysis.
source	term_name	term_id	highlighted	adjusted_p_value	negative_log10_of_adjusted_p_value	term_size	query_size	intersection_size	effective_domain_size	intersections
GO:CC	cellular anatomical entity	GO:0110165	true	1.65421e-17	16.7814	16318	2186	1121	38993	OS01G0100400,OS01G0100700,OS01G0102600,OS01G0109700,OS01G0117900,OS01G0120300,OS01G0124100,OS01G0125800,OS01G0126200,OS01G0131800,OS01G0133400,OS01G0138400,OS01G0140400,OS01G0143300,OS01G0144100,OS01G0149600,OS01G0151200,OS01G0164600,OS01G0166800,OS01G0172000,OS01G0184800,OS01G0188400,OS01G0192000,OS01G0198900,OS01G0199400,OS01G0200000,OS01G0206700,OS01G0208700,OS01G0209000,OS01G0214500,OS01G0222…
GO:CC	cellular_component	GO:0005575	false	1.81824e-17	16.7403	16457	2186	1127	38993	OS01G0100400,OS01G0100700,OS01G0102600,OS01G0109700,OS01G0117900,OS01G0120300,OS01G0124100,OS01G0125800,OS01G0126200,OS01G0131800,OS01G0133400,OS01G0138400,OS01G0140400,OS01G0143300,OS01G0144100,OS01G0149600,OS01G0151200,OS01G0164600,OS01G0166800,OS01G0172000,OS01G0184800,OS01G0188400,OS01G0192000,OS01G0198900,OS01G0199400,OS01G0200000,OS01G0206700,OS01G0208700,OS01G0209000,OS01G0214500,OS01G0222…
GO:CC	cytoplasm	GO:0005737	false	9.12999e-17	16.0395	6501	2186	521	38993	OS01G0100700,OS01G0102600,OS01G0120300,OS01G0125800,OS01G0126200,OS01G0131800,OS01G0143300,OS01G0144100,OS01G0164600,OS01G0184800,OS01G0188400,OS01G0199400,OS01G0200000,OS01G0208700,OS01G0209000,OS01G0236400,OS01G0251000,OS01G0251100,OS01G0254000,OS01G0256900,OS01G0257300,OS01G0280500,OS01G0353400,OS01G0377700,OS01G0500900,OS01G0559500,OS01G0565900,OS01G0575000,OS01G0600900,OS01G0614900,OS01G0622…
GO:CC	plastid	GO:0009536	false	5.52223e-16	15.2579	1116	2186	137	38993	OS01G0102600,OS01G0120300,OS01G0144100,OS01G0164600,OS01G0188400,OS01G0251000,OS01G0500900,OS01G0559500,OS01G0600900,OS01G0622300,OS01G0645200,OS01G0679700,OS01G0723600,OS01G0761000,OS01G0773700,OS01G0798500,OS01G0869800,OS01G0938100,OS02G0122400,OS02G0137600,OS02G0152900,OS02G0168700,OS02G0436400,OS02G0535000,OS02G0608900,OS02G0720700,OS02G0736400,OS02G0744000,OS02G0744700,OS02G0775400,OS02G0815…
GO:CC	chloroplast	GO:0009507	false	1.10156e-15	14.958	1045	2186	130	38993	OS01G0102600,OS01G0120300,OS01G0144100,OS01G0164600,OS01G0188400,OS01G0251000,OS01G0500900,OS01G0559500,OS01G0600900,OS01G0622300,OS01G0645200,OS01G0723600,OS01G0761000,OS01G0773700,OS01G0798500,OS01G0869800,OS01G0938100,OS02G0122400,OS02G0137600,OS02G0152900,OS02G0168700,OS02G0436400,OS02G0535000,OS02G0608900,OS02G0720700,OS02G0744000,OS02G0744700,OS02G0775400,OS02G0815200,OS02G0815300,OS02G0831…
GO:CC	intracellular anatomical structure	GO:0005622	false	7.88797e-15	14.103	10176	2186	739	38993	OS01G0100700,OS01G0102600,OS01G0109700,OS01G0120300,OS01G0125800,OS01G0126200,OS01G0131800,OS01G0143300,OS01G0144100,OS01G0149600,OS01G0164600,OS01G0166800,OS01G0184800,OS01G0188400,OS01G0192000,OS01G0198900,OS01G0199400,OS01G0200000,OS01G0208700,OS01G0209000,OS01G0231700,OS01G0236400,OS01G0251000,OS01G0251100,OS01G0254000,OS01G0256900,OS01G0257300,OS01G0263600,OS01G0268800,OS01G0280500,OS01G0353…
GO:CC	intracellular organelle	GO:0043229	false	2.42122e-11	10.616	8600	2186	621	38993	OS01G0100700,OS01G0102600,OS01G0109700,OS01G0120300,OS01G0125800,OS01G0126200,OS01G0131800,OS01G0143300,OS01G0144100,OS01G0149600,OS01G0164600,OS01G0166800,OS01G0188400,OS01G0192000,OS01G0198900,OS01G0199400,OS01G0209000,OS01G0231700,OS01G0236400,OS01G0251000,OS01G0251100,OS01G0254000,OS01G0256900,OS01G0257300,OS01G0263600,OS01G0268800,OS01G0280500,OS01G0367700,OS01G0377700,OS01G0500900,OS01G0559…
GO:CC	organelle	GO:0043226	false	2.42122e-11	10.616	8613	2186	622	38993	OS01G0100700,OS01G0102600,OS01G0109700,OS01G0120300,OS01G0125800,OS01G0126200,OS01G0131800,OS01G0143300,OS01G0144100,OS01G0149600,OS01G0151200,OS01G0164600,OS01G0166800,OS01G0188400,OS01G0192000,OS01G0198900,OS01G0199400,OS01G0209000,OS01G0231700,OS01G0236400,OS01G0251000,OS01G0251100,OS01G0254000,OS01G0256900,OS01G0257300,OS01G0263600,OS01G0268800,OS01G0280500,OS01G0367700,OS01G0377700,OS01G0500…
GO:CC	thylakoid	GO:0009579	false	1.91838e-09	8.71707	229	2186	41	38993	OS01G0144100,OS01G0600900,OS01G0761000,OS01G0773700,OS01G0798500,OS01G0869800,OS01G0938100,OS02G0168700,OS02G0744000,OS02G0815300,OS03G0169100,OS03G0308100,OS03G0343900,OS03G0411500,OS03G0592500,OS03G0731100,OS03G0765900,OS04G0457000,OS04G0626400,OS05G0110800,OS05G0147500,OS05G0508900,OS06G0107700,OS06G0196300,OS06G0264800,OS07G0469100,OS07G0544800,OS07G0558400,OS07G0565600,OS07G0567400,OS07G0576…
GO:CC	intracellular non-membrane-bounded organelle	GO:0043232	false	1.45346e-08	7.8376	1582	2186	149	38993	OS01G0100700,OS01G0109700,OS01G0125800,OS01G0144100,OS01G0149600,OS01G0231700,OS01G0236400,OS01G0251100,OS01G0256900,OS01G0257300,OS01G0280500,OS01G0600900,OS01G0639100,OS01G0642900,OS01G0679700,OS01G0686800,OS01G0761000,OS01G0769000,OS01G0773700,OS01G0798500,OS01G0805800,OS01G0869500,OS01G0869800,OS01G0938100,OS01G0949060,OS01G0958800,OS01G0964133,OS02G0140400,OS02G0168700,OS02G0194800,OS02G0255…
GO:CC	non-membrane-bounded organelle	GO:0043228	false	1.45346e-08	7.8376	1582	2186	149	38993	OS01G0100700,OS01G0109700,OS01G0125800,OS01G0144100,OS01G0149600,OS01G0231700,OS01G0236400,OS01G0251100,OS01G0256900,OS01G0257300,OS01G0280500,OS01G0600900,OS01G0639100,OS01G0642900,OS01G0679700,OS01G0686800,OS01G0761000,OS01G0769000,OS01G0773700,OS01G0798500,OS01G0805800,OS01G0869500,OS01G0869800,OS01G0938100,OS01G0949060,OS01G0958800,OS01G0964133,OS02G0140400,OS02G0168700,OS02G0194800,OS02G0255…
GO:CC	membrane	GO:0016020	false	2.17469e-08	7.6626	7952	2186	560	38993	OS01G0100400,OS01G0117900,OS01G0126200,OS01G0131800,OS01G0133400,OS01G0138400,OS01G0140400,OS01G0151200,OS01G0172000,OS01G0199400,OS01G0206700,OS01G0209000,OS01G0214500,OS01G0222500,OS01G0234700,OS01G0243200,OS01G0251000,OS01G0254000,OS01G0268800,OS01G0329400,OS01G0514700,OS01G0558600,OS01G0565900,OS01G0575000,OS01G0577600,OS01G0600900,OS01G0602800,OS01G0606050,OS01G0609300,OS01G0628900,OS01G0631…
GO:CC	plastid thylakoid	GO:0031976	false	2.17469e-08	7.6626	174	2186	33	38993	OS01G0144100,OS01G0600900,OS01G0761000,OS01G0773700,OS01G0798500,OS01G0869800,OS01G0938100,OS02G0168700,OS02G0744000,OS02G0815300,OS03G0169100,OS03G0308100,OS03G0411500,OS03G0592500,OS04G0457000,OS05G0110800,OS05G0147500,OS05G0508900,OS06G0107700,OS06G0196300,OS06G0264800,OS07G0469100,OS07G0544800,OS07G0558400,OS07G0576000,OS07G0577600,OS08G0119800,OS09G0439500,OS09G0481200,OS10G0100300,OS10G0580…
GO:CC	chloroplast thylakoid	GO:0009534	false	2.17469e-08	7.6626	174	2186	33	38993	OS01G0144100,OS01G0600900,OS01G0761000,OS01G0773700,OS01G0798500,OS01G0869800,OS01G0938100,OS02G0168700,OS02G0744000,OS02G0815300,OS03G0169100,OS03G0308100,OS03G0411500,OS03G0592500,OS04G0457000,OS05G0110800,OS05G0147500,OS05G0508900,OS06G0107700,OS06G0196300,OS06G0264800,OS07G0469100,OS07G0544800,OS07G0558400,OS07G0576000,OS07G0577600,OS08G0119800,OS09G0439500,OS09G0481200,OS10G0100300,OS10G0580…
GO:CC	intracellular membrane-bounded organelle	GO:0043231	false	2.49857e-08	7.60231	7897	2186	556	38993	OS01G0102600,OS01G0109700,OS01G0120300,OS01G0126200,OS01G0131800,OS01G0143300,OS01G0144100,OS01G0149600,OS01G0164600,OS01G0166800,OS01G0188400,OS01G0192000,OS01G0198900,OS01G0199400,OS01G0209000,OS01G0251000,OS01G0251100,OS01G0254000,OS01G0256900,OS01G0257300,OS01G0263600,OS01G0268800,OS01G0280500,OS01G0367700,OS01G0377700,OS01G0500900,OS01G0559500,OS01G0565900,OS01G0575000,OS01G0582600,OS01G0592…
GO:CC	membrane-bounded organelle	GO:0043227	false	2.71757e-08	7.56582	7921	2186	557	38993	OS01G0102600,OS01G0109700,OS01G0120300,OS01G0126200,OS01G0131800,OS01G0143300,OS01G0144100,OS01G0149600,OS01G0151200,OS01G0164600,OS01G0166800,OS01G0188400,OS01G0192000,OS01G0198900,OS01G0199400,OS01G0209000,OS01G0251000,OS01G0251100,OS01G0254000,OS01G0256900,OS01G0257300,OS01G0263600,OS01G0268800,OS01G0280500,OS01G0367700,OS01G0377700,OS01G0500900,OS01G0559500,OS01G0565900,OS01G0575000,OS01G0582…
GO:CC	plastid membrane	GO:0042170	false	7.7708e-07	6.10953	296	2186	42	38993	OS01G0251000,OS01G0600900,OS01G0761000,OS01G0773700,OS01G0798500,OS01G0869800,OS01G0938100,OS02G0122400,OS02G0535000,OS02G0608900,OS02G0744000,OS03G0169100,OS03G0592500,OS03G0851700,OS04G0381100,OS04G0457000,OS04G0602400,OS05G0110800,OS05G0147500,OS05G0508900,OS06G0107700,OS06G0196300,OS06G0264800,OS06G0301100,OS06G0569500,OS06G0638100,OS07G0469100,OS07G0544800,OS07G0558400,OS07G0568500,OS07G0576…
GO:CC	photosynthetic membrane	GO:0034357	false	7.7708e-07	6.10953	192	2186	32	38993	OS01G0600900,OS01G0761000,OS01G0773700,OS01G0798500,OS01G0869800,OS01G0938100,OS02G0744000,OS03G0169100,OS03G0343900,OS03G0592500,OS03G0731100,OS04G0457000,OS05G0110800,OS05G0147500,OS05G0508900,OS06G0107700,OS06G0196300,OS06G0264800,OS07G0469100,OS07G0544800,OS07G0558400,OS07G0576000,OS07G0577600,OS08G0119800,OS08G0504500,OS08G0512500,OS09G0439500,OS09G0481200,OS10G0100300,OS10G0580800,OS11G0621…
GO:CC	chloroplast thylakoid membrane	GO:0009535	false	1.00012e-06	5.99995	147	2186	27	38993	OS01G0600900,OS01G0761000,OS01G0773700,OS01G0798500,OS01G0869800,OS01G0938100,OS02G0744000,OS03G0169100,OS03G0592500,OS04G0457000,OS05G0110800,OS05G0147500,OS05G0508900,OS06G0107700,OS06G0196300,OS06G0264800,OS07G0469100,OS07G0544800,OS07G0558400,OS07G0576000,OS07G0577600,OS09G0439500,OS09G0481200,OS10G0100300,OS10G0580800,OS11G0621400,OS12G0189400
GO:CC	plastid thylakoid membrane	GO:0055035	false	1.00012e-06	5.99995	147	2186	27	38993	OS01G0600900,OS01G0761000,OS01G0773700,OS01G0798500,OS01G0869800,OS01G0938100,OS02G0744000,OS03G0169100,OS03G0592500,OS04G0457000,OS05G0110800,OS05G0147500,OS05G0508900,OS06G0107700,OS06G0196300,OS06G0264800,OS07G0469100,OS07G0544800,OS07G0558400,OS07G0576000,OS07G0577600,OS09G0439500,OS09G0481200,OS10G0100300,OS10G0580800,OS11G0621400,OS12G0189400
GO:CC	plastid envelope	GO:0009526	false	1.03893e-06	5.98341	345	2186	46	38993	OS01G0251000,OS01G0600900,OS01G0645200,OS01G0761000,OS01G0773700,OS01G0798500,OS01G0869800,OS01G0938100,OS02G0122400,OS02G0535000,OS02G0608900,OS02G0744000,OS03G0169100,OS03G0592500,OS03G0738400,OS03G0851700,OS04G0381100,OS04G0431100,OS04G0457000,OS04G0602400,OS05G0110800,OS05G0147500,OS05G0508900,OS06G0107700,OS06G0196300,OS06G0264800,OS06G0301100,OS06G0569500,OS06G0638100,OS07G0469100,OS07G0476…
GO:CC	thylakoid membrane	GO:0042651	false	4.40744e-06	5.35581	178	2186	29	38993	OS01G0600900,OS01G0761000,OS01G0773700,OS01G0798500,OS01G0869800,OS01G0938100,OS02G0744000,OS03G0169100,OS03G0592500,OS04G0457000,OS05G0110800,OS05G0147500,OS05G0508900,OS06G0107700,OS06G0196300,OS06G0264800,OS07G0469100,OS07G0544800,OS07G0558400,OS07G0576000,OS07G0577600,OS08G0504500,OS08G0512500,OS09G0439500,OS09G0481200,OS10G0100300,OS10G0580800,OS11G0621400,OS12G0189400
GO:CC	cytosol	GO:0005829	false	1.10012e-05	4.95856	981	2186	93	38993	OS01G0100700,OS01G0120300,OS01G0208700,OS01G0280500,OS01G0500900,OS01G0686800,OS01G0866400,OS01G0939700,OS02G0139100,OS02G0244300,OS02G0247200,OS02G0255200,OS02G0474700,OS02G0534800,OS02G0554200,OS02G0611200,OS02G0664000,OS02G0815500,OS03G0111100,OS03G0136900,OS03G0139100,OS03G0169100,OS03G0240800,OS03G0267300,OS03G0274000,OS03G0291500,OS03G0358100,OS03G0418800,OS03G0424800,OS03G0610900,OS03G0719…
GO:CC	organelle outer membrane	GO:0031968	false	2.09842e-05	4.67811	246	2186	34	38993	OS01G0251000,OS01G0600900,OS01G0761000,OS01G0773700,OS01G0798500,OS01G0869800,OS01G0938100,OS02G0496900,OS02G0608900,OS02G0744000,OS03G0169100,OS03G0377500,OS03G0592500,OS03G0851700,OS04G0457000,OS05G0110800,OS05G0147500,OS05G0508900,OS06G0107700,OS06G0196300,OS06G0264800,OS06G0569500,OS07G0469100,OS07G0544800,OS07G0558400,OS07G0576000,OS07G0577600,OS07G0672500,OS09G0439500,OS09G0481200,OS10G0100…
GO:CC	outer membrane	GO:0019867	false	2.21183e-05	4.65525	247	2186	34	38993	OS01G0251000,OS01G0600900,OS01G0761000,OS01G0773700,OS01G0798500,OS01G0869800,OS01G0938100,OS02G0496900,OS02G0608900,OS02G0744000,OS03G0169100,OS03G0377500,OS03G0592500,OS03G0851700,OS04G0457000,OS05G0110800,OS05G0147500,OS05G0508900,OS06G0107700,OS06G0196300,OS06G0264800,OS06G0569500,OS07G0469100,OS07G0544800,OS07G0558400,OS07G0576000,OS07G0577600,OS07G0672500,OS09G0439500,OS09G0481200,OS10G0100…
GO:CC	photosystem	GO:0009521	false	6.84447e-05	4.16466	85	2186	17	38993	OS01G0600900,OS01G0773700,OS01G0869800,OS01G0938100,OS03G0343900,OS03G0592500,OS03G0731100,OS04G0457000,OS07G0544800,OS07G0558400,OS07G0577600,OS08G0119800,OS08G0504500,OS08G0512500,OS09G0439500,OS09G0481200,OS12G0189400
GO:CC	mitochondrion	GO:0005739	false	0.000127528	3.89439	849	2186	79	38993	OS01G0120300,OS01G0143300,OS01G0251100,OS01G0500900,OS01G0642900,OS01G0732100,OS01G0760600,OS01G0911900,OS01G0949060,OS02G0167100,OS02G0232400,OS02G0496900,OS02G0538000,OS03G0111100,OS03G0116000,OS03G0131400,OS03G0136900,OS03G0233000,OS03G0284500,OS03G0356652,OS03G0366000,OS03G0377500,OS03G0713400,OS03G0738400,OS03G0799700,OS03G0851100,OS03G0851200,OS04G0398500,OS04G0431100,OS04G0490400,OS04G0508…
GO:CC	photosystem I	GO:0009522	false	0.000294147	3.53144	29	2186	9	38993	OS01G0600900,OS03G0592500,OS03G0731100,OS04G0457000,OS07G0558400,OS07G0577600,OS09G0439500,OS09G0481200,OS12G0189400
GO:CC	envelope	GO:0031975	false	0.000436202	3.36031	715	2186	67	38993	OS01G0251000,OS01G0600900,OS01G0645200,OS01G0732100,OS01G0761000,OS01G0773700,OS01G0798500,OS01G0869800,OS01G0938100,OS02G0122400,OS02G0474700,OS02G0496900,OS02G0535000,OS02G0608900,OS02G0744000,OS03G0116000,OS03G0169100,OS03G0233000,OS03G0377500,OS03G0592500,OS03G0713400,OS03G0738400,OS03G0851700,OS04G0381100,OS04G0398500,OS04G0431100,OS04G0457000,OS04G0527700,OS04G0602400,OS05G0110800,OS05G0147…
GO:CC	organelle envelope	GO:0031967	false	0.000436202	3.36031	715	2186	67	38993	OS01G0251000,OS01G0600900,OS01G0645200,OS01G0732100,OS01G0761000,OS01G0773700,OS01G0798500,OS01G0869800,OS01G0938100,OS02G0122400,OS02G0474700,OS02G0496900,OS02G0535000,OS02G0608900,OS02G0744000,OS03G0116000,OS03G0169100,OS03G0233000,OS03G0377500,OS03G0592500,OS03G0713400,OS03G0738400,OS03G0851700,OS04G0381100,OS04G0398500,OS04G0431100,OS04G0457000,OS04G0527700,OS04G0602400,OS05G0110800,OS05G0147…
GO:CC	photosystem II	GO:0009523	false	0.000469014	3.32881	71	2186	14	38993	OS01G0600900,OS01G0773700,OS01G0869800,OS01G0938100,OS03G0343900,OS03G0592500,OS04G0457000,OS07G0544800,OS07G0558400,OS07G0577600,OS08G0119800,OS08G0504500,OS08G0512500,OS09G0439500
GO:CC	chloroplast stroma	GO:0009570	false	0.00120214	2.92005	138	2186	20	38993	OS02G0436400,OS02G0831800,OS03G0267300,OS03G0308100,OS03G0411500,OS03G0563300,OS04G0431100,OS05G0147500,OS05G0567300,OS06G0107700,OS06G0332800,OS07G0154100,OS07G0181000,OS07G0476900,OS09G0411650,OS09G0423300,OS09G0532000,OS10G0100300,OS10G0580800,OS12G0182700
GO:CC	organelle membrane	GO:0031090	false	0.00125713	2.90062	1533	2186	121	38993	OS01G0126200,OS01G0131800,OS01G0151200,OS01G0209000,OS01G0251000,OS01G0254000,OS01G0565900,OS01G0575000,OS01G0600900,OS01G0732100,OS01G0761000,OS01G0773700,OS01G0798500,OS01G0850100,OS01G0869800,OS01G0911200,OS01G0938100,OS02G0122400,OS02G0314300,OS02G0465400,OS02G0496900,OS02G0535000,OS02G0552000,OS02G0608900,OS02G0639800,OS02G0670900,OS02G0673000,OS02G0722300,OS02G0734900,OS02G0744000,OS02G0763…
GO:CC	membrane protein complex	GO:0098796	false	0.00173075	2.76177	544	2186	52	38993	OS01G0131800,OS01G0222500,OS01G0254000,OS01G0565900,OS01G0600900,OS01G0659200,OS01G0732100,OS01G0773700,OS01G0869800,OS01G0911200,OS01G0938100,OS02G0119400,OS02G0437200,OS02G0750100,OS03G0233000,OS03G0278900,OS03G0343900,OS03G0592500,OS03G0713400,OS03G0731100,OS04G0398500,OS04G0431100,OS04G0446300,OS04G0457000,OS05G0341300,OS06G0107700,OS06G0160400,OS06G0250600,OS06G0473100,OS06G0567000,OS06G0714…
GO:CC	plastid stroma	GO:0009532	false	0.00218979	2.6596	145	2186	20	38993	OS02G0436400,OS02G0831800,OS03G0267300,OS03G0308100,OS03G0411500,OS03G0563300,OS04G0431100,OS05G0147500,OS05G0567300,OS06G0107700,OS06G0332800,OS07G0154100,OS07G0181000,OS07G0476900,OS09G0411650,OS09G0423300,OS09G0532000,OS10G0100300,OS10G0580800,OS12G0182700
GO:CC	microbody	GO:0042579	false	0.00225569	2.64672	103	2186	16	38993	OS02G0115700,OS02G0274100,OS02G0817700,OS03G0265300,OS03G0302000,OS04G0527700,OS04G0623300,OS04G0671200,OS05G0163700,OS06G0127000,OS06G0727200,OS07G0152900,OS08G0141400,OS09G0252100,OS11G0605500,OS12G0632700
GO:CC	peroxisome	GO:0005777	false	0.00225569	2.64672	103	2186	16	38993	OS02G0115700,OS02G0274100,OS02G0817700,OS03G0265300,OS03G0302000,OS04G0527700,OS04G0623300,OS04G0671200,OS05G0163700,OS06G0127000,OS06G0727200,OS07G0152900,OS08G0141400,OS09G0252100,OS11G0605500,OS12G0632700
GO:CC	cytoskeleton	GO:0005856	false	0.00401038	2.39681	273	2186	30	38993	OS01G0125800,OS01G0236400,OS01G0257300,OS01G0869500,OS01G0964133,OS02G0194800,OS02G0274100,OS02G0305700,OS02G0596900,OS02G0645100,OS02G0775400,OS02G0816900,OS03G0587200,OS03G0816900,OS04G0566800,OS05G0113400,OS05G0154500,OS05G0244500,OS05G0438800,OS06G0308300,OS06G0606800,OS07G0105700,OS07G0512200,OS09G0267500,OS09G0560000,OS10G0503100,OS12G0239000,OS12G0510900,OS12G0547500,OS02G0829900
GO:CC	spliceosomal tri-snRNP complex	GO:0097526	true	0.00413503	2.38352	33	2186	8	38993	OS01G0256900,OS01G0263600,OS03G0240800,OS04G0388900,OS07G0608700,OS03G0355400,OS04G0555400,OS08G0154700
GO:CC	bounding membrane of organelle	GO:0098588	false	0.00855475	2.06779	846	2186	70	38993	OS01G0251000,OS01G0254000,OS01G0565900,OS01G0600900,OS01G0761000,OS01G0773700,OS01G0798500,OS01G0850100,OS01G0869800,OS01G0938100,OS02G0314300,OS02G0496900,OS02G0552000,OS02G0608900,OS02G0670900,OS02G0673000,OS02G0722300,OS02G0744000,OS03G0146100,OS03G0169100,OS03G0302000,OS03G0330000,OS03G0377500,OS03G0565600,OS03G0592500,OS03G0637800,OS03G0803900,OS03G0851700,OS04G0457000,OS04G0527900,OS04G0597…
GO:CC	chloroplastic endopeptidase Clp complex	GO:0009840	false	0.0163826	1.78562	5	2186	3	38993	OS03G0308100,OS03G0411500,OS10G0580800
GO:CC	chloroplast thylakoid membrane protein complex	GO:0098807	false	0.0163826	1.78562	5	2186	3	38993	OS06G0107700,OS10G0100300,OS12G0189400
GO:CC	endoplasmic reticulum	GO:0005783	false	0.0169937	1.76971	738	2186	61	38993	OS01G0126200,OS01G0131800,OS01G0199400,OS01G0209000,OS01G0251000,OS01G0254000,OS01G0377700,OS01G0565900,OS01G0575000,OS01G0827400,OS01G0850100,OS01G0911200,OS02G0100100,OS02G0173800,OS02G0465400,OS02G0631000,OS02G0639800,OS02G0734900,OS02G0827500,OS03G0197000,OS03G0287900,OS03G0321400,OS03G0405000,OS03G0787300,OS04G0116600,OS04G0376700,OS04G0446300,OS04G0503700,OS05G0106500,OS05G0127400,OS05G0209…
GO:CC	chloroplast inner membrane	GO:0009706	false	0.0196477	1.70669	33	2186	7	38993	OS02G0122400,OS04G0381100,OS04G0602400,OS06G0301100,OS06G0638100,OS07G0568500,OS10G0100300
GO:CC	protein-containing complex	GO:0032991	false	0.0198063	1.7032	2801	2186	192	38993	OS01G0100700,OS01G0109700,OS01G0131800,OS01G0149600,OS01G0222500,OS01G0231700,OS01G0251100,OS01G0254000,OS01G0256900,OS01G0263600,OS01G0280500,OS01G0367700,OS01G0565900,OS01G0600900,OS01G0639100,OS01G0659200,OS01G0679700,OS01G0686800,OS01G0723600,OS01G0732100,OS01G0773700,OS01G0805800,OS01G0869500,OS01G0869800,OS01G0896300,OS01G0911200,OS01G0938100,OS02G0119400,OS02G0193900,OS02G0247200,OS02G0255…
GO:CC	plastid inner membrane	GO:0009528	false	0.0225352	1.64714	34	2186	7	38993	OS02G0122400,OS04G0381100,OS04G0602400,OS06G0301100,OS06G0638100,OS07G0568500,OS10G0100300
GO:CC	preribosome, large subunit precursor	GO:0030687	true	0.0243529	1.61345	26	2186	6	38993	OS01G0280500,OS06G0137500,OS07G0506700,OS07G0600400,OS10G0495500,OS11G0266000
GO:CC	transmembrane transporter complex	GO:1902495	false	0.0271897	1.5656	65	2186	10	38993	OS01G0732100,OS03G0233000,OS03G0713400,OS04G0398500,OS06G0250600,OS06G0714100,OS07G0645400,OS08G0556600,OS10G0501500,OS11G0124500
GO:CC	CURI complex	GO:0032545	true	0.0271897	1.5656	2	2186	2	38993	OS02G0728700,OS12G0166500
GO:CC	UTP-C complex	GO:0034456	true	0.0271897	1.5656	2	2186	2	38993	OS02G0728700,OS12G0166500
GO:CC	endosome membrane	GO:0010008	false	0.037572	1.42514	79	2186	11	38993	OS02G0552000,OS02G0722300,OS03G0637800,OS04G0597000,OS06G0160400,OS06G0259000,OS06G0730900,OS07G0573300,OS08G0496900,OS08G0555000,OS08G0555200
GO:CC	thylakoid lumen	GO:0031977	false	0.0383402	1.41635	13	2186	4	38993	OS01G0144100,OS02G0168700,OS04G0626400,OS06G0196300

## Sheet: Sup. File 4H
Supplementary File 4H. g:Profiler pathway enrichment analysis results on KEGG pathways for the seedling/shoot tissue microarray DEGs meta-analysis.
source	term_name	term_id	highlighted	adjusted_p_value	negative_log10_of_adjusted_p_value	term_size	query_size	intersection_size	effective_domain_size	intersections
KEGG	KEGG root term	KEGG:00000	false	2.25586e-19	18.6467	3695	2186	343	38993	OS01G0100700,OS01G0125900,OS01G0131800,OS01G0151200,OS01G0188400,OS01G0200000,OS01G0208700,OS01G0209000,OS01G0222500,OS01G0231700,OS01G0251100,OS01G0254000,OS01G0256900,OS01G0274100,OS01G0280500,OS01G0314100,OS01G0353400,OS01G0377700,OS01G0547000,OS01G0565900,OS01G0591000,OS01G0600900,OS01G0609300,OS01G0614900,OS01G0622300,OS01G0639100,OS01G0642900,OS01G0659200,OS01G0695700,OS01G0743400,OS01G0760…
KEGG	Metabolic pathways	KEGG:01100	false	1.28638e-18	17.8906	1786	2186	198	38993	OS01G0188400,OS01G0208700,OS01G0209000,OS01G0222500,OS01G0274100,OS01G0314100,OS01G0353400,OS01G0600900,OS01G0622300,OS01G0659200,OS01G0760600,OS01G0773700,OS01G0788400,OS01G0851700,OS01G0866400,OS01G0869800,OS01G0874900,OS01G0911200,OS01G0916400,OS01G0938100,OS01G0939700,OS02G0115700,OS02G0167100,OS02G0196800,OS02G0232400,OS02G0273000,OS02G0274100,OS02G0436400,OS02G0465400,OS02G0559400,OS02G0635…
KEGG	Carbon metabolism	KEGG:01200	false	2.07485e-08	7.68301	228	2186	39	38993	OS01G0188400,OS01G0208700,OS01G0760600,OS01G0866400,OS01G0874900,OS01G0939700,OS02G0115700,OS02G0232400,OS02G0815500,OS03G0100040,OS03G0129300,OS03G0136900,OS03G0169100,OS03G0267300,OS03G0738400,OS04G0459500,OS04G0508200,OS04G0543900,OS05G0163700,OS05G0496200,OS06G0105400,OS06G0564700,OS06G0608700,OS06G0655100,OS06G0677400,OS06G0727200,OS07G0108300,OS07G0152900,OS07G0176900,OS07G0181000,OS08G0562…
KEGG	Biosynthesis of secondary metabolites	KEGG:01110	false	7.30373e-07	6.13646	1037	2186	102	38993	OS01G0314100,OS01G0591000,OS01G0622300,OS01G0760600,OS01G0851700,OS01G0866400,OS01G0874900,OS02G0115700,OS02G0143100,OS02G0232400,OS02G0274100,OS02G0436400,OS02G0465400,OS02G0559400,OS02G0635200,OS02G0744700,OS02G0815500,OS02G0817700,OS02G0817900,OS02G0831800,OS03G0100040,OS03G0136900,OS03G0141200,OS03G0169100,OS03G0195100,OS03G0197000,OS03G0267300,OS03G0279400,OS03G0291500,OS03G0299900,OS03G0337…
KEGG	Alanine, aspartate and glutamate metabolism	KEGG:00250	false	7.30373e-07	6.13646	41	2186	14	38993	OS01G0760600,OS03G0174500,OS03G0291500,OS03G0699300,OS03G0720300,OS04G0543900,OS04G0614500,OS04G0614600,OS04G0650700,OS07G0108300,OS08G0465800,OS09G0433900,OS10G0390500,OS12G0235800
KEGG	Biosynthesis of amino acids	KEGG:01230	false	1.11673e-06	5.95205	186	2186	31	38993	OS01G0760600,OS01G0874900,OS02G0232400,OS02G0436400,OS02G0831800,OS03G0100040,OS03G0136900,OS03G0169100,OS03G0195100,OS03G0279400,OS03G0291500,OS03G0299900,OS03G0738400,OS04G0508200,OS05G0455500,OS05G0496200,OS06G0175800,OS06G0564700,OS06G0608700,OS06G0655100,OS06G0709000,OS07G0108300,OS07G0176900,OS07G0181000,OS08G0135900,OS08G0559600,OS09G0433900,OS10G0390500,OS10G0405600,OS12G0235800,OS12G0409…
KEGG	Carbon fixation in photosynthetic organisms	KEGG:00710	false	1.21859e-05	4.91414	67	2186	16	38993	OS01G0188400,OS01G0208700,OS01G0760600,OS01G0866400,OS03G0129300,OS03G0169100,OS03G0267300,OS04G0459500,OS05G0496200,OS06G0608700,OS07G0108300,OS07G0176900,OS08G0562100,OS09G0433900,OS10G0390500,OS12G0632700
KEGG	Fatty acid metabolism	KEGG:01212	false	0.000132869	3.87658	55	2186	13	38993	OS02G0274100,OS02G0817700,OS04G0116600,OS05G0163700,OS05G0435700,OS07G0616200,OS08G0200100,OS09G0252100,OS10G0363300,OS11G0147000,OS11G0605500,OS12G0143900,OS12G0168700
KEGG	Photosynthesis	KEGG:00195	false	0.000274894	3.56083	51	2186	12	38993	OS01G0773700,OS01G0869800,OS01G0938100,OS03G0278900,OS03G0659200,OS03G0685000,OS06G0107700,OS07G0513000,OS07G0544800,OS08G0104600,OS08G0119800,OS12G0189400
KEGG	Peroxisome	KEGG:04146	false	0.000314135	3.50288	69	2186	14	38993	OS02G0115700,OS02G0817700,OS03G0265300,OS04G0354600,OS04G0508200,OS05G0163700,OS06G0727200,OS07G0152900,OS11G0137200,OS11G0147000,OS11G0605500,OS12G0127900,OS12G0143900,OS12G0168700
KEGG	beta-Alanine metabolism	KEGG:00410	false	0.000412177	3.38492	31	2186	9	38993	OS02G0736400,OS03G0720300,OS04G0623300,OS04G0671200,OS05G0163700,OS06G0677400,OS08G0465800,OS09G0440300,OS11G0605500
KEGG	2-Oxocarboxylic acid metabolism	KEGG:01210	false	0.000863732	3.06362	59	2186	12	38993	OS01G0314100,OS01G0760600,OS02G0232400,OS03G0136900,OS03G0279400,OS04G0508200,OS06G0105400,OS07G0108300,OS07G0170100,OS08G0559600,OS09G0433900,OS10G0390500
KEGG	Fatty acid degradation	KEGG:00071	false	0.000863732	3.06362	42	2186	10	38993	OS02G0274100,OS02G0815500,OS02G0817700,OS05G0163700,OS09G0252100,OS09G0440300,OS11G0147000,OS11G0605500,OS12G0143900,OS12G0168700
KEGG	Photosynthesis - antenna proteins	KEGG:00196	false	0.000863732	3.06362	15	2186	6	38993	OS01G0600900,OS03G0592500,OS04G0457000,OS07G0558400,OS07G0577600,OS09G0439500
KEGG	Valine, leucine and isoleucine degradation	KEGG:00280	false	0.000863732	3.06362	35	2186	9	38993	OS01G0314100,OS02G0817700,OS05G0125500,OS06G0677400,OS07G0170100,OS08G0544900,OS09G0252100,OS09G0440300,OS11G0137200
KEGG	Arginine biosynthesis	KEGG:00220	false	0.00153608	2.81358	23	2186	7	38993	OS01G0760600,OS03G0279400,OS04G0543900,OS07G0108300,OS09G0433900,OS10G0390500,OS12G0235800
KEGG	Butanoate metabolism	KEGG:00650	false	0.00194257	2.71162	24	2186	7	38993	OS03G0720300,OS04G0614500,OS04G0614600,OS08G0465800,OS08G0544900,OS09G0252100,OS11G0137200
KEGG	Arginine and proline metabolism	KEGG:00330	false	0.0021631	2.66492	40	2186	9	38993	OS01G0760600,OS04G0466600,OS04G0623300,OS04G0671200,OS05G0455500,OS06G0131300,OS09G0440300,OS10G0497800,OS10G0550900
KEGG	Plant hormone signal transduction	KEGG:04075	false	0.00220089	2.6574	198	2186	24	38993	OS01G0767900,OS01G0846300,OS01G0923700,OS02G0551100,OS02G0766700,OS02G0805100,OS02G0817600,OS03G0180900,OS03G0268600,OS03G0297600,OS03G0318600,OS03G0610900,OS03G0717700,OS05G0537400,OS05G0559400,OS05G0592800,OS07G0685700,OS07G0687700,OS09G0325700,OS09G0490200,OS09G0567400,OS10G0542800,OS12G0139400,OS12G0610200
KEGG	Biosynthesis of cofactors	KEGG:01240	false	0.00302347	2.51949	191	2186	23	38993	OS01G0622300,OS01G0874900,OS03G0111100,OS03G0174500,OS03G0249500,OS03G0337600,OS03G0699300,OS03G0738400,OS04G0497400,OS05G0435700,OS05G0517500,OS07G0576000,OS07G0616200,OS08G0118900,OS08G0481950,OS09G0338400,OS09G0446800,OS09G0504000,OS10G0100700,OS10G0503200,OS12G0409000,OS12G0446900,OS12G0528400
KEGG	Tryptophan metabolism	KEGG:00380	false	0.00313608	2.50361	43	2186	9	38993	OS01G0274100,OS02G0115700,OS04G0475600,OS05G0481000,OS06G0727200,OS08G0102000,OS08G0140300,OS09G0252100,OS09G0440300
KEGG	Glyoxylate and dicarboxylate metabolism	KEGG:00630	false	0.00313608	2.50361	61	2186	11	38993	OS01G0874900,OS02G0115700,OS02G0232400,OS03G0136900,OS03G0738400,OS06G0727200,OS07G0108300,OS07G0152900,OS09G0252100,OS12G0409000,OS12G0632700
KEGG	MAPK signaling pathway - plant	KEGG:04016	false	0.00389724	2.40924	115	2186	16	38993	OS01G0846300,OS02G0115700,OS02G0551100,OS02G0777400,OS03G0268600,OS03G0297600,OS03G0610900,OS03G0703400,OS03G0743500,OS05G0537400,OS05G0592800,OS06G0727200,OS07G0685700,OS09G0325700,OS09G0490200,OS12G0162500
KEGG	alpha-Linolenic acid metabolism	KEGG:00592	false	0.00668287	2.17504	39	2186	8	38993	OS02G0274100,OS02G0559400,OS02G0817700,OS03G0810900,OS05G0163700,OS06G0215500,OS09G0503100,OS11G0605500
KEGG	Propanoate metabolism	KEGG:00640	false	0.00702257	2.1535	23	2186	6	38993	OS01G0314100,OS05G0163700,OS06G0677400,OS07G0170100,OS10G0363300,OS11G0605500
KEGG	One carbon pool by folate	KEGG:00670	false	0.00709473	2.14906	16	2186	5	38993	OS01G0874900,OS03G0738400,OS09G0446800,OS12G0409000,OS12G0446900
KEGG	Glycine, serine and threonine metabolism	KEGG:00260	false	0.007978	2.09811	50	2186	9	38993	OS01G0874900,OS02G0831800,OS03G0738400,OS04G0555900,OS06G0655100,OS07G0108300,OS08G0135900,OS09G0440300,OS12G0409000
KEGG	Fatty acid biosynthesis	KEGG:00061	false	0.0112109	1.95036	34	2186	7	38993	OS05G0435700,OS07G0616200,OS08G0200100,OS10G0363300,OS11G0147000,OS12G0143900,OS12G0168700
KEGG	Aminoacyl-tRNA biosynthesis	KEGG:00970	false	0.0128847	1.88992	35	2186	7	38993	OS01G0743400,OS02G0538000,OS05G0150900,OS05G0558900,OS08G0295300,OS10G0182000,OS12G0533700
KEGG	Folate biosynthesis	KEGG:00790	false	0.0226674	1.6446	21	2186	5	38993	OS03G0111100,OS05G0517500,OS08G0481950,OS10G0503200,OS12G0446900
KEGG	Nucleotide metabolism	KEGG:01232	false	0.0248487	1.6047	60	2186	9	38993	OS02G0273000,OS03G0174500,OS03G0648900,OS03G0699300,OS04G0346800,OS06G0168600,OS08G0118900,OS08G0326600,OS12G0446900
KEGG	Biosynthesis of unsaturated fatty acids	KEGG:01040	false	0.0262492	1.58088	22	2186	5	38993	OS02G0817700,OS04G0116600,OS05G0163700,OS08G0200100,OS11G0605500
KEGG	Protein export	KEGG:03060	false	0.0416522	1.38036	44	2186	7	38993	OS01G0131800,OS01G0151200,OS01G0565900,OS01G0958100,OS03G0116000,OS04G0446300,OS11G0620000
KEGG	Motor proteins	KEGG:04814	false	0.0454366	1.34259	45	2186	7	38993	OS01G0964133,OS02G0645100,OS02G0775400,OS03G0587200,OS05G0438800,OS07G0105700,OS12G0547500
KEGG	Porphyrin metabolism	KEGG:00860	false	0.0454366	1.34259	35	2186	6	38993	OS01G0622300,OS03G0337600,OS03G0563300,OS06G0603000,OS09G0532000,OS10G0496900
KEGG	Pentose phosphate pathway	KEGG:00030	false	0.0484164	1.31501	46	2186	7	38993	OS01G0866400,OS03G0100040,OS03G0169100,OS03G0267300,OS06G0608700,OS07G0176900,OS10G0405600
