# Supplementary material for: Transcriptomic Landscape and Regulatory Pathways of Drought Response in Rice (Oryza sativa L.): A Meta-Analysis of Microarray and RNA-Seq Data
Source: Int J Mol Sci. 2026 Mar 31;27(7):3167. doi: 10.3390/ijms27073167 (PMC13074122; doi:10.3390/ijms27073167)
Supplement: Supplementary file 1 [file ijms-27-03167-s001.zip › Supplementary File S5.xlsx]

## Sheet: Title
Supplementary File S5. Pathway enrichment analysis results for Microarray seedling/shoot DEGs.
5a	PANTHER pathway enrichment analysis results for the seedling/shoot tissue DEGs.
5b	STRING pathway enrichment analysis results for the seedling/shoot tissue DEGs.

## Sheet: Sup. File 5a
Supplementary File 5a. PANTHER pathway enrichment analysis results for the seedling/shoot tissue DEGs.
Analysis Type:	PANTHER Overrepresentation Test (Released 20240226)
Annotation Version and Release Date:	GO Ontology database DOI: 10.5281/zenodo.10536401 Released 2024-01-17
Analyzed List:	Client Text Box Input (Oryza sativa)
Reference List:	Oryza sativa (all genes in database)
Test Type:	FISHER
Correction:	FDR
GO biological process complete	Oryza sativa - REFLIST (43659)	Client Text Box Input (2075)	Client Text Box Input (expected)	Client Text Box Input (over/under)	Client Text Box Input (fold Enrichment)	Client Text Box Input (raw P-value)	Client Text Box Input (FDR)
cellular process (GO:0009987)	10976	773	521.66	+	1.48	6.64e-36	2.9e-32
biological_process (GO:0008150)	16202	1041	770.04	+	1.35	2.3e-35	3.36e-32
Unclassified (UNCLASSIFIED)	27457	1034	1304.96	-	0.79	2.3e-35	5.03e-32
organonitrogen compound metabolic process (GO:1901564)	4115	355	195.58	+	1.82	3.12e-29	3.4e-26
cellular metabolic process (GO:0044237)	6816	507	323.95	+	1.57	1.3e-26	1.13e-23
metabolic process (GO:0008152)	9376	647	445.62	+	1.45	5.03e-26	3.66e-23
nitrogen compound metabolic process (GO:0006807)	5873	449	279.13	+	1.61	1.2e-25	7.51e-23
organic substance metabolic process (GO:0071704)	7803	553	370.86	+	1.49	2.98e-24	1.63e-21
primary metabolic process (GO:0044238)	7228	508	343.53	+	1.48	3.02e-21	1.46e-18
small molecule metabolic process (GO:0044281)	1324	143	62.93	+	2.27	5.66e-20	2.47e-17
organonitrogen compound biosynthetic process (GO:1901566)	1330	137	63.21	+	2.17	2.04e-17	8.13e-15
biosynthetic process (GO:0009058)	3701	282	175.9	+	1.6	1.58e-15	5.75e-13
organic substance biosynthetic process (GO:1901576)	3594	273	170.81	+	1.6	6.84e-15	2.3e-12
cellular biosynthetic process (GO:0044249)	3453	261	164.11	+	1.59	5.91e-14	1.84e-11
amino acid metabolic process (GO:0006520)	412	58	19.58	+	2.96	1.7e-13	4.95e-11
cellular nitrogen compound biosynthetic process (GO:0044271)	1275	122	60.6	+	2.01	2.43e-13	6.65e-11
protein metabolic process (GO:0019538)	3092	234	146.95	+	1.59	1.2e-12	3.08e-10
cellular nitrogen compound metabolic process (GO:0034641)	2917	223	138.64	+	1.61	1.52e-12	3.7e-10
carboxylic acid metabolic process (GO:0019752)	769	84	36.55	+	2.3	2e-12	4.6e-10
organic acid metabolic process (GO:0006082)	784	84	37.26	+	2.25	6.51e-12	1.36e-09
oxoacid metabolic process (GO:0043436)	783	84	37.21	+	2.26	6.32e-12	1.38e-09
alpha-amino acid metabolic process (GO:1901605)	281	42	13.36	+	3.14	5.3e-11	1.05e-08
amide metabolic process (GO:0043603)	801	82	38.07	+	2.15	8.53e-11	1.62e-08
photosynthesis (GO:0015979)	173	30	8.22	+	3.65	8e-10	1.46e-07
generation of precursor metabolites and energy (GO:0006091)	421	51	20.01	+	2.55	1.14e-09	2e-07
organic cyclic compound metabolic process (GO:1901360)	2744	199	130.42	+	1.53	2.49e-09	4.19e-07
proteinogenic amino acid metabolic process (GO:0170039)	203	32	9.65	+	3.32	2.63e-09	4.25e-07
L-amino acid metabolic process (GO:0170033)	215	33	10.22	+	3.23	2.98e-09	4.65e-07
heterocycle metabolic process (GO:0046483)	2476	182	117.68	+	1.55	4.52e-09	6.82e-07
macromolecule metabolic process (GO:0043170)	5255	336	249.76	+	1.35	1.08e-08	1.57e-06
amide biosynthetic process (GO:0043604)	652	66	30.99	+	2.13	1.31e-08	1.85e-06
cellular aromatic compound metabolic process (GO:0006725)	2640	187	125.47	+	1.49	4.98e-08	6.81e-06
organophosphate metabolic process (GO:0019637)	579	59	27.52	+	2.14	5.64e-08	7.47e-06
nucleobase-containing small molecule metabolic process (GO:0055086)	409	46	19.44	+	2.37	1.15e-07	1.48e-05
catabolic process (GO:0009056)	1461	115	69.44	+	1.66	1.26e-07	1.53e-05
peptide metabolic process (GO:0006518)	696	66	33.08	+	2	1.23e-07	1.54e-05
response to cold (GO:0009409)	89	18	4.23	+	4.26	1.71e-07	2.02e-05
ribonucleoprotein complex biogenesis (GO:0022613)	406	45	19.3	+	2.33	2e-07	2.3e-05
response to temperature stimulus (GO:0009266)	189	27	8.98	+	3.01	3.49e-07	3.81e-05
phosphate-containing compound metabolic process (GO:0006796)	1993	145	94.72	+	1.53	3.62e-07	3.85e-05
photosynthesis, light harvesting (GO:0009765)	22	9	1.05	+	8.61	3.44e-07	3.86e-05
organonitrogen compound catabolic process (GO:1901565)	731	67	34.74	+	1.93	3.95e-07	3.93e-05
organic substance catabolic process (GO:1901575)	1263	101	60.03	+	1.68	3.95e-07	4.01e-05
cellular catabolic process (GO:0044248)	675	63	32.08	+	1.96	3.89e-07	4.05e-05
phosphorus metabolic process (GO:0006793)	2028	147	96.39	+	1.53	4.42e-07	4.29e-05
nucleotide metabolic process (GO:0009117)	324	38	15.4	+	2.47	4.6e-07	4.37e-05
nucleoside phosphate metabolic process (GO:0006753)	340	39	16.16	+	2.41	4.7e-07	4.37e-05
small molecule catabolic process (GO:0044282)	183	26	8.7	+	2.99	6.35e-07	5.78e-05
translation (GO:0006412)	570	55	27.09	+	2.03	7.97e-07	7.11e-05
peptide biosynthetic process (GO:0043043)	584	56	27.76	+	2.02	1.04e-06	9.12e-05
cellular component biogenesis (GO:0044085)	967	81	45.96	+	1.76	1.14e-06	9.81e-05
organelle organization (GO:0006996)	940	79	44.68	+	1.77	1.21e-06	0.000102
carboxylic acid catabolic process (GO:0046395)	136	21	6.46	+	3.25	1.9e-06	0.000154
ribosome biogenesis (GO:0042254)	320	36	15.21	+	2.37	1.93e-06	0.000154
organic acid catabolic process (GO:0016054)	136	21	6.46	+	3.25	1.9e-06	0.000157
carbohydrate derivative metabolic process (GO:1901135)	588	55	27.95	+	1.97	2.06e-06	0.00016
purine-containing compound metabolic process (GO:0072521)	284	33	13.5	+	2.44	3.26e-06	0.00025
porphyrin-containing compound metabolic process (GO:0006778)	51	12	2.42	+	4.95	3.62e-06	0.000273
pigment metabolic process (GO:0042440)	70	14	3.33	+	4.21	4.52e-06	0.000324
response to stimulus (GO:0050896)	3751	238	178.28	+	1.34	4.51e-06	0.000329
small molecule biosynthetic process (GO:0044283)	556	52	26.43	+	1.97	4.46e-06	0.000331
heterocycle biosynthetic process (GO:0018130)	694	61	32.98	+	1.85	5.26e-06	0.000371
response to chemical (GO:0042221)	1218	94	57.89	+	1.62	5.62e-06	0.00039
glutamine family amino acid metabolic process (GO:0009064)	72	14	3.42	+	4.09	6.4e-06	0.000437
gene expression (GO:0010467)	1884	133	89.54	+	1.49	6.67e-06	0.000449
tetrapyrrole metabolic process (GO:0033013)	54	12	2.57	+	4.68	6.86e-06	0.000454
organic cyclic compound biosynthetic process (GO:1901362)	880	72	41.82	+	1.72	9e-06	0.000578
cellular component assembly (GO:0022607)	566	52	26.9	+	1.93	8.88e-06	0.000579
macromolecule biosynthetic process (GO:0009059)	2307	156	109.65	+	1.42	9.14e-06	0.000579
response to abiotic stimulus (GO:0009628)	569	52	27.04	+	1.92	9.37e-06	0.000585
photosynthesis, light reaction (GO:0019684)	75	14	3.56	+	3.93	1.05e-05	0.000637
alpha-amino acid catabolic process (GO:1901606)	75	14	3.56	+	3.93	1.05e-05	0.000646
organophosphate biosynthetic process (GO:0090407)	346	36	16.44	+	2.19	1.13e-05	0.000675
folic acid-containing compound metabolic process (GO:0006760)	25	8	1.19	+	6.73	1.34e-05	0.000793
purine nucleotide metabolic process (GO:0006163)	269	30	12.78	+	2.35	1.67e-05	0.00097
protein dephosphorylation (GO:0006470)	99	16	4.71	+	3.4	1.72e-05	0.000987
amino acid catabolic process (GO:0009063)	79	14	3.75	+	3.73	1.95e-05	0.00111
protein-containing complex assembly (GO:0065003)	394	39	18.73	+	2.08	2.11e-05	0.00118
pteridine-containing compound metabolic process (GO:0042558)	27	8	1.28	+	6.23	2.53e-05	0.0014
protein-RNA complex assembly (GO:0022618)	137	19	6.51	+	2.92	2.77e-05	0.00151
response to abscisic acid (GO:0009737)	138	19	6.56	+	2.9	3.07e-05	0.00166
localization (GO:0051179)	2465	162	117.16	+	1.38	3.26e-05	0.00174
photosynthesis, light harvesting in photosystem I (GO:0009768)	15	6	0.71	+	8.42	3.95e-05	0.00208
response to water deprivation (GO:0009414)	65	12	3.09	+	3.88	4.97e-05	0.00258
response to alcohol (GO:0097305)	143	19	6.8	+	2.8	5.05e-05	0.0026
protein-RNA complex organization (GO:0071826)	144	19	6.84	+	2.78	5.56e-05	0.00283
establishment of localization (GO:0051234)	2393	156	113.73	+	1.37	6.09e-05	0.00306
carboxylic acid biosynthetic process (GO:0046394)	416	39	19.77	+	1.97	6.31e-05	0.0031
organic acid biosynthetic process (GO:0016053)	416	39	19.77	+	1.97	6.31e-05	0.00314
response to water (GO:0009415)	67	12	3.18	+	3.77	6.77e-05	0.00329
organelle assembly (GO:0070925)	147	19	6.99	+	2.72	7.38e-05	0.00355
nucleobase-containing compound metabolic process (GO:0006139)	2239	147	106.41	+	1.38	8.22e-05	0.0039
alpha-amino acid biosynthetic process (GO:1901607)	161	20	7.65	+	2.61	8.49e-05	0.00399
chlorophyll metabolic process (GO:0015994)	40	9	1.9	+	4.73	8.71e-05	0.00401
tetrapyrrole biosynthetic process (GO:0033014)	40	9	1.9	+	4.73	8.71e-05	0.00405
monocarboxylic acid metabolic process (GO:0032787)	363	35	17.25	+	2.03	9e-05	0.00406
response to acid chemical (GO:0001101)	69	12	3.28	+	3.66	9.12e-05	0.00407
cellular response to stimulus (GO:0051716)	1800	122	85.55	+	1.43	8.99e-05	0.00409
rRNA processing (GO:0006364)	225	25	10.69	+	2.34	9.44e-05	0.00412
rRNA metabolic process (GO:0016072)	240	26	11.41	+	2.28	9.4e-05	0.00415
response to oxygen-containing compound (GO:1901700)	438	40	20.82	+	1.92	9.72e-05	0.00421
cellular component organization or biogenesis (GO:0071840)	2176	143	103.42	+	1.38	0.000101	0.00433
nucleoside monophosphate metabolic process (GO:0009123)	70	12	3.33	+	3.61	0.000105	0.00447
ncRNA metabolic process (GO:0034660)	470	42	22.34	+	1.88	0.000109	0.00458
dicarboxylic acid metabolic process (GO:0043648)	81	13	3.85	+	3.38	0.000111	0.00462
L-amino acid catabolic process (GO:0170035)	51	10	2.42	+	4.13	0.000123	0.00503
proteinogenic amino acid catabolic process (GO:0170040)	51	10	2.42	+	4.13	0.000123	0.00508
nucleotide biosynthetic process (GO:0009165)	167	20	7.94	+	2.52	0.000141	0.00571
regulation of generation of precursor metabolites and energy (GO:0043467)	12	5	0.57	+	8.77	0.000144	0.00573
tRNA aminoacylation for protein translation (GO:0006418)	62	11	2.95	+	3.73	0.000147	0.00575
response to organic substance (GO:0010033)	730	58	34.7	+	1.67	0.000147	0.00577
regulation of photosynthesis, light reaction (GO:0042548)	12	5	0.57	+	8.77	0.000144	0.00579
biological regulation (GO:0065007)	4112	246	195.43	+	1.26	0.000158	0.0061
response to inorganic substance (GO:0010035)	169	20	8.03	+	2.49	0.000166	0.00636
ribosome assembly (GO:0042255)	53	10	2.52	+	3.97	0.000172	0.00655
nucleoside phosphate biosynthetic process (GO:1901293)	170	20	8.08	+	2.48	0.00018	0.00677
plant organ senescence (GO:0090693)	35	8	1.66	+	4.81	0.000191	0.00708
leaf senescence (GO:0010150)	35	8	1.66	+	4.81	0.000191	0.00714
cell redox homeostasis (GO:0045454)	27	7	1.28	+	5.45	0.000208	0.00763
non-membrane-bounded organelle assembly (GO:0140694)	110	15	5.23	+	2.87	0.000226	0.00822
tRNA aminoacylation (GO:0043039)	65	11	3.09	+	3.56	0.000228	0.00823
cellular modified amino acid metabolic process (GO:0006575)	135	17	6.42	+	2.65	0.000237	0.00851
amino acid activation (GO:0043038)	66	11	3.14	+	3.51	0.000262	0.0093
chlorophyll biosynthetic process (GO:0015995)	28	7	1.33	+	5.26	0.000266	0.00937
L-amino acid biosynthetic process (GO:0170034)	124	16	5.89	+	2.71	0.00027	0.00938
proteinogenic amino acid biosynthetic process (GO:0170038)	124	16	5.89	+	2.71	0.00027	0.00945
porphyrin-containing compound biosynthetic process (GO:0006779)	37	8	1.76	+	4.55	0.000288	0.00991
transmembrane transport (GO:0055085)	1376	95	65.4	+	1.45	0.000298	0.0102
alanine metabolic process (GO:0006522)	8	4	0.38	+	10.52	0.000305	0.0103
melatonin metabolic process (GO:0030186)	8	4	0.38	+	10.52	0.000305	0.0103
response to hormone (GO:0009725)	605	49	28.75	+	1.7	0.000328	0.0109
glutamine family amino acid catabolic process (GO:0009065)	14	5	0.67	+	7.51	0.000337	0.0112
response to endogenous stimulus (GO:0009719)	610	49	28.99	+	1.69	0.000361	0.0119
pigment biosynthetic process (GO:0046148)	58	10	2.76	+	3.63	0.000372	0.0121
ribose phosphate metabolic process (GO:0019693)	247	25	11.74	+	2.13	0.000411	0.0133
tetrahydrofolylpolyglutamate metabolic process (GO:0046900)	4	3	0.19	+	15.78	0.000414	0.0133
aromatic compound biosynthetic process (GO:0019438)	777	59	36.93	+	1.6	0.00045	0.0143
cell wall organization or biogenesis (GO:0071554)	479	8	22.77	-	0.35	0.00049	0.0155
carbohydrate derivative biosynthetic process (GO:1901137)	368	33	17.49	+	1.89	0.000493	0.0155
one-carbon metabolic process (GO:0006730)	31	7	1.47	+	4.75	0.000521	0.0163
monoatomic cation transmembrane transport (GO:0098655)	324	30	15.4	+	1.95	0.000538	0.0167
ribosomal small subunit assembly (GO:0000028)	23	6	1.09	+	5.49	0.000574	0.0175
regulation of photosynthesis (GO:0010109)	23	6	1.09	+	5.49	0.000574	0.0177
ribosomal large subunit biogenesis (GO:0042273)	84	12	3.99	+	3.01	0.000607	0.0184
monoatomic cation transport (GO:0006812)	356	32	16.92	+	1.89	0.000614	0.0185
response to lipid (GO:0033993)	267	26	12.69	+	2.05	0.000691	0.0207
amino acid biosynthetic process (GO:0008652)	187	20	8.89	+	2.25	0.000738	0.0219
protein modification process (GO:0036211)	1537	102	73.05	+	1.4	0.00076	0.0225
fatty acid metabolic process (GO:0006631)	203	21	9.65	+	2.18	0.000773	0.0227
transport (GO:0006810)	2302	144	109.41	+	1.32	0.000872	0.0254
regulation of cellular process (GO:0050794)	3603	213	171.24	+	1.24	0.000917	0.0265
heme metabolic process (GO:0042168)	17	5	0.81	+	6.19	0.000924	0.0266
leaf development (GO:0048366)	65	10	3.09	+	3.24	0.000944	0.027
lipid metabolic process (GO:0006629)	919	66	43.68	+	1.51	0.00095	0.027
monoatomic ion transmembrane transport (GO:0034220)	411	35	19.53	+	1.79	0.000968	0.0273
glycine biosynthetic process from serine (GO:0019264)	5	3	0.24	+	12.62	0.000997	0.0279
organic cyclic compound catabolic process (GO:1901361)	306	28	14.54	+	1.93	0.00101	0.0281
cellular lipid metabolic process (GO:0044255)	652	50	30.99	+	1.61	0.00107	0.0297
regulation of biological process (GO:0050789)	3849	225	182.93	+	1.23	0.00113	0.0311
tetrahydrofolate interconversion (GO:0035999)	11	4	0.52	+	7.65	0.00128	0.035
heterocycle catabolic process (GO:0046700)	248	24	11.79	+	2.04	0.00132	0.0359
cellular component organization (GO:0016043)	1892	120	89.92	+	1.33	0.00133	0.036
response to extracellular stimulus (GO:0009991)	68	10	3.23	+	3.09	0.00135	0.0361
cellular nitrogen compound catabolic process (GO:0044270)	250	24	11.88	+	2.02	0.00138	0.0367
multicellular organismal process (GO:0032501)	724	54	34.41	+	1.57	0.00141	0.0374
cellular response to chemical stimulus (GO:0070887)	726	54	34.5	+	1.56	0.00143	0.0375
protein folding (GO:0006457)	226	22	10.74	+	2.05	0.00143	0.0376
aromatic compound catabolic process (GO:0019439)	301	27	14.31	+	1.89	0.00156	0.0407
tetrahydrofolate metabolic process (GO:0046653)	19	5	0.9	+	5.54	0.0016	0.0412
glutamate metabolic process (GO:0006536)	19	5	0.9	+	5.54	0.0016	0.0415
shoot system development (GO:0048367)	282	26	13.4	+	1.94	0.00165	0.0423
multicellular organism development (GO:0007275)	665	50	31.61	+	1.58	0.00166	0.0423
DNA replication (GO:0006260)	120	14	5.7	+	2.45	0.00172	0.0432
protein maturation (GO:0051604)	304	27	14.45	+	1.87	0.00173	0.0432
negative regulation of biological process (GO:0048519)	555	43	26.38	+	1.63	0.00175	0.0432
system development (GO:0048731)	520	41	24.71	+	1.66	0.00171	0.0433
response to light intensity (GO:0009642)	28	6	1.33	+	4.51	0.00175	0.0434
non-proteinogenic amino acid metabolic process (GO:0170041)	48	8	2.28	+	3.51	0.00177	0.0435
spermidine metabolic process (GO:0008216)	12	4	0.57	+	7.01	0.00185	0.0445
porphyrin-containing compound catabolic process (GO:0006787)	12	4	0.57	+	7.01	0.00185	0.0447
tetrapyrrole catabolic process (GO:0033015)	12	4	0.57	+	7.01	0.00185	0.045
regulation of salicylic acid mediated signaling pathway (GO:2000031)	12	4	0.57	+	7.01	0.00185	0.0452
5-phosphoribose 1-diphosphate metabolic process (GO:0046391)	6	3	0.29	+	10.52	0.00192	0.0455
5-phosphoribose 1-diphosphate biosynthetic process (GO:0006015)	6	3	0.29	+	10.52	0.00192	0.0457
regulation of peroxisome size (GO:0044375)	6	3	0.29	+	10.52	0.00192	0.046
aspartate family amino acid metabolic process (GO:0009066)	60	9	2.85	+	3.16	0.00201	0.0472
dephosphorylation (GO:0016311)	160	17	7.6	+	2.24	0.00207	0.0484
L-serine metabolic process (GO:0006563)	29	6	1.38	+	4.35	0.00212	0.0487
polyamine metabolic process (GO:0006595)	29	6	1.38	+	4.35	0.00212	0.0489
fatty acid oxidation (GO:0019395)	29	6	1.38	+	4.35	0.00212	0.0492
Analysis Type:	PANTHER Overrepresentation Test (Released 20240226)
Annotation Version and Release Date:	GO Ontology database DOI: 10.5281/zenodo.10536401 Released 2024-01-17
Analyzed List:	Client Text Box Input (Oryza sativa)
Reference List:	Oryza sativa (all genes in database)
Test Type:	FISHER
Correction:	FDR
GO molecular function complete	Oryza sativa - REFLIST (43659)	Client Text Box Input (2075)	Client Text Box Input (expected)	Client Text Box Input (over/under)	Client Text Box Input (fold Enrichment)	Client Text Box Input (raw P-value)	Client Text Box Input (FDR)
5'-nucleotidase activity (GO:0008253)	5	3	0.24	+	12.62	0.000997	0.0491
uniporter activity (GO:0015292)	5	3	0.24	+	12.62	0.000997	0.0482
glycine hydroxymethyltransferase activity (GO:0004372)	5	3	0.24	+	12.62	0.000997	0.0473
adenylate kinase activity (GO:0004017)	10	4	0.48	+	8.42	0.000848	0.0453
chlorophyll binding (GO:0016168)	22	6	1.05	+	5.74	0.000442	0.0276
vitamin B6 binding (GO:0070279)	100	21	4.75	+	4.42	8.17e-09	2.62e-06
pyridoxal phosphate binding (GO:0030170)	100	21	4.75	+	4.42	8.17e-09	2.32e-06
ligase activity, forming carbon-oxygen bonds (GO:0016875)	62	11	2.95	+	3.73	0.000147	0.013
aminoacyl-tRNA ligase activity (GO:0004812)	62	11	2.95	+	3.73	0.000147	0.0126
ligase activity, forming carbon-nitrogen bonds (GO:0016879)	70	12	3.33	+	3.61	0.000105	0.01
cis-trans isomerase activity (GO:0016859)	71	11	3.37	+	3.26	0.000502	0.0306
peptidyl-prolyl cis-trans isomerase activity (GO:0003755)	65	10	3.09	+	3.24	0.000944	0.0484
vitamin binding (GO:0019842)	151	23	7.18	+	3.2	8.04e-07	0.000147
ligase activity (GO:0016874)	245	35	11.64	+	3.01	6.9e-09	2.53e-06
protein serine/threonine phosphatase activity (GO:0004722)	127	18	6.04	+	2.98	3.32e-05	0.00386
myosin phosphatase activity (GO:0017018)	127	18	6.04	+	2.98	3.32e-05	0.00369
carboxy-lyase activity (GO:0016831)	89	12	4.23	+	2.84	0.00103	0.0478
metal cluster binding (GO:0051540)	144	18	6.84	+	2.63	0.000173	0.0131
iron-sulfur cluster binding (GO:0051536)	144	18	6.84	+	2.63	0.000173	0.0127
translation regulator activity (GO:0045182)	128	16	6.08	+	2.63	0.000389	0.0249
translation regulator activity, nucleic acid binding (GO:0090079)	123	15	5.85	+	2.57	0.000757	0.0422
translation factor activity, RNA binding (GO:0008135)	123	15	5.85	+	2.57	0.000757	0.0413
magnesium ion binding (GO:0000287)	150	18	7.13	+	2.52	0.00029	0.0201
phosphoprotein phosphatase activity (GO:0004721)	171	20	8.13	+	2.46	0.000195	0.0139
isomerase activity (GO:0016853)	255	27	12.12	+	2.23	0.000147	0.0122
phosphatase activity (GO:0016791)	343	36	16.3	+	2.21	9.56e-06	0.00136
monoatomic cation transmembrane transporter activity (GO:0008324)	317	31	15.07	+	2.06	0.000158	0.0126
phosphoric ester hydrolase activity (GO:0042578)	400	37	19.01	+	1.95	0.000126	0.0115
monoatomic ion transmembrane transporter activity (GO:0015075)	391	36	18.58	+	1.94	0.000172	0.0134
inorganic cation transmembrane transporter activity (GO:0022890)	305	28	14.5	+	1.93	0.000982	0.0493
hydrolase activity, acting on ester bonds (GO:0016788)	1053	74	50.05	+	1.48	0.00092	0.0481
protein binding (GO:0005515)	1859	130	88.35	+	1.47	1.28e-05	0.00172
transmembrane transporter activity (GO:0022857)	1312	90	62.36	+	1.44	0.000582	0.0347
transporter activity (GO:0005215)	1354	92	64.35	+	1.43	0.000706	0.0411
heterocyclic compound binding (GO:1901363)	3779	253	179.61	+	1.41	2.42e-08	6.2e-06
hydrolase activity (GO:0016787)	3339	223	158.69	+	1.41	2.23e-07	4.75e-05
purine ribonucleoside triphosphate binding (GO:0035639)	2850	190	135.45	+	1.4	2.53e-06	0.000433
anion binding (GO:0043168)	3795	248	180.37	+	1.37	2.42e-07	4.77e-05
catalytic activity (GO:0003824)	10095	651	479.79	+	1.36	1e-18	8.54e-16
ATP binding (GO:0005524)	2621	169	124.57	+	1.36	5.5e-05	0.00563
nucleotide binding (GO:0000166)	3631	231	172.57	+	1.34	4.84e-06	0.000775
nucleoside phosphate binding (GO:1901265)	3631	231	172.57	+	1.34	4.84e-06	0.00073
small molecule binding (GO:0036094)	7183	454	341.39	+	1.33	5.01e-11	2.57e-08
catalytic activity, acting on a protein (GO:0140096)	3151	198	149.76	+	1.32	5.17e-05	0.00552
ion binding (GO:0043167)	7031	439	334.17	+	1.31	5.82e-10	2.49e-07
binding (GO:0005488)	11619	725	552.22	+	1.31	1.19e-17	7.65e-15
metal ion binding (GO:0046872)	3646	227	173.29	+	1.31	2.72e-05	0.00348
molecular_function (GO:0003674)	17857	1110	848.7	+	1.31	2.41e-32	3.09e-29
cation binding (GO:0043169)	3668	228	174.33	+	1.31	2.86e-05	0.00349
purine nucleotide binding (GO:0017076)	3407	210	161.93	+	1.3	9.46e-05	0.00932
carbohydrate derivative binding (GO:0097367)	3329	202	158.22	+	1.28	0.000362	0.0238
ribonucleotide binding (GO:0032553)	3297	200	156.7	+	1.28	0.000345	0.0232
purine ribonucleotide binding (GO:0032555)	3259	196	154.89	+	1.27	0.000708	0.0403
organic cyclic compound binding (GO:0097159)	7986	474	379.55	+	1.25	9.67e-08	2.25e-05
Unclassified (UNCLASSIFIED)	25802	965	1226.3	-	0.79	2.41e-32	6.18e-29
Analysis Type:	PANTHER Overrepresentation Test (Released 20240226)
Annotation Version and Release Date:	GO Ontology database DOI: 10.5281/zenodo.10536401 Released 2024-01-17
Analyzed List:	Client Text Box Input (Oryza sativa)
Reference List:	Oryza sativa (all genes in database)
Test Type:	FISHER
Correction:	FDR
GO cellular component complete	Oryza sativa - REFLIST (43659)	Client Text Box Input (2075)	Client Text Box Input (expected)	Client Text Box Input (over/under)	Client Text Box Input (fold Enrichment)	Client Text Box Input (raw P-value)	Client Text Box Input (FDR)
chloroplast thylakoid membrane protein complex (GO:0098807)	5	3	0.24	+	12.62	0.000997	0.0189
ribose phosphate diphosphokinase complex (GO:0002189)	6	3	0.29	+	10.52	0.00192	0.0349
calcium channel complex (GO:0034704)	7	3	0.33	+	9.02	0.00325	0.0522
cation channel complex (GO:0034703)	7	3	0.33	+	9.02	0.00325	0.0512
uniplex complex (GO:1990246)	7	3	0.33	+	9.02	0.00325	0.0503
U4 snRNP (GO:0005687)	7	3	0.33	+	9.02	0.00325	0.0494
photosystem I (GO:0009522)	32	9	1.52	+	5.92	1.26e-05	0.000307
preribosome, large subunit precursor (GO:0030687)	22	6	1.05	+	5.74	0.000442	0.00856
spliceosomal tri-snRNP complex (GO:0097526)	30	8	1.43	+	5.61	5.87e-05	0.00132
photosystem II (GO:0009523)	68	14	3.23	+	4.33	3.15e-06	8.95e-05
photosystem (GO:0009521)	85	17	4.04	+	4.21	4.43e-07	1.35e-05
chloroplast thylakoid (GO:0009534)	186	32	8.84	+	3.62	2.73e-10	1.45e-08
plastid thylakoid (GO:0031976)	186	32	8.84	+	3.62	2.73e-10	1.37e-08
chloroplast thylakoid membrane (GO:0009535)	166	28	7.89	+	3.55	5.49e-09	2.34e-07
plastid thylakoid membrane (GO:0055035)	166	28	7.89	+	3.55	5.49e-09	2.23e-07
thylakoid (GO:0009579)	236	39	11.22	+	3.48	1.15e-11	6.55e-10
photosynthetic membrane (GO:0034357)	208	33	9.89	+	3.34	1.26e-09	5.97e-08
microbody (GO:0042579)	102	16	4.85	+	3.3	2.52e-05	0.000596
peroxisome (GO:0005777)	102	16	4.85	+	3.3	2.52e-05	0.00058
spliceosomal snRNP complex (GO:0097525)	52	8	2.47	+	3.24	0.00299	0.0509
small nuclear ribonucleoprotein complex (GO:0030532)	52	8	2.47	+	3.24	0.00299	0.0499
thylakoid membrane (GO:0042651)	192	29	9.13	+	3.18	3.79e-08	1.29e-06
cytosolic small ribosomal subunit (GO:0022627)	64	9	3.04	+	2.96	0.00316	0.0517
transmembrane transporter complex (GO:1902495)	74	10	3.52	+	2.84	0.00258	0.0457
endosome membrane (GO:0010008)	74	10	3.52	+	2.84	0.00258	0.0448
chloroplast stroma (GO:0009570)	127	17	6.04	+	2.82	0.000112	0.00245
organelle outer membrane (GO:0031968)	251	33	11.93	+	2.77	1.38e-07	4.53e-06
outer membrane (GO:0019867)	252	33	11.98	+	2.76	1.52e-07	4.79e-06
plastid membrane (GO:0042170)	306	40	14.54	+	2.75	8.1e-09	2.88e-07
plastid stroma (GO:0009532)	133	17	6.32	+	2.69	0.000198	0.00402
plastid envelope (GO:0009526)	354	44	16.82	+	2.62	7.07e-09	2.62e-07
chloroplast (GO:0009507)	1016	117	48.29	+	2.42	1.38e-18	1.07e-16
plastid (GO:0009536)	1089	125	51.76	+	2.42	1.01e-19	8.57e-18
cytoskeleton (GO:0005856)	300	30	14.26	+	2.1	0.000168	0.00357
mitochondrion (GO:0005739)	842	80	40.02	+	2	5.82e-09	2.25e-07
cytosol (GO:0005829)	913	86	43.39	+	1.98	2.13e-09	9.56e-08
membrane protein complex (GO:0098796)	552	51	26.24	+	1.94	7.07e-06	0.000177
intracellular non-membrane-bounded organelle (GO:0043232)	1580	143	75.09	+	1.9	1.61e-13	1.14e-11
non-membrane-bounded organelle (GO:0043228)	1580	143	75.09	+	1.9	1.61e-13	1.06e-11
envelope (GO:0031975)	702	62	33.36	+	1.86	3.83e-06	0.000105
organelle envelope (GO:0031967)	702	62	33.36	+	1.86	3.83e-06	0.000102
endoplasmic reticulum (GO:0005783)	719	57	34.17	+	1.67	0.000184	0.00383
cytoplasm (GO:0005737)	6442	499	306.17	+	1.63	2.31e-30	3.94e-28
bounding membrane of organelle (GO:0098588)	887	67	42.16	+	1.59	0.000223	0.00443
ribonucleoprotein complex (GO:1990904)	715	53	33.98	+	1.56	0.00179	0.0332
organelle membrane (GO:0031090)	1575	115	74.86	+	1.54	5.5e-06	0.000142
organelle (GO:0043226)	8840	622	420.14	+	1.48	4.06e-27	5.77e-25
intracellular organelle (GO:0043229)	8820	620	419.19	+	1.48	6.79e-27	8.26e-25
intracellular anatomical structure (GO:0005622)	10370	728	492.86	+	1.48	9.45e-33	2.01e-30
membrane-bounded organelle (GO:0043227)	8078	553	383.93	+	1.44	9.23e-21	9.83e-19
intracellular membrane-bounded organelle (GO:0043231)	8057	550	382.93	+	1.44	1.98e-20	1.87e-18
protein-containing complex (GO:0032991)	2699	182	128.28	+	1.42	1.78e-06	5.22e-05
cellular anatomical entity (GO:0110165)	17066	1093	811.1	+	1.35	1.21e-37	1.03e-34
cellular_component (GO:0005575)	17198	1098	817.38	+	1.34	3.61e-37	1.02e-34
membrane (GO:0016020)	8571	541	407.36	+	1.33	2.91e-13	1.77e-11
Unclassified (UNCLASSIFIED)	26461	977	1257.62	-	0.78	3.61e-37	1.54e-34
Analysis Type:	PANTHER Overrepresentation Test (Released 20240226)
Annotation Version and Release Date:	PANTHER version 18.0 Released 2023-08-01
Analyzed List:	Client Text Box Input (Oryza sativa)
Reference List:	Oryza sativa (all genes in database)
Test Type:	FISHER
Correction:	FDR
PANTHER Pathways	Oryza sativa - REFLIST (43659)	Client Text Box Input (2075)	Client Text Box Input (expected)	Client Text Box Input (over/under)	Client Text Box Input (fold Enrichment)	Client Text Box Input (raw P-value)	Client Text Box Input (FDR)
De novo purine biosynthesis (P02738)	34	9	1.62	+	5.57	2.16e-05	0.00169
Unclassified (UNCLASSIFIED)	42868	2000	2037.41	-	0.98	1.64e-08	2.55e-06

## Sheet: Sup. File 5b
Supplementary File 5b. STRING pathway enrichment analysis results for the seedling/shoot tissue DEGs.
Biological Process results
#term ID	term description	observed gene count	background gene count	strength	false discovery rate	matching proteins in your network (IDs)	matching proteins in your network (labels)
GO:0009987	Cellular process	1133	18600	0.12	9.35e-32	39947.A0A0N7KCM1,39947.A0A0N7KF71,39947.A0A0N7KFF5,39947.A0A0N7KFQ6,39947.A0A0N7KFT2,39947.A0A0N7KGJ6,39947.A0A0N7KGJ7,39947.A0A0N7KGL3,39947.A0A0N7KI30,39947.A0A0N7KJ37,39947.A0A0N7KJZ6,39947.A0A0N7KM00,39947.A0A0N7KMU6,39947.A0A0N7KNK9,39947.A0A0N7KP03,39947.A0A0N7KQE2,39947.A0A0N7KRE8,39947.A0A0N7KRS2,39947.A0A0N7KS24,39947.A0A0P0UX97,39947.A0A0P0UZ40,39947.A0A0P0V1B4,39947.A0A0P0V2V1,39947.A0…	Os01g0233900,Os02g0324700,Os02g0537400,Os02g0628800,Os02g0655200,Os03g0138000,Os03g0139100,Os03g0152100,Os03g0758000,Os04g0439100,Os04g0692700,Os06g0310200,Os07g0115500,Os07g0534300,Os07g0661500,Os09g0135100,Os10g0136900,Os10g0411100,Os10g0511800,Os01g0120300,Os01g0172000,Os01g0263600,Os01g0363600,Os01g0577600,Os01g0592900,Os01g0619900,Os01g0695700,Os01g0700900,Os01g0701400,Os01g0732100,Os01g0741…
GO:0044237	Cellular metabolic process	675	10669	0.14	6.99e-17	39947.A0A0N7KCM1,39947.A0A0N7KF71,39947.A0A0N7KFQ6,39947.A0A0N7KGJ7,39947.A0A0N7KGL3,39947.A0A0N7KI30,39947.A0A0N7KJZ6,39947.A0A0N7KMU6,39947.A0A0N7KRE8,39947.A0A0N7KS24,39947.A0A0P0UX97,39947.A0A0P0UZ40,39947.A0A0P0V1B4,39947.A0A0P0V2V1,39947.A0A0P0V4D1,39947.A0A0P0V4R0,39947.A0A0P0V708,39947.A0A0P0V748,39947.A0A0P0V7T1,39947.A0A0P0V818,39947.A0A0P0V9Q4,39947.A0A0P0VAD6,39947.A0A0P0VD41,39947.A0…	Os01g0233900,Os02g0324700,Os02g0628800,Os03g0139100,Os03g0152100,Os03g0758000,Os04g0692700,Os07g0115500,Os10g0136900,Os10g0511800,Os01g0120300,Os01g0172000,Os01g0263600,Os01g0363600,Os01g0577600,Os01g0592900,Os01g0700900,Os01g0701400,Os01g0732100,Os01g0741200,Os01g0819400,Os01g0846450,Os01g0960900,Os02g0103500,Os02g0161900,Os02g0541300,Os02g0651400,Os02g0665500,Os02g0724600,Os03g0193700,Os03g0320…
GO:0008152	Metabolic process	843	14111	0.12	1.58e-16	39947.A0A0N7KCC1,39947.A0A0N7KCM1,39947.A0A0N7KE27,39947.A0A0N7KF71,39947.A0A0N7KFQ6,39947.A0A0N7KGJ7,39947.A0A0N7KGL3,39947.A0A0N7KI30,39947.A0A0N7KJZ6,39947.A0A0N7KMR2,39947.A0A0N7KMU6,39947.A0A0N7KRE8,39947.A0A0N7KS21,39947.A0A0N7KS24,39947.A0A0N7KUB2,39947.A0A0P0UX97,39947.A0A0P0UZ40,39947.A0A0P0V1B4,39947.A0A0P0V2V1,39947.A0A0P0V4D1,39947.A0A0P0V4R0,39947.A0A0P0V5R8,39947.A0A0P0V708,39947.A0…	Os01g0149300,Os01g0233900,Os01g0851100,Os02g0324700,Os02g0628800,Os03g0139100,Os03g0152100,Os03g0758000,Os04g0692700,Os06g0718800,Os07g0115500,Os10g0136900,Os10g0509200,Os10g0511800,Os12g0597200,Os01g0120300,Os01g0172000,Os01g0263600,Os01g0363600,Os01g0577600,Os01g0592900,Os01g0642100,Os01g0700900,Os01g0701400,Os01g0732100,Os01g0741200,Os01g0819400,Os01g0844500,Os01g0846450,Os01g0960900,Os02g0103…
GO:0044281	Small molecule metabolic process	178	1860	0.32	1.27e-15	39947.A0A0N7KE27,39947.A0A0P0UX97,39947.A0A0P0V2V1,39947.A0A0P0VD41,39947.A0A0P0VK09,39947.A0A0P0VMS1,39947.A0A0P0W4Z8,39947.A0A0P0W8Z0,39947.A0A0P0WCY3,39947.A0A0P0WDS4,39947.A0A0P0WP33,39947.A0A0P0WW75,39947.A0A0P0WXQ5,39947.A0A0P0WZL3,39947.A0A0P0X762,39947.A0A0P0XUE2,39947.A0A0P0XUE4,39947.A0A0P0Y1M2,39947.A0A0P0Y4U5,39947.A3A197,39947.A3ABE0,39947.A3AD51,39947.B7EBJ6,39947.B7EWK0,39947.B7F5B…	Os01g0851100,Os01g0120300,Os01g0363600,Os01g0960900,Os02g0541300,Os02g0651400,Os03g0805500,Os04g0346800,Os04g0543500,Os04g0574800,Os05g0496200,Os06g0345200,Os06g0536800,Os06g0655100,Os07g0543700,Os10g0403700,Os10g0390500,Os11g0440200,Os11g0600900,Os01g0934600,Os02g0750100,Os03g0100040,Os08g0130400,Os01g0101200,Os04g0116800,Os04g0466600,Os04g0340100,Os04g0636300,Os05g0455500,Os03g0267300,Os01g0760…
GO:0071704	Organic substance metabolic process	750	12761	0.11	3.28e-12	39947.A0A0N7KCM1,39947.A0A0N7KE27,39947.A0A0N7KF71,39947.A0A0N7KFQ6,39947.A0A0N7KGJ7,39947.A0A0N7KGL3,39947.A0A0N7KI30,39947.A0A0N7KJZ6,39947.A0A0N7KMR2,39947.A0A0N7KMU6,39947.A0A0N7KRE8,39947.A0A0N7KS24,39947.A0A0N7KUB2,39947.A0A0P0UX97,39947.A0A0P0UZ40,39947.A0A0P0V1B4,39947.A0A0P0V2V1,39947.A0A0P0V4D1,39947.A0A0P0V4R0,39947.A0A0P0V5R8,39947.A0A0P0V708,39947.A0A0P0V748,39947.A0A0P0V818,39947.A0…	Os01g0233900,Os01g0851100,Os02g0324700,Os02g0628800,Os03g0139100,Os03g0152100,Os03g0758000,Os04g0692700,Os06g0718800,Os07g0115500,Os10g0136900,Os10g0511800,Os12g0597200,Os01g0120300,Os01g0172000,Os01g0263600,Os01g0363600,Os01g0577600,Os01g0592900,Os01g0642100,Os01g0700900,Os01g0701400,Os01g0741200,Os01g0819400,Os01g0844500,Os01g0846450,Os01g0960900,Os02g0103500,Os02g0161900,Os02g0160250,Os02g0541…
GO:1901566	Organonitrogen compound biosynthetic process	151	1699	0.29	1.08e-10	39947.A0A0N7KGJ7,39947.A0A0N7KMU6,39947.A0A0P0UX97,39947.A0A0P0UZ40,39947.A0A0P0V2V1,39947.A0A0P0VDM6,39947.A0A0P0W4J3,39947.A0A0P0WCQ3,39947.A0A0P0WDS4,39947.A0A0P0WMI0,39947.A0A0P0WMP1,39947.A0A0P0WQT3,39947.A0A0P0WXQ5,39947.A0A0P0WZF6,39947.A0A0P0WZL3,39947.A0A0P0X666,39947.A0A0P0XAP5,39947.A0A0P0XU17,39947.A3ABE0,39947.A3AD51,39947.B7E6Z9,39947.B7EWK0,39947.B7FA89,39947.B9FEH9,39947.C7J0Y1,39…	Os03g0139100,Os07g0115500,Os01g0120300,Os01g0172000,Os01g0363600,Os02g0103500,Os03g0806400,Os04g0517400,Os04g0574800,Os05g0414100,Os05g0427200,Os05g0555800,Os06g0536800,Os06g0631300,Os06g0655100,Os07g0493033,Os08g0103400,Os10g0411700,Os02g0750100,Os03g0100040,Os09g0482740,Os01g0101200,Os04g0466600,Os04g0340100,Os04g0661600,Os04g0636300,Os12g0528400,Os05g0455500,Os03g0234200,Os01g0679700,Os06g0134…
GO:0006807	Nitrogen compound metabolic process	577	9496	0.12	1.12e-10	39947.A0A0N7KCM1,39947.A0A0N7KFQ6,39947.A0A0N7KGJ7,39947.A0A0N7KGL3,39947.A0A0N7KI30,39947.A0A0N7KJZ6,39947.A0A0N7KMR2,39947.A0A0N7KMU6,39947.A0A0N7KRE8,39947.A0A0N7KS24,39947.A0A0N7KUB2,39947.A0A0P0UX97,39947.A0A0P0UZ40,39947.A0A0P0V1B4,39947.A0A0P0V2V1,39947.A0A0P0V4D1,39947.A0A0P0V4R0,39947.A0A0P0V5R8,39947.A0A0P0V818,39947.A0A0P0V9Q4,39947.A0A0P0VAB8,39947.A0A0P0VAD6,39947.A0A0P0VD41,39947.A0…	Os01g0233900,Os02g0628800,Os03g0139100,Os03g0152100,Os03g0758000,Os04g0692700,Os06g0718800,Os07g0115500,Os10g0136900,Os10g0511800,Os12g0597200,Os01g0120300,Os01g0172000,Os01g0263600,Os01g0363600,Os01g0577600,Os01g0592900,Os01g0642100,Os01g0741200,Os01g0819400,Os01g0844500,Os01g0846450,Os01g0960900,Os02g0103500,Os02g0161900,Os02g0160250,Os02g0541300,Os02g0651400,Os02g0665500,Os02g0687500,Os02g0724…
GO:1901564	Organonitrogen compound metabolic process	449	7010	0.15	1.12e-10	39947.A0A0N7KCM1,39947.A0A0N7KFQ6,39947.A0A0N7KGJ7,39947.A0A0N7KI30,39947.A0A0N7KMR2,39947.A0A0N7KMU6,39947.A0A0N7KUB2,39947.A0A0P0UX97,39947.A0A0P0UZ40,39947.A0A0P0V2V1,39947.A0A0P0V4D1,39947.A0A0P0V5R8,39947.A0A0P0V818,39947.A0A0P0V9Q4,39947.A0A0P0VAB8,39947.A0A0P0VDM6,39947.A0A0P0VF30,39947.A0A0P0VFC3,39947.A0A0P0VMV4,39947.A0A0P0VN40,39947.A0A0P0VQK4,39947.A0A0P0VU37,39947.A0A0P0VWT6,39947.A0…	Os01g0233900,Os02g0628800,Os03g0139100,Os03g0758000,Os06g0718800,Os07g0115500,Os12g0597200,Os01g0120300,Os01g0172000,Os01g0363600,Os01g0577600,Os01g0642100,Os01g0741200,Os01g0819400,Os01g0844500,Os02g0103500,Os02g0161900,Os02g0160250,Os02g0665500,Os02g0687500,Os02g0787500,Os03g0193700,Os03g0320800,Os03g0710100,Os03g0806400,Os04g0346800,Os04g0517400,Os04g0543500,Os04g0574800,Os05g0126300,Os05g0305…
GO:0044238	Primary metabolic process	680	11585	0.11	1.37e-10	39947.A0A0N7KCM1,39947.A0A0N7KE27,39947.A0A0N7KF71,39947.A0A0N7KFQ6,39947.A0A0N7KGJ7,39947.A0A0N7KGL3,39947.A0A0N7KI30,39947.A0A0N7KJZ6,39947.A0A0N7KMR2,39947.A0A0N7KMU6,39947.A0A0N7KRE8,39947.A0A0N7KS24,39947.A0A0N7KUB2,39947.A0A0P0UX97,39947.A0A0P0UZ40,39947.A0A0P0V1B4,39947.A0A0P0V2V1,39947.A0A0P0V4D1,39947.A0A0P0V4R0,39947.A0A0P0V5R8,39947.A0A0P0V708,39947.A0A0P0V748,39947.A0A0P0V818,39947.A0…	Os01g0233900,Os01g0851100,Os02g0324700,Os02g0628800,Os03g0139100,Os03g0152100,Os03g0758000,Os04g0692700,Os06g0718800,Os07g0115500,Os10g0136900,Os10g0511800,Os12g0597200,Os01g0120300,Os01g0172000,Os01g0263600,Os01g0363600,Os01g0577600,Os01g0592900,Os01g0642100,Os01g0700900,Os01g0701400,Os01g0741200,Os01g0819400,Os01g0844500,Os01g0846450,Os02g0103500,Os02g0161900,Os02g0160250,Os02g0651400,Os02g0665…
GO:1901576	Organic substance biosynthetic process	261	3593	0.2	3.00e-10	39947.A0A0N7KGJ7,39947.A0A0N7KMU6,39947.A0A0P0UX97,39947.A0A0P0UZ40,39947.A0A0P0V2V1,39947.A0A0P0V708,39947.A0A0P0V748,39947.A0A0P0VDM6,39947.A0A0P0VMS1,39947.A0A0P0VXZ8,39947.A0A0P0W4J3,39947.A0A0P0W5J3,39947.A0A0P0WCQ3,39947.A0A0P0WDS4,39947.A0A0P0WL78,39947.A0A0P0WMI0,39947.A0A0P0WMP1,39947.A0A0P0WP33,39947.A0A0P0WQT3,39947.A0A0P0WUT7,39947.A0A0P0WXQ5,39947.A0A0P0WZF6,39947.A0A0P0WZL3,39947.A0…	Os03g0139100,Os07g0115500,Os01g0120300,Os01g0172000,Os01g0363600,Os01g0700900,Os01g0701400,Os02g0103500,Os02g0651400,Os03g0377500,Os03g0806400,Os03g0847800,Os04g0517400,Os04g0574800,Os05g0358700,Os05g0414100,Os05g0427200,Os05g0496200,Os05g0555800,Os06g0259000,Os06g0536800,Os06g0631300,Os06g0655100,Os07g0493033,Os08g0103400,Os08g0224800,Os09g0438400,Os10g0411700,Os10g0556200,Os11g0600900,Os02g0750…
GO:0009058	Biosynthetic process	271	3786	0.19	4.21e-10	39947.A0A0N7KGJ7,39947.A0A0N7KMU6,39947.A0A0N7KS21,39947.A0A0P0UX97,39947.A0A0P0UZ40,39947.A0A0P0V2V1,39947.A0A0P0V708,39947.A0A0P0V748,39947.A0A0P0VDM6,39947.A0A0P0VMS1,39947.A0A0P0VXZ8,39947.A0A0P0W4J3,39947.A0A0P0W5J3,39947.A0A0P0WCQ3,39947.A0A0P0WDS4,39947.A0A0P0WL78,39947.A0A0P0WMI0,39947.A0A0P0WMP1,39947.A0A0P0WP33,39947.A0A0P0WQT3,39947.A0A0P0WUT7,39947.A0A0P0WW75,39947.A0A0P0WXQ5,39947.A0…	Os03g0139100,Os07g0115500,Os10g0509200,Os01g0120300,Os01g0172000,Os01g0363600,Os01g0700900,Os01g0701400,Os02g0103500,Os02g0651400,Os03g0377500,Os03g0806400,Os03g0847800,Os04g0517400,Os04g0574800,Os05g0358700,Os05g0414100,Os05g0427200,Os05g0496200,Os05g0555800,Os06g0259000,Os06g0345200,Os06g0536800,Os06g0631300,Os06g0655100,Os07g0493033,Os08g0103400,Os08g0224800,Os09g0438400,Os09g0482720,Os10g0411…
GO:0034641	Cellular nitrogen compound metabolic process	286	4108	0.18	1.55e-09	39947.A0A0N7KCM1,39947.A0A0N7KFQ6,39947.A0A0N7KGJ7,39947.A0A0N7KGL3,39947.A0A0N7KJZ6,39947.A0A0N7KMU6,39947.A0A0N7KRE8,39947.A0A0N7KS24,39947.A0A0P0UX97,39947.A0A0P0V1B4,39947.A0A0P0V2V1,39947.A0A0P0V4R0,39947.A0A0P0VAD6,39947.A0A0P0VDM6,39947.A0A0P0VMS1,39947.A0A0P0VP26,39947.A0A0P0W2I1,39947.A0A0P0W4J3,39947.A0A0P0W4V1,39947.A0A0P0W5J3,39947.A0A0P0W8Z0,39947.A0A0P0WCQ3,39947.A0A0P0WJ92,39947.A0…	Os01g0233900,Os02g0628800,Os03g0139100,Os03g0152100,Os04g0692700,Os07g0115500,Os10g0136900,Os10g0511800,Os01g0120300,Os01g0263600,Os01g0363600,Os01g0592900,Os01g0846450,Os02g0103500,Os02g0651400,Os02g0724600,Os03g0710100,Os03g0806400,Os03g0824300,Os03g0847800,Os04g0346800,Os04g0517400,Os05g0210500,Os05g0414100,Os05g0496200,Os05g0555800,Os06g0251000,Os06g0536800,Os06g0644600,Os06g0631300,Os06g0698…
GO:0019752	Carboxylic acid metabolic process	105	1085	0.33	3.42e-09	39947.A0A0P0UX97,39947.A0A0P0VK09,39947.A0A0P0W4Z8,39947.A0A0P0WDS4,39947.A0A0P0WP33,39947.A0A0P0WW75,39947.A0A0P0WZL3,39947.A0A0P0XUE4,39947.A3A197,39947.B7EBJ6,39947.B7EWK0,39947.B7F5B4,39947.B7FA89,39947.B9FEH9,39947.C7J138,39947.O04226,39947.P37833,39947.P42863,39947.P43279,39947.P93422,39947.Q0D4U5,39947.Q0DEH8,39947.Q0DLR8,39947.Q0E0C6,39947.Q0INV6,39947.Q0J0M2,39947.Q0J5E5,39947.Q0JBV4,399…	Os01g0120300,Os02g0541300,Os03g0805500,Os04g0574800,Os05g0496200,Os06g0345200,Os06g0655100,Os10g0390500,Os01g0934600,Os08g0130400,Os01g0101200,Os04g0116800,Os04g0466600,Os04g0340100,Os04g0636300,Os05g0455500,Os01g0760600,Os06g0256500,Os01g0188400,Os05g0150900,Os07g0603600,Os06g0151900,Os03g0850400,Os02g0559400,Os12g0287300,Os09g0505300,Os08g0440900,Os04g0508200,Os01g0888500,Os01g0505400,Os10g0182…
GO:0006082	Organic acid metabolic process	111	1179	0.31	3.79e-09	39947.A0A0P0UX97,39947.A0A0P0VD41,39947.A0A0P0VK09,39947.A0A0P0W4Z8,39947.A0A0P0WCY3,39947.A0A0P0WDS4,39947.A0A0P0WP33,39947.A0A0P0WW75,39947.A0A0P0WZL3,39947.A0A0P0XUE4,39947.A3A197,39947.B7EBJ6,39947.B7EWK0,39947.B7F5B4,39947.B7FA89,39947.B9FEH9,39947.C7J138,39947.O04226,39947.P37833,39947.P42863,39947.P43279,39947.P93422,39947.P93771,39947.Q0D4U5,39947.Q0DBF4,39947.Q0DEH8,39947.Q0DLR8,39947.Q0…	Os01g0120300,Os01g0960900,Os02g0541300,Os03g0805500,Os04g0543500,Os04g0574800,Os05g0496200,Os06g0345200,Os06g0655100,Os10g0390500,Os01g0934600,Os08g0130400,Os01g0101200,Os04g0116800,Os04g0466600,Os04g0340100,Os04g0636300,Os05g0455500,Os01g0760600,Os06g0256500,Os01g0188400,Os05g0150900,Os03g0856700,Os07g0603600,Os06g0569500,Os06g0151900,Os03g0850400,Os02g0559400,Os12g0287300,Os09g0505300,Os08g0440…
GO:0043436	Oxoacid metabolic process	107	1130	0.32	6.13e-09	39947.A0A0P0UX97,39947.A0A0P0VD41,39947.A0A0P0VK09,39947.A0A0P0W4Z8,39947.A0A0P0WCY3,39947.A0A0P0WDS4,39947.A0A0P0WP33,39947.A0A0P0WW75,39947.A0A0P0WZL3,39947.A0A0P0XUE4,39947.A3A197,39947.B7EBJ6,39947.B7EWK0,39947.B7F5B4,39947.B7FA89,39947.B9FEH9,39947.C7J138,39947.O04226,39947.P37833,39947.P42863,39947.P43279,39947.P93422,39947.Q0D4U5,39947.Q0DEH8,39947.Q0DLR8,39947.Q0E0C6,39947.Q0INV6,39947.Q0…	Os01g0120300,Os01g0960900,Os02g0541300,Os03g0805500,Os04g0543500,Os04g0574800,Os05g0496200,Os06g0345200,Os06g0655100,Os10g0390500,Os01g0934600,Os08g0130400,Os01g0101200,Os04g0116800,Os04g0466600,Os04g0340100,Os04g0636300,Os05g0455500,Os01g0760600,Os06g0256500,Os01g0188400,Os05g0150900,Os07g0603600,Os06g0151900,Os03g0850400,Os02g0559400,Os12g0287300,Os09g0505300,Os08g0440900,Os04g0508200,Os01g0888…
GO:0043603	Cellular amide metabolic process	95	974	0.33	1.86e-08	39947.A0A0N7KGJ7,39947.A0A0N7KMU6,39947.A0A0P0UX97,39947.A0A0P0VDM6,39947.A0A0P0W4J3,39947.A0A0P0WCQ3,39947.A0A0P0WMI0,39947.A0A0P0WQT3,39947.A0A0P0WZF6,39947.A0A0P0X666,39947.A0A0P0XU17,39947.A0A0P0XUU0,39947.A0A0P0XX30,39947.B7E6Z9,39947.C7JA70,39947.P0CH34,39947.P0DKK1,39947.P35686,39947.P40978,39947.P48600,39947.P48642,39947.P49027,39947.P62125,39947.P93422,39947.Q0D5Z2,39947.Q0DJU1,39947.Q0I…	Os03g0139100,Os07g0115500,Os01g0120300,Os02g0103500,Os03g0806400,Os04g0517400,Os05g0414100,Os05g0555800,Os06g0631300,Os07g0493033,Os10g0411700,Os10g0415300,Os10g0530500,Os09g0482740,Os12g0528400,Os03g0234200,Os01g0679700,Os06g0134000,Os03g0424800,Os10g0467600,Os02g0813500,Os01g0686800,Os03g0781500,Os05g0150900,Os07g0523500,Os05g0227700,Os11g0620000,Os08g0398700,Os04g0613500,Os04g0538100,Os01g0353…
GO:0009737	Response to abscisic acid	47	326	0.5	2.50e-08	39947.A0A0P0V5R8,39947.A0A0P0V818,39947.A0A0P0XNI1,39947.A0A0P0XZV4,39947.A1A696,39947.A3CDU4,39947.B7E4J4,39947.B9FCM4,39947.C7J745,39947.P46520,39947.Q0D9C4,39947.Q0DKW8,39947.Q0E4K1,39947.Q0J6D0,39947.Q0JCE5,39947.Q0JLP9,39947.Q10MS2,39947.Q10PW9,39947.Q10R85,39947.Q10RG4,39947.Q2R1K3,39947.Q2R4Z4,39947.Q2R4Z5,39947.Q53RB5,39947.Q5Z7T2,39947.Q65X77,39947.Q65XJ0,39947.Q69P84,39947.Q6ESR4,39947.…	Os01g0642100,Os01g0741200,Os09g0434200,Os11g0177400,Os01g0923700,Os11g0683600,Os05g0382600,Os04g0626400,Os09g0491852,Os05g0349800,Os06g0727200,Os05g0138300,Os02g0115700,Os08g0333000,Os04g0476100,Os01g0583100,Os03g0297600,Os03g0218400,Os03g0168300,Os03g0160100,Os11g0602300,Os11g0454300,Os11g0454200,Os03g0701200,Os06g0714200,Os05g0494600,Os05g0104900,Os09g0440300,Os02g0669100,Os02g0294600,Os05g0592…
GO:0044271	Cellular nitrogen compound biosynthetic process	135	1619	0.26	4.04e-08	39947.A0A0N7KGJ7,39947.A0A0N7KMU6,39947.A0A0P0UX97,39947.A0A0P0V2V1,39947.A0A0P0VDM6,39947.A0A0P0VMS1,39947.A0A0P0W4J3,39947.A0A0P0W5J3,39947.A0A0P0WCQ3,39947.A0A0P0WMI0,39947.A0A0P0WQT3,39947.A0A0P0WXQ5,39947.A0A0P0WZF6,39947.A0A0P0X666,39947.A0A0P0XU17,39947.A0A0P0XX67,39947.A0A0P0Y4U5,39947.A3ABE0,39947.A3AD51,39947.B7E6Z9,39947.B7FA89,39947.B9FEH9,39947.C7JA70,39947.P0CH34,39947.P0DKK1,39947.…	Os03g0139100,Os07g0115500,Os01g0120300,Os01g0363600,Os02g0103500,Os02g0651400,Os03g0806400,Os03g0847800,Os04g0517400,Os05g0414100,Os05g0555800,Os06g0536800,Os06g0631300,Os07g0493033,Os10g0411700,Os10g0556200,Os11g0600900,Os02g0750100,Os03g0100040,Os09g0482740,Os04g0466600,Os04g0340100,Os12g0528400,Os03g0234200,Os01g0679700,Os06g0134000,Os03g0424800,Os10g0467600,Os01g0686800,Os03g0781500,Os05g0150…
GO:0097305	Response to alcohol	53	408	0.45	4.56e-08	39947.A0A0P0V5R8,39947.A0A0P0V818,39947.A0A0P0XNI1,39947.A0A0P0XZV4,39947.A1A696,39947.A3CDU4,39947.B7E4J4,39947.B9FCM4,39947.B9G176,39947.C7J745,39947.P46520,39947.Q0D9C4,39947.Q0DCB5,39947.Q0DKW8,39947.Q0E4K1,39947.Q0J6D0,39947.Q0JCE5,39947.Q0JL26,39947.Q0JLP9,39947.Q10KT8,39947.Q10MS2,39947.Q10PW9,39947.Q10R85,39947.Q10RG4,39947.Q2R1K3,39947.Q2R4Z4,39947.Q2R4Z5,39947.Q53RB5,39947.Q5Z7T2,39947.…	Os01g0642100,Os01g0741200,Os09g0434200,Os11g0177400,Os01g0923700,Os11g0683600,Os05g0382600,Os04g0626400,Os08g0451200,Os09g0491852,Os05g0349800,Os06g0727200,Os06g0355500,Os05g0138300,Os02g0115700,Os08g0333000,Os04g0476100,Os01g0628900,Os01g0583100,Os03g0370600,Os03g0297600,Os03g0218400,Os03g0168300,Os03g0160100,Os11g0602300,Os11g0454300,Os11g0454200,Os03g0701200,Os06g0714200,Os05g0494600,Os05g0104…
GO:0044249	Cellular biosynthetic process	242	3472	0.18	4.92e-08	39947.A0A0N7KGJ7,39947.A0A0N7KMU6,39947.A0A0P0UX97,39947.A0A0P0UZ40,39947.A0A0P0V2V1,39947.A0A0P0V708,39947.A0A0P0V748,39947.A0A0P0VDM6,39947.A0A0P0VMS1,39947.A0A0P0VXZ8,39947.A0A0P0W4J3,39947.A0A0P0W5J3,39947.A0A0P0WCQ3,39947.A0A0P0WDS4,39947.A0A0P0WL78,39947.A0A0P0WMI0,39947.A0A0P0WMP1,39947.A0A0P0WQT3,39947.A0A0P0WUT7,39947.A0A0P0WXQ5,39947.A0A0P0WZF6,39947.A0A0P0WZL3,39947.A0A0P0X666,39947.A0…	Os03g0139100,Os07g0115500,Os01g0120300,Os01g0172000,Os01g0363600,Os01g0700900,Os01g0701400,Os02g0103500,Os02g0651400,Os03g0377500,Os03g0806400,Os03g0847800,Os04g0517400,Os04g0574800,Os05g0358700,Os05g0414100,Os05g0427200,Os05g0555800,Os06g0259000,Os06g0536800,Os06g0631300,Os06g0655100,Os07g0493033,Os08g0103400,Os08g0224800,Os09g0438400,Os10g0411700,Os10g0556200,Os11g0600900,Os01g0274100,Os02g0750…
GO:0006520	Cellular amino acid metabolic process	57	477	0.42	1.49e-07	39947.A0A0P0UX97,39947.A0A0P0WDS4,39947.A0A0P0WW75,39947.A0A0P0WZL3,39947.A0A0P0XUE4,39947.B7EWK0,39947.B7FA89,39947.C7J138,39947.O04226,39947.P37833,39947.P93422,39947.Q0DLR8,39947.Q0INV6,39947.Q0JH25,39947.Q10A14,39947.Q10D68,39947.Q10MQ2,39947.Q10MX3,39947.Q10N79,39947.Q2QPD4,39947.Q2QT32,39947.Q2QVC1,39947.Q2RAU5,39947.Q33E23,39947.Q5JKV2,39947.Q5Z6A9,39947.Q5Z856,39947.Q5Z9H3,39947.Q5ZC52,39…	Os01g0120300,Os04g0574800,Os06g0345200,Os06g0655100,Os10g0390500,Os01g0101200,Os04g0466600,Os04g0636300,Os05g0455500,Os01g0760600,Os05g0150900,Os03g0850400,Os12g0287300,Os01g0888500,Os10g0182000,Os03g0738400,Os03g0299900,Os03g0291500,Os03g0279400,Os12g0533700,Os12g0409000,Os12g0235800,Os11g0137200,Os04g0543900,Os01g0743400,Os06g0564700,Os06g0699700,Os06g0709000,Os01g0138800,Os06g0677400,Os02g0436…
GO:0043604	Amide biosynthetic process	73	760	0.32	3.83e-06	39947.A0A0N7KGJ7,39947.A0A0N7KMU6,39947.A0A0P0UX97,39947.A0A0P0VDM6,39947.A0A0P0W4J3,39947.A0A0P0WCQ3,39947.A0A0P0WMI0,39947.A0A0P0WQT3,39947.A0A0P0WZF6,39947.A0A0P0X666,39947.A0A0P0XU17,39947.B7E6Z9,39947.C7JA70,39947.P0CH34,39947.P0DKK1,39947.P35686,39947.P40978,39947.P48600,39947.P49027,39947.P62125,39947.P93422,39947.Q0D5Z2,39947.Q0DJU1,39947.Q0JA68,39947.Q0JBE3,39947.Q10A14,39947.Q10MX3,3994…	Os03g0139100,Os07g0115500,Os01g0120300,Os02g0103500,Os03g0806400,Os04g0517400,Os05g0414100,Os05g0555800,Os06g0631300,Os07g0493033,Os10g0411700,Os09g0482740,Os12g0528400,Os03g0234200,Os01g0679700,Os06g0134000,Os03g0424800,Os10g0467600,Os01g0686800,Os03g0781500,Os05g0150900,Os07g0523500,Os05g0227700,Os04g0613500,Os04g0538100,Os10g0182000,Os03g0291500,Os03g0205000,Os03g0137600,Os12g0533700,Os12g0235…
GO:0019637	Organophosphate metabolic process	73	769	0.32	5.66e-06	39947.A0A0P0V2V1,39947.A0A0P0W8Z0,39947.A0A0P0WCQ3,39947.A0A0P0WL78,39947.A0A0P0WP33,39947.A0A0P0WUT7,39947.A0A0P0WXQ5,39947.A0A0P0X762,39947.A0A0P0XD69,39947.A0A0P0XM67,39947.A0A0P0Y1M2,39947.A3ABE0,39947.A3AD51,39947.C7J0Y1,39947.O64422,39947.P42863,39947.Q08480,39947.Q0D4Q6,39947.Q0DEH8,39947.Q0DEU8,39947.Q0DY59,39947.Q0IYP2,39947.Q0J6P7,39947.Q0JH25,39947.Q0JHF8,39947.Q0JL18,39947.Q10AN1,3994…	Os01g0363600,Os04g0346800,Os04g0517400,Os05g0358700,Os05g0496200,Os06g0259000,Os06g0536800,Os07g0543700,Os08g0224800,Os09g0438400,Os11g0440200,Os02g0750100,Os03g0100040,Os04g0661600,Os03g0267300,Os06g0256500,Os11g0312400,Os07g0613000,Os06g0151900,Os06g0133800,Os02g0713900,Os10g0184300,Os08g0288200,Os01g0888500,Os01g0866400,Os01g0631400,Os03g0846900,Os03g0273800,Os03g0174500,Os12g0446900,Os12g0233…
GO:0015979	Photosynthesis	42	338	0.43	8.16e-06	39947.A0A0P0VXD4,39947.A0A0P0WH08,39947.A0A0P0WP33,39947.A0A0P0Y4R2,39947.A3ABE0,39947.B7EEM6,39947.O64422,39947.P12331,39947.P41344,39947.Q0D5P8,39947.Q0DEU8,39947.Q0E032,39947.Q0JG75,39947.Q10HD0,39947.Q10K62,39947.Q10P76,39947.Q2QWN3,39947.Q2R123,39947.Q53RM0,39947.Q5QNA5,39947.Q5VQK9,39947.Q5ZBY9,39947.Q69LC0,39947.Q69P91,39947.Q69SM9,39947.Q69XJ4,39947.Q6ASR0,39947.Q6Z2U3,39947.Q6Z3F9,39947.…	Os03g0343900,Os05g0110800,Os05g0496200,Os11g0638700,Os02g0750100,Os07g0567400,Os03g0267300,Os01g0600900,Os06g0107700,Os07g0544800,Os06g0133800,Os02g0581100,Os01g0938100,Os03g0592500,Os03g0395000,Os03g0244000,Os12g0189400,Os11g0621400,Os03g0563300,Os01g0208700,Os01g0798500,Os01g0773700,Os07g0171100,Os09g0439500,Os06g0352900,Os06g0603000,Os05g0147500,Os02g0744000,Os08g0553800,Os07g0558400,Os08g0512…
GO:1901605	Alpha-amino acid metabolic process	42	341	0.43	9.78e-06	39947.A0A0P0WDS4,39947.A0A0P0WW75,39947.A0A0P0WZL3,39947.A0A0P0XUE4,39947.B7EWK0,39947.B7FA89,39947.C7J138,39947.O04226,39947.P37833,39947.Q0DLR8,39947.Q0INV6,39947.Q0JH25,39947.Q10D68,39947.Q10MQ2,39947.Q10MX3,39947.Q10N79,39947.Q2QT32,39947.Q2QVC1,39947.Q2RAU5,39947.Q33E23,39947.Q5Z6A9,39947.Q5Z856,39947.Q5Z9H3,39947.Q5ZC52,39947.Q653U8,39947.Q67W29,39947.Q69PH8,39947.Q69UU3,39947.Q6ASV4,39947.…	Os04g0574800,Os06g0345200,Os06g0655100,Os10g0390500,Os01g0101200,Os04g0466600,Os04g0636300,Os05g0455500,Os01g0760600,Os03g0850400,Os12g0287300,Os01g0888500,Os03g0738400,Os03g0299900,Os03g0291500,Os03g0279400,Os12g0409000,Os12g0235800,Os11g0137200,Os04g0543900,Os06g0564700,Os06g0699700,Os06g0709000,Os01g0138800,Os06g0677400,Os02g0436400,Os09g0433900,Os07g0108300,Os03g0720300,Os02g0167100,Os08g0465…
GO:0033993	Response to lipid	68	709	0.32	1.04e-05	39947.A0A0P0V5R8,39947.A0A0P0V818,39947.A0A0P0XNI1,39947.A0A0P0XZV4,39947.A1A696,39947.A3CDU4,39947.B7E4J4,39947.B9F267,39947.B9FCM4,39947.B9G176,39947.C7J745,39947.C7JA70,39947.G9LZD7,39947.P0C291,39947.P46520,39947.Q0D9C4,39947.Q0DCB5,39947.Q0DKW8,39947.Q0E4K1,39947.Q0J6D0,39947.Q0JCE5,39947.Q0JL26,39947.Q0JLP9,39947.Q10KT8,39947.Q10MS2,39947.Q10PW9,39947.Q10QG1,39947.Q10R85,39947.Q10RG4,39947.…	Os01g0642100,Os01g0741200,Os09g0434200,Os11g0177400,Os01g0923700,Os11g0683600,Os05g0382600,Os02g0122400,Os04g0626400,Os08g0451200,Os09g0491852,Os12g0528400,Os04g0576900,Os05g0563900,Os05g0349800,Os06g0727200,Os06g0355500,Os05g0138300,Os02g0115700,Os08g0333000,Os04g0476100,Os01g0628900,Os01g0583100,Os03g0370600,Os03g0297600,Os03g0218400,Os03g0197800,Os03g0168300,Os03g0160100,Os12g0104300,Os11g0602…
GO:0006518	Peptide metabolic process	76	850	0.29	2.36e-05	39947.A0A0N7KGJ7,39947.A0A0N7KMU6,39947.A0A0P0UX97,39947.A0A0P0VDM6,39947.A0A0P0W4J3,39947.A0A0P0WMI0,39947.A0A0P0WQT3,39947.A0A0P0WZF6,39947.A0A0P0X666,39947.A0A0P0XU17,39947.A0A0P0XUU0,39947.A0A0P0XX30,39947.B7E6Z9,39947.C7JA70,39947.P0CH34,39947.P0DKK1,39947.P35686,39947.P40978,39947.P48600,39947.P48642,39947.P49027,39947.P62125,39947.P93422,39947.Q0D5Z2,39947.Q0DJU1,39947.Q0IRL1,39947.Q0J5V5,…	Os03g0139100,Os07g0115500,Os01g0120300,Os02g0103500,Os03g0806400,Os05g0414100,Os05g0555800,Os06g0631300,Os07g0493033,Os10g0411700,Os10g0415300,Os10g0530500,Os09g0482740,Os12g0528400,Os03g0234200,Os01g0679700,Os06g0134000,Os03g0424800,Os10g0467600,Os02g0813500,Os01g0686800,Os03g0781500,Os05g0150900,Os07g0523500,Os05g0227700,Os11g0620000,Os08g0398700,Os04g0613500,Os04g0538100,Os01g0353400,Os10g0182…
GO:0044283	Small molecule biosynthetic process	69	746	0.31	2.70e-05	39947.A0A0P0V2V1,39947.A0A0P0WDS4,39947.A0A0P0WP33,39947.A0A0P0WXQ5,39947.A0A0P0WZL3,39947.B7EBJ6,39947.B7EWK0,39947.B7F5B4,39947.B9FEH9,39947.C7J138,39947.O04226,39947.O64422,39947.P42863,39947.P93771,39947.Q0D576,39947.Q0DBF4,39947.Q0DLR8,39947.Q0E0C6,39947.Q0J0M2,39947.Q0J5E5,39947.Q0JHF8,39947.Q10D68,39947.Q10MQ2,39947.Q10MX3,39947.Q10N79,39947.Q10QG8,39947.Q18PR9,39947.Q2QT32,39947.Q2QVC1,39…	Os01g0363600,Os04g0574800,Os05g0496200,Os06g0536800,Os06g0655100,Os08g0130400,Os01g0101200,Os04g0116800,Os04g0340100,Os04g0636300,Os05g0455500,Os03g0267300,Os06g0256500,Os03g0856700,Os07g0576000,Os06g0569500,Os03g0850400,Os02g0559400,Os09g0505300,Os08g0440900,Os01g0866400,Os03g0738400,Os03g0299900,Os03g0291500,Os03g0279400,Os03g0197000,Os03g0319100,Os12g0409000,Os12g0235800,Os11g0137200,Os10g0378…
GO:0055086	Nucleobase-containing small molecule metabolic process	50	472	0.36	3.57e-05	39947.A0A0P0VMS1,39947.A0A0P0W8Z0,39947.A0A0P0WP33,39947.A0A0P0WXQ5,39947.A0A0P0X762,39947.A0A0P0Y1M2,39947.A0A0P0Y4U5,39947.A3ABE0,39947.A3AD51,39947.P42863,39947.Q08480,39947.Q0D4Q6,39947.Q0DEH8,39947.Q0DY59,39947.Q0IYP2,39947.Q0J6P7,39947.Q0JH25,39947.Q10ND1,39947.Q10R17,39947.Q2QRX6,39947.Q2QVE2,39947.Q338G3,39947.Q53RB5,39947.Q5NBD6,39947.Q5VRF5,39947.Q5VS74,39947.Q60DI6,39947.Q652S1,39947.Q…	Os02g0651400,Os04g0346800,Os05g0496200,Os06g0536800,Os07g0543700,Os11g0440200,Os11g0600900,Os02g0750100,Os03g0100040,Os06g0256500,Os11g0312400,Os07g0613000,Os06g0151900,Os02g0713900,Os10g0184300,Os08g0288200,Os01g0888500,Os03g0273800,Os03g0174500,Os12g0446900,Os12g0233300,Os10g0405600,Os03g0701200,Os01g0250900,Os06g0168600,Os06g0105400,Os03g0648900,Os06g0258900,Os06g0608700,Os07g0181000,Os06g0617…
GO:0046483	Heterocycle metabolic process	221	3407	0.15	4.57e-05	39947.A0A0N7KCM1,39947.A0A0N7KFQ6,39947.A0A0N7KGL3,39947.A0A0N7KJZ6,39947.A0A0N7KRE8,39947.A0A0N7KS24,39947.A0A0P0UX97,39947.A0A0P0V1B4,39947.A0A0P0V2V1,39947.A0A0P0V4R0,39947.A0A0P0VAD6,39947.A0A0P0VMS1,39947.A0A0P0VP26,39947.A0A0P0W2I1,39947.A0A0P0W4V1,39947.A0A0P0W5J3,39947.A0A0P0W8Z0,39947.A0A0P0WJ92,39947.A0A0P0WP33,39947.A0A0P0WV00,39947.A0A0P0WXQ5,39947.A0A0P0WZ76,39947.A0A0P0X0C9,39947.A0…	Os01g0233900,Os02g0628800,Os03g0152100,Os04g0692700,Os10g0136900,Os10g0511800,Os01g0120300,Os01g0263600,Os01g0363600,Os01g0592900,Os01g0846450,Os02g0651400,Os02g0724600,Os03g0710100,Os03g0824300,Os03g0847800,Os04g0346800,Os05g0210500,Os05g0496200,Os06g0251000,Os06g0536800,Os06g0644600,Os06g0698400,Os06g0731700,Os07g0543700,Os09g0241100,Os10g0411700,Os10g0556200,Os11g0440200,Os11g0600900,Os11g0662…
GO:0006091	Generation of precursor metabolites and energy	56	580	0.32	0.00010	39947.A0A0P0WH08,39947.A0A0P0WP33,39947.A0A0P0Y4R2,39947.A3ABE0,39947.B7EEM6,39947.O64422,39947.P12331,39947.P37833,39947.P42863,39947.Q01401,39947.Q0D5P8,39947.Q0DEH8,39947.Q0DEU8,39947.Q0DWH1,39947.Q0J8M2,39947.Q0JBV4,39947.Q10F16,39947.Q10HD0,39947.Q10P76,39947.Q10S34,39947.Q2RAU5,39947.Q338G3,39947.Q53RK4,39947.Q5N8Y6,39947.Q5QNA5,39947.Q5VQK9,39947.Q5VS74,39947.Q5Z7T4,39947.Q652S1,39947.Q69L…	Os05g0110800,Os05g0496200,Os11g0638700,Os02g0750100,Os07g0567400,Os03g0267300,Os01g0600900,Os01g0760600,Os06g0256500,Os06g0726400,Os07g0544800,Os06g0151900,Os06g0133800,Os02g0815500,Os08g0104600,Os04g0508200,Os03g0685000,Os03g0592500,Os03g0244000,Os03g0136900,Os11g0137200,Os10g0405600,Os03g0709100,Os01g0772400,Os01g0208700,Os01g0798500,Os06g0105400,Os06g0714100,Os06g0258900,Os07g0171100,Os09g0437…
GO:0006412	Translation	62	674	0.3	0.00011	39947.A0A0N7KGJ7,39947.A0A0N7KMU6,39947.A0A0P0UX97,39947.A0A0P0VDM6,39947.A0A0P0W4J3,39947.A0A0P0WMI0,39947.A0A0P0WQT3,39947.A0A0P0WZF6,39947.A0A0P0X666,39947.A0A0P0XU17,39947.B7E6Z9,39947.P0CH34,39947.P0DKK1,39947.P35686,39947.P40978,39947.P48600,39947.P49027,39947.P62125,39947.P93422,39947.Q0D5Z2,39947.Q0DJU1,39947.Q0JA68,39947.Q0JBE3,39947.Q10A14,39947.Q10Q92,39947.Q10S26,39947.Q2QPD4,39947.Q2…	Os03g0139100,Os07g0115500,Os01g0120300,Os02g0103500,Os03g0806400,Os05g0414100,Os05g0555800,Os06g0631300,Os07g0493033,Os10g0411700,Os09g0482740,Os03g0234200,Os01g0679700,Os06g0134000,Os03g0424800,Os10g0467600,Os01g0686800,Os03g0781500,Os05g0150900,Os07g0523500,Os05g0227700,Os04g0613500,Os04g0538100,Os10g0182000,Os03g0205000,Os03g0137600,Os12g0533700,Os12g0176800,Os12g0135900,Os11g0116400,Os01g0743…
GO:0006996	Organelle organization	142	2019	0.19	0.00011	39947.A0A0N7KJZ6,39947.A0A0N7KQE2,39947.A0A0P0V1B4,39947.A0A0P0V4R0,39947.A0A0P0VQ91,39947.A0A0P0VRB1,39947.A0A0P0VS81,39947.A0A0P0W4J9,39947.A0A0P0W5J3,39947.A0A0P0WEU1,39947.A0A0P0X861,39947.A0A0P0X8H6,39947.A0A0P0XJP0,39947.A0A0P0XU17,39947.A0A0P0XWA7,39947.A0A0P0XWK9,39947.A0A0P0Y4R2,39947.A0A0P0Y524,39947.A0A0P0YAU8,39947.A0A0P0YBZ4,39947.A3BFT0,39947.A3C0G9,39947.B0L964,39947.B2ZX90,39947.B…	Os04g0692700,Os09g0135100,Os01g0263600,Os01g0592900,Os02g0777700,Os02g0816900,Os03g0116000,Os03g0802100,Os03g0847800,Os04g0607100,Os07g0581100,Os07g0598700,Os09g0105400,Os10g0411700,Os10g0492000,Os10g0508500,Os11g0638700,Os11g0662100,Os12g0539700,Os12g0566200,Os07g0105700,Os09g0507600,Os11g0572700,Os01g0896300,Os04g0498900,Os02g0122400,Os05g0567300,Os06g0217600,Os08g0481100,Os03g0424800,Os07g0692…
GO:0009117	Nucleotide metabolic process	41	369	0.39	0.00011	39947.A0A0P0W8Z0,39947.A0A0P0WP33,39947.A0A0P0WXQ5,39947.A0A0P0X762,39947.A3ABE0,39947.A3AD51,39947.P42863,39947.Q08480,39947.Q0D4Q6,39947.Q0DEH8,39947.Q0DY59,39947.Q0IYP2,39947.Q0J6P7,39947.Q0JH25,39947.Q10ND1,39947.Q10R17,39947.Q2QRX6,39947.Q2QVE2,39947.Q338G3,39947.Q5NBD6,39947.Q5VRF5,39947.Q5VS74,39947.Q60DI6,39947.Q652S1,39947.Q69V57,39947.Q69WE5,39947.Q69XQ6,39947.Q6K7V0,39947.Q6ZBH5,39947.…	Os04g0346800,Os05g0496200,Os06g0536800,Os07g0543700,Os02g0750100,Os03g0100040,Os06g0256500,Os11g0312400,Os07g0613000,Os06g0151900,Os02g0713900,Os10g0184300,Os08g0288200,Os01g0888500,Os03g0273800,Os03g0174500,Os12g0446900,Os12g0233300,Os10g0405600,Os01g0250900,Os06g0168600,Os06g0105400,Os03g0648900,Os06g0258900,Os06g0608700,Os07g0181000,Os06g0617800,Os02g0273000,Os08g0544900,Os08g0118900,Os04g0671…
GO:0043043	Peptide biosynthetic process	63	690	0.3	0.00011	39947.A0A0N7KGJ7,39947.A0A0N7KMU6,39947.A0A0P0UX97,39947.A0A0P0VDM6,39947.A0A0P0W4J3,39947.A0A0P0WMI0,39947.A0A0P0WQT3,39947.A0A0P0WZF6,39947.A0A0P0X666,39947.A0A0P0XU17,39947.B7E6Z9,39947.C7JA70,39947.P0CH34,39947.P0DKK1,39947.P35686,39947.P40978,39947.P48600,39947.P49027,39947.P62125,39947.P93422,39947.Q0D5Z2,39947.Q0DJU1,39947.Q0JA68,39947.Q0JBE3,39947.Q10A14,39947.Q10Q92,39947.Q10S26,39947.Q2…	Os03g0139100,Os07g0115500,Os01g0120300,Os02g0103500,Os03g0806400,Os05g0414100,Os05g0555800,Os06g0631300,Os07g0493033,Os10g0411700,Os09g0482740,Os12g0528400,Os03g0234200,Os01g0679700,Os06g0134000,Os03g0424800,Os10g0467600,Os01g0686800,Os03g0781500,Os05g0150900,Os07g0523500,Os05g0227700,Os04g0613500,Os04g0538100,Os10g0182000,Os03g0205000,Os03g0137600,Os12g0533700,Os12g0176800,Os12g0135900,Os11g0116…
GO:0051179	Localization	213	3314	0.15	0.00011	39947.A0A0N7KGJ6,39947.A0A0N7KQE2,39947.A0A0P0V708,39947.A0A0P0V748,39947.A0A0P0VC55,39947.A0A0P0VD41,39947.A0A0P0VFX2,39947.A0A0P0VGQ0,39947.A0A0P0VIF0,39947.A0A0P0VIH5,39947.A0A0P0VMW4,39947.A0A0P0VPM8,39947.A0A0P0VQ91,39947.A0A0P0VRB1,39947.A0A0P0VRH8,39947.A0A0P0VS81,39947.A0A0P0VTR5,39947.A0A0P0WA72,39947.A0A0P0WC91,39947.A0A0P0WL26,39947.A0A0P0WWY5,39947.A0A0P0X176,39947.A0A0P0X3Q1,39947.A0…	Os03g0138000,Os09g0135100,Os01g0700900,Os01g0701400,Os01g0919100,Os01g0960900,Os02g0184200,Os02g0230300,Os02g0325300,Os02g0437200,Os02g0670900,Os02g0741400,Os02g0777700,Os02g0816900,Os02g0827500,Os03g0116000,Os03g0175200,Os04g0422600,Os04g0491350,Os05g0335401,Os06g0473100,Os06g0714000,Os07g0211000,Os07g0543700,Os07g0571500,Os07g0598700,Os08g0103400,Os08g0555000,Os09g0320400,Os10g0492000,Os11g0129…
GO:0071215	Cellular response to abscisic acid stimulus	23	141	0.55	0.00011	39947.A0A0P0V818,39947.A0A0P0XNI1,39947.A0A0P0XZV4,39947.A1A696,39947.Q0J6D0,39947.Q0JLP9,39947.Q10MS2,39947.Q10RG4,39947.Q5Z7T2,39947.Q65X77,39947.Q6L4R7,39947.Q6L5H6,39947.Q6Z312,39947.Q6ZDF3,39947.Q6ZI44,39947.Q6ZL20,39947.Q75H77,39947.Q7EYF8,39947.Q7F8R5,39947.Q7XII4,39947.Q84JI0,39947.Q84LH5,39947.Q8S2Q8	Os01g0741200,Os09g0434200,Os11g0177400,Os01g0923700,Os08g0333000,Os01g0583100,Os03g0297600,Os03g0160100,Os06g0714200,Os05g0494600,Os05g0592800,Os05g0537400,Os02g0766700,Os08g0472000,Os02g0551100,Os07g0573300,Os03g0610900,Os07g0145400,Os02g0193900,Os07g0569100,Os03g0268600,Os03g0698900,Os01g0198900
GO:1901360	Organic cyclic compound metabolic process	237	3753	0.14	0.00011	39947.A0A0N7KCM1,39947.A0A0N7KFQ6,39947.A0A0N7KGL3,39947.A0A0N7KJZ6,39947.A0A0N7KRE8,39947.A0A0N7KS24,39947.A0A0P0UX97,39947.A0A0P0V1B4,39947.A0A0P0V2V1,39947.A0A0P0V4R0,39947.A0A0P0VAD6,39947.A0A0P0VMS1,39947.A0A0P0VP26,39947.A0A0P0W2I1,39947.A0A0P0W4V1,39947.A0A0P0W5J3,39947.A0A0P0W8Z0,39947.A0A0P0WJ92,39947.A0A0P0WP33,39947.A0A0P0WV00,39947.A0A0P0WW75,39947.A0A0P0WXQ5,39947.A0A0P0WZ76,39947.A0…	Os01g0233900,Os02g0628800,Os03g0152100,Os04g0692700,Os10g0136900,Os10g0511800,Os01g0120300,Os01g0263600,Os01g0363600,Os01g0592900,Os01g0846450,Os02g0651400,Os02g0724600,Os03g0710100,Os03g0824300,Os03g0847800,Os04g0346800,Os05g0210500,Os05g0496200,Os06g0251000,Os06g0345200,Os06g0536800,Os06g0644600,Os06g0698400,Os06g0731700,Os07g0503600,Os07g0543700,Os09g0241100,Os10g0411700,Os10g0556200,Os11g0440…
GO:0006753	Nucleoside phosphate metabolic process	42	390	0.37	0.00016	39947.A0A0P0W8Z0,39947.A0A0P0WP33,39947.A0A0P0WXQ5,39947.A0A0P0X762,39947.A0A0P0Y1M2,39947.A3ABE0,39947.A3AD51,39947.P42863,39947.Q08480,39947.Q0D4Q6,39947.Q0DEH8,39947.Q0DY59,39947.Q0IYP2,39947.Q0J6P7,39947.Q0JH25,39947.Q10ND1,39947.Q10R17,39947.Q2QRX6,39947.Q2QVE2,39947.Q338G3,39947.Q5NBD6,39947.Q5VRF5,39947.Q5VS74,39947.Q60DI6,39947.Q652S1,39947.Q69V57,39947.Q69WE5,39947.Q69XQ6,39947.Q6K7V0,39…	Os04g0346800,Os05g0496200,Os06g0536800,Os07g0543700,Os11g0440200,Os02g0750100,Os03g0100040,Os06g0256500,Os11g0312400,Os07g0613000,Os06g0151900,Os02g0713900,Os10g0184300,Os08g0288200,Os01g0888500,Os03g0273800,Os03g0174500,Os12g0446900,Os12g0233300,Os10g0405600,Os01g0250900,Os06g0168600,Os06g0105400,Os03g0648900,Os06g0258900,Os06g0608700,Os07g0181000,Os06g0617800,Os02g0273000,Os08g0544900,Os08g0118…
GO:0006793	Phosphorus metabolic process	187	2853	0.16	0.00016	39947.A0A0N7KI30,39947.A0A0P0V2V1,39947.A0A0P0V4D1,39947.A0A0P0V818,39947.A0A0P0VMS1,39947.A0A0P0VMV4,39947.A0A0P0VWT6,39947.A0A0P0W2I1,39947.A0A0P0W8Z0,39947.A0A0P0WCQ3,39947.A0A0P0WKH3,39947.A0A0P0WL78,39947.A0A0P0WNS8,39947.A0A0P0WP33,39947.A0A0P0WUT7,39947.A0A0P0WXQ5,39947.A0A0P0X762,39947.A0A0P0X7C9,39947.A0A0P0XD69,39947.A0A0P0XDF2,39947.A0A0P0XF07,39947.A0A0P0XII1,39947.A0A0P0XM67,39947.A0…	Os03g0758000,Os01g0363600,Os01g0577600,Os01g0741200,Os02g0651400,Os02g0665500,Os03g0320800,Os03g0710100,Os04g0346800,Os04g0517400,Os05g0305900,Os05g0358700,Os05g0481100,Os05g0496200,Os06g0259000,Os06g0536800,Os07g0543700,Os07g0534100,Os08g0224800,Os08g0203600,Os08g0374600,Os08g0538300,Os09g0438400,Os09g0513600,Os11g0127800,Os11g0440200,Os12g0107700,Os01g0923700,Os03g0717700,Os02g0750100,Os03g0100…
GO:0051234	Establishment of localization	201	3112	0.15	0.00016	39947.A0A0N7KQE2,39947.A0A0P0V708,39947.A0A0P0V748,39947.A0A0P0VC55,39947.A0A0P0VD41,39947.A0A0P0VFX2,39947.A0A0P0VGQ0,39947.A0A0P0VIF0,39947.A0A0P0VIH5,39947.A0A0P0VMW4,39947.A0A0P0VPM8,39947.A0A0P0VQ91,39947.A0A0P0VRB1,39947.A0A0P0VRH8,39947.A0A0P0VS81,39947.A0A0P0VTR5,39947.A0A0P0WA72,39947.A0A0P0WC91,39947.A0A0P0WL26,39947.A0A0P0WWY5,39947.A0A0P0X176,39947.A0A0P0X3Q1,39947.A0A0P0X762,39947.A0…	Os09g0135100,Os01g0700900,Os01g0701400,Os01g0919100,Os01g0960900,Os02g0184200,Os02g0230300,Os02g0325300,Os02g0437200,Os02g0670900,Os02g0741400,Os02g0777700,Os02g0816900,Os02g0827500,Os03g0116000,Os03g0175200,Os04g0422600,Os04g0491350,Os05g0335401,Os06g0473100,Os06g0714000,Os07g0211000,Os07g0543700,Os07g0571500,Os07g0598700,Os08g0103400,Os09g0320400,Os10g0492000,Os11g0129000,Os11g0177400,Os11g0423…
GO:0006810	Transport	198	3060	0.15	0.00017	39947.A0A0N7KQE2,39947.A0A0P0V708,39947.A0A0P0V748,39947.A0A0P0VC55,39947.A0A0P0VD41,39947.A0A0P0VFX2,39947.A0A0P0VGQ0,39947.A0A0P0VIF0,39947.A0A0P0VIH5,39947.A0A0P0VMW4,39947.A0A0P0VPM8,39947.A0A0P0VQ91,39947.A0A0P0VRB1,39947.A0A0P0VRH8,39947.A0A0P0VS81,39947.A0A0P0VTR5,39947.A0A0P0WA72,39947.A0A0P0WC91,39947.A0A0P0WL26,39947.A0A0P0WWY5,39947.A0A0P0X176,39947.A0A0P0X3Q1,39947.A0A0P0X762,39947.A0…	Os09g0135100,Os01g0700900,Os01g0701400,Os01g0919100,Os01g0960900,Os02g0184200,Os02g0230300,Os02g0325300,Os02g0437200,Os02g0670900,Os02g0741400,Os02g0777700,Os02g0816900,Os02g0827500,Os03g0116000,Os03g0175200,Os04g0422600,Os04g0491350,Os05g0335401,Os06g0473100,Os06g0714000,Os07g0211000,Os07g0543700,Os07g0571500,Os07g0598700,Os08g0103400,Os09g0320400,Os10g0492000,Os11g0129000,Os11g0177400,Os11g0423…
GO:0006796	Phosphate-containing compound metabolic process	184	2810	0.16	0.00020	39947.A0A0N7KI30,39947.A0A0P0V2V1,39947.A0A0P0V4D1,39947.A0A0P0V818,39947.A0A0P0VMV4,39947.A0A0P0VWT6,39947.A0A0P0W2I1,39947.A0A0P0W8Z0,39947.A0A0P0WCQ3,39947.A0A0P0WKH3,39947.A0A0P0WL78,39947.A0A0P0WNS8,39947.A0A0P0WP33,39947.A0A0P0WUT7,39947.A0A0P0WXQ5,39947.A0A0P0X762,39947.A0A0P0X7C9,39947.A0A0P0XD69,39947.A0A0P0XDF2,39947.A0A0P0XF07,39947.A0A0P0XII1,39947.A0A0P0XM67,39947.A0A0P0XPP4,39947.A0…	Os03g0758000,Os01g0363600,Os01g0577600,Os01g0741200,Os02g0665500,Os03g0320800,Os03g0710100,Os04g0346800,Os04g0517400,Os05g0305900,Os05g0358700,Os05g0481100,Os05g0496200,Os06g0259000,Os06g0536800,Os07g0543700,Os07g0534100,Os08g0224800,Os08g0203600,Os08g0374600,Os08g0538300,Os09g0438400,Os09g0513600,Os11g0127800,Os11g0440200,Os12g0107700,Os01g0923700,Os03g0717700,Os02g0750100,Os03g0100040,Os05g0257…
GO:0009409	Response to cold	32	260	0.43	0.00020	39947.A0A0P0V1B4,39947.A0A0P0WGQ7,39947.A0A0P0XZV4,39947.A1A696,39947.A3AHG5,39947.B7E4J4,39947.B7F5B4,39947.C7IYB7,39947.O64422,39947.Q0DI26,39947.Q0DKW8,39947.Q0DQD2,39947.Q0E4K5,39947.Q0J6D0,39947.Q10KT8,39947.Q10P99,39947.Q2R4Z4,39947.Q2R4Z5,39947.Q33E23,39947.Q53K63,39947.Q5N7W3,39947.Q5N8H1,39947.Q5Z9N6,39947.Q69X62,39947.Q6AUH8,39947.Q6ESR4,39947.Q6ZL95,39947.Q7X8B5,39947.Q8H398,39947.Q8H3…	Os01g0263600,Os04g0688000,Os11g0177400,Os01g0923700,Os03g0322900,Os05g0382600,Os04g0116800,Os02g0122900,Os03g0267300,Os05g0421600,Os05g0138300,Os03g0607800,Os02g0114600,Os08g0333000,Os03g0370600,Os03g0241900,Os11g0454300,Os11g0454200,Os04g0543900,Os03g0628900,Os01g0911200,Os01g0885600,Os06g0717100,Os06g0598800,Os05g0145400,Os02g0669100,Os07g0577600,Os04g0605500,Os07g0614700,Os07g0616200,Os06g0131…
GO:0009056	Catabolic process	145	2129	0.17	0.00037	39947.A0A0N7KRE8,39947.A0A0P0V9Q4,39947.A0A0P0VF30,39947.A0A0P0W6X3,39947.A0A0P0W8Z0,39947.A0A0P0WAE5,39947.A0A0P0WL78,39947.A0A0P0WP33,39947.A0A0P0WSV9,39947.A0A0P0WW75,39947.A0A0P0WYR6,39947.A0A0P0X0E0,39947.A0A0P0X1Z2,39947.A0A0P0X666,39947.A0A0P0XDP0,39947.A0A0P0XNI1,39947.A0A0P0XUE4,39947.A0A0P0XWU1,39947.A0A0P0XXP5,39947.A0A0P0Y1M2,39947.A0A0P0Y5Y3,39947.B7EMU6,39947.P0C031,39947.P0CH34,399…	Os10g0136900,Os01g0819400,Os02g0161900,Os04g0137100,Os04g0346800,Os04g0416400,Os05g0358700,Os05g0496200,Os06g0149100,Os06g0345200,Os06g0618150,Os06g0673500,Os07g0123700,Os07g0493033,Os08g0265500,Os09g0434200,Os10g0390500,Os10g0543400,Os10g0565200,Os11g0440200,Os11g0689400,Os09g0504700,Os06g0650100,Os03g0234200,Os06g0256500,Os06g0726400,Os06g0727200,Os06g0633500,Os06g0151900,Os05g0463900,Os05g0405…
GO:0006725	Cellular aromatic compound metabolic process	225	3618	0.13	0.00039	39947.A0A0N7KCM1,39947.A0A0N7KFQ6,39947.A0A0N7KGL3,39947.A0A0N7KJZ6,39947.A0A0N7KRE8,39947.A0A0N7KS24,39947.A0A0P0UX97,39947.A0A0P0V1B4,39947.A0A0P0V2V1,39947.A0A0P0V4R0,39947.A0A0P0VAD6,39947.A0A0P0VMS1,39947.A0A0P0VP26,39947.A0A0P0W2I1,39947.A0A0P0W4V1,39947.A0A0P0W5J3,39947.A0A0P0W8Z0,39947.A0A0P0WJ92,39947.A0A0P0WP33,39947.A0A0P0WV00,39947.A0A0P0WW75,39947.A0A0P0WXQ5,39947.A0A0P0WZ76,39947.A0…	Os01g0233900,Os02g0628800,Os03g0152100,Os04g0692700,Os10g0136900,Os10g0511800,Os01g0120300,Os01g0263600,Os01g0363600,Os01g0592900,Os01g0846450,Os02g0651400,Os02g0724600,Os03g0710100,Os03g0824300,Os03g0847800,Os04g0346800,Os05g0210500,Os05g0496200,Os06g0251000,Os06g0345200,Os06g0536800,Os06g0644600,Os06g0698400,Os06g0731700,Os07g0503600,Os07g0543700,Os09g0241100,Os10g0411700,Os10g0556200,Os11g0440…
GO:0009738	Abscisic acid-activated signaling pathway	21	135	0.53	0.00046	39947.A0A0P0V818,39947.A0A0P0XNI1,39947.A0A0P0XZV4,39947.Q0J6D0,39947.Q0JLP9,39947.Q10MS2,39947.Q10RG4,39947.Q65X77,39947.Q6L4R7,39947.Q6L5H6,39947.Q6Z312,39947.Q6ZDF3,39947.Q6ZI44,39947.Q6ZL20,39947.Q75H77,39947.Q7EYF8,39947.Q7F8R5,39947.Q7XII4,39947.Q84JI0,39947.Q84LH5,39947.Q8S2Q8	Os01g0741200,Os09g0434200,Os11g0177400,Os08g0333000,Os01g0583100,Os03g0297600,Os03g0160100,Os05g0494600,Os05g0592800,Os05g0537400,Os02g0766700,Os08g0472000,Os02g0551100,Os07g0573300,Os03g0610900,Os07g0145400,Os02g0193900,Os07g0569100,Os03g0268600,Os03g0698900,Os01g0198900
GO:0044248	Cellular catabolic process	109	1513	0.2	0.00063	39947.A0A0N7KRE8,39947.A0A0P0V9Q4,39947.A0A0P0VF30,39947.A0A0P0W8Z0,39947.A0A0P0WAE5,39947.A0A0P0WL78,39947.A0A0P0WW75,39947.A0A0P0WYR6,39947.A0A0P0X0E0,39947.A0A0P0X1Z2,39947.A0A0P0X666,39947.A0A0P0XNI1,39947.A0A0P0XUE4,39947.A0A0P0XWU1,39947.A0A0P0Y1M2,39947.A0A0P0Y5Y3,39947.B7EMU6,39947.P0C031,39947.P0CH34,39947.Q01401,39947.Q0D9C4,39947.Q0DAS8,39947.Q0DHI3,39947.Q0DI99,39947.Q0DK00,39947.Q0DU…	Os10g0136900,Os01g0819400,Os02g0161900,Os04g0346800,Os04g0416400,Os05g0358700,Os06g0345200,Os06g0618150,Os06g0673500,Os07g0123700,Os07g0493033,Os09g0434200,Os10g0390500,Os10g0543400,Os11g0440200,Os11g0689400,Os09g0504700,Os06g0650100,Os03g0234200,Os06g0726400,Os06g0727200,Os06g0633500,Os05g0463900,Os05g0405900,Os05g0209100,Os03g0187500,Os02g0815500,Os02g0244300,Os02g0115700,Os09g0538200,Os08g0398…
GO:0071840	Cellular component organization or biogenesis	221	3575	0.13	0.00064	39947.A0A0N7KJZ6,39947.A0A0N7KQE2,39947.A0A0N7KRS2,39947.A0A0P0V1B4,39947.A0A0P0V4R0,39947.A0A0P0VIH5,39947.A0A0P0VP26,39947.A0A0P0VQ91,39947.A0A0P0VRB1,39947.A0A0P0VS81,39947.A0A0P0VUE9,39947.A0A0P0W4J9,39947.A0A0P0W5J3,39947.A0A0P0W5K9,39947.A0A0P0WEU1,39947.A0A0P0WL26,39947.A0A0P0WQT3,39947.A0A0P0WZ76,39947.A0A0P0X7S2,39947.A0A0P0X861,39947.A0A0P0X8H6,39947.A0A0P0XJP0,39947.A0A0P0XU17,39947.A0…	Os04g0692700,Os09g0135100,Os10g0411100,Os01g0263600,Os01g0592900,Os02g0437200,Os02g0724600,Os02g0777700,Os02g0816900,Os03g0116000,Os03g0203100,Os03g0802100,Os03g0847800,Os03g0849800,Os04g0607100,Os05g0335401,Os05g0555800,Os06g0644600,Os07g0571500,Os07g0581100,Os07g0598700,Os09g0105400,Os10g0411700,Os10g0395500,Os10g0492000,Os10g0508500,Os11g0638700,Os11g0662100,Os11g0689400,Os12g0166500,Os12g0273…
GO:1901135	Carbohydrate derivative metabolic process	67	809	0.26	0.00072	39947.A0A0P0UZ40,39947.A0A0P0VMS1,39947.A0A0P0VXZ8,39947.A0A0P0W8Z0,39947.A0A0P0WCY3,39947.A0A0P0WMP1,39947.A0A0P0WP33,39947.A0A0P0X762,39947.A0A0P0XWU1,39947.A0A0P0Y4U5,39947.A3ABE0,39947.A3AD51,39947.O64422,39947.P42863,39947.Q0D4Q6,39947.Q0DEH8,39947.Q0DEU8,39947.Q0DH81,39947.Q0DK00,39947.Q0DY59,39947.Q0IYP2,39947.Q0JB91,39947.Q0JBY1,39947.Q0JH25,39947.Q0JHF8,39947.Q10QG8,39947.Q10R17,39947.Q2…	Os01g0172000,Os02g0651400,Os03g0377500,Os04g0346800,Os04g0543500,Os05g0427200,Os05g0496200,Os07g0543700,Os10g0543400,Os11g0600900,Os02g0750100,Os03g0100040,Os03g0267300,Os06g0256500,Os07g0613000,Os06g0151900,Os06g0133800,Os05g0486200,Os05g0209100,Os02g0713900,Os10g0184300,Os04g0549300,Os04g0503700,Os01g0888500,Os01g0866400,Os03g0197000,Os03g0174500,Os12g0446900,Os12g0233300,Os10g0405600,Os10g0170…
GO:0072521	Purine-containing compound metabolic process	33	296	0.39	0.00081	39947.A0A0P0WP33,39947.A0A0P0X762,39947.A3ABE0,39947.A3AD51,39947.P42863,39947.Q08480,39947.Q0D4Q6,39947.Q0DEH8,39947.Q0DY59,39947.Q0IYP2,39947.Q0JH25,39947.Q10R17,39947.Q2QVE2,39947.Q338G3,39947.Q53RB5,39947.Q5NBD6,39947.Q5VS74,39947.Q652S1,39947.Q69V57,39947.Q69WE5,39947.Q69XQ6,39947.Q6ZBH5,39947.Q7F1K9,39947.Q7XRZ6,39947.Q7XZV8,39947.Q84NW1,39947.Q84PA4,39947.Q850Z8,39947.Q851S8,39947.Q8H4X9,3…	Os05g0496200,Os07g0543700,Os02g0750100,Os03g0100040,Os06g0256500,Os11g0312400,Os07g0613000,Os06g0151900,Os02g0713900,Os10g0184300,Os01g0888500,Os03g0174500,Os12g0233300,Os10g0405600,Os03g0701200,Os01g0250900,Os06g0105400,Os06g0258900,Os06g0608700,Os07g0181000,Os06g0617800,Os08g0544900,Os07g0495000,Os04g0354600,Os03g0774300,Os07g0513000,Os03g0278900,Os03g0831500,Os03g0699300,Os08g0326600,Os01g0723…
GO:0009123	Nucleoside monophosphate metabolic process	15	78	0.62	0.0010	39947.A3AD51,39947.Q08480,39947.Q0J6P7,39947.Q0JH25,39947.Q10R17,39947.Q2QRX6,39947.Q5NBD6,39947.Q69XQ6,39947.Q6K7V0,39947.Q6ZJ48,39947.Q7XR47,39947.Q7XZV8,39947.Q850Z8,39947.Q851S8,39947.Q8H4X9	Os03g0100040,Os11g0312400,Os08g0288200,Os01g0888500,Os03g0174500,Os12g0446900,Os01g0250900,Os06g0617800,Os02g0273000,Os08g0118900,Os04g0671100,Os03g0774300,Os03g0831500,Os03g0699300,Os08g0326600
GO:1901575	Organic substance catabolic process	127	1861	0.17	0.0011	39947.A0A0N7KRE8,39947.A0A0P0V9Q4,39947.A0A0P0VF30,39947.A0A0P0W6X3,39947.A0A0P0W8Z0,39947.A0A0P0WL78,39947.A0A0P0WP33,39947.A0A0P0WSV9,39947.A0A0P0WW75,39947.A0A0P0WYR6,39947.A0A0P0X0E0,39947.A0A0P0X1Z2,39947.A0A0P0X666,39947.A0A0P0XDP0,39947.A0A0P0XNI1,39947.A0A0P0XUE4,39947.A0A0P0XWU1,39947.A0A0P0XXP5,39947.A0A0P0Y1M2,39947.A0A0P0Y5Y3,39947.B7EMU6,39947.P0C031,39947.P0CH34,39947.P42863,39947.Q…	Os10g0136900,Os01g0819400,Os02g0161900,Os04g0137100,Os04g0346800,Os05g0358700,Os05g0496200,Os06g0149100,Os06g0345200,Os06g0618150,Os06g0673500,Os07g0123700,Os07g0493033,Os08g0265500,Os09g0434200,Os10g0390500,Os10g0543400,Os10g0565200,Os11g0440200,Os11g0689400,Os09g0504700,Os06g0650100,Os03g0234200,Os06g0256500,Os06g0726400,Os06g0633500,Os06g0151900,Os05g0463900,Os05g0209100,Os03g0359000,Os03g0187…
GO:0009628	Response to abiotic stimulus	112	1604	0.18	0.0015	39947.A0A0N7KDH4,39947.A0A0N7KFF5,39947.A0A0P0V1B4,39947.A0A0P0VC62,39947.A0A0P0VK23,39947.A0A0P0WBT8,39947.A0A0P0WE31,39947.A0A0P0WGQ7,39947.A0A0P0XUE4,39947.A0A0P0XX67,39947.A0A0P0XZV4,39947.A0A0P0Y4R2,39947.A0A0P0Y4U5,39947.A1A696,39947.A2CIR5,39947.A3AHG5,39947.A3AYP1,39947.B7E4J4,39947.B7F5B4,39947.B9FCM4,39947.C7IYB7,39947.C7J745,39947.O64422,39947.P0DO02,39947.P12331,39947.P93771,39947.Q07…	Os01g0672800,Os02g0537400,Os01g0263600,Os01g0918500,Os02g0537800,Os04g0488600,Os04g0583200,Os04g0688000,Os10g0390500,Os10g0556200,Os11g0177400,Os11g0638700,Os11g0600900,Os01g0923700,Os01g0837000,Os03g0322900,Os04g0679400,Os05g0382600,Os04g0116800,Os04g0626400,Os02g0122900,Os09g0491852,Os03g0267300,Os05g0334000,Os01g0600900,Os03g0856700,Os09g0482400,Os06g0727200,Os05g0421600,Os05g0138300,Os03g0785…
GO:0009725	Response to hormone	104	1464	0.19	0.0015	39947.A0A0N7KFT2,39947.A0A0P0V5R8,39947.A0A0P0V818,39947.A0A0P0VC62,39947.A0A0P0X677,39947.A0A0P0XKM1,39947.A0A0P0XNI1,39947.A0A0P0XZC3,39947.A0A0P0XZV4,39947.A1A696,39947.A1A698,39947.A2ZRQ8,39947.A3C052,39947.A3CDU4,39947.B7E4J4,39947.B9F165,39947.B9F267,39947.B9FCM4,39947.B9G176,39947.B9G4Z8,39947.C7J0Y1,39947.C7J745,39947.C7JA70,39947.G9LZD7,39947.P0C291,39947.P46520,39947.Q0D9C4,39947.Q0D9R7…	Os02g0655200,Os01g0642100,Os01g0741200,Os01g0918500,Os07g0491600,Os09g0241100,Os09g0434200,Os11g0168500,Os11g0177400,Os01g0923700,Os03g0717700,Os01g0274100,Os09g0490200,Os11g0683600,Os05g0382600,Os02g0627900,Os02g0122400,Os04g0626400,Os08g0451200,Os09g0555100,Os04g0661600,Os09g0491852,Os12g0528400,Os04g0576900,Os05g0563900,Os05g0349800,Os06g0727200,Os06g0702600,Os06g0355500,Os05g0138300,Os03g0773…
GO:0009765	Photosynthesis, light harvesting	9	27	0.86	0.0015	39947.P12331,39947.Q10HD0,39947.Q10P76,39947.Q69LC0,39947.Q69P91,39947.Q6ASR0,39947.Q6Z411,39947.Q6ZL95,39947.Q7XV11	Os01g0600900,Os03g0592500,Os03g0244000,Os07g0171100,Os09g0439500,Os05g0147500,Os07g0558400,Os07g0577600,Os04g0457000
GO:0009266	Response to temperature stimulus	48	531	0.3	0.0016	39947.A0A0N7KFF5,39947.A0A0P0V1B4,39947.A0A0P0WGQ7,39947.A0A0P0XZV4,39947.A0A0P0Y4R2,39947.A1A696,39947.A3AHG5,39947.B7E4J4,39947.B7F5B4,39947.B9FCM4,39947.C7IYB7,39947.C7J745,39947.O64422,39947.P0DO02,39947.Q07078,39947.Q0D9C4,39947.Q0DI26,39947.Q0DKW8,39947.Q0DQD2,39947.Q0E4K1,39947.Q0E4K5,39947.Q0J6D0,39947.Q10KT8,39947.Q10M65,39947.Q10P99,39947.Q2R4Z4,39947.Q2R4Z5,39947.Q33E23,39947.Q53K63,39…	Os02g0537400,Os01g0263600,Os04g0688000,Os11g0177400,Os11g0638700,Os01g0923700,Os03g0322900,Os05g0382600,Os04g0116800,Os04g0626400,Os02g0122900,Os09g0491852,Os03g0267300,Os05g0334000,Os09g0482400,Os06g0727200,Os05g0421600,Os05g0138300,Os03g0607800,Os02g0115700,Os02g0114600,Os08g0333000,Os03g0370600,Os03g0321700,Os03g0241900,Os11g0454300,Os11g0454200,Os04g0543900,Os03g0628900,Os01g0911200,Os01g0885…
GO:0044260	Cellular macromolecule metabolic process	186	2970	0.14	0.0016	39947.A0A0N7KCM1,39947.A0A0N7KGJ7,39947.A0A0N7KGL3,39947.A0A0N7KJZ6,39947.A0A0N7KMU6,39947.A0A0N7KRE8,39947.A0A0N7KS24,39947.A0A0P0UX97,39947.A0A0P0UZ40,39947.A0A0P0V4R0,39947.A0A0P0V9Q4,39947.A0A0P0VDM6,39947.A0A0P0VF30,39947.A0A0P0VP26,39947.A0A0P0W4J3,39947.A0A0P0W5J3,39947.A0A0P0W8Z0,39947.A0A0P0WJ92,39947.A0A0P0WMI0,39947.A0A0P0WMP1,39947.A0A0P0WQT3,39947.A0A0P0WYR6,39947.A0A0P0WZF6,39947.A0…	Os01g0233900,Os03g0139100,Os03g0152100,Os04g0692700,Os07g0115500,Os10g0136900,Os10g0511800,Os01g0120300,Os01g0172000,Os01g0592900,Os01g0819400,Os02g0103500,Os02g0161900,Os02g0724600,Os03g0806400,Os03g0847800,Os04g0346800,Os05g0210500,Os05g0414100,Os05g0427200,Os05g0555800,Os06g0618150,Os06g0631300,Os06g0673500,Os07g0123700,Os07g0493033,Os08g0103400,Os09g0241100,Os09g0434200,Os10g0411700,Os10g0543…
GO:1901565	Organonitrogen compound catabolic process	72	917	0.23	0.0016	39947.A0A0P0V9Q4,39947.A0A0P0VF30,39947.A0A0P0W8Z0,39947.A0A0P0WW75,39947.A0A0P0WYR6,39947.A0A0P0X0E0,39947.A0A0P0X1Z2,39947.A0A0P0X666,39947.A0A0P0XDP0,39947.A0A0P0XNI1,39947.A0A0P0XUE4,39947.A0A0P0XWU1,39947.B7EMU6,39947.P0C031,39947.P0CH34,39947.Q0DAS8,39947.Q0DHI3,39947.Q0DK00,39947.Q0DRS5,39947.Q0DUG4,39947.Q0E2F9,39947.Q0J006,39947.Q0J5V5,39947.Q0JKH8,39947.Q10D68,39947.Q10K62,39947.Q10LT8,…	Os01g0819400,Os02g0161900,Os04g0346800,Os06g0345200,Os06g0618150,Os06g0673500,Os07g0123700,Os07g0493033,Os08g0265500,Os09g0434200,Os10g0390500,Os10g0543400,Os09g0504700,Os06g0650100,Os03g0234200,Os06g0633500,Os05g0463900,Os05g0209100,Os03g0359000,Os03g0187500,Os02g0244300,Os09g0538200,Os08g0398700,Os01g0673900,Os03g0738400,Os03g0395000,Os03g0335300,Os03g0205000,Os12g0538500,Os12g0409000,Os11g0137…
GO:0090407	Organophosphate biosynthetic process	43	463	0.31	0.0022	39947.A0A0P0V2V1,39947.A0A0P0WL78,39947.A0A0P0WUT7,39947.A0A0P0WXQ5,39947.A0A0P0XD69,39947.A0A0P0XM67,39947.A3ABE0,39947.A3AD51,39947.C7J0Y1,39947.Q08480,39947.Q0IYP2,39947.Q0J6P7,39947.Q0JH25,39947.Q0JL18,39947.Q10R17,39947.Q2QRX6,39947.Q33AP3,39947.Q5N9P6,39947.Q5VRF5,39947.Q651A1,39947.Q69JJ2,39947.Q69XQ6,39947.Q69YB0,39947.Q6EX42,39947.Q6I5L0,39947.Q6I628,39947.Q6K4A9,39947.Q6K7V0,39947.Q6ZBH…	Os01g0363600,Os05g0358700,Os06g0259000,Os06g0536800,Os08g0224800,Os09g0438400,Os02g0750100,Os03g0100040,Os04g0661600,Os11g0312400,Os10g0184300,Os08g0288200,Os01g0888500,Os01g0631400,Os03g0174500,Os12g0446900,Os10g0170300,Os01g0695300,Os06g0168600,Os09g0572200,Os09g0474800,Os06g0617800,Os06g0195600,Os03g0701800,Os05g0435700,Os05g0554400,Os09g0468900,Os02g0273000,Os08g0545000,Os08g0544900,Os08g0118…
GO:0006163	Purine nucleotide metabolic process	30	274	0.38	0.0023	39947.A0A0P0WP33,39947.A0A0P0X762,39947.A3ABE0,39947.A3AD51,39947.P42863,39947.Q08480,39947.Q0D4Q6,39947.Q0DEH8,39947.Q0DY59,39947.Q0IYP2,39947.Q0JH25,39947.Q10R17,39947.Q2QVE2,39947.Q338G3,39947.Q5NBD6,39947.Q5VS74,39947.Q652S1,39947.Q69V57,39947.Q69WE5,39947.Q69XQ6,39947.Q6ZBH5,39947.Q7XRZ6,39947.Q7XZV8,39947.Q84NW1,39947.Q84PA4,39947.Q850Z8,39947.Q851S8,39947.Q8H4X9,39947.Q8S2E5,39947.Q8S6N5	Os05g0496200,Os07g0543700,Os02g0750100,Os03g0100040,Os06g0256500,Os11g0312400,Os07g0613000,Os06g0151900,Os02g0713900,Os10g0184300,Os01g0888500,Os03g0174500,Os12g0233300,Os10g0405600,Os01g0250900,Os06g0105400,Os06g0258900,Os06g0608700,Os07g0181000,Os06g0617800,Os08g0544900,Os04g0354600,Os03g0774300,Os07g0513000,Os03g0278900,Os03g0831500,Os03g0699300,Os08g0326600,Os01g0723600,Os10g0363300
GO:0009719	Response to endogenous stimulus	105	1502	0.18	0.0023	39947.A0A0N7KFT2,39947.A0A0P0V5R8,39947.A0A0P0V818,39947.A0A0P0VC62,39947.A0A0P0X677,39947.A0A0P0XKM1,39947.A0A0P0XNI1,39947.A0A0P0XZC3,39947.A0A0P0XZV4,39947.A1A696,39947.A1A698,39947.A2ZRQ8,39947.A3C052,39947.A3CDU4,39947.B7E4J4,39947.B9F165,39947.B9F267,39947.B9FCM4,39947.B9G176,39947.B9G4Z8,39947.C7J0Y1,39947.C7J745,39947.C7JA70,39947.G9LZD7,39947.P0C291,39947.P46520,39947.Q0D9C4,39947.Q0D9R7…	Os02g0655200,Os01g0642100,Os01g0741200,Os01g0918500,Os07g0491600,Os09g0241100,Os09g0434200,Os11g0168500,Os11g0177400,Os01g0923700,Os03g0717700,Os01g0274100,Os09g0490200,Os11g0683600,Os05g0382600,Os02g0627900,Os02g0122400,Os04g0626400,Os08g0451200,Os09g0555100,Os04g0661600,Os09g0491852,Os12g0528400,Os04g0576900,Os05g0563900,Os05g0349800,Os06g0727200,Os06g0702600,Os06g0680500,Os06g0355500,Os05g0138…
GO:1901700	Response to oxygen-containing compound	97	1362	0.19	0.0023	39947.A0A0N7KDH4,39947.A0A0P0V5R8,39947.A0A0P0V818,39947.A0A0P0VC62,39947.A0A0P0X677,39947.A0A0P0XNI1,39947.A0A0P0XZV4,39947.A0A0P0Y4R2,39947.A0A0P0Y4U5,39947.A1A696,39947.A3CDU4,39947.B7E4J4,39947.B9F267,39947.B9FCM4,39947.B9G176,39947.C7J745,39947.C7JA70,39947.G9LZD7,39947.P0C291,39947.P46520,39947.Q0D9C4,39947.Q0DA37,39947.Q0DCB5,39947.Q0DKW8,39947.Q0DS41,39947.Q0DWH1,39947.Q0E4K1,39947.Q0J6D0…	Os01g0672800,Os01g0642100,Os01g0741200,Os01g0918500,Os07g0491600,Os09g0434200,Os11g0177400,Os11g0638700,Os11g0600900,Os01g0923700,Os11g0683600,Os05g0382600,Os02g0122400,Os04g0626400,Os08g0451200,Os09g0491852,Os12g0528400,Os04g0576900,Os05g0563900,Os05g0349800,Os06g0727200,Os06g0680500,Os06g0355500,Os05g0138300,Os03g0335200,Os02g0815500,Os02g0115700,Os08g0333000,Os04g0476100,Os01g0767900,Os01g0628…
GO:0010033	Response to organic substance	124	1849	0.17	0.0025	39947.A0A0N7KFT2,39947.A0A0P0V5R8,39947.A0A0P0V818,39947.A0A0P0VC62,39947.A0A0P0X677,39947.A0A0P0XKM1,39947.A0A0P0XNI1,39947.A0A0P0XZC3,39947.A0A0P0XZV4,39947.A0A0P0Y4U5,39947.A1A696,39947.A1A698,39947.A2ZRQ8,39947.A3C052,39947.A3CDU4,39947.B7E4J4,39947.B9F165,39947.B9F267,39947.B9FCM4,39947.B9G176,39947.B9G4Z8,39947.C7J0Y1,39947.C7J745,39947.C7JA70,39947.G9LZD7,39947.P0C291,39947.P46520,39947.Q0…	Os02g0655200,Os01g0642100,Os01g0741200,Os01g0918500,Os07g0491600,Os09g0241100,Os09g0434200,Os11g0168500,Os11g0177400,Os11g0600900,Os01g0923700,Os03g0717700,Os01g0274100,Os09g0490200,Os11g0683600,Os05g0382600,Os02g0627900,Os02g0122400,Os04g0626400,Os08g0451200,Os09g0555100,Os04g0661600,Os09g0491852,Os12g0528400,Os04g0576900,Os05g0563900,Os05g0349800,Os06g0727200,Os06g0702600,Os06g0680500,Os06g0355…
GO:0009416	Response to light stimulus	40	424	0.31	0.0028	39947.A0A0P0VC62,39947.A0A0P0WBT8,39947.A0A0P0WE31,39947.A0A0P0XX67,39947.A0A0P0Y4U5,39947.B7F5B4,39947.B9FCM4,39947.P12331,39947.P93771,39947.Q0D9C4,39947.Q0E4K1,39947.Q0IY20,39947.Q0JCA4,39947.Q10DW0,39947.Q10HD0,39947.Q2QN86,39947.Q2R123,39947.Q5QNJ2,39947.Q5W6J3,39947.Q655Q2,39947.Q69LC0,39947.Q69P91,39947.Q69SU2,39947.Q69X62,39947.Q69XJ4,39947.Q6AUH8,39947.Q6K5C8,39947.Q6YPF2,39947.Q6YU79,39…	Os01g0918500,Os04g0488600,Os04g0583200,Os10g0556200,Os11g0600900,Os04g0116800,Os04g0626400,Os01g0600900,Os03g0856700,Os06g0727200,Os02g0115700,Os10g0378400,Os04g0482800,Os03g0717900,Os03g0592500,Os12g0575000,Os11g0621400,Os01g0214500,Os05g0204900,Os01g0314100,Os07g0171100,Os09g0439500,Os02g0554100,Os06g0598800,Os06g0603000,Os05g0145400,Os02g0294600,Os08g0120500,Os02g0102600,Os02g0220400,Os07g0558…
GO:0009314	Response to radiation	41	443	0.31	0.0033	39947.A0A0P0VC62,39947.A0A0P0WBT8,39947.A0A0P0WE31,39947.A0A0P0XX67,39947.A0A0P0Y4U5,39947.B7F5B4,39947.B9FCM4,39947.P12331,39947.P93771,39947.Q0D9C4,39947.Q0E4K1,39947.Q0IY20,39947.Q0JCA4,39947.Q10DW0,39947.Q10HD0,39947.Q2QN86,39947.Q2R123,39947.Q5JLD2,39947.Q5QNJ2,39947.Q5W6J3,39947.Q655Q2,39947.Q69LC0,39947.Q69P91,39947.Q69SU2,39947.Q69X62,39947.Q69XJ4,39947.Q6AUH8,39947.Q6K5C8,39947.Q6YPF2,39…	Os01g0918500,Os04g0488600,Os04g0583200,Os10g0556200,Os11g0600900,Os04g0116800,Os04g0626400,Os01g0600900,Os03g0856700,Os06g0727200,Os02g0115700,Os10g0378400,Os04g0482800,Os03g0717900,Os03g0592500,Os12g0575000,Os11g0621400,Os01g0918100,Os01g0214500,Os05g0204900,Os01g0314100,Os07g0171100,Os09g0439500,Os02g0554100,Os06g0598800,Os06g0603000,Os05g0145400,Os02g0294600,Os08g0120500,Os02g0102600,Os02g0220…
GO:0016054	Organic acid catabolic process	23	188	0.43	0.0037	39947.A0A0P0WW75,39947.A0A0P0XUE4,39947.Q0JMH0,39947.Q10D68,39947.Q10MF8,39947.Q10MP8,39947.Q2QT32,39947.Q2QYH7,39947.Q2R1G8,39947.Q2RAU5,39947.Q33E23,39947.Q653U8,39947.Q69LD2,39947.Q69PH8,39947.Q69UU3,39947.Q6ASV4,39947.Q6K3Z3,39947.Q6YSB2,39947.Q75IM9,39947.Q7X720,39947.Q84P96,39947.Q8RYY6,39947.Q9SNN0	Os06g0345200,Os10g0390500,Os01g0505400,Os03g0738400,Os03g0310400,Os03g0300300,Os12g0409000,Os12g0119000,Os11g0605500,Os11g0137200,Os04g0543900,Os06g0677400,Os07g0170100,Os09g0433900,Os07g0108300,Os03g0720300,Os09g0252100,Os08g0465800,Os05g0125500,Os04g0518100,Os02g0817700,Os01g0874900,Os06g0131300
GO:0046395	Carboxylic acid catabolic process	21	163	0.45	0.0039	39947.A0A0P0XUE4,39947.Q0JMH0,39947.Q10D68,39947.Q10MF8,39947.Q10MP8,39947.Q2QT32,39947.Q2R1G8,39947.Q2RAU5,39947.Q33E23,39947.Q653U8,39947.Q69LD2,39947.Q69PH8,39947.Q69UU3,39947.Q6ASV4,39947.Q6K3Z3,39947.Q6YSB2,39947.Q75IM9,39947.Q7X720,39947.Q84P96,39947.Q8RYY6,39947.Q9SNN0	Os10g0390500,Os01g0505400,Os03g0738400,Os03g0310400,Os03g0300300,Os12g0409000,Os11g0605500,Os11g0137200,Os04g0543900,Os06g0677400,Os07g0170100,Os09g0433900,Os07g0108300,Os03g0720300,Os09g0252100,Os08g0465800,Os05g0125500,Os04g0518100,Os02g0817700,Os01g0874900,Os06g0131300
GO:0022613	Ribonucleoprotein complex biogenesis	50	589	0.27	0.0040	39947.A0A0P0V1B4,39947.A0A0P0VP26,39947.A0A0P0VUE9,39947.A0A0P0WQT3,39947.A0A0P0WZ76,39947.A0A0P0X861,39947.A0A0P0XU17,39947.A0A0P0Y5Y3,39947.A0A0P0Y7P3,39947.B9FI63,39947.C7IYB7,39947.P40978,39947.Q0D674,39947.Q0DES6,39947.Q0DFF8,39947.Q0DJU1,39947.Q0DST9,39947.Q0DWT8,39947.Q0JDN9,39947.Q10MP8,39947.Q10PA9,39947.Q2QWZ1,39947.Q53LZ3,39947.Q5N7W4,39947.Q5NAB6,39947.Q69L77,39947.Q69LE7,39947.Q6K2P9…	Os01g0263600,Os02g0724600,Os03g0203100,Os05g0555800,Os06g0644600,Os07g0581100,Os10g0411700,Os11g0689400,Os12g0166500,Os05g0567300,Os02g0122900,Os03g0424800,Os07g0506700,Os06g0137500,Os05g0593200,Os05g0227700,Os03g0288500,Os02g0795900,Os04g0388900,Os03g0300300,Os03g0240800,Os12g0176800,Os11g0266000,Os01g0911100,Os01g0280500,Os02g0591800,Os07g0168000,Os09g0326900,Os02g0614200,Os02g0815200,Os07g0608…
GO:0009642	Response to light intensity	15	93	0.55	0.0044	39947.B9FCM4,39947.Q0D9C4,39947.Q0JCA4,39947.Q2R123,39947.Q655Q2,39947.Q69LC0,39947.Q6K5C8,39947.Q6YPF2,39947.Q6YU79,39947.Q6YW48,39947.Q6ZJ41,39947.Q6ZL95,39947.Q7EYF8,39947.Q850T5,39947.Q943K1	Os04g0626400,Os06g0727200,Os04g0482800,Os11g0621400,Os01g0314100,Os07g0171100,Os02g0294600,Os08g0120500,Os02g0102600,Os02g0220400,Os08g0119800,Os07g0577600,Os07g0145400,Os03g0659200,Os01g0869800
GO:0016043	Cellular component organization	191	3138	0.12	0.0044	39947.A0A0N7KJZ6,39947.A0A0N7KQE2,39947.A0A0N7KRS2,39947.A0A0P0V1B4,39947.A0A0P0V4R0,39947.A0A0P0VIH5,39947.A0A0P0VQ91,39947.A0A0P0VRB1,39947.A0A0P0VS81,39947.A0A0P0W4J9,39947.A0A0P0W5J3,39947.A0A0P0W5K9,39947.A0A0P0WEU1,39947.A0A0P0WL26,39947.A0A0P0X7S2,39947.A0A0P0X861,39947.A0A0P0X8H6,39947.A0A0P0XJP0,39947.A0A0P0XU17,39947.A0A0P0XU48,39947.A0A0P0XWA7,39947.A0A0P0XWK9,39947.A0A0P0Y4R2,39947.A0…	Os04g0692700,Os09g0135100,Os10g0411100,Os01g0263600,Os01g0592900,Os02g0437200,Os02g0777700,Os02g0816900,Os03g0116000,Os03g0802100,Os03g0847800,Os03g0849800,Os04g0607100,Os05g0335401,Os07g0571500,Os07g0581100,Os07g0598700,Os09g0105400,Os10g0411700,Os10g0395500,Os10g0492000,Os10g0508500,Os11g0638700,Os11g0662100,Os12g0273700,Os12g0539700,Os12g0566200,Os07g0105700,Os09g0507600,Os11g0572700,Os01g0896…
GO:0016053	Organic acid biosynthetic process	48	560	0.27	0.0044	39947.A0A0P0WDS4,39947.A0A0P0WZL3,39947.B7EWK0,39947.B7F5B4,39947.B9FEH9,39947.C7J138,39947.O04226,39947.P93771,39947.Q0DBF4,39947.Q0DLR8,39947.Q0E0C6,39947.Q0J0M2,39947.Q0J5E5,39947.Q10D68,39947.Q10MQ2,39947.Q10MX3,39947.Q10N79,39947.Q18PR9,39947.Q2QT32,39947.Q2QVC1,39947.Q338Z0,39947.Q5Z6A9,39947.Q5Z856,39947.Q5Z9H3,39947.Q655Q2,39947.Q67W29,39947.Q69NX5,39947.Q69TI2,39947.Q69X62,39947.Q6I5L0,3…	Os04g0574800,Os06g0655100,Os01g0101200,Os04g0116800,Os04g0340100,Os04g0636300,Os05g0455500,Os03g0856700,Os06g0569500,Os03g0850400,Os02g0559400,Os09g0505300,Os08g0440900,Os03g0738400,Os03g0299900,Os03g0291500,Os03g0279400,Os03g0319100,Os12g0409000,Os12g0235800,Os10g0378100,Os06g0564700,Os06g0699700,Os06g0709000,Os01g0314100,Os02g0436400,Os07g0154100,Os06g0215500,Os06g0598800,Os05g0435700,Os08g0135…
GO:0065008	Regulation of biological quality	69	907	0.22	0.0044	39947.A0A0N7KRE8,39947.A0A0P0UX97,39947.A0A0P0V708,39947.A0A0P0V748,39947.A0A0P0VIF0,39947.A0A0P0W4Z8,39947.A0A0P0W9B8,39947.A0A0P0WAE5,39947.A0A0P0WL26,39947.A0A0P0X1Z2,39947.A0A0P0XUU0,39947.A0A0P0Y445,39947.A0A0P0YBF8,39947.A2ZRQ8,39947.B5BNY0,39947.B7E7M8,39947.B7F9A6,39947.B9G4Z8,39947.B9G951,39947.C7IZY4,39947.P0C5D1,39947.P0C5D5,39947.P48642,39947.Q07078,39947.Q0DFB4,39947.Q0IYP2,39947.Q0I…	Os10g0136900,Os01g0120300,Os01g0700900,Os01g0701400,Os02g0325300,Os03g0805500,Os04g0377932,Os04g0416400,Os05g0335401,Os07g0123700,Os10g0415300,Os11g0602500,Os12g0567000,Os01g0274100,Os01g0696100,Os09g0547500,Os06g0301100,Os09g0555100,Os11g0124500,Os03g0190000,Os07g0638400,Os06g0196300,Os02g0813500,Os09g0482400,Os06g0103800,Os10g0184300,Os09g0555200,Os08g0154700,Os04g0388900,Os10g0182000,Os03g0302…
GO:0009991	Response to extracellular stimulus	22	181	0.42	0.0052	39947.A0A0P0W8Z0,39947.A0A0P0XLD8,39947.A0A0P0Y4U5,39947.A1A696,39947.A3C052,39947.B9G176,39947.Q0DI99,39947.Q0JCA4,39947.Q2QXC3,39947.Q33E23,39947.Q5ZBM2,39947.Q5ZDX5,39947.Q5ZE07,39947.Q655Q2,39947.Q69LD2,39947.Q69PH9,39947.Q69RC4,39947.Q6YPF2,39947.Q6Z744,39947.Q7XBT7,39947.Q84LH5,39947.Q8H398	Os04g0346800,Os09g0367900,Os11g0600900,Os01g0923700,Os09g0490200,Os08g0451200,Os05g0405900,Os04g0482800,Os12g0162500,Os04g0543900,Os01g0142300,Os01g0614900,Os01g0126200,Os01g0314100,Os07g0170100,Os09g0433800,Os07g0512200,Os08g0120500,Os02g0736400,Os10g0578800,Os03g0698900,Os07g0614700
GO:0009063	Cellular amino acid catabolic process	15	97	0.53	0.0065	39947.A0A0P0XUE4,39947.Q10D68,39947.Q2QT32,39947.Q2RAU5,39947.Q33E23,39947.Q653U8,39947.Q69LD2,39947.Q69PH8,39947.Q69UU3,39947.Q6ASV4,39947.Q6YSB2,39947.Q75IM9,39947.Q7X720,39947.Q8RYY6,39947.Q9SNN0	Os10g0390500,Os03g0738400,Os12g0409000,Os11g0137200,Os04g0543900,Os06g0677400,Os07g0170100,Os09g0433900,Os07g0108300,Os03g0720300,Os08g0465800,Os05g0125500,Os04g0518100,Os01g0874900,Os06g0131300
GO:0019538	Protein metabolic process	320	5707	0.09	0.0065	39947.A0A0N7KCM1,39947.A0A0N7KFQ6,39947.A0A0N7KGJ7,39947.A0A0N7KI30,39947.A0A0N7KMR2,39947.A0A0N7KMU6,39947.A0A0N7KUB2,39947.A0A0P0UX97,39947.A0A0P0UZ40,39947.A0A0P0V4D1,39947.A0A0P0V5R8,39947.A0A0P0V818,39947.A0A0P0V9Q4,39947.A0A0P0VAB8,39947.A0A0P0VDM6,39947.A0A0P0VF30,39947.A0A0P0VFC3,39947.A0A0P0VMV4,39947.A0A0P0VN40,39947.A0A0P0VQK4,39947.A0A0P0VU37,39947.A0A0P0VWT6,39947.A0A0P0W2I1,39947.A0…	Os01g0233900,Os02g0628800,Os03g0139100,Os03g0758000,Os06g0718800,Os07g0115500,Os12g0597200,Os01g0120300,Os01g0172000,Os01g0577600,Os01g0642100,Os01g0741200,Os01g0819400,Os01g0844500,Os02g0103500,Os02g0161900,Os02g0160250,Os02g0665500,Os02g0687500,Os02g0787500,Os03g0193700,Os03g0320800,Os03g0710100,Os03g0806400,Os05g0126300,Os05g0305900,Os05g0381600,Os05g0414100,Os05g0427200,Os05g0481100,Os05g0555…
GO:0034645	Cellular macromolecule biosynthetic process	83	1165	0.19	0.0066	39947.A0A0N7KGJ7,39947.A0A0N7KMU6,39947.A0A0P0UX97,39947.A0A0P0UZ40,39947.A0A0P0VDM6,39947.A0A0P0W4J3,39947.A0A0P0WMI0,39947.A0A0P0WMP1,39947.A0A0P0WQT3,39947.A0A0P0WZF6,39947.A0A0P0X666,39947.A0A0P0XAP5,39947.A0A0P0XU17,39947.B7E6Z9,39947.P0CH34,39947.P0DKK1,39947.P35686,39947.P40978,39947.P48600,39947.P49027,39947.P62125,39947.P93422,39947.Q01401,39947.Q0D5Z2,39947.Q0DH81,39947.Q0DJU1,39947.Q0D…	Os03g0139100,Os07g0115500,Os01g0120300,Os01g0172000,Os02g0103500,Os03g0806400,Os05g0414100,Os05g0427200,Os05g0555800,Os06g0631300,Os07g0493033,Os08g0103400,Os10g0411700,Os09g0482740,Os03g0234200,Os01g0679700,Os06g0134000,Os03g0424800,Os10g0467600,Os01g0686800,Os03g0781500,Os05g0150900,Os06g0726400,Os07g0523500,Os05g0486200,Os05g0227700,Os05g0209100,Os04g0613500,Os04g0538100,Os04g0503700,Os10g0182…
GO:0046394	Carboxylic acid biosynthetic process	45	528	0.27	0.0073	39947.A0A0P0WDS4,39947.A0A0P0WZL3,39947.B7EWK0,39947.B7F5B4,39947.B9FEH9,39947.C7J138,39947.O04226,39947.Q0DLR8,39947.Q0E0C6,39947.Q0J0M2,39947.Q0J5E5,39947.Q10D68,39947.Q10MQ2,39947.Q10MX3,39947.Q10N79,39947.Q18PR9,39947.Q2QT32,39947.Q2QVC1,39947.Q5Z6A9,39947.Q5Z856,39947.Q5Z9H3,39947.Q655Q2,39947.Q67W29,39947.Q69NX5,39947.Q69TI2,39947.Q69X62,39947.Q6I5L0,39947.Q6YYB9,39947.Q6YZH8,39947.Q6Z1I5,3…	Os04g0574800,Os06g0655100,Os01g0101200,Os04g0116800,Os04g0340100,Os04g0636300,Os05g0455500,Os03g0850400,Os02g0559400,Os09g0505300,Os08g0440900,Os03g0738400,Os03g0299900,Os03g0291500,Os03g0279400,Os03g0319100,Os12g0409000,Os12g0235800,Os06g0564700,Os06g0699700,Os06g0709000,Os01g0314100,Os02g0436400,Os07g0154100,Os06g0215500,Os06g0598800,Os05g0435700,Os08g0135900,Os08g0559600,Os08g0200100,Os02g0732…
GO:0032787	Monocarboxylic acid metabolic process	47	561	0.26	0.0075	39947.A0A0P0W4Z8,39947.A0A0P0WP33,39947.A3A197,39947.B7EBJ6,39947.B7F5B4,39947.P42863,39947.P43279,39947.Q0D4U5,39947.Q0DEH8,39947.Q0E0C6,39947.Q0J0M2,39947.Q0J5E5,39947.Q0JMH0,39947.Q10MF8,39947.Q10MP8,39947.Q18PR9,39947.Q2QX58,39947.Q2QXT1,39947.Q2R1G8,39947.Q2RAL6,39947.Q338G3,39947.Q5VS74,39947.Q5Z856,39947.Q652S1,39947.Q655Q2,39947.Q69NX5,39947.Q69TI2,39947.Q69V57,39947.Q69WE5,39947.Q69X62,3…	Os03g0805500,Os05g0496200,Os01g0934600,Os08g0130400,Os04g0116800,Os06g0256500,Os01g0188400,Os07g0603600,Os06g0151900,Os02g0559400,Os09g0505300,Os08g0440900,Os01g0505400,Os03g0310400,Os03g0300300,Os03g0319100,Os12g0168700,Os12g0143900,Os11g0605500,Os11g0147000,Os10g0405600,Os06g0105400,Os06g0699700,Os06g0258900,Os01g0314100,Os07g0154100,Os06g0215500,Os06g0608700,Os07g0181000,Os06g0598800,Os05g0435…
GO:0042221	Response to chemical	180	2969	0.12	0.0075	39947.A0A0N7KDH4,39947.A0A0N7KFT2,39947.A0A0N7KM00,39947.A0A0P0V5R8,39947.A0A0P0V818,39947.A0A0P0VC55,39947.A0A0P0VC62,39947.A0A0P0WAE5,39947.A0A0P0WCQ3,39947.A0A0P0WE31,39947.A0A0P0X677,39947.A0A0P0XKM1,39947.A0A0P0XNI1,39947.A0A0P0XUU0,39947.A0A0P0XX30,39947.A0A0P0XYA6,39947.A0A0P0XZC3,39947.A0A0P0XZV4,39947.A0A0P0Y4R2,39947.A0A0P0Y4U5,39947.A1A696,39947.A1A698,39947.A2ZRQ8,39947.A3AYP1,39947.A…	Os01g0672800,Os02g0655200,Os06g0310200,Os01g0642100,Os01g0741200,Os01g0919100,Os01g0918500,Os04g0416400,Os04g0517400,Os04g0583200,Os07g0491600,Os09g0241100,Os09g0434200,Os10g0415300,Os10g0530500,Os11g0129000,Os11g0168500,Os11g0177400,Os11g0638700,Os11g0600900,Os01g0923700,Os03g0717700,Os01g0274100,Os04g0679400,Os09g0490200,Os11g0683600,Os05g0382600,Os02g0627900,Os02g0122400,Os04g0626400,Os07g0438…
GO:1901606	Alpha-amino acid catabolic process	15	99	0.52	0.0075	39947.A0A0P0WW75,39947.A0A0P0XUE4,39947.Q10D68,39947.Q2QT32,39947.Q2RAU5,39947.Q33E23,39947.Q653U8,39947.Q69PH8,39947.Q69UU3,39947.Q6ASV4,39947.Q6YSB2,39947.Q75IM9,39947.Q7X720,39947.Q8RYY6,39947.Q9SNN0	Os06g0345200,Os10g0390500,Os03g0738400,Os12g0409000,Os11g0137200,Os04g0543900,Os06g0677400,Os09g0433900,Os07g0108300,Os03g0720300,Os08g0465800,Os05g0125500,Os04g0518100,Os01g0874900,Os06g0131300
GO:0005986	Sucrose biosynthetic process	6	14	0.97	0.0083	39947.O64422,39947.Q0JHF8,39947.Q53JI9,39947.Q67WN8,39947.Q6YXW6,39947.Q94E75	Os03g0267300,Os01g0866400,Os11g0236100,Os06g0643800,Os02g0143100,Os01g0376700
GO:0031667	Response to nutrient levels	20	163	0.43	0.0085	39947.A0A0P0XLD8,39947.A0A0P0Y4U5,39947.A1A696,39947.A3C052,39947.B9G176,39947.Q0DI99,39947.Q0JCA4,39947.Q2QXC3,39947.Q33E23,39947.Q5ZBM2,39947.Q5ZDX5,39947.Q5ZE07,39947.Q655Q2,39947.Q69LD2,39947.Q69PH9,39947.Q69RC4,39947.Q6YPF2,39947.Q6Z744,39947.Q84LH5,39947.Q8H398	Os09g0367900,Os11g0600900,Os01g0923700,Os09g0490200,Os08g0451200,Os05g0405900,Os04g0482800,Os12g0162500,Os04g0543900,Os01g0142300,Os01g0614900,Os01g0126200,Os01g0314100,Os07g0170100,Os09g0433800,Os07g0512200,Os08g0120500,Os02g0736400,Os03g0698900,Os07g0614700
GO:0033036	Macromolecule localization	93	1356	0.18	0.0085	39947.A0A0N7KGJ6,39947.A0A0N7KQE2,39947.A0A0P0VGQ0,39947.A0A0P0VIH5,39947.A0A0P0VPM8,39947.A0A0P0VRH8,39947.A0A0P0VS81,39947.A0A0P0WL26,39947.A0A0P0WWY5,39947.A0A0P0X176,39947.A0A0P0X3Q1,39947.A0A0P0X8H6,39947.A0A0P0XAP5,39947.A0A0P0XJ84,39947.A0A0P0XWA7,39947.A0A0P0XZV4,39947.A0A0P0Y7P3,39947.A3C0G9,39947.B7F9A6,39947.B7FAI5,39947.B9F5R6,39947.P40392,39947.P40393,39947.Q0D4W1,39947.Q0DI99,39947.…	Os03g0138000,Os09g0135100,Os02g0230300,Os02g0437200,Os02g0741400,Os02g0827500,Os03g0116000,Os05g0335401,Os06g0473100,Os06g0714000,Os07g0211000,Os07g0598700,Os08g0103400,Os08g0555000,Os10g0492000,Os11g0177400,Os12g0166500,Os09g0507600,Os06g0301100,Os08g0555200,Os03g0200600,Os01g0558600,Os06g0551400,Os07g0600700,Os05g0405900,Os05g0310800,Os12g0171700,Os11g0620000,Os10g0492300,Os04g0671800,Os04g0597…
GO:0042254	Ribosome biogenesis	41	471	0.28	0.0086	39947.A0A0P0VP26,39947.A0A0P0VUE9,39947.A0A0P0WQT3,39947.A0A0P0WZ76,39947.A0A0P0XU17,39947.A0A0P0Y5Y3,39947.A0A0P0Y7P3,39947.B9FI63,39947.C7IYB7,39947.P40978,39947.Q0D674,39947.Q0DES6,39947.Q0DFF8,39947.Q0DST9,39947.Q0DWT8,39947.Q0JDN9,39947.Q10MP8,39947.Q53LZ3,39947.Q5N7W4,39947.Q5NAB6,39947.Q69L77,39947.Q69LE7,39947.Q6K5Y3,39947.Q6K6C4,39947.Q6YWS5,39947.Q6YXA0,39947.Q6YXY1,39947.Q6YY31,39947.Q…	Os02g0724600,Os03g0203100,Os05g0555800,Os06g0644600,Os10g0411700,Os11g0689400,Os12g0166500,Os05g0567300,Os02g0122900,Os03g0424800,Os07g0506700,Os06g0137500,Os05g0593200,Os03g0288500,Os02g0795900,Os04g0388900,Os03g0300300,Os11g0266000,Os01g0911100,Os01g0280500,Os02g0591800,Os07g0168000,Os02g0614200,Os02g0815200,Os02g0728700,Os09g0112400,Os02g0137600,Os02g0585100,Os08g0192900,Os03g0665800,Os03g0844…
GO:0051641	Cellular localization	95	1394	0.17	0.0086	39947.A0A0N7KGJ6,39947.A0A0N7KQE2,39947.A0A0P0VGQ0,39947.A0A0P0VIH5,39947.A0A0P0VPM8,39947.A0A0P0VQ91,39947.A0A0P0VRB1,39947.A0A0P0VS81,39947.A0A0P0WWY5,39947.A0A0P0X176,39947.A0A0P0X3Q1,39947.A0A0P0X8H6,39947.A0A0P0XAP5,39947.A0A0P0XJ84,39947.A0A0P0XWA7,39947.A0A0P0Y7P3,39947.A3C0G9,39947.B7FAI5,39947.B9F5R6,39947.B9FS74,39947.P40392,39947.P40393,39947.Q0D4W1,39947.Q0DFB4,39947.Q0DI99,39947.Q0DJ…	Os03g0138000,Os09g0135100,Os02g0230300,Os02g0437200,Os02g0741400,Os02g0777700,Os02g0816900,Os03g0116000,Os06g0473100,Os06g0714000,Os07g0211000,Os07g0598700,Os08g0103400,Os08g0555000,Os10g0492000,Os12g0166500,Os09g0507600,Os08g0555200,Os03g0200600,Os06g0217600,Os01g0558600,Os06g0551400,Os07g0600700,Os06g0103800,Os05g0405900,Os05g0310800,Os03g0321400,Os12g0547500,Os12g0171700,Os11g0620000,Os10g0492…
GO:0070925	Organelle assembly	22	190	0.4	0.0086	39947.A0A0P0XU17,39947.A3BFT0,39947.B9FI63,39947.P40978,39947.Q0J0G8,39947.Q0JAY9,39947.Q10P42,39947.Q5N945,39947.Q5NAB6,39947.Q5ZAQ3,39947.Q5ZDX5,39947.Q60F24,39947.Q69L77,39947.Q6K5Y3,39947.Q6YWS5,39947.Q6ZL20,39947.Q75H93,39947.Q7XSA6,39947.Q8L4L4,39947.Q8LRF5,39947.Q9FU80,39947.Q9LGE6	Os10g0411700,Os07g0105700,Os05g0567300,Os03g0424800,Os09g0510200,Os04g0566800,Os03g0248000,Os01g0869500,Os01g0280500,Os01g0769000,Os01g0614900,Os05g0154500,Os02g0591800,Os02g0614200,Os02g0728700,Os07g0573300,Os03g0665800,Os04g0413600,Os01g0896700,Os01g0200000,Os01g0143300,Os01g0256900
GO:0033014	Tetrapyrrole biosynthetic process	10	48	0.66	0.0094	39947.B9FEH9,39947.Q0DEV8,39947.Q10K62,39947.Q10LR9,39947.Q53M04,39947.Q53RM0,39947.Q69TB1,39947.Q8LRH2,39947.Q8W3D9,39947.Q9AXB0	Os04g0340100,Os06g0132400,Os03g0395000,Os03g0337600,Os11g0267000,Os03g0563300,Os09g0297000,Os01g0510600,Os10g0496900,Os01g0622300
GO:0009064	Glutamine family amino acid metabolic process	14	91	0.53	0.0096	39947.B7FA89,39947.O04226,39947.P37833,39947.Q0JH25,39947.Q10MX3,39947.Q10N79,39947.Q2QVC1,39947.Q33E23,39947.Q5Z856,39947.Q5ZC52,39947.Q6ASV4,39947.Q6YSB2,39947.Q8H4X9,39947.Q9SNN0	Os04g0466600,Os05g0455500,Os01g0760600,Os01g0888500,Os03g0291500,Os03g0279400,Os12g0235800,Os04g0543900,Os06g0699700,Os01g0138800,Os03g0720300,Os08g0465800,Os08g0326600,Os06g0131300
GO:0009657	Plastid organization	33	351	0.31	0.0096	39947.A0A0P0XWA7,39947.A0A0P0Y4R2,39947.B0L964,39947.B9F267,39947.B9FS74,39947.Q0DMZ3,39947.Q0E3V2,39947.Q0IWS0,39947.Q0JRG4,39947.Q10L33,39947.Q10SV7,39947.Q2QN86,39947.Q2QU66,39947.Q5VQK9,39947.Q5Z6P4,39947.Q5ZEK1,39947.Q67W63,39947.Q69SU1,39947.Q6ASR0,39947.Q6K5Y3,39947.Q6YVE7,39947.Q6YW48,39947.Q6YXA0,39947.Q7X6M7,39947.Q7XBR2,39947.Q7XBT7,39947.Q84Z62,39947.Q852G0,39947.Q8GVY3,39947.Q8H658,3…	Os10g0492000,Os11g0638700,Os11g0572700,Os02g0122400,Os06g0217600,Os03g0785200,Os02g0152900,Os10g0492300,Os01g0102600,Os03g0360600,Os03g0109700,Os12g0575000,Os12g0271600,Os01g0798500,Os06g0264800,Os01g0151200,Os06g0646100,Os02g0554200,Os05g0147500,Os02g0614200,Os07g0295000,Os02g0220400,Os09g0112400,Os04g0507100,Os10g0580800,Os10g0578800,Os08g0515800,Os03g0411500,Os07g0546600,Os06g0116400,Os03g0156…
GO:0043648	Dicarboxylic acid metabolic process	14	91	0.53	0.0096	39947.A0A0P0WDS4,39947.P37833,39947.P43279,39947.Q0DLR8,39947.Q10D68,39947.Q10MQ2,39947.Q2QT32,39947.Q33E23,39947.Q5Z856,39947.Q67W29,39947.Q6ASV4,39947.Q6YSB2,39947.Q6YYW3,39947.Q8RYY6	Os04g0574800,Os01g0760600,Os01g0188400,Os03g0850400,Os03g0738400,Os03g0299900,Os12g0409000,Os04g0543900,Os06g0699700,Os02g0436400,Os03g0720300,Os08g0465800,Os08g0562100,Os01g0874900
GO:0009768	Photosynthesis, light harvesting in photosystem I	6	15	0.94	0.0100	39947.P12331,39947.Q10HD0,39947.Q69P91,39947.Q6Z411,39947.Q6ZL95,39947.Q7XV11	Os01g0600900,Os03g0592500,Os09g0439500,Os07g0558400,Os07g0577600,Os04g0457000
GO:0044255	Cellular lipid metabolic process	71	981	0.2	0.0108	39947.A0A0P0V708,39947.A0A0P0V748,39947.A0A0P0VXZ8,39947.A0A0P0W4Z8,39947.A0A0P0WCQ3,39947.A0A0P0WL78,39947.A0A0P0WUT7,39947.A0A0P0XD69,39947.A0A0P0XM67,39947.B0L964,39947.B7EBJ6,39947.B7F5B4,39947.C7IYB3,39947.P93771,39947.Q0D4G9,39947.Q0DBF4,39947.Q0DWE8,39947.Q0DY59,39947.Q0E0C6,39947.Q0E3A6,39947.Q0J0M2,39947.Q0J5E5,39947.Q0JBY1,39947.Q0JL18,39947.Q0JMH0,39947.Q10AN1,39947.Q10MF8,39947.Q10MP8…	Os01g0700900,Os01g0701400,Os03g0377500,Os03g0805500,Os04g0517400,Os05g0358700,Os06g0259000,Os08g0224800,Os09g0438400,Os11g0572700,Os08g0130400,Os04g0116800,Os02g0655600,Os03g0856700,Os07g0626800,Os06g0569500,Os02g0817900,Os02g0713900,Os02g0559400,Os02g0186100,Os09g0505300,Os08g0440900,Os04g0503700,Os01g0631400,Os01g0505400,Os03g0846900,Os03g0310400,Os03g0300300,Os03g0197000,Os03g0319100,Os12g0168…
GO:0050896	Response to stimulus	374	6863	0.08	0.0109	39947.A0A0N7KCM1,39947.A0A0N7KDH4,39947.A0A0N7KFF5,39947.A0A0N7KFT2,39947.A0A0N7KJ37,39947.A0A0N7KM00,39947.A0A0N7KNK9,39947.A0A0N7KP03,39947.A0A0P0V1B4,39947.A0A0P0V4R0,39947.A0A0P0V5R8,39947.A0A0P0V818,39947.A0A0P0VC55,39947.A0A0P0VC62,39947.A0A0P0VGS9,39947.A0A0P0VJA5,39947.A0A0P0VK23,39947.A0A0P0W5J3,39947.A0A0P0W8Z0,39947.A0A0P0WAE5,39947.A0A0P0WB35,39947.A0A0P0WBT8,39947.A0A0P0WCQ3,39947.A0…	Os01g0233900,Os01g0672800,Os02g0537400,Os02g0655200,Os04g0439100,Os06g0310200,Os07g0534300,Os07g0661500,Os01g0263600,Os01g0592900,Os01g0642100,Os01g0741200,Os01g0919100,Os01g0918500,Os02g0234100,Os02g0493100,Os02g0537800,Os03g0847800,Os04g0346800,Os04g0416400,Os04g0454600,Os04g0488600,Os04g0517400,Os04g0583200,Os04g0614650,Os04g0688000,Os05g0210500,Os05g0341300,Os05g0358700,Os05g0418100,Os07g0491…
GO:0019693	Ribose phosphate metabolic process	30	310	0.33	0.0110	39947.A0A0P0WP33,39947.A0A0P0X762,39947.A3ABE0,39947.A3AD51,39947.P42863,39947.Q0D4Q6,39947.Q0DEH8,39947.Q0DY59,39947.Q0IYP2,39947.Q0JH25,39947.Q10R17,39947.Q2QVE2,39947.Q338G3,39947.Q5NBD6,39947.Q5VS74,39947.Q652S1,39947.Q69V57,39947.Q69WE5,39947.Q69XQ6,39947.Q6K7V0,39947.Q6ZBH5,39947.Q7XRZ6,39947.Q7XZV8,39947.Q84NW1,39947.Q84PA4,39947.Q850Z8,39947.Q851S8,39947.Q8H4X9,39947.Q8S2E5,39947.Q8S6N5	Os05g0496200,Os07g0543700,Os02g0750100,Os03g0100040,Os06g0256500,Os07g0613000,Os06g0151900,Os02g0713900,Os10g0184300,Os01g0888500,Os03g0174500,Os12g0233300,Os10g0405600,Os01g0250900,Os06g0105400,Os06g0258900,Os06g0608700,Os07g0181000,Os06g0617800,Os02g0273000,Os08g0544900,Os04g0354600,Os03g0774300,Os07g0513000,Os03g0278900,Os03g0831500,Os03g0699300,Os08g0326600,Os01g0723600,Os10g0363300
GO:0006139	Nucleobase-containing compound metabolic process	183	3067	0.12	0.0119	39947.A0A0N7KCM1,39947.A0A0N7KFQ6,39947.A0A0N7KGL3,39947.A0A0N7KJZ6,39947.A0A0N7KRE8,39947.A0A0N7KS24,39947.A0A0P0UX97,39947.A0A0P0V1B4,39947.A0A0P0V2V1,39947.A0A0P0V4R0,39947.A0A0P0VAD6,39947.A0A0P0VMS1,39947.A0A0P0VP26,39947.A0A0P0W2I1,39947.A0A0P0W4V1,39947.A0A0P0W5J3,39947.A0A0P0W8Z0,39947.A0A0P0WJ92,39947.A0A0P0WP33,39947.A0A0P0WV00,39947.A0A0P0WXQ5,39947.A0A0P0WZ76,39947.A0A0P0X0C9,39947.A0…	Os01g0233900,Os02g0628800,Os03g0152100,Os04g0692700,Os10g0136900,Os10g0511800,Os01g0120300,Os01g0263600,Os01g0363600,Os01g0592900,Os01g0846450,Os02g0651400,Os02g0724600,Os03g0710100,Os03g0824300,Os03g0847800,Os04g0346800,Os05g0210500,Os05g0496200,Os06g0251000,Os06g0536800,Os06g0644600,Os06g0698400,Os06g0731700,Os07g0543700,Os09g0241100,Os10g0411700,Os10g0556200,Os11g0440200,Os11g0600900,Os11g0662…
GO:0010467	Gene expression	140	2246	0.13	0.0119	39947.A0A0N7KFQ6,39947.A0A0N7KGJ7,39947.A0A0N7KMU6,39947.A0A0P0UX97,39947.A0A0P0V1B4,39947.A0A0P0VAD6,39947.A0A0P0VDM6,39947.A0A0P0VP26,39947.A0A0P0VPM8,39947.A0A0P0W2I1,39947.A0A0P0W4J3,39947.A0A0P0W4V1,39947.A0A0P0W5J3,39947.A0A0P0WMI0,39947.A0A0P0WQT3,39947.A0A0P0WV00,39947.A0A0P0WZ76,39947.A0A0P0WZF6,39947.A0A0P0X0C9,39947.A0A0P0X1M5,39947.A0A0P0X666,39947.A0A0P0XU17,39947.A0A0P0XX67,39947.A0…	Os02g0628800,Os03g0139100,Os07g0115500,Os01g0120300,Os01g0263600,Os01g0846450,Os02g0103500,Os02g0724600,Os02g0741400,Os03g0710100,Os03g0806400,Os03g0824300,Os03g0847800,Os05g0414100,Os05g0555800,Os06g0251000,Os06g0644600,Os06g0631300,Os06g0698400,Os06g0731700,Os07g0493033,Os10g0411700,Os10g0556200,Os11g0689400,Os12g0114200,Os12g0166500,Os09g0482740,Os05g0567300,Os02g0122900,Os03g0234200,Os01g0679…
GO:0043170	Macromolecule metabolic process	458	8603	0.07	0.0124	39947.A0A0N7KCM1,39947.A0A0N7KFQ6,39947.A0A0N7KGJ7,39947.A0A0N7KGL3,39947.A0A0N7KI30,39947.A0A0N7KJZ6,39947.A0A0N7KMR2,39947.A0A0N7KMU6,39947.A0A0N7KRE8,39947.A0A0N7KS24,39947.A0A0N7KUB2,39947.A0A0P0UX97,39947.A0A0P0UZ40,39947.A0A0P0V1B4,39947.A0A0P0V4D1,39947.A0A0P0V4R0,39947.A0A0P0V5R8,39947.A0A0P0V818,39947.A0A0P0V9Q4,39947.A0A0P0VAB8,39947.A0A0P0VAD6,39947.A0A0P0VDM6,39947.A0A0P0VF30,39947.A0…	Os01g0233900,Os02g0628800,Os03g0139100,Os03g0152100,Os03g0758000,Os04g0692700,Os06g0718800,Os07g0115500,Os10g0136900,Os10g0511800,Os12g0597200,Os01g0120300,Os01g0172000,Os01g0263600,Os01g0577600,Os01g0592900,Os01g0642100,Os01g0741200,Os01g0819400,Os01g0844500,Os01g0846450,Os02g0103500,Os02g0161900,Os02g0160250,Os02g0665500,Os02g0687500,Os02g0724600,Os02g0741400,Os02g0787500,Os03g0193700,Os03g0320…
GO:0019253	Reductive pentose-phosphate cycle	7	24	0.8	0.0138	39947.A0A0P0WP33,39947.O64422,39947.Q0DEU8,39947.Q6ZEZ2,39947.Q7X8A1,39947.Q9SNK3,39947.Q9ZTP5	Os05g0496200,Os03g0267300,Os06g0133800,Os07g0176900,Os04g0459500,Os03g0129300,Os03g0169100
GO:0044085	Cellular component biogenesis	103	1572	0.16	0.0152	39947.A0A0P0V1B4,39947.A0A0P0VP26,39947.A0A0P0VUE9,39947.A0A0P0WQT3,39947.A0A0P0WZ76,39947.A0A0P0X861,39947.A0A0P0X8H6,39947.A0A0P0XU17,39947.A0A0P0XU48,39947.A0A0P0XWK9,39947.A0A0P0Y4R2,39947.A0A0P0Y5Y3,39947.A0A0P0Y7P3,39947.A3BFT0,39947.B2ZX90,39947.B7F9A6,39947.B9FI63,39947.C7IYB7,39947.P40978,39947.Q0D3D7,39947.Q0D3Z0,39947.Q0D674,39947.Q0D862,39947.Q0D9V3,39947.Q0DES6,39947.Q0DFF8,39947.Q0D…	Os01g0263600,Os02g0724600,Os03g0203100,Os05g0555800,Os06g0644600,Os07g0581100,Os07g0598700,Os10g0411700,Os10g0395500,Os10g0508500,Os11g0638700,Os11g0689400,Os12g0166500,Os07g0105700,Os01g0896300,Os06g0301100,Os05g0567300,Os02g0122900,Os03g0424800,Os07g0692500,Os07g0658300,Os07g0506700,Os07g0181800,Os06g0696500,Os06g0137500,Os05g0593200,Os05g0227700,Os03g0288500,Os02g0795900,Os02g0152900,Os12g0510…
GO:0048519	Negative regulation of biological process	81	1174	0.18	0.0152	39947.A0A0N7KRE8,39947.A0A0N7KS24,39947.A0A0P0V1B4,39947.A0A0P0V4R0,39947.A0A0P0V818,39947.A0A0P0V9D3,39947.A0A0P0VPM8,39947.A0A0P0VPQ7,39947.A0A0P0VYT3,39947.A0A0P0WHE2,39947.A0A0P0WJ92,39947.A0A0P0X0C9,39947.A0A0P0X677,39947.A0A0P0X7Q5,39947.A0A0P0XD66,39947.A0A0P0XNI1,39947.A0A0P0XX67,39947.A0A0P0XZV4,39947.A0A0P0Y140,39947.A0A0P0Y5Y3,39947.A0A0P0YBL3,39947.A1A696,39947.A6BLW4,39947.B9FCM4,399…	Os10g0136900,Os10g0511800,Os01g0263600,Os01g0592900,Os01g0741200,Os01g0801901,Os02g0741400,Os02g0742100,Os03g0418800,Os05g0126300,Os05g0210500,Os06g0698400,Os07g0491600,Os07g0565200,Os08g0230100,Os09g0434200,Os10g0556200,Os11g0177400,Os11g0292050,Os11g0689400,Os12g0573600,Os01g0923700,Os03g0251350,Os04g0626400,Os03g0190000,Os05g0563900,Os10g0467600,Os07g0692500,Os03g0607800,Os03g0112700,Os09g0555…
GO:0055085	Transmembrane transport	109	1683	0.15	0.0152	39947.A0A0P0VC55,39947.A0A0P0VD41,39947.A0A0P0VFX2,39947.A0A0P0VIF0,39947.A0A0P0VMW4,39947.A0A0P0VTR5,39947.A0A0P0WA72,39947.A0A0P0WC91,39947.A0A0P0X762,39947.A0A0P0XKF7,39947.A0A0P0XWA7,39947.A0A0P0XYA6,39947.A0A0P0XZV4,39947.A0A0P0Y1K6,39947.A0A0P0Y8I2,39947.A3ABE0,39947.A3BF39,39947.B5BNY0,39947.B7F9A6,39947.B9G4Z8,39947.B9G951,39947.C7IYF6,39947.H2KWZ0,39947.P50156,39947.Q0DA37,39947.Q0DFB4,3…	Os01g0919100,Os01g0960900,Os02g0184200,Os02g0325300,Os02g0670900,Os03g0175200,Os04g0422600,Os04g0491350,Os07g0543700,Os09g0320400,Os10g0492000,Os11g0129000,Os11g0177400,Os11g0423800,Os12g0239900,Os02g0750100,Os06g0700700,Os01g0696100,Os06g0301100,Os09g0555100,Os11g0124500,Os02g0673000,Os12g0133100,Os03g0146100,Os06g0680500,Os06g0103800,Os05g0410500,Os02g0184500,Os12g0231000,Os10g0492300,Os10g0184…
GO:0065007	Biological regulation	403	7497	0.07	0.0152	39947.A0A0N7KDH4,39947.A0A0N7KFT2,39947.A0A0N7KGL3,39947.A0A0N7KJ37,39947.A0A0N7KJZ6,39947.A0A0N7KMU6,39947.A0A0N7KP03,39947.A0A0N7KRE8,39947.A0A0N7KRS2,39947.A0A0N7KS24,39947.A0A0N7KSD4,39947.A0A0P0UX97,39947.A0A0P0V1B4,39947.A0A0P0V4R0,39947.A0A0P0V5D3,39947.A0A0P0V708,39947.A0A0P0V748,39947.A0A0P0V818,39947.A0A0P0V9D3,39947.A0A0P0VAD6,39947.A0A0P0VC62,39947.A0A0P0VGS9,39947.A0A0P0VIF0,39947.A0…	Os01g0672800,Os02g0655200,Os03g0152100,Os04g0439100,Os04g0692700,Os07g0115500,Os07g0661500,Os10g0136900,Os10g0411100,Os10g0511800,Os11g0129600,Os01g0120300,Os01g0263600,Os01g0592900,Os01g0619900,Os01g0700900,Os01g0701400,Os01g0741200,Os01g0801901,Os01g0846450,Os01g0918500,Os02g0234100,Os02g0325300,Os02g0515000,Os02g0741400,Os02g0742100,Os03g0346200,Os03g0418800,Os03g0436600,Os03g0696300,Os03g0777…
GO:0022607	Cellular component assembly	70	982	0.19	0.0157	39947.A0A0P0V1B4,39947.A0A0P0X861,39947.A0A0P0X8H6,39947.A0A0P0XU17,39947.A0A0P0XU48,39947.A0A0P0XWK9,39947.A0A0P0Y4R2,39947.A3BFT0,39947.B2ZX90,39947.B7F9A6,39947.B9FI63,39947.P40978,39947.Q0D3D7,39947.Q0D3Z0,39947.Q0D862,39947.Q0DJU1,39947.Q0E3V2,39947.Q0IN32,39947.Q0INV6,39947.Q0IU70,39947.Q0IYP2,39947.Q0J0G8,39947.Q0J1D5,39947.Q0J9V7,39947.Q0JAY9,39947.Q0JH55,39947.Q10P42,39947.Q10PA9,39947.Q…	Os01g0263600,Os07g0581100,Os07g0598700,Os10g0411700,Os10g0395500,Os10g0508500,Os11g0638700,Os07g0105700,Os01g0896300,Os06g0301100,Os05g0567300,Os03g0424800,Os07g0692500,Os07g0658300,Os07g0181800,Os05g0227700,Os02g0152900,Os12g0510900,Os12g0287300,Os11g0181500,Os10g0184300,Os09g0510200,Os09g0448100,Os04g0629300,Os04g0566800,Os01g0882500,Os03g0248000,Os03g0240800,Os03g0109700,Os12g0575000,Os12g0176…
GO:0006364	rRNA processing	31	335	0.31	0.0160	39947.A0A0P0VP26,39947.A0A0P0WZ76,39947.A0A0P0XU17,39947.A0A0P0Y5Y3,39947.A0A0P0Y7P3,39947.B9FI63,39947.C7IYB7,39947.Q0DES6,39947.Q0DST9,39947.Q0DWT8,39947.Q0JDN9,39947.Q10MP8,39947.Q53LZ3,39947.Q5N7W4,39947.Q5NAB6,39947.Q69L77,39947.Q69LE7,39947.Q6K5Y3,39947.Q6K6C4,39947.Q6YWS5,39947.Q6YXA0,39947.Q6YXY1,39947.Q6YY31,39947.Q6Z1C0,39947.Q75H93,39947.Q75LC0,39947.Q7XSA6,39947.Q7Y183,39947.Q8H594,39…	Os02g0724600,Os06g0644600,Os10g0411700,Os11g0689400,Os12g0166500,Os05g0567300,Os02g0122900,Os06g0137500,Os03g0288500,Os02g0795900,Os04g0388900,Os03g0300300,Os11g0266000,Os01g0911100,Os01g0280500,Os02g0591800,Os07g0168000,Os02g0614200,Os02g0815200,Os02g0728700,Os09g0112400,Os02g0137600,Os02g0585100,Os08g0192900,Os03g0665800,Os03g0844900,Os04g0413600,Os03g0669000,Os07g0600400,Os05g0595100,Os06g0274…
GO:1901362	Organic cyclic compound biosynthetic process	85	1251	0.17	0.0164	39947.A0A0P0V2V1,39947.A0A0P0VMS1,39947.A0A0P0W5J3,39947.A0A0P0WXQ5,39947.A0A0P0XX67,39947.A0A0P0Y4U5,39947.A3ABE0,39947.A3AD51,39947.B7F9K3,39947.B9FEH9,39947.C7J0Y1,39947.O04226,39947.Q08480,39947.Q0D576,39947.Q0DEV8,39947.Q0DMZ3,39947.Q0DY59,39947.Q0IYP2,39947.Q0IZR2,39947.Q0J520,39947.Q0J6P7,39947.Q0J6T3,39947.Q0JH25,39947.Q10K62,39947.Q10L33,39947.Q10LR9,39947.Q10R17,39947.Q10SU1,39947.Q2QRX…	Os01g0363600,Os02g0651400,Os03g0847800,Os06g0536800,Os10g0556200,Os11g0600900,Os02g0750100,Os03g0100040,Os09g0565600,Os04g0340100,Os04g0661600,Os05g0455500,Os11g0312400,Os07g0576000,Os06g0132400,Os03g0785200,Os02g0713900,Os10g0184300,Os09g0555200,Os08g0474866,Os08g0288200,Os08g0270400,Os01g0888500,Os03g0395000,Os03g0360600,Os03g0337600,Os03g0174500,Os03g0111100,Os12g0446900,Os11g0622800,Os10g0503…
GO:0006760	Folic acid-containing compound metabolic process	8	34	0.71	0.0165	39947.Q10D68,39947.Q10SU1,39947.Q2QRX6,39947.Q2QT32,39947.Q337F3,39947.Q5Z856,39947.Q75II5,39947.Q8RYY6	Os03g0738400,Os03g0111100,Os12g0446900,Os12g0409000,Os10g0503200,Os06g0699700,Os05g0517500,Os01g0874900
GO:0015977	Carbon fixation	8	34	0.71	0.0165	39947.A0A0P0WP33,39947.O64422,39947.Q0DEU8,39947.Q5QNA5,39947.Q6ZEZ2,39947.Q7X8A1,39947.Q9SNK3,39947.Q9ZTP5	Os05g0496200,Os03g0267300,Os06g0133800,Os01g0208700,Os07g0176900,Os04g0459500,Os03g0129300,Os03g0169100
GO:0006631	Fatty acid metabolic process	27	277	0.33	0.0171	39947.A0A0P0W4Z8,39947.B7EBJ6,39947.B7F5B4,39947.Q0E0C6,39947.Q0J0M2,39947.Q0J5E5,39947.Q0JMH0,39947.Q10MF8,39947.Q18PR9,39947.Q2QX58,39947.Q2QXT1,39947.Q2R1G8,39947.Q2RAL6,39947.Q655Q2,39947.Q69TI2,39947.Q69X62,39947.Q6I5L0,39947.Q6K3Z3,39947.Q6K4D7,39947.Q6Z1I5,39947.Q6Z290,39947.Q6ZK49,39947.Q7G794,39947.Q7XT17,39947.Q84P96,39947.Q8H3I6,39947.Q8S6N5	Os03g0805500,Os08g0130400,Os04g0116800,Os02g0559400,Os09g0505300,Os08g0440900,Os01g0505400,Os03g0310400,Os03g0319100,Os12g0168700,Os12g0143900,Os11g0605500,Os11g0147000,Os01g0314100,Os06g0215500,Os06g0598800,Os05g0435700,Os09g0252100,Os09g0363900,Os08g0200100,Os08g0401500,Os08g0127600,Os03g0700400,Os04g0116600,Os02g0817700,Os07g0616200,Os10g0363300
GO:0034660	ncRNA metabolic process	51	660	0.23	0.0171	39947.A0A0P0UX97,39947.A0A0P0VP26,39947.A0A0P0WV00,39947.A0A0P0WZ76,39947.A0A0P0X0C9,39947.A0A0P0XU17,39947.A0A0P0Y5Y3,39947.A0A0P0Y7P3,39947.B9FI63,39947.C7IYB7,39947.P93422,39947.Q0DES6,39947.Q0DST9,39947.Q0DWT8,39947.Q0IZR2,39947.Q0JDN9,39947.Q10A14,39947.Q10MP8,39947.Q10S77,39947.Q2QPD4,39947.Q53LZ3,39947.Q5JKV2,39947.Q5JME7,39947.Q5N7W4,39947.Q5NAB6,39947.Q67WM2,39947.Q69L77,39947.Q69LE7,399…	Os01g0120300,Os02g0724600,Os06g0251000,Os06g0644600,Os06g0698400,Os10g0411700,Os11g0689400,Os12g0166500,Os05g0567300,Os02g0122900,Os05g0150900,Os06g0137500,Os03g0288500,Os02g0795900,Os09g0555200,Os04g0388900,Os10g0182000,Os03g0300300,Os03g0131400,Os12g0533700,Os11g0266000,Os01g0743400,Os01g0971200,Os01g0911100,Os01g0280500,Os06g0645400,Os02g0591800,Os07g0168000,Os05g0558900,Os02g0538000,Os02g0614…
GO:0046686	Response to cadmium ion	7	26	0.77	0.0184	39947.A0A0P0WE31,39947.A0A0P0Y4U5,39947.Q0D9C4,39947.Q0J0U2,39947.Q851Y8,39947.Q8RZW7,39947.Q94JH8	Os04g0583200,Os11g0600900,Os06g0727200,Os09g0499000,Os03g0851100,Os01g0916400,Os01g0739500
GO:0006575	Cellular modified amino acid metabolic process	18	152	0.41	0.0191	39947.A0A0P0XUU0,39947.A0A0P0XX30,39947.C7JA70,39947.P48642,39947.Q0JMX6,39947.Q10D68,39947.Q10SU1,39947.Q2QRX6,39947.Q2QT32,39947.Q2QVC1,39947.Q337F3,39947.Q5Z856,39947.Q65XF1,39947.Q6I628,39947.Q75II5,39947.Q7XUT1,39947.Q8LMI9,39947.Q8RYY6	Os10g0415300,Os10g0530500,Os12g0528400,Os02g0813500,Os01g0353400,Os03g0738400,Os03g0111100,Os12g0446900,Os12g0409000,Os12g0235800,Os10g0503200,Os06g0699700,Os05g0148900,Os05g0554400,Os05g0517500,Os04g0435500,Os10g0530600,Os01g0874900
GO:0009150	Purine ribonucleotide metabolic process	26	265	0.33	0.0191	39947.A0A0P0WP33,39947.A0A0P0X762,39947.A3ABE0,39947.P42863,39947.Q0D4Q6,39947.Q0DEH8,39947.Q0DY59,39947.Q0IYP2,39947.Q0JH25,39947.Q10R17,39947.Q2QVE2,39947.Q338G3,39947.Q5NBD6,39947.Q5VS74,39947.Q652S1,39947.Q69V57,39947.Q69WE5,39947.Q6ZBH5,39947.Q7XRZ6,39947.Q7XZV8,39947.Q84NW1,39947.Q84PA4,39947.Q850Z8,39947.Q851S8,39947.Q8H4X9,39947.Q8S6N5	Os05g0496200,Os07g0543700,Os02g0750100,Os06g0256500,Os07g0613000,Os06g0151900,Os02g0713900,Os10g0184300,Os01g0888500,Os03g0174500,Os12g0233300,Os10g0405600,Os01g0250900,Os06g0105400,Os06g0258900,Os06g0608700,Os07g0181000,Os08g0544900,Os04g0354600,Os03g0774300,Os07g0513000,Os03g0278900,Os03g0831500,Os03g0699300,Os08g0326600,Os10g0363300
GO:0009161	Ribonucleoside monophosphate metabolic process	10	55	0.6	0.0191	39947.A3AD51,39947.Q0JH25,39947.Q10R17,39947.Q5NBD6,39947.Q69XQ6,39947.Q6K7V0,39947.Q7XZV8,39947.Q850Z8,39947.Q851S8,39947.Q8H4X9	Os03g0100040,Os01g0888500,Os03g0174500,Os01g0250900,Os06g0617800,Os02g0273000,Os03g0774300,Os03g0831500,Os03g0699300,Os08g0326600
GO:0070727	Cellular macromolecule localization	77	1120	0.18	0.0202	39947.A0A0N7KGJ6,39947.A0A0N7KQE2,39947.A0A0P0VGQ0,39947.A0A0P0VIH5,39947.A0A0P0VPM8,39947.A0A0P0VS81,39947.A0A0P0WWY5,39947.A0A0P0X176,39947.A0A0P0X3Q1,39947.A0A0P0X8H6,39947.A0A0P0XAP5,39947.A0A0P0XJ84,39947.A0A0P0XWA7,39947.A3C0G9,39947.B7FAI5,39947.B9F5R6,39947.P40392,39947.P40393,39947.Q0D4W1,39947.Q0DI99,39947.Q0DJA0,39947.Q0IPR7,39947.Q0IRL1,39947.Q0IWS0,39947.Q0JAI9,39947.Q0JCY6,39947.Q0J…	Os03g0138000,Os09g0135100,Os02g0230300,Os02g0437200,Os02g0741400,Os03g0116000,Os06g0473100,Os06g0714000,Os07g0211000,Os07g0598700,Os08g0103400,Os08g0555000,Os10g0492000,Os09g0507600,Os08g0555200,Os03g0200600,Os01g0558600,Os06g0551400,Os07g0600700,Os05g0405900,Os05g0310800,Os12g0171700,Os11g0620000,Os10g0492300,Os04g0597000,Os04g0443200,Os01g0565900,Os10g0100300,Os03g0335300,Os03g0248000,Os03g0191…
GO:0015995	Chlorophyll biosynthetic process	8	36	0.69	0.0210	39947.B9FEH9,39947.Q0DEV8,39947.Q10LR9,39947.Q53M04,39947.Q53RM0,39947.Q8LRH2,39947.Q8W3D9,39947.Q9AXB0	Os04g0340100,Os06g0132400,Os03g0337600,Os11g0267000,Os03g0563300,Os01g0510600,Os10g0496900,Os01g0622300
GO:0006629	Lipid metabolic process	94	1431	0.16	0.0212	39947.A0A0P0V708,39947.A0A0P0V748,39947.A0A0P0VXZ8,39947.A0A0P0W4Z8,39947.A0A0P0WCQ3,39947.A0A0P0WL78,39947.A0A0P0WSV9,39947.A0A0P0WUT7,39947.A0A0P0XD69,39947.A0A0P0XM67,39947.A3A197,39947.B0L964,39947.B7EBJ6,39947.B7F5B4,39947.B7F9K3,39947.B9FCM4,39947.B9GBH9,39947.C7IYB3,39947.P93771,39947.Q0D4G9,39947.Q0D4U5,39947.Q0DBF4,39947.Q0DWE8,39947.Q0DY59,39947.Q0E0C6,39947.Q0E172,39947.Q0E3A6,39947.Q0…	Os01g0700900,Os01g0701400,Os03g0377500,Os03g0805500,Os04g0517400,Os05g0358700,Os06g0149100,Os06g0259000,Os08g0224800,Os09g0438400,Os01g0934600,Os11g0572700,Os08g0130400,Os04g0116800,Os09g0565600,Os04g0626400,Os12g0112200,Os02g0655600,Os03g0856700,Os07g0626800,Os07g0603600,Os06g0569500,Os02g0817900,Os02g0713900,Os02g0559400,Os02g0481700,Os02g0186100,Os09g0505300,Os08g0440900,Os04g0503700,Os01g0936…
GO:0006779	Porphyrin-containing compound biosynthetic process	9	46	0.63	0.0214	39947.B9FEH9,39947.Q0DEV8,39947.Q10LR9,39947.Q53M04,39947.Q53RM0,39947.Q69TB1,39947.Q8LRH2,39947.Q8W3D9,39947.Q9AXB0	Os04g0340100,Os06g0132400,Os03g0337600,Os11g0267000,Os03g0563300,Os09g0297000,Os01g0510600,Os10g0496900,Os01g0622300
GO:0018130	Heterocycle biosynthetic process	69	983	0.19	0.0221	39947.A0A0P0V2V1,39947.A0A0P0VMS1,39947.A0A0P0W5J3,39947.A0A0P0WXQ5,39947.A0A0P0XX67,39947.A0A0P0Y4U5,39947.A3ABE0,39947.A3AD51,39947.B9FEH9,39947.C7J0Y1,39947.O04226,39947.Q08480,39947.Q0D576,39947.Q0DEV8,39947.Q0DMZ3,39947.Q0IYP2,39947.Q0IZR2,39947.Q0J520,39947.Q0J6P7,39947.Q0JH25,39947.Q10K62,39947.Q10L33,39947.Q10LR9,39947.Q10R17,39947.Q10SU1,39947.Q2QRX6,39947.Q337F3,39947.Q53M04,39947.Q53RB…	Os01g0363600,Os02g0651400,Os03g0847800,Os06g0536800,Os10g0556200,Os11g0600900,Os02g0750100,Os03g0100040,Os04g0340100,Os04g0661600,Os05g0455500,Os11g0312400,Os07g0576000,Os06g0132400,Os03g0785200,Os10g0184300,Os09g0555200,Os08g0474866,Os08g0288200,Os01g0888500,Os03g0395000,Os03g0360600,Os03g0337600,Os03g0174500,Os03g0111100,Os12g0446900,Os10g0503200,Os11g0267000,Os03g0701200,Os03g0563300,Os05g0481…
GO:0044282	Small molecule catabolic process	26	269	0.32	0.0221	39947.A0A0P0WW75,39947.A0A0P0XUE4,39947.Q0DWH1,39947.Q0JMH0,39947.Q10D68,39947.Q10MF8,39947.Q10MP8,39947.Q2QT32,39947.Q2QYH7,39947.Q2R1G8,39947.Q2RAU5,39947.Q33E23,39947.Q53RB5,39947.Q5JLP6,39947.Q653U8,39947.Q69LD2,39947.Q69PH8,39947.Q69UU3,39947.Q6ASV4,39947.Q6K3Z3,39947.Q6YSB2,39947.Q75IM9,39947.Q7X720,39947.Q84P96,39947.Q8RYY6,39947.Q9SNN0	Os06g0345200,Os10g0390500,Os02g0815500,Os01g0505400,Os03g0738400,Os03g0310400,Os03g0300300,Os12g0409000,Os12g0119000,Os11g0605500,Os11g0137200,Os04g0543900,Os03g0701200,Os01g0939700,Os06g0677400,Os07g0170100,Os09g0433900,Os07g0108300,Os03g0720300,Os09g0252100,Os08g0465800,Os05g0125500,Os04g0518100,Os02g0817700,Os01g0874900,Os06g0131300
GO:0008104	Protein localization	76	1109	0.18	0.0225	39947.A0A0N7KGJ6,39947.A0A0N7KQE2,39947.A0A0P0VGQ0,39947.A0A0P0VIH5,39947.A0A0P0VPM8,39947.A0A0P0VS81,39947.A0A0P0WWY5,39947.A0A0P0X176,39947.A0A0P0X3Q1,39947.A0A0P0X8H6,39947.A0A0P0XAP5,39947.A0A0P0XJ84,39947.A0A0P0XWA7,39947.A3C0G9,39947.B7FAI5,39947.B9F5R6,39947.P40392,39947.P40393,39947.Q0DI99,39947.Q0DJA0,39947.Q0IPR7,39947.Q0IRL1,39947.Q0IWS0,39947.Q0JAI9,39947.Q0JCY6,39947.Q0JLV5,39947.Q10…	Os03g0138000,Os09g0135100,Os02g0230300,Os02g0437200,Os02g0741400,Os03g0116000,Os06g0473100,Os06g0714000,Os07g0211000,Os07g0598700,Os08g0103400,Os08g0555000,Os10g0492000,Os09g0507600,Os08g0555200,Os03g0200600,Os01g0558600,Os06g0551400,Os05g0405900,Os05g0310800,Os12g0171700,Os11g0620000,Os10g0492300,Os04g0597000,Os04g0443200,Os01g0565900,Os10g0100300,Os03g0335300,Os03g0248000,Os03g0191400,Os11g0546…
GO:0071702	Organic substance transport	105	1640	0.15	0.0230	39947.A0A0N7KQE2,39947.A0A0P0VC55,39947.A0A0P0VGQ0,39947.A0A0P0VIH5,39947.A0A0P0VMW4,39947.A0A0P0VPM8,39947.A0A0P0VRH8,39947.A0A0P0VS81,39947.A0A0P0WL26,39947.A0A0P0WWY5,39947.A0A0P0X176,39947.A0A0P0X3Q1,39947.A0A0P0X8H6,39947.A0A0P0XAP5,39947.A0A0P0XKF7,39947.A0A0P0XWA7,39947.A0A0P0XZV4,39947.A0A0P0Y1K6,39947.A0A0P0Y7P3,39947.A3C0G9,39947.B7F9A6,39947.C7IYF6,39947.P40392,39947.P40393,39947.Q0DI9…	Os09g0135100,Os01g0919100,Os02g0230300,Os02g0437200,Os02g0670900,Os02g0741400,Os02g0827500,Os03g0116000,Os05g0335401,Os06g0473100,Os06g0714000,Os07g0211000,Os07g0598700,Os08g0103400,Os09g0320400,Os10g0492000,Os11g0177400,Os11g0423800,Os12g0166500,Os09g0507600,Os06g0301100,Os02g0673000,Os01g0558600,Os06g0551400,Os05g0405900,Os05g0310800,Os12g0171700,Os11g0620000,Os10g0492300,Os04g0671800,Os04g0597…
GO:0006767	Water-soluble vitamin metabolic process	12	80	0.52	0.0233	39947.A0A0P0V2V1,39947.A0A0P0WXQ5,39947.Q10D68,39947.Q2QT32,39947.Q5Z856,39947.Q6K4A9,39947.Q6Z234,39947.Q7XN11,39947.Q7XN12,39947.Q7XUK6,39947.Q8RYY6,39947.Q8W3D0	Os01g0363600,Os06g0536800,Os03g0738400,Os12g0409000,Os06g0699700,Os09g0468900,Os08g0481950,Os04g0614600,Os04g0614500,Os04g0497400,Os01g0874900,Os10g0100700
GO:0009165	Nucleotide biosynthetic process	21	198	0.37	0.0233	39947.A0A0P0WXQ5,39947.A3ABE0,39947.A3AD51,39947.Q08480,39947.Q0IYP2,39947.Q0J6P7,39947.Q0JH25,39947.Q10R17,39947.Q2QRX6,39947.Q5VRF5,39947.Q69XQ6,39947.Q6K7V0,39947.Q6ZJ48,39947.Q7XR47,39947.Q84NW1,39947.Q84PA4,39947.Q850Z8,39947.Q851S8,39947.Q8H4X9,39947.Q8S2E5,39947.Q8S6N5	Os06g0536800,Os02g0750100,Os03g0100040,Os11g0312400,Os10g0184300,Os08g0288200,Os01g0888500,Os03g0174500,Os12g0446900,Os06g0168600,Os06g0617800,Os02g0273000,Os08g0118900,Os04g0671100,Os07g0513000,Os03g0278900,Os03g0831500,Os03g0699300,Os08g0326600,Os01g0723600,Os10g0363300
GO:0009658	Chloroplast organization	28	301	0.31	0.0233	39947.A0A0P0XWA7,39947.A0A0P0Y4R2,39947.B9F267,39947.B9FS74,39947.Q0DMZ3,39947.Q0E3V2,39947.Q0IWS0,39947.Q0JRG4,39947.Q10L33,39947.Q10SV7,39947.Q2QN86,39947.Q2QU66,39947.Q5VQK9,39947.Q5Z6P4,39947.Q67W63,39947.Q69SU1,39947.Q6ASR0,39947.Q6YVE7,39947.Q6YW48,39947.Q6YXA0,39947.Q7X6M7,39947.Q7XBR2,39947.Q7XBT7,39947.Q84Z62,39947.Q852G0,39947.Q8H658,39947.Q8LMQ1,39947.Q9AUW4	Os10g0492000,Os11g0638700,Os02g0122400,Os06g0217600,Os03g0785200,Os02g0152900,Os10g0492300,Os01g0102600,Os03g0360600,Os03g0109700,Os12g0575000,Os12g0271600,Os01g0798500,Os06g0264800,Os06g0646100,Os02g0554200,Os05g0147500,Os07g0295000,Os02g0220400,Os09g0112400,Os04g0507100,Os10g0580800,Os10g0578800,Os08g0515800,Os03g0411500,Os06g0116400,Os03g0156700,Os03g0758900
GO:0006766	Vitamin metabolic process	14	105	0.46	0.0242	39947.A0A0P0V2V1,39947.A0A0P0WXQ5,39947.B7EBJ6,39947.Q0D576,39947.Q10D68,39947.Q2QT32,39947.Q5Z856,39947.Q6K4A9,39947.Q6Z234,39947.Q7XN11,39947.Q7XN12,39947.Q7XUK6,39947.Q8RYY6,39947.Q8W3D0	Os01g0363600,Os06g0536800,Os08g0130400,Os07g0576000,Os03g0738400,Os12g0409000,Os06g0699700,Os09g0468900,Os08g0481950,Os04g0614600,Os04g0614500,Os04g0497400,Os01g0874900,Os10g0100700
GO:1901607	Alpha-amino acid biosynthetic process	21	202	0.36	0.0285	39947.A0A0P0WDS4,39947.A0A0P0WZL3,39947.B7EWK0,39947.C7J138,39947.O04226,39947.Q0DLR8,39947.Q10D68,39947.Q10MQ2,39947.Q10MX3,39947.Q10N79,39947.Q2QT32,39947.Q2QVC1,39947.Q5Z6A9,39947.Q5Z9H3,39947.Q67W29,39947.Q6YYB9,39947.Q6YZH8,39947.Q6Z2J9,39947.Q7XSN8,39947.Q8RYY6,39947.Q9LWJ5	Os04g0574800,Os06g0655100,Os01g0101200,Os04g0636300,Os05g0455500,Os03g0850400,Os03g0738400,Os03g0299900,Os03g0291500,Os03g0279400,Os12g0409000,Os12g0235800,Os06g0564700,Os06g0709000,Os02g0436400,Os08g0135900,Os08g0559600,Os02g0732600,Os04g0555900,Os01g0874900,Os06g0175800
GO:0035970	Peptidyl-threonine dephosphorylation	9	49	0.6	0.0292	39947.Q0J2L7,39947.Q0JLP9,39947.Q5N9N2,39947.Q65XG6,39947.Q6L4R7,39947.Q6L5H6,39947.Q6ZKL8,39947.Q84JI0,39947.Q942P9	Os09g0325700,Os01g0583100,Os01g0846300,Os05g0457200,Os05g0592800,Os05g0537400,Os08g0500300,Os03g0268600,Os01g0164600
GO:0006778	Porphyrin-containing compound metabolic process	12	83	0.5	0.0295	39947.B9FEH9,39947.Q0DEV8,39947.Q10K62,39947.Q10LR9,39947.Q53M04,39947.Q53RM0,39947.Q69TB1,39947.Q69XJ4,39947.Q69XR3,39947.Q8LRH2,39947.Q8W3D9,39947.Q9AXB0	Os04g0340100,Os06g0132400,Os03g0395000,Os03g0337600,Os11g0267000,Os03g0563300,Os09g0297000,Os06g0603000,Os06g0354700,Os01g0510600,Os10g0496900,Os01g0622300
GO:0009644	Response to high light intensity	8	39	0.65	0.0295	39947.B9FCM4,39947.Q2R123,39947.Q69LC0,39947.Q6YU79,39947.Q6ZJ41,39947.Q6ZL95,39947.Q850T5,39947.Q943K1	Os04g0626400,Os11g0621400,Os07g0171100,Os02g0102600,Os08g0119800,Os07g0577600,Os03g0659200,Os01g0869800
GO:0140694	Non-membrane-bounded organelle assembly	17	147	0.4	0.0295	39947.A0A0P0XU17,39947.A3BFT0,39947.B9FI63,39947.P40978,39947.Q0JAY9,39947.Q5N945,39947.Q5NAB6,39947.Q5ZAQ3,39947.Q60F24,39947.Q69L77,39947.Q6K5Y3,39947.Q6YWS5,39947.Q75H93,39947.Q7XSA6,39947.Q8L4L4,39947.Q9FU80,39947.Q9LGE6	Os10g0411700,Os07g0105700,Os05g0567300,Os03g0424800,Os04g0566800,Os01g0869500,Os01g0280500,Os01g0769000,Os05g0154500,Os02g0591800,Os02g0614200,Os02g0728700,Os03g0665800,Os04g0413600,Os01g0896700,Os01g0143300,Os01g0256900
GO:0009069	Serine family amino acid metabolic process	11	72	0.52	0.0312	39947.A0A0P0WZL3,39947.C7J138,39947.Q0DLR8,39947.Q0INV6,39947.Q10D68,39947.Q2QT32,39947.Q5Z6A9,39947.Q6H4W2,39947.Q7XSN8,39947.Q8RYY6,39947.Q9LWJ5	Os06g0655100,Os04g0636300,Os03g0850400,Os12g0287300,Os03g0738400,Os12g0409000,Os06g0564700,Os02g0167100,Os04g0555900,Os01g0874900,Os06g0175800
GO:0015031	Protein transport	66	951	0.18	0.0330	39947.A0A0N7KQE2,39947.A0A0P0VGQ0,39947.A0A0P0VIH5,39947.A0A0P0VPM8,39947.A0A0P0VS81,39947.A0A0P0WWY5,39947.A0A0P0X176,39947.A0A0P0X3Q1,39947.A0A0P0X8H6,39947.A0A0P0XAP5,39947.A0A0P0XWA7,39947.A3C0G9,39947.P40392,39947.P40393,39947.Q0DI99,39947.Q0DJA0,39947.Q0IPR7,39947.Q0IRL1,39947.Q0IWS0,39947.Q0JAI9,39947.Q0JCY6,39947.Q0JLV5,39947.Q10A77,39947.Q10LT8,39947.Q10QM5,39947.Q339M7,39947.Q5JK67,3994…	Os09g0135100,Os02g0230300,Os02g0437200,Os02g0741400,Os03g0116000,Os06g0473100,Os06g0714000,Os07g0211000,Os07g0598700,Os08g0103400,Os10g0492000,Os09g0507600,Os01g0558600,Os06g0551400,Os05g0405900,Os05g0310800,Os12g0171700,Os11g0620000,Os10g0492300,Os04g0597000,Os04g0443200,Os01g0565900,Os10g0100300,Os03g0335300,Os03g0191400,Os10g0343100,Os01g0958100,Os01g0960800,Os01g0701900,Os01g0833800,Os01g0614…
GO:0045454	Cell redox homeostasis	8	40	0.64	0.0330	39947.A0A0P0WAE5,39947.A0A0P0XUU0,39947.P0C5D1,39947.P0C5D5,39947.P48642,39947.Q6ZJ41,39947.Q70G58,39947.Q84NN4	Os04g0416400,Os10g0415300,Os07g0638400,Os06g0196300,Os02g0813500,Os08g0119800,Os07g0657900,Os07g0476900
GO:0009259	Ribonucleotide metabolic process	27	297	0.3	0.0355	39947.A0A0P0WP33,39947.A0A0P0X762,39947.A3ABE0,39947.P42863,39947.Q0D4Q6,39947.Q0DEH8,39947.Q0DY59,39947.Q0IYP2,39947.Q0JH25,39947.Q10R17,39947.Q2QVE2,39947.Q338G3,39947.Q5NBD6,39947.Q5VS74,39947.Q652S1,39947.Q69V57,39947.Q69WE5,39947.Q6K7V0,39947.Q6ZBH5,39947.Q7XRZ6,39947.Q7XZV8,39947.Q84NW1,39947.Q84PA4,39947.Q850Z8,39947.Q851S8,39947.Q8H4X9,39947.Q8S6N5	Os05g0496200,Os07g0543700,Os02g0750100,Os06g0256500,Os07g0613000,Os06g0151900,Os02g0713900,Os10g0184300,Os01g0888500,Os03g0174500,Os12g0233300,Os10g0405600,Os01g0250900,Os06g0105400,Os06g0258900,Os06g0608700,Os07g0181000,Os02g0273000,Os08g0544900,Os04g0354600,Os03g0774300,Os07g0513000,Os03g0278900,Os03g0831500,Os03g0699300,Os08g0326600,Os10g0363300
GO:0042440	Pigment metabolic process	16	139	0.4	0.0405	39947.A0A0P0V708,39947.A0A0P0V748,39947.B0L964,39947.B9FEH9,39947.Q0DEV8,39947.Q0DWE8,39947.Q10K62,39947.Q10LR9,39947.Q53M04,39947.Q53RM0,39947.Q69TB1,39947.Q69XJ4,39947.Q69XR3,39947.Q8LRH2,39947.Q8W3D9,39947.Q9AXB0	Os01g0700900,Os01g0701400,Os11g0572700,Os04g0340100,Os06g0132400,Os02g0817900,Os03g0395000,Os03g0337600,Os11g0267000,Os03g0563300,Os09g0297000,Os06g0603000,Os06g0354700,Os01g0510600,Os10g0496900,Os01g0622300
GO:0006522	Alanine metabolic process	4	8	1.04	0.0418	39947.A0A0P0XUE4,39947.P37833,39947.Q69PH8,39947.Q69UU3	Os10g0390500,Os01g0760600,Os09g0433900,Os07g0108300
GO:0009262	Deoxyribonucleotide metabolic process	5	15	0.86	0.0431	39947.A0A0P0W8Z0,39947.Q2QRX6,39947.Q5NBD6,39947.Q5VRF5,39947.Q7XZV8	Os04g0346800,Os12g0446900,Os01g0250900,Os06g0168600,Os03g0774300
GO:0046148	Pigment biosynthetic process	13	101	0.45	0.0442	39947.A0A0P0V708,39947.A0A0P0V748,39947.B0L964,39947.B9FEH9,39947.Q0DEV8,39947.Q0DWE8,39947.Q10LR9,39947.Q53M04,39947.Q53RM0,39947.Q69TB1,39947.Q8LRH2,39947.Q8W3D9,39947.Q9AXB0	Os01g0700900,Os01g0701400,Os11g0572700,Os04g0340100,Os06g0132400,Os02g0817900,Os03g0337600,Os11g0267000,Os03g0563300,Os09g0297000,Os01g0510600,Os10g0496900,Os01g0622300
GO:0008652	Cellular amino acid biosynthetic process	23	242	0.32	0.0450	39947.A0A0P0WDS4,39947.A0A0P0WZL3,39947.B7EWK0,39947.C7J138,39947.O04226,39947.Q0DLR8,39947.Q10D68,39947.Q10MQ2,39947.Q10MX3,39947.Q10N79,39947.Q2QT32,39947.Q2QVC1,39947.Q5Z6A9,39947.Q5Z856,39947.Q5Z9H3,39947.Q67W29,39947.Q6YYB9,39947.Q6YZH8,39947.Q6Z2J9,39947.Q6Z744,39947.Q7XSN8,39947.Q8RYY6,39947.Q9LWJ5	Os04g0574800,Os06g0655100,Os01g0101200,Os04g0636300,Os05g0455500,Os03g0850400,Os03g0738400,Os03g0299900,Os03g0291500,Os03g0279400,Os12g0409000,Os12g0235800,Os06g0564700,Os06g0699700,Os06g0709000,Os02g0436400,Os08g0135900,Os08g0559600,Os02g0732600,Os02g0736400,Os04g0555900,Os01g0874900,Os06g0175800
GO:0098655	Cation transmembrane transport	38	482	0.24	0.0466	39947.A0A0P0VFX2,39947.A0A0P0VIF0,39947.A0A0P0X762,39947.A0A0P0Y1K6,39947.A3ABE0,39947.A3BF39,39947.B5BNY0,39947.B9G951,39947.Q0DA37,39947.Q0DFB4,39947.Q0IYP2,39947.Q0JBZ6,39947.Q0JQX6,39947.Q10PW9,39947.Q2QLP9,39947.Q5KTQ9,39947.Q5NB63,39947.Q5TKG9,39947.Q5Z6K9,39947.Q67WE9,39947.Q69L87,39947.Q69P80,39947.Q6I5V6,39947.Q6YVE7,39947.Q6ZLQ0,39947.Q7X8B5,39947.Q7XLG4,39947.Q7XPF8,39947.Q7XPX3,39947.…	Os02g0184200,Os02g0325300,Os07g0543700,Os11g0423800,Os02g0750100,Os06g0700700,Os01g0696100,Os11g0124500,Os06g0680500,Os06g0103800,Os10g0184300,Os04g0501100,Os01g0133400,Os03g0218400,Os12g0633600,Os02g0314300,Os01g0222500,Os05g0513400,Os06g0270200,Os06g0638100,Os07g0102100,Os09g0440700,Os05g0430700,Os07g0295000,Os07g0150100,Os04g0605500,Os04g0398500,Os04g0607500,Os04g0681600,Os03g0574900,Os07g0513…
GO:0006812	Cation transport	41	533	0.23	0.0472	39947.A0A0P0VFX2,39947.A0A0P0VIF0,39947.A0A0P0X762,39947.A0A0P0Y1K6,39947.A3ABE0,39947.A3BF39,39947.B5BNY0,39947.B9G951,39947.Q0DA37,39947.Q0DFB4,39947.Q0IYP2,39947.Q0JBZ6,39947.Q0JQX6,39947.Q10PW9,39947.Q2QLP9,39947.Q5KTQ9,39947.Q5NB63,39947.Q5TKG9,39947.Q5Z6K9,39947.Q67WE9,39947.Q69L87,39947.Q69P80,39947.Q6I5V6,39947.Q6K1X5,39947.Q6YVE7,39947.Q6ZCF3,39947.Q6ZLQ0,39947.Q7X8B5,39947.Q7XLG4,39947.…	Os02g0184200,Os02g0325300,Os07g0543700,Os11g0423800,Os02g0750100,Os06g0700700,Os01g0696100,Os11g0124500,Os06g0680500,Os06g0103800,Os10g0184300,Os04g0501100,Os01g0133400,Os03g0218400,Os12g0633600,Os02g0314300,Os01g0222500,Os05g0513400,Os06g0270200,Os06g0638100,Os07g0102100,Os09g0440700,Os05g0430700,Os02g0608900,Os07g0295000,Os08g0205400,Os07g0150100,Os04g0605500,Os04g0398500,Os04g0607500,Os04g0681…
GO:0051246	Regulation of protein metabolic process	60	862	0.18	0.0472	39947.A0A0N7KMU6,39947.A0A0N7KRE8,39947.A0A0P0VPM8,39947.A0A0P0VPQ7,39947.A0A0P0W4J3,39947.A0A0P0WHE2,39947.A0A0P0WMI0,39947.A0A0P0WZF6,39947.A0A0P0X7Q5,39947.A0A0P0XKM1,39947.A0A0P0Y140,39947.A0A0P0Y445,39947.B7E6Z9,39947.P48600,39947.P49027,39947.Q0DJU1,39947.Q0DY89,39947.Q0IZR2,39947.Q0J7Y5,39947.Q0JA17,39947.Q0JBE3,39947.Q0JCA4,39947.Q0JDN9,39947.Q0JIF1,39947.Q0JR25,39947.Q0JR27,39947.Q10MS2,…	Os07g0115500,Os10g0136900,Os02g0741400,Os02g0742100,Os03g0806400,Os05g0126300,Os05g0414100,Os06g0631300,Os07g0565200,Os09g0241100,Os11g0292050,Os11g0602500,Os09g0482740,Os10g0467600,Os01g0686800,Os05g0227700,Os02g0708600,Os09g0555200,Os08g0154700,Os04g0620400,Os04g0538100,Os04g0482800,Os04g0388900,Os01g0805700,Os01g0124400,Os01g0124100,Os03g0297600,Os03g0137600,Os03g0107700,Os03g0137800,Os12g0176…
GO:0046040	IMP metabolic process	6	24	0.74	0.0482	39947.Q0JH25,39947.Q10R17,39947.Q5NBD6,39947.Q7XZV8,39947.Q850Z8,39947.Q851S8	Os01g0888500,Os03g0174500,Os01g0250900,Os03g0774300,Os03g0831500,Os03g0699300
GO:0006418	tRNA aminoacylation for protein translation	10	66	0.52	0.0495	39947.A0A0P0UX97,39947.P93422,39947.Q10A14,39947.Q2QPD4,39947.Q5JKV2,39947.Q67WM2,39947.Q6AT40,39947.Q6ER90,39947.Q6Z0N5,39947.Q943W5	Os01g0120300,Os05g0150900,Os10g0182000,Os12g0533700,Os01g0743400,Os06g0645400,Os05g0558900,Os02g0538000,Os08g0295300,Os01g0500900
GO:0019725	Cellular homeostasis	21	215	0.33	0.0497	39947.A0A0P0VIF0,39947.A0A0P0WAE5,39947.A0A0P0X1Z2,39947.A0A0P0XUU0,39947.B9G951,39947.C7IZY4,39947.P0C5D1,39947.P0C5D5,39947.P48642,39947.Q0DFB4,39947.Q0IYP2,39947.Q5KTQ9,39947.Q67WE9,39947.Q69P80,39947.Q6ZJ41,39947.Q70G58,39947.Q84NN4,39947.Q8L6I1,39947.Q8LNF6,39947.Q8S5X6,39947.Q9SXJ8	Os02g0325300,Os04g0416400,Os07g0123700,Os10g0415300,Os11g0124500,Os03g0190000,Os07g0638400,Os06g0196300,Os02g0813500,Os06g0103800,Os10g0184300,Os02g0314300,Os06g0638100,Os09g0440700,Os08g0119800,Os07g0657900,Os07g0476900,Os12g0638700,Os10g0501500,Os03g0233000,Os07g0666900
Molecular Function Results
#term ID	term description	observed gene count	background gene count	strength	false discovery rate	matching proteins in your network (IDs)	matching proteins in your network (labels)
GO:0003824	Catalytic activity	777	12906	0.12	4.08e-15	39947.A0A0N7KCC1,39947.A0A0N7KCM1,39947.A0A0N7KE27,39947.A0A0N7KFF5,39947.A0A0N7KI30,39947.A0A0N7KJZ6,39947.A0A0N7KLN6,39947.A0A0N7KM00,39947.A0A0N7KMR2,39947.A0A0N7KNK9,39947.A0A0N7KRE8,39947.A0A0N7KS21,39947.A0A0P0UX97,39947.A0A0P0UZ40,39947.A0A0P0V2V1,39947.A0A0P0V4D1,39947.A0A0P0V4R0,39947.A0A0P0V5R8,39947.A0A0P0V708,39947.A0A0P0V748,39947.A0A0P0V7T1,39947.A0A0P0V818,39947.A0A0P0V9Q4,39947.A0…	Os01g0149300,Os01g0233900,Os01g0851100,Os02g0537400,Os03g0758000,Os04g0692700,Os06g0186600,Os06g0310200,Os06g0718800,Os07g0534300,Os10g0136900,Os10g0509200,Os01g0120300,Os01g0172000,Os01g0363600,Os01g0577600,Os01g0592900,Os01g0642100,Os01g0700900,Os01g0701400,Os01g0732100,Os01g0741200,Os01g0819400,Os01g0844500,Os01g0846450,Os01g0918400,Os02g0160250,Os02g0184200,Os02g0325300,Os02g0493100,Os02g0541…
GO:0005488	Binding	950	16563	0.1	7.87e-15	39947.A0A0N7KCM1,39947.A0A0N7KF71,39947.A0A0N7KFF5,39947.A0A0N7KFT2,39947.A0A0N7KGJ6,39947.A0A0N7KGJ7,39947.A0A0N7KGL3,39947.A0A0N7KI30,39947.A0A0N7KJZ6,39947.A0A0N7KM00,39947.A0A0N7KMU6,39947.A0A0N7KNK9,39947.A0A0N7KP03,39947.A0A0N7KRE8,39947.A0A0N7KS21,39947.A0A0N7KS24,39947.A0A0N7KUB2,39947.A0A0P0UX97,39947.A0A0P0V1B4,39947.A0A0P0V2V1,39947.A0A0P0V4D1,39947.A0A0P0V4R0,39947.A0A0P0V5D3,39947.A0…	Os01g0233900,Os02g0324700,Os02g0537400,Os02g0655200,Os03g0138000,Os03g0139100,Os03g0152100,Os03g0758000,Os04g0692700,Os06g0310200,Os07g0115500,Os07g0534300,Os07g0661500,Os10g0136900,Os10g0509200,Os10g0511800,Os12g0597200,Os01g0120300,Os01g0263600,Os01g0363600,Os01g0577600,Os01g0592900,Os01g0619900,Os01g0695700,Os01g0700900,Os01g0701400,Os01g0741200,Os01g0801901,Os01g0819400,Os01g0948600,Os02g0103…
GO:0043167	Ion binding	531	8448	0.14	7.56e-12	39947.A0A0N7KCM1,39947.A0A0N7KFF5,39947.A0A0N7KI30,39947.A0A0N7KJZ6,39947.A0A0N7KM00,39947.A0A0N7KNK9,39947.A0A0N7KP03,39947.A0A0N7KS21,39947.A0A0N7KS24,39947.A0A0P0UX97,39947.A0A0P0V2V1,39947.A0A0P0V4D1,39947.A0A0P0V4R0,39947.A0A0P0V6W6,39947.A0A0P0V708,39947.A0A0P0V748,39947.A0A0P0V818,39947.A0A0P0V9Q4,39947.A0A0P0VFX2,39947.A0A0P0VGS9,39947.A0A0P0VIF0,39947.A0A0P0VK09,39947.A0A0P0VK23,39947.A0…	Os01g0233900,Os02g0537400,Os03g0758000,Os04g0692700,Os06g0310200,Os07g0534300,Os07g0661500,Os10g0509200,Os10g0511800,Os01g0120300,Os01g0363600,Os01g0577600,Os01g0592900,Os01g0695700,Os01g0700900,Os01g0701400,Os01g0741200,Os01g0819400,Os02g0184200,Os02g0234100,Os02g0325300,Os02g0541300,Os02g0537800,Os02g0665500,Os02g0687500,Os02g0777700,Os02g0816900,Os03g0193700,Os03g0320800,Os03g0346200,Os03g0377…
GO:0036094	Small molecule binding	309	4508	0.18	1.47e-09	39947.A0A0N7KCM1,39947.A0A0N7KFF5,39947.A0A0N7KI30,39947.A0A0N7KJZ6,39947.A0A0N7KM00,39947.A0A0N7KNK9,39947.A0A0N7KS21,39947.A0A0P0UX97,39947.A0A0P0V2V1,39947.A0A0P0V4D1,39947.A0A0P0V4R0,39947.A0A0P0V6W6,39947.A0A0P0V818,39947.A0A0P0V9Q4,39947.A0A0P0VIF0,39947.A0A0P0VK09,39947.A0A0P0VK23,39947.A0A0P0VMV4,39947.A0A0P0VQ91,39947.A0A0P0VRB1,39947.A0A0P0VWT6,39947.A0A0P0VXC9,39947.A0A0P0W2I1,39947.A0…	Os01g0233900,Os02g0537400,Os03g0758000,Os04g0692700,Os06g0310200,Os07g0534300,Os10g0509200,Os01g0120300,Os01g0363600,Os01g0577600,Os01g0592900,Os01g0695700,Os01g0741200,Os01g0819400,Os02g0325300,Os02g0541300,Os02g0537800,Os02g0665500,Os02g0777700,Os02g0816900,Os03g0320800,Os03g0346200,Os03g0710100,Os03g0745500,Os03g0802100,Os03g0847800,Os04g0454600,Os05g0305900,Os05g0341300,Os05g0335401,Os05g0481…
GO:0043168	Anion binding	302	4411	0.18	2.50e-09	39947.A0A0N7KCM1,39947.A0A0N7KFF5,39947.A0A0N7KI30,39947.A0A0N7KJZ6,39947.A0A0N7KM00,39947.A0A0N7KNK9,39947.A0A0N7KS21,39947.A0A0P0UX97,39947.A0A0P0V2V1,39947.A0A0P0V4D1,39947.A0A0P0V4R0,39947.A0A0P0V6W6,39947.A0A0P0V818,39947.A0A0P0V9Q4,39947.A0A0P0VIF0,39947.A0A0P0VK09,39947.A0A0P0VK23,39947.A0A0P0VMV4,39947.A0A0P0VQ91,39947.A0A0P0VRB1,39947.A0A0P0VWT6,39947.A0A0P0VXC9,39947.A0A0P0W2I1,39947.A0…	Os01g0233900,Os02g0537400,Os03g0758000,Os04g0692700,Os06g0310200,Os07g0534300,Os10g0509200,Os01g0120300,Os01g0363600,Os01g0577600,Os01g0592900,Os01g0695700,Os01g0741200,Os01g0819400,Os02g0325300,Os02g0541300,Os02g0537800,Os02g0665500,Os02g0777700,Os02g0816900,Os03g0320800,Os03g0346200,Os03g0710100,Os03g0745500,Os03g0802100,Os03g0847800,Os04g0454600,Os05g0305900,Os05g0341300,Os05g0335401,Os05g0481…
GO:0097159	Organic cyclic compound binding	576	9756	0.11	8.79e-09	39947.A0A0N7KCM1,39947.A0A0N7KFF5,39947.A0A0N7KFT2,39947.A0A0N7KGJ7,39947.A0A0N7KGL3,39947.A0A0N7KI30,39947.A0A0N7KJZ6,39947.A0A0N7KM00,39947.A0A0N7KMU6,39947.A0A0N7KNK9,39947.A0A0N7KRE8,39947.A0A0N7KS21,39947.A0A0N7KS24,39947.A0A0P0UX97,39947.A0A0P0V1B4,39947.A0A0P0V2V1,39947.A0A0P0V4D1,39947.A0A0P0V4R0,39947.A0A0P0V5D3,39947.A0A0P0V6W6,39947.A0A0P0V708,39947.A0A0P0V748,39947.A0A0P0V818,39947.A0…	Os01g0233900,Os02g0537400,Os02g0655200,Os03g0139100,Os03g0152100,Os03g0758000,Os04g0692700,Os06g0310200,Os07g0115500,Os07g0534300,Os10g0136900,Os10g0509200,Os10g0511800,Os01g0120300,Os01g0263600,Os01g0363600,Os01g0577600,Os01g0592900,Os01g0619900,Os01g0695700,Os01g0700900,Os01g0701400,Os01g0741200,Os01g0801901,Os01g0819400,Os02g0103500,Os02g0161900,Os02g0325300,Os02g0541300,Os02g0537800,Os02g0665…
GO:1901363	Heterocyclic compound binding	574	9732	0.11	9.83e-09	39947.A0A0N7KCM1,39947.A0A0N7KFF5,39947.A0A0N7KFT2,39947.A0A0N7KGJ7,39947.A0A0N7KGL3,39947.A0A0N7KI30,39947.A0A0N7KJZ6,39947.A0A0N7KM00,39947.A0A0N7KMU6,39947.A0A0N7KNK9,39947.A0A0N7KRE8,39947.A0A0N7KS21,39947.A0A0N7KS24,39947.A0A0P0UX97,39947.A0A0P0V1B4,39947.A0A0P0V2V1,39947.A0A0P0V4D1,39947.A0A0P0V4R0,39947.A0A0P0V5D3,39947.A0A0P0V6W6,39947.A0A0P0V708,39947.A0A0P0V748,39947.A0A0P0V818,39947.A0…	Os01g0233900,Os02g0537400,Os02g0655200,Os03g0139100,Os03g0152100,Os03g0758000,Os04g0692700,Os06g0310200,Os07g0115500,Os07g0534300,Os10g0136900,Os10g0509200,Os10g0511800,Os01g0120300,Os01g0263600,Os01g0363600,Os01g0577600,Os01g0592900,Os01g0619900,Os01g0695700,Os01g0700900,Os01g0701400,Os01g0741200,Os01g0801901,Os01g0819400,Os02g0103500,Os02g0161900,Os02g0325300,Os02g0541300,Os02g0537800,Os02g0665…
GO:0016787	Hydrolase activity	266	4025	0.16	8.92e-07	39947.A0A0N7KFF5,39947.A0A0N7KJZ6,39947.A0A0N7KM00,39947.A0A0N7KMR2,39947.A0A0N7KRE8,39947.A0A0P0UX97,39947.A0A0P0V4R0,39947.A0A0P0V5R8,39947.A0A0P0VAB8,39947.A0A0P0VFX2,39947.A0A0P0VIF0,39947.A0A0P0VK23,39947.A0A0P0VXZ8,39947.A0A0P0VYH3,39947.A0A0P0VYI6,39947.A0A0P0W4J9,39947.A0A0P0W5J3,39947.A0A0P0W8Z0,39947.A0A0P0WC24,39947.A0A0P0WL10,39947.A0A0P0WL26,39947.A0A0P0WL78,39947.A0A0P0WLV7,39947.A0…	Os02g0537400,Os04g0692700,Os06g0310200,Os06g0718800,Os10g0136900,Os01g0120300,Os01g0592900,Os01g0642100,Os01g0844500,Os02g0184200,Os02g0325300,Os02g0537800,Os03g0377500,Os03g0397600,Os03g0363950,Os03g0802100,Os03g0847800,Os04g0346800,Os04g0481000,Os05g0341300,Os05g0335401,Os05g0358700,Os05g0381600,Os06g0149100,Os06g0618150,Os07g0134500,Os07g0581100,Os08g0230100,Os08g0265500,Os09g0105400,Os09g0460…
GO:0000166	Nucleotide binding	278	4267	0.15	1.19e-06	39947.A0A0N7KCM1,39947.A0A0N7KFF5,39947.A0A0N7KI30,39947.A0A0N7KJZ6,39947.A0A0N7KM00,39947.A0A0N7KNK9,39947.A0A0N7KS21,39947.A0A0P0UX97,39947.A0A0P0V2V1,39947.A0A0P0V4D1,39947.A0A0P0V4R0,39947.A0A0P0V6W6,39947.A0A0P0V818,39947.A0A0P0V9Q4,39947.A0A0P0VIF0,39947.A0A0P0VK23,39947.A0A0P0VMV4,39947.A0A0P0VQ91,39947.A0A0P0VRB1,39947.A0A0P0VWT6,39947.A0A0P0VXC9,39947.A0A0P0W2I1,39947.A0A0P0W3L0,39947.A0…	Os01g0233900,Os02g0537400,Os03g0758000,Os04g0692700,Os06g0310200,Os07g0534300,Os10g0509200,Os01g0120300,Os01g0363600,Os01g0577600,Os01g0592900,Os01g0695700,Os01g0741200,Os01g0819400,Os02g0325300,Os02g0537800,Os02g0665500,Os02g0777700,Os02g0816900,Os03g0320800,Os03g0346200,Os03g0710100,Os03g0745500,Os03g0802100,Os03g0847800,Os04g0454600,Os05g0305900,Os05g0341300,Os05g0335401,Os05g0481100,Os05g0496…
GO:0016874	Ligase activity	39	298	0.46	7.70e-06	39947.A0A0P0UX97,39947.A0A0P0VC42,39947.A0A0P0W4Z8,39947.A0A0P0WV00,39947.A3ABE0,39947.B7EBJ6,39947.B9FPG3,39947.C7JA70,39947.P93422,39947.Q0J1E1,39947.Q0JH25,39947.Q10A14,39947.Q10DW0,39947.Q10MX3,39947.Q10R17,39947.Q10SU1,39947.Q2QPD4,39947.Q2QVC1,39947.Q2QX58,39947.Q2QXT1,39947.Q2RAL6,39947.Q337F3,39947.Q53RM0,39947.Q5JKV2,39947.Q5ZDX5,39947.Q67WM2,39947.Q6AT40,39947.Q6ER90,39947.Q6H7P9,39947.…	Os01g0120300,Os01g0918400,Os03g0805500,Os06g0251000,Os02g0750100,Os08g0130400,Os05g0394200,Os12g0528400,Os05g0150900,Os09g0446800,Os01g0888500,Os10g0182000,Os03g0717900,Os03g0291500,Os03g0174500,Os03g0111100,Os12g0533700,Os12g0235800,Os12g0168700,Os12g0143900,Os11g0147000,Os10g0503200,Os03g0563300,Os01g0743400,Os01g0614900,Os06g0645400,Os05g0558900,Os02g0538000,Os02g0195500,Os02g0805100,Os08g0295…
GO:0046872	Metal ion binding	285	4529	0.14	1.18e-05	39947.A0A0N7KP03,39947.A0A0N7KS24,39947.A0A0P0V2V1,39947.A0A0P0V4R0,39947.A0A0P0V708,39947.A0A0P0V748,39947.A0A0P0VFX2,39947.A0A0P0VGS9,39947.A0A0P0VIF0,39947.A0A0P0VN40,39947.A0A0P0VU37,39947.A0A0P0W3S2,39947.A0A0P0W6X3,39947.A0A0P0W6Z4,39947.A0A0P0W8Z0,39947.A0A0P0WCQ3,39947.A0A0P0WDK4,39947.A0A0P0WL10,39947.A0A0P0WL26,39947.A0A0P0X1A3,39947.A0A0P0XJP0,39947.A0A0P0XLD8,39947.A0A0P0XNI1,39947.A0…	Os07g0661500,Os10g0511800,Os01g0363600,Os01g0592900,Os01g0700900,Os01g0701400,Os02g0184200,Os02g0234100,Os02g0325300,Os02g0687500,Os03g0193700,Os03g0777700,Os04g0137100,Os04g0141300,Os04g0346800,Os04g0517400,Os04g0566400,Os05g0341300,Os05g0335401,Os06g0731100,Os09g0105400,Os09g0367900,Os09g0434200,Os09g0568900,Os10g0568900,Os11g0148800,Os11g0292050,Os11g0600900,Os12g0212100,Os03g0100040,Os05g0111…
GO:0043169	Cation binding	286	4565	0.14	1.49e-05	39947.A0A0N7KP03,39947.A0A0N7KS24,39947.A0A0P0V2V1,39947.A0A0P0V4R0,39947.A0A0P0V708,39947.A0A0P0V748,39947.A0A0P0VFX2,39947.A0A0P0VGS9,39947.A0A0P0VIF0,39947.A0A0P0VN40,39947.A0A0P0VU37,39947.A0A0P0W3S2,39947.A0A0P0W6X3,39947.A0A0P0W6Z4,39947.A0A0P0W8Z0,39947.A0A0P0WCQ3,39947.A0A0P0WDK4,39947.A0A0P0WL10,39947.A0A0P0WL26,39947.A0A0P0X1A3,39947.A0A0P0XJP0,39947.A0A0P0XLD8,39947.A0A0P0XNI1,39947.A0…	Os07g0661500,Os10g0511800,Os01g0363600,Os01g0592900,Os01g0700900,Os01g0701400,Os02g0184200,Os02g0234100,Os02g0325300,Os02g0687500,Os03g0193700,Os03g0777700,Os04g0137100,Os04g0141300,Os04g0346800,Os04g0517400,Os04g0566400,Os05g0341300,Os05g0335401,Os06g0731100,Os09g0105400,Os09g0367900,Os09g0434200,Os09g0568900,Os10g0568900,Os11g0148800,Os11g0292050,Os11g0600900,Os12g0212100,Os03g0100040,Os05g0111…
GO:0030170	Pyridoxal phosphate binding	21	107	0.63	2.75e-05	39947.A0A0P0VK09,39947.A0A0P0WW75,39947.A0A0P0XUE4,39947.C7J138,39947.P37833,39947.Q0INV6,39947.Q10D68,39947.Q10MQ2,39947.Q2QT32,39947.Q69PH8,39947.Q69UU3,39947.Q6ASV4,39947.Q6VMN7,39947.Q6YSB2,39947.Q6ZJK7,39947.Q7XN11,39947.Q7XN12,39947.Q7XSN8,39947.Q8LQ33,39947.Q8RYY6,39947.Q9LWJ5	Os02g0541300,Os06g0345200,Os10g0390500,Os04g0636300,Os01g0760600,Os12g0287300,Os03g0738400,Os03g0299900,Os12g0409000,Os09g0433900,Os07g0108300,Os03g0720300,Os03g0195100,Os08g0465800,Os08g0140300,Os04g0614600,Os04g0614500,Os04g0555900,Os01g0851700,Os01g0874900,Os06g0175800
GO:0032553	Ribonucleotide binding	247	3873	0.14	2.75e-05	39947.A0A0N7KCM1,39947.A0A0N7KFF5,39947.A0A0N7KI30,39947.A0A0N7KJZ6,39947.A0A0N7KM00,39947.A0A0N7KNK9,39947.A0A0P0UX97,39947.A0A0P0V2V1,39947.A0A0P0V4D1,39947.A0A0P0V4R0,39947.A0A0P0V6W6,39947.A0A0P0V818,39947.A0A0P0V9Q4,39947.A0A0P0VIF0,39947.A0A0P0VK23,39947.A0A0P0VMV4,39947.A0A0P0VQ91,39947.A0A0P0VRB1,39947.A0A0P0VWT6,39947.A0A0P0VXC9,39947.A0A0P0W2I1,39947.A0A0P0W3L0,39947.A0A0P0W4J9,39947.A0…	Os01g0233900,Os02g0537400,Os03g0758000,Os04g0692700,Os06g0310200,Os07g0534300,Os01g0120300,Os01g0363600,Os01g0577600,Os01g0592900,Os01g0695700,Os01g0741200,Os01g0819400,Os02g0325300,Os02g0537800,Os02g0665500,Os02g0777700,Os02g0816900,Os03g0320800,Os03g0346200,Os03g0710100,Os03g0745500,Os03g0802100,Os03g0847800,Os04g0454600,Os05g0305900,Os05g0341300,Os05g0335401,Os05g0481100,Os05g0496200,Os06g0259…
GO:0035639	Purine ribonucleoside triphosphate binding	241	3758	0.15	2.75e-05	39947.A0A0N7KCM1,39947.A0A0N7KFF5,39947.A0A0N7KI30,39947.A0A0N7KJZ6,39947.A0A0N7KM00,39947.A0A0N7KNK9,39947.A0A0P0UX97,39947.A0A0P0V2V1,39947.A0A0P0V4D1,39947.A0A0P0V4R0,39947.A0A0P0V6W6,39947.A0A0P0V818,39947.A0A0P0V9Q4,39947.A0A0P0VIF0,39947.A0A0P0VK23,39947.A0A0P0VMV4,39947.A0A0P0VQ91,39947.A0A0P0VRB1,39947.A0A0P0VWT6,39947.A0A0P0VXC9,39947.A0A0P0W2I1,39947.A0A0P0W3L0,39947.A0A0P0W4J9,39947.A0…	Os01g0233900,Os02g0537400,Os03g0758000,Os04g0692700,Os06g0310200,Os07g0534300,Os01g0120300,Os01g0363600,Os01g0577600,Os01g0592900,Os01g0695700,Os01g0741200,Os01g0819400,Os02g0325300,Os02g0537800,Os02g0665500,Os02g0777700,Os02g0816900,Os03g0320800,Os03g0346200,Os03g0710100,Os03g0745500,Os03g0802100,Os03g0847800,Os04g0454600,Os05g0305900,Os05g0341300,Os05g0335401,Os05g0481100,Os05g0496200,Os06g0259…
GO:0032555	Purine ribonucleotide binding	242	3826	0.14	6.21e-05	39947.A0A0N7KCM1,39947.A0A0N7KFF5,39947.A0A0N7KI30,39947.A0A0N7KJZ6,39947.A0A0N7KM00,39947.A0A0N7KNK9,39947.A0A0P0UX97,39947.A0A0P0V2V1,39947.A0A0P0V4D1,39947.A0A0P0V4R0,39947.A0A0P0V6W6,39947.A0A0P0V818,39947.A0A0P0V9Q4,39947.A0A0P0VIF0,39947.A0A0P0VK23,39947.A0A0P0VMV4,39947.A0A0P0VQ91,39947.A0A0P0VRB1,39947.A0A0P0VWT6,39947.A0A0P0VXC9,39947.A0A0P0W2I1,39947.A0A0P0W3L0,39947.A0A0P0W4J9,39947.A0…	Os01g0233900,Os02g0537400,Os03g0758000,Os04g0692700,Os06g0310200,Os07g0534300,Os01g0120300,Os01g0363600,Os01g0577600,Os01g0592900,Os01g0695700,Os01g0741200,Os01g0819400,Os02g0325300,Os02g0537800,Os02g0665500,Os02g0777700,Os02g0816900,Os03g0320800,Os03g0346200,Os03g0710100,Os03g0745500,Os03g0802100,Os03g0847800,Os04g0454600,Os05g0305900,Os05g0341300,Os05g0335401,Os05g0481100,Os05g0496200,Os06g0259…
GO:0097367	Carbohydrate derivative binding	248	3986	0.13	0.00013	39947.A0A0N7KCM1,39947.A0A0N7KFF5,39947.A0A0N7KI30,39947.A0A0N7KJZ6,39947.A0A0N7KM00,39947.A0A0N7KNK9,39947.A0A0P0UX97,39947.A0A0P0V2V1,39947.A0A0P0V4D1,39947.A0A0P0V4R0,39947.A0A0P0V6W6,39947.A0A0P0V818,39947.A0A0P0V9Q4,39947.A0A0P0VIF0,39947.A0A0P0VK23,39947.A0A0P0VMV4,39947.A0A0P0VQ91,39947.A0A0P0VRB1,39947.A0A0P0VWT6,39947.A0A0P0VXC9,39947.A0A0P0W2I1,39947.A0A0P0W3L0,39947.A0A0P0W4J9,39947.A0…	Os01g0233900,Os02g0537400,Os03g0758000,Os04g0692700,Os06g0310200,Os07g0534300,Os01g0120300,Os01g0363600,Os01g0577600,Os01g0592900,Os01g0695700,Os01g0741200,Os01g0819400,Os02g0325300,Os02g0537800,Os02g0665500,Os02g0777700,Os02g0816900,Os03g0320800,Os03g0346200,Os03g0710100,Os03g0745500,Os03g0802100,Os03g0847800,Os04g0454600,Os05g0305900,Os05g0341300,Os05g0335401,Os05g0481100,Os05g0496200,Os06g0259…
GO:0019842	Vitamin binding	24	164	0.5	0.00028	39947.A0A0P0VK09,39947.A0A0P0WW75,39947.A0A0P0XUE4,39947.C7J138,39947.P37833,39947.Q0INV6,39947.Q0JMH0,39947.Q10D68,39947.Q10MQ2,39947.Q10SI2,39947.Q2QT32,39947.Q337H1,39947.Q69PH8,39947.Q69UU3,39947.Q6ASV4,39947.Q6VMN7,39947.Q6YSB2,39947.Q6ZJK7,39947.Q7XN11,39947.Q7XN12,39947.Q7XSN8,39947.Q8LQ33,39947.Q8RYY6,39947.Q9LWJ5	Os02g0541300,Os06g0345200,Os10g0390500,Os04g0636300,Os01g0760600,Os12g0287300,Os01g0505400,Os03g0738400,Os03g0299900,Os03g0122300,Os12g0409000,Os10g0497800,Os09g0433900,Os07g0108300,Os03g0720300,Os03g0195100,Os08g0465800,Os08g0140300,Os04g0614600,Os04g0614500,Os04g0555900,Os01g0851700,Os01g0874900,Os06g0175800
GO:0016791	Phosphatase activity	43	424	0.35	0.00043	39947.A0A0P0XXQ7,39947.B7EWK0,39947.O64422,39947.Q0IMD7,39947.Q0IUK0,39947.Q0J2L7,39947.Q0JAA0,39947.Q0JHF8,39947.Q0JL18,39947.Q0JL75,39947.Q0JLP9,39947.Q10AN1,39947.Q10MX1,39947.Q2QXM4,39947.Q2QYY5,39947.Q53KP2,39947.Q53RB5,39947.Q5N890,39947.Q5N9N2,39947.Q5NBD6,39947.Q5W6J3,39947.Q60DI6,39947.Q65XG6,39947.Q67WU6,39947.Q69YB0,39947.Q6ATQ2,39947.Q6AUQ4,39947.Q6F2V0,39947.Q6L4R7,39947.Q6L5H6,39947…	Os10g0568900,Os01g0101200,Os03g0267300,Os12g0576600,Os11g0151800,Os09g0325700,Os04g0609600,Os01g0866400,Os01g0631400,Os01g0618200,Os01g0583100,Os03g0846900,Os03g0292100,Os12g0151000,Os12g0102200,Os11g0261900,Os03g0701200,Os01g0857000,Os01g0846300,Os01g0250900,Os05g0204900,Os03g0648900,Os05g0457200,Os06g0643900,Os06g0195600,Os03g0809300,Os05g0134200,Os03g0586700,Os05g0592800,Os05g0537400,Os02g0143…
GO:0005524	ATP binding	213	3412	0.13	0.00057	39947.A0A0N7KCM1,39947.A0A0N7KFF5,39947.A0A0N7KI30,39947.A0A0N7KJZ6,39947.A0A0N7KM00,39947.A0A0N7KNK9,39947.A0A0P0UX97,39947.A0A0P0V2V1,39947.A0A0P0V4D1,39947.A0A0P0V4R0,39947.A0A0P0V6W6,39947.A0A0P0V818,39947.A0A0P0V9Q4,39947.A0A0P0VIF0,39947.A0A0P0VK23,39947.A0A0P0VMV4,39947.A0A0P0VQ91,39947.A0A0P0VRB1,39947.A0A0P0VWT6,39947.A0A0P0W2I1,39947.A0A0P0W3L0,39947.A0A0P0W5J3,39947.A0A0P0WKH3,39947.A0…	Os01g0233900,Os02g0537400,Os03g0758000,Os04g0692700,Os06g0310200,Os07g0534300,Os01g0120300,Os01g0363600,Os01g0577600,Os01g0592900,Os01g0695700,Os01g0741200,Os01g0819400,Os02g0325300,Os02g0537800,Os02g0665500,Os02g0777700,Os02g0816900,Os03g0320800,Os03g0710100,Os03g0745500,Os03g0847800,Os05g0305900,Os05g0335401,Os05g0481100,Os05g0496200,Os06g0259000,Os06g0506600,Os06g0536800,Os07g0543700,Os07g0534…
GO:0032559	Adenyl ribonucleotide binding	214	3480	0.13	0.0013	39947.A0A0N7KCM1,39947.A0A0N7KFF5,39947.A0A0N7KI30,39947.A0A0N7KJZ6,39947.A0A0N7KM00,39947.A0A0N7KNK9,39947.A0A0P0UX97,39947.A0A0P0V2V1,39947.A0A0P0V4D1,39947.A0A0P0V4R0,39947.A0A0P0V6W6,39947.A0A0P0V818,39947.A0A0P0V9Q4,39947.A0A0P0VIF0,39947.A0A0P0VK23,39947.A0A0P0VMV4,39947.A0A0P0VQ91,39947.A0A0P0VRB1,39947.A0A0P0VWT6,39947.A0A0P0W2I1,39947.A0A0P0W3L0,39947.A0A0P0W5J3,39947.A0A0P0WKH3,39947.A0…	Os01g0233900,Os02g0537400,Os03g0758000,Os04g0692700,Os06g0310200,Os07g0534300,Os01g0120300,Os01g0363600,Os01g0577600,Os01g0592900,Os01g0695700,Os01g0741200,Os01g0819400,Os02g0325300,Os02g0537800,Os02g0665500,Os02g0777700,Os02g0816900,Os03g0320800,Os03g0710100,Os03g0745500,Os03g0847800,Os05g0305900,Os05g0335401,Os05g0481100,Os05g0496200,Os06g0259000,Os06g0506600,Os06g0536800,Os07g0543700,Os07g0534…
GO:0140657	ATP-dependent activity	76	997	0.22	0.0026	39947.A0A0N7KFF5,39947.A0A0N7KJZ6,39947.A0A0N7KLN6,39947.A0A0N7KM00,39947.A0A0P0V4R0,39947.A0A0P0V6W6,39947.A0A0P0VIF0,39947.A0A0P0VK23,39947.A0A0P0VQ91,39947.A0A0P0VRB1,39947.A0A0P0W5J3,39947.A0A0P0WL26,39947.A0A0P0X762,39947.A0A0P0X861,39947.A0A0P0XDP0,39947.A0A0P0XZV4,39947.A0A0P0Y524,39947.A0A0P0Y5Y3,39947.A0A0P0Y8I2,39947.A0A0P0YAU8,39947.A3BF39,39947.A3BFT0,39947.B7EBJ6,39947.B9FS74,39947.Q…	Os02g0537400,Os04g0692700,Os06g0186600,Os06g0310200,Os01g0592900,Os01g0695700,Os02g0325300,Os02g0537800,Os02g0777700,Os02g0816900,Os03g0847800,Os05g0335401,Os07g0543700,Os07g0581100,Os08g0265500,Os11g0177400,Os11g0662100,Os11g0689400,Os12g0239900,Os12g0539700,Os06g0700700,Os07g0105700,Os08g0130400,Os06g0217600,Os09g0482400,Os07g0692500,Os07g0497000,Os06g0671700,Os02g0795900,Os12g0547500,Os10g0184…
GO:0000287	Magnesium ion binding	22	174	0.44	0.0043	39947.A0A0P0W8Z0,39947.A0A0P0WL26,39947.A3AD51,39947.B7EWK0,39947.C7JA70,39947.Q0JBV4,39947.Q0JMH0,39947.Q10R17,39947.Q2QZ37,39947.Q60DI6,39947.Q69WE5,39947.Q69XQ6,39947.Q6AT40,39947.Q6YXW6,39947.Q6YZ52,39947.Q6ZDQ1,39947.Q75LI2,39947.Q7XSN8,39947.Q851S8,39947.Q8S2E5,39947.Q94E75,39947.Q9SXQ6	Os04g0346800,Os05g0335401,Os03g0100040,Os01g0101200,Os12g0528400,Os04g0508200,Os01g0505400,Os03g0174500,Os11g0704300,Os03g0648900,Os07g0181000,Os06g0617800,Os05g0558900,Os02g0143100,Os02g0775400,Os07g0195400,LOC_Os03g61820,Os04g0555900,Os03g0699300,Os01g0723600,Os01g0376700,Os05g0540100
GO:0042578	Phosphoric ester hydrolase activity	44	494	0.29	0.0048	39947.A0A0P0WL78,39947.A0A0P0XXQ7,39947.B7EWK0,39947.O64422,39947.Q0IMD7,39947.Q0IUK0,39947.Q0J2L7,39947.Q0JAA0,39947.Q0JHF8,39947.Q0JL18,39947.Q0JL75,39947.Q0JLP9,39947.Q10AN1,39947.Q10MX1,39947.Q2QXM4,39947.Q2QYY5,39947.Q53KP2,39947.Q53RB5,39947.Q5N890,39947.Q5N9N2,39947.Q5NBD6,39947.Q5W6J3,39947.Q60DI6,39947.Q65XG6,39947.Q67WU6,39947.Q69YB0,39947.Q6ATQ2,39947.Q6AUQ4,39947.Q6F2V0,39947.Q6L4R7,3…	Os05g0358700,Os10g0568900,Os01g0101200,Os03g0267300,Os12g0576600,Os11g0151800,Os09g0325700,Os04g0609600,Os01g0866400,Os01g0631400,Os01g0618200,Os01g0583100,Os03g0846900,Os03g0292100,Os12g0151000,Os12g0102200,Os11g0261900,Os03g0701200,Os01g0857000,Os01g0846300,Os01g0250900,Os05g0204900,Os03g0648900,Os05g0457200,Os06g0643900,Os06g0195600,Os03g0809300,Os05g0134200,Os03g0586700,Os05g0592800,Os05g0537…
GO:0016788	Hydrolase activity, acting on ester bonds	90	1291	0.18	0.0090	39947.A0A0N7KRE8,39947.A0A0P0UX97,39947.A0A0P0V5R8,39947.A0A0P0WL78,39947.A0A0P0WSV9,39947.A0A0P0XNK8,39947.A0A0P0XXQ7,39947.A3A197,39947.A3BYJ4,39947.B7EWK0,39947.O64422,39947.Q0D4U5,39947.Q0D6Q9,39947.Q0IMD7,39947.Q0IUK0,39947.Q0J0M2,39947.Q0J2L7,39947.Q0J520,39947.Q0JAA0,39947.Q0JB65,39947.Q0JFV8,39947.Q0JHF8,39947.Q0JJ39,39947.Q0JL18,39947.Q0JL75,39947.Q0JLP9,39947.Q0JPL8,39947.Q10A14,39947.Q…	Os10g0136900,Os01g0120300,Os01g0642100,Os05g0358700,Os06g0149100,Os09g0460500,Os10g0568900,Os01g0934600,Os09g0394700,Os01g0101200,Os03g0267300,Os07g0603600,Os07g0452400,Os12g0576600,Os11g0151800,Os09g0505300,Os09g0325700,Os08g0474866,Os04g0609600,Os04g0553500,Os01g0958800,Os01g0866400,Os01g0762000,Os01g0631400,Os01g0618200,Os01g0583100,Os01g0215700,Os10g0182000,Os03g0846900,Os03g0292100,Os12g0151…
GO:0016830	Carbon-carbon lyase activity	20	159	0.44	0.0090	39947.A0A0P0VK09,39947.P43279,39947.Q0JMH0,39947.Q10LM1,39947.Q10LR9,39947.Q2RAU5,39947.Q5QNA5,39947.Q652S1,39947.Q69V57,39947.Q6ASV4,39947.Q6F4N6,39947.Q6K4D7,39947.Q6K9B8,39947.Q6YSB2,39947.Q6Z234,39947.Q6Z290,39947.Q6ZJK7,39947.Q8W0C5,39947.Q9AXB0,39947.Q9SNN0	Os02g0541300,Os01g0188400,Os01g0505400,Os03g0343400,Os03g0337600,Os11g0137200,Os01g0208700,Os06g0258900,Os06g0608700,Os03g0720300,Os09g0424300,Os09g0363900,Os02g0611200,Os08g0465800,Os08g0481950,Os08g0401500,Os08g0140300,Os01g0722800,Os01g0622300,Os06g0131300
GO:0051536	Iron-sulfur cluster binding	23	202	0.4	0.0107	39947.A0A0P0V4R0,39947.A0A0P0Y868,39947.P0C291,39947.Q0IU70,39947.Q0J8M2,39947.Q10F16,39947.Q10S34,39947.Q2QW21,39947.Q5JM57,39947.Q5QLR2,39947.Q67W83,39947.Q69LJ8,39947.Q6ETN2,39947.Q6YZH8,39947.Q6Z351,39947.Q6Z744,39947.Q7XLG4,39947.Q850T5,39947.Q851Y7,39947.Q8H2T7,39947.Q8RZJ5,39947.Q8W317,39947.Q9LRE6	Os01g0592900,Os12g0212100,Os05g0563900,Os11g0181500,Os08g0104600,Os03g0685000,Os03g0136900,Os12g0211400,Os01g0725400,Os01g0667900,Os06g0656300,Os09g0437900,Os02g0177700,Os08g0559600,Os07g0281800,Os02g0736400,Os04g0398500,Os03g0659200,Os03g0851200,Os07g0645400,Os01g0632000,Os03g0713400,Os11g0186400
GO:0005215	Transporter activity	111	1692	0.16	0.0133	39947.A0A0P0V6W6,39947.A0A0P0VC55,39947.A0A0P0VD41,39947.A0A0P0VFX2,39947.A0A0P0VIF0,39947.A0A0P0VMW4,39947.A0A0P0VTR5,39947.A0A0P0WA72,39947.A0A0P0WC91,39947.A0A0P0WL26,39947.A0A0P0X677,39947.A0A0P0X762,39947.A0A0P0X7S2,39947.A0A0P0XBR8,39947.A0A0P0XKF7,39947.A0A0P0XYA6,39947.A0A0P0XZV4,39947.A0A0P0Y1K6,39947.A0A0P0Y8I2,39947.A3ABE0,39947.A3BF39,39947.B5BNY0,39947.B7F9A6,39947.B9G4Z8,39947.B9G95…	Os01g0695700,Os01g0919100,Os01g0960900,Os02g0184200,Os02g0325300,Os02g0670900,Os03g0175200,Os04g0422600,Os04g0491350,Os05g0335401,Os07g0491600,Os07g0543700,Os07g0571500,Os08g0152800,Os09g0320400,Os11g0129000,Os11g0177400,Os11g0423800,Os12g0239900,Os02g0750100,Os06g0700700,Os01g0696100,Os06g0301100,Os09g0555100,Os11g0124500,Os12g0133100,Os03g0146100,Os06g0680500,Os06g0103800,Os05g0410500,Os12g0231…
GO:0008324	Cation transmembrane transporter activity	41	479	0.27	0.0150	39947.A0A0P0VFX2,39947.A0A0P0VIF0,39947.A0A0P0X762,39947.A0A0P0Y1K6,39947.A3ABE0,39947.A3BF39,39947.B5BNY0,39947.B9G951,39947.Q0DA37,39947.Q0DFB4,39947.Q0IYP2,39947.Q0JBZ6,39947.Q0JQX6,39947.Q10PW9,39947.Q2QLP9,39947.Q5KTQ9,39947.Q5NB63,39947.Q5TKG9,39947.Q5Z6K9,39947.Q67WE9,39947.Q69L87,39947.Q69P80,39947.Q6I5V6,39947.Q6YVE7,39947.Q6ZLQ0,39947.Q7X8B5,39947.Q7XLG4,39947.Q7XPF8,39947.Q7XPX3,39947.…	Os02g0184200,Os02g0325300,Os07g0543700,Os11g0423800,Os02g0750100,Os06g0700700,Os01g0696100,Os11g0124500,Os06g0680500,Os06g0103800,Os10g0184300,Os04g0501100,Os01g0133400,Os03g0218400,Os12g0633600,Os02g0314300,Os01g0222500,Os05g0513400,Os06g0270200,Os06g0638100,Os07g0102100,Os09g0440700,Os05g0430700,Os07g0295000,Os07g0150100,Os04g0605500,Os04g0398500,Os04g0607500,Os04g0681600,Os04g0381100,Os03g0574…
GO:0022890	Inorganic cation transmembrane transporter activity	37	419	0.29	0.0165	39947.A0A0P0VFX2,39947.A0A0P0VIF0,39947.A0A0P0X762,39947.A3ABE0,39947.A3BF39,39947.B5BNY0,39947.B9G951,39947.Q0DA37,39947.Q0DFB4,39947.Q0IYP2,39947.Q0JBZ6,39947.Q0JQX6,39947.Q10PW9,39947.Q2QLP9,39947.Q5KTQ9,39947.Q5NB63,39947.Q5TKG9,39947.Q5Z6K9,39947.Q67WE9,39947.Q69L87,39947.Q69P80,39947.Q6I5V6,39947.Q6ZLQ0,39947.Q7X8B5,39947.Q7XLG4,39947.Q7XVB3,39947.Q84MS4,39947.Q84NW1,39947.Q84PA4,39947.Q8H6…	Os02g0184200,Os02g0325300,Os07g0543700,Os02g0750100,Os06g0700700,Os01g0696100,Os11g0124500,Os06g0680500,Os06g0103800,Os10g0184300,Os04g0501100,Os01g0133400,Os03g0218400,Os12g0633600,Os02g0314300,Os01g0222500,Os05g0513400,Os06g0270200,Os06g0638100,Os07g0102100,Os09g0440700,Os05g0430700,Os07g0150100,Os04g0605500,Os04g0398500,Os04g0381100,Os03g0574900,Os07g0513000,Os03g0278900,Os06g0116400,Os12g0638…
GO:0016168	Chlorophyll binding	8	32	0.74	0.0174	39947.P12331,39947.Q10HD0,39947.Q2R123,39947.Q69P91,39947.Q6Z411,39947.Q6ZL95,39947.Q7XV11,39947.Q943K1	Os01g0600900,Os03g0592500,Os11g0621400,Os09g0439500,Os07g0558400,Os07g0577600,Os04g0457000,Os01g0869800
GO:0016879	Ligase activity, forming carbon-nitrogen bonds	12	73	0.56	0.0189	39947.C7JA70,39947.Q0J1E1,39947.Q0JH25,39947.Q10MX3,39947.Q10R17,39947.Q10SU1,39947.Q2QVC1,39947.Q337F3,39947.Q850Z8,39947.Q851S8,39947.Q8H4X9,39947.Q8S6N5	Os12g0528400,Os09g0446800,Os01g0888500,Os03g0291500,Os03g0174500,Os03g0111100,Os12g0235800,Os10g0503200,Os03g0831500,Os03g0699300,Os08g0326600,Os10g0363300
GO:0008135	Translation factor activity, RNA binding	21	187	0.39	0.0195	39947.A0A0N7KMU6,39947.A0A0P0W4J3,39947.A0A0P0WMI0,39947.A0A0P0WZF6,39947.B7E6Z9,39947.P48600,39947.Q0DJU1,39947.Q0JBE3,39947.Q10S26,39947.Q2QWZ1,39947.Q2RBC6,39947.Q5NAB6,39947.Q5WA93,39947.Q5ZBT6,39947.Q69IM0,39947.Q6K2P9,39947.Q6L4U9,39947.Q6Z3F9,39947.Q7Y1V2,39947.Q851Y8,39947.Q8GVY3	Os07g0115500,Os03g0806400,Os05g0414100,Os06g0631300,Os09g0482740,Os10g0467600,Os05g0227700,Os04g0538100,Os03g0137600,Os12g0176800,Os11g0116400,Os01g0280500,Os06g0160400,Os01g0794500,Os09g0515500,Os09g0326900,Os05g0498400,Os08g0553800,Os06g0342200,Os03g0851100,Os07g0546600
GO:0015075	Ion transmembrane transporter activity	52	673	0.23	0.0209	39947.A0A0P0VC55,39947.A0A0P0VFX2,39947.A0A0P0VIF0,39947.A0A0P0X762,39947.A0A0P0XBR8,39947.A0A0P0Y1K6,39947.A3ABE0,39947.A3BF39,39947.B5BNY0,39947.B9G951,39947.Q0DA37,39947.Q0DFB4,39947.Q0IYP2,39947.Q0JBZ6,39947.Q0JQX6,39947.Q10F18,39947.Q10PW9,39947.Q10RS7,39947.Q2QLP9,39947.Q5KTQ9,39947.Q5NB63,39947.Q5TKG9,39947.Q5Z6K9,39947.Q67WE9,39947.Q69L87,39947.Q69P80,39947.Q6I5V6,39947.Q6K1X5,39947.Q6YVE…	Os01g0919100,Os02g0184200,Os02g0325300,Os07g0543700,Os08g0152800,Os11g0423800,Os02g0750100,Os06g0700700,Os01g0696100,Os11g0124500,Os06g0680500,Os06g0103800,Os10g0184300,Os04g0501100,Os01g0133400,Os03g0684700,Os03g0218400,Os03g0147400,Os12g0633600,Os02g0314300,Os01g0222500,Os05g0513400,Os06g0270200,Os06g0638100,Os07g0102100,Os09g0440700,Os05g0430700,Os02g0608900,Os07g0295000,Os02g0720700,Os02g0593…
GO:0016831	Carboxy-lyase activity	13	87	0.51	0.0218	39947.A0A0P0VK09,39947.P43279,39947.Q0JMH0,39947.Q10LR9,39947.Q5QNA5,39947.Q6ASV4,39947.Q6F4N6,39947.Q6K9B8,39947.Q6YSB2,39947.Q6ZJK7,39947.Q8W0C5,39947.Q9AXB0,39947.Q9SNN0	Os02g0541300,Os01g0188400,Os01g0505400,Os03g0337600,Os01g0208700,Os03g0720300,Os09g0424300,Os02g0611200,Os08g0465800,Os08g0140300,Os01g0722800,Os01g0622300,Os06g0131300
GO:0016853	Isomerase activity	30	321	0.31	0.0218	39947.A0A0P0VMS1,39947.A0A0P0Y1C2,39947.A0A0P0Y4U5,39947.B0L964,39947.B7EWK0,39947.B7F8B9,39947.P42863,39947.Q0DST9,39947.Q0J0N3,39947.Q10N04,39947.Q10P76,39947.Q2MJA7,39947.Q2QQC8,39947.Q2R1J4,39947.Q5JME7,39947.Q653Z1,39947.Q657T1,39947.Q67IX6,39947.Q69SA9,39947.Q6H6D3,39947.Q6ZDQ1,39947.Q6ZEZ2,39947.Q6ZIT9,39947.Q7XIK0,39947.Q7XSN8,39947.Q7XUX5,39947.Q7XZF7,39947.Q8H0B6,39947.Q8LNZ3,39947.Q9ZT…	Os02g0651400,Os11g0302500,Os11g0600900,Os11g0572700,Os01g0101200,Os07g0133700,Os06g0256500,Os03g0288500,Os09g0504000,Os03g0287900,Os03g0244000,Os03g0249500,Os12g0498800,Os11g0602900,Os01g0971200,Os06g0663800,Os01g0111100,Os02g0100100,Os07g0524100,Os02g0168700,Os07g0195400,Os07g0176900,Os08g0541400,Os07g0565600,Os04g0555900,Os04g0446500,Os03g0812000,Os04g0618200,Os05g0595100,Os03g0169100
GO:0016829	Lyase activity	41	495	0.26	0.0219	39947.A0A0P0VK09,39947.A0A0P0W6X3,39947.A0A0P0WDS4,39947.A0A0P0WV00,39947.B7EWK0,39947.B9FEH9,39947.P43279,39947.Q0INV6,39947.Q0JMH0,39947.Q10LM1,39947.Q10LR9,39947.Q10MF8,39947.Q10N71,39947.Q10S34,39947.Q2RAU5,39947.Q5QNA5,39947.Q652J5,39947.Q652S1,39947.Q69P73,39947.Q69TB1,39947.Q69V57,39947.Q6ASV4,39947.Q6F4N6,39947.Q6H849,39947.Q6I5L0,39947.Q6K4D7,39947.Q6K9B8,39947.Q6YSB2,39947.Q6YYB9,39947.…	Os02g0541300,Os04g0137100,Os04g0574800,Os06g0251000,Os01g0101200,Os04g0340100,Os01g0188400,Os12g0287300,Os01g0505400,Os03g0343400,Os03g0337600,Os03g0310400,Os03g0280400,Os03g0136900,Os11g0137200,Os01g0208700,Os09g0532700,Os06g0258900,Os09g0441400,Os09g0297000,Os06g0608700,Os03g0720300,Os09g0424300,Os02g0635200,Os05g0435700,Os09g0363900,Os02g0611200,Os08g0465800,Os08g0135900,Os08g0559600,Os08g0481…
GO:0015318	Inorganic molecular entity transmembrane transporter activity	46	585	0.24	0.0283	39947.A0A0P0VFX2,39947.A0A0P0VIF0,39947.A0A0P0X762,39947.A0A0P0XBR8,39947.A3ABE0,39947.A3BF39,39947.B5BNY0,39947.B9G951,39947.P50156,39947.Q0DA37,39947.Q0DFB4,39947.Q0IYP2,39947.Q0JBZ6,39947.Q0JQX6,39947.Q10F18,39947.Q10PW9,39947.Q2QLP9,39947.Q5KTQ9,39947.Q5NB63,39947.Q5TKG9,39947.Q5Z6K9,39947.Q67WE9,39947.Q69L87,39947.Q69P80,39947.Q6I5V6,39947.Q6K1X5,39947.Q6Z673,39947.Q6ZH86,39947.Q6ZLQ0,39947.…	Os02g0184200,Os02g0325300,Os07g0543700,Os08g0152800,Os02g0750100,Os06g0700700,Os01g0696100,Os11g0124500,Os03g0146100,Os06g0680500,Os06g0103800,Os10g0184300,Os04g0501100,Os01g0133400,Os03g0684700,Os03g0218400,Os12g0633600,Os02g0314300,Os01g0222500,Os05g0513400,Os06g0270200,Os06g0638100,Os07g0102100,Os09g0440700,Os05g0430700,Os02g0608900,Os02g0720700,Os02g0593500,Os07g0150100,Os04g0605500,Os04g0398…
GO:0017018	Myosin phosphatase activity	18	160	0.39	0.0404	39947.Q0J2L7,39947.Q0JAA0,39947.Q0JL75,39947.Q0JLP9,39947.Q10MX1,39947.Q5N890,39947.Q5N9N2,39947.Q5W6J3,39947.Q65XG6,39947.Q6ATQ2,39947.Q6AUQ4,39947.Q6L4R7,39947.Q6L5H6,39947.Q6ZKL8,39947.Q7XQU7,39947.Q7XVF9,39947.Q84JI0,39947.Q942P9	Os09g0325700,Os04g0609600,Os01g0618200,Os01g0583100,Os03g0292100,Os01g0857000,Os01g0846300,Os05g0204900,Os05g0457200,Os03g0809300,Os05g0134200,Os05g0592800,Os05g0537400,Os08g0500300,Os04g0451900,Os04g0403701,Os03g0268600,Os01g0164600
GO:0022857	Transmembrane transporter activity	104	1636	0.14	0.0404	39947.A0A0P0V6W6,39947.A0A0P0VC55,39947.A0A0P0VD41,39947.A0A0P0VFX2,39947.A0A0P0VIF0,39947.A0A0P0VMW4,39947.A0A0P0VTR5,39947.A0A0P0WA72,39947.A0A0P0WC91,39947.A0A0P0X762,39947.A0A0P0XBR8,39947.A0A0P0XKF7,39947.A0A0P0XYA6,39947.A0A0P0XZV4,39947.A0A0P0Y1K6,39947.A0A0P0Y8I2,39947.A3ABE0,39947.A3BF39,39947.B5BNY0,39947.B7F9A6,39947.B9G4Z8,39947.B9G951,39947.H2KWZ0,39947.P50156,39947.Q0DA37,39947.Q0DF…	Os01g0695700,Os01g0919100,Os01g0960900,Os02g0184200,Os02g0325300,Os02g0670900,Os03g0175200,Os04g0422600,Os04g0491350,Os07g0543700,Os08g0152800,Os09g0320400,Os11g0129000,Os11g0177400,Os11g0423800,Os12g0239900,Os02g0750100,Os06g0700700,Os01g0696100,Os06g0301100,Os09g0555100,Os11g0124500,Os12g0133100,Os03g0146100,Os06g0680500,Os06g0103800,Os05g0410500,Os12g0231000,Os10g0184300,Os04g0501100,Os01g0609…
GO:0008253	5-nucleotidase activity	4	7	1.1	0.0423	39947.Q53RB5,39947.Q5NBD6,39947.Q60DI6,39947.Q7XZV8	Os03g0701200,Os01g0250900,Os03g0648900,Os03g0774300
Cellular Component results
#term ID	term description	observed gene count	background gene count	strength	false discovery rate	matching proteins in your network (IDs)	matching proteins in your network (labels)
GO:0005737	Cytoplasm	904	12494	0.2	1.32e-50	39947.A0A0N7KDH4,39947.A0A0N7KE27,39947.A0A0N7KF71,39947.A0A0N7KFF5,39947.A0A0N7KFQ6,39947.A0A0N7KGJ7,39947.A0A0N7KGL3,39947.A0A0N7KMR2,39947.A0A0N7KQE2,39947.A0A0N7KRE8,39947.A0A0N7KS21,39947.A0A0N7KUB2,39947.A0A0P0UX97,39947.A0A0P0UZ40,39947.A0A0P0V2V1,39947.A0A0P0V5R8,39947.A0A0P0V7T1,39947.A0A0P0V9D3,39947.A0A0P0VAB8,39947.A0A0P0VAD6,39947.A0A0P0VC62,39947.A0A0P0VCU9,39947.A0A0P0VDM6,39947.A0…	Os01g0672800,Os01g0851100,Os02g0324700,Os02g0537400,Os02g0628800,Os03g0139100,Os03g0152100,Os06g0718800,Os09g0135100,Os10g0136900,Os10g0509200,Os12g0597200,Os01g0120300,Os01g0172000,Os01g0363600,Os01g0642100,Os01g0732100,Os01g0801901,Os01g0844500,Os01g0846450,Os01g0918500,Os01g0948600,Os02g0103500,Os02g0161900,Os02g0160250,Os02g0184200,Os02g0437200,Os02g0541300,Os02g0537800,Os02g0665500,Os02g0741…
GO:0005622	Intracellular anatomical structure	1200	18617	0.15	2.48e-50	39947.A0A0N7KCM1,39947.A0A0N7KDH4,39947.A0A0N7KE27,39947.A0A0N7KF71,39947.A0A0N7KFF5,39947.A0A0N7KFQ6,39947.A0A0N7KFT2,39947.A0A0N7KGJ7,39947.A0A0N7KGL3,39947.A0A0N7KJ37,39947.A0A0N7KJZ6,39947.A0A0N7KLN6,39947.A0A0N7KM00,39947.A0A0N7KMR2,39947.A0A0N7KP03,39947.A0A0N7KQE2,39947.A0A0N7KRE8,39947.A0A0N7KS21,39947.A0A0N7KS24,39947.A0A0N7KUB2,39947.A0A0P0UX97,39947.A0A0P0UZ40,39947.A0A0P0V1B4,39947.A0…	Os01g0233900,Os01g0672800,Os01g0851100,Os02g0324700,Os02g0537400,Os02g0628800,Os02g0655200,Os03g0139100,Os03g0152100,Os04g0439100,Os04g0692700,Os06g0186600,Os06g0310200,Os06g0718800,Os07g0661500,Os09g0135100,Os10g0136900,Os10g0509200,Os10g0511800,Os12g0597200,Os01g0120300,Os01g0172000,Os01g0263600,Os01g0363600,Os01g0592900,Os01g0619900,Os01g0642100,Os01g0732100,Os01g0801901,Os01g0819400,Os01g0844…
GO:0110165	Cellular anatomical entity	1543	26859	0.1	1.63e-46	39947.A0A0N7KCC1,39947.A0A0N7KCM1,39947.A0A0N7KDH4,39947.A0A0N7KE27,39947.A0A0N7KF71,39947.A0A0N7KFF5,39947.A0A0N7KFQ6,39947.A0A0N7KFT2,39947.A0A0N7KGJ6,39947.A0A0N7KGJ7,39947.A0A0N7KGL3,39947.A0A0N7KI30,39947.A0A0N7KJ37,39947.A0A0N7KJZ6,39947.A0A0N7KLN6,39947.A0A0N7KM00,39947.A0A0N7KMR2,39947.A0A0N7KNK9,39947.A0A0N7KP03,39947.A0A0N7KQE2,39947.A0A0N7KRE8,39947.A0A0N7KS21,39947.A0A0N7KS24,39947.A0…	Os01g0149300,Os01g0233900,Os01g0672800,Os01g0851100,Os02g0324700,Os02g0537400,Os02g0628800,Os02g0655200,Os03g0138000,Os03g0139100,Os03g0152100,Os03g0758000,Os04g0439100,Os04g0692700,Os06g0186600,Os06g0310200,Os06g0718800,Os07g0534300,Os07g0661500,Os09g0135100,Os10g0136900,Os10g0509200,Os10g0511800,Os11g0129600,Os12g0597200,Os01g0120300,Os01g0172000,Os01g0263600,Os01g0363600,Os01g0577600,Os01g0592…
GO:0043226	Organelle	1021	15440	0.16	9.18e-43	39947.A0A0N7KCM1,39947.A0A0N7KDH4,39947.A0A0N7KF71,39947.A0A0N7KFF5,39947.A0A0N7KFQ6,39947.A0A0N7KFT2,39947.A0A0N7KGJ7,39947.A0A0N7KGL3,39947.A0A0N7KJ37,39947.A0A0N7KJZ6,39947.A0A0N7KLN6,39947.A0A0N7KM00,39947.A0A0N7KP03,39947.A0A0N7KQE2,39947.A0A0N7KRE8,39947.A0A0N7KS21,39947.A0A0N7KS24,39947.A0A0N7KUB2,39947.A0A0P0UX97,39947.A0A0P0UZ40,39947.A0A0P0V1B4,39947.A0A0P0V4R0,39947.A0A0P0V5D3,39947.A0…	Os01g0233900,Os01g0672800,Os02g0324700,Os02g0537400,Os02g0628800,Os02g0655200,Os03g0139100,Os03g0152100,Os04g0439100,Os04g0692700,Os06g0186600,Os06g0310200,Os07g0661500,Os09g0135100,Os10g0136900,Os10g0509200,Os10g0511800,Os12g0597200,Os01g0120300,Os01g0172000,Os01g0263600,Os01g0592900,Os01g0619900,Os01g0642100,Os01g0732100,Os01g0801901,Os01g0819400,Os01g0844500,Os01g0846450,Os01g0918500,Os02g0103…
GO:0043229	Intracellular organelle	1016	15330	0.16	9.18e-43	39947.A0A0N7KCM1,39947.A0A0N7KDH4,39947.A0A0N7KF71,39947.A0A0N7KFF5,39947.A0A0N7KFQ6,39947.A0A0N7KFT2,39947.A0A0N7KGJ7,39947.A0A0N7KGL3,39947.A0A0N7KJ37,39947.A0A0N7KJZ6,39947.A0A0N7KLN6,39947.A0A0N7KM00,39947.A0A0N7KP03,39947.A0A0N7KQE2,39947.A0A0N7KRE8,39947.A0A0N7KS21,39947.A0A0N7KS24,39947.A0A0N7KUB2,39947.A0A0P0UX97,39947.A0A0P0UZ40,39947.A0A0P0V1B4,39947.A0A0P0V4R0,39947.A0A0P0V5D3,39947.A0…	Os01g0233900,Os01g0672800,Os02g0324700,Os02g0537400,Os02g0628800,Os02g0655200,Os03g0139100,Os03g0152100,Os04g0439100,Os04g0692700,Os06g0186600,Os06g0310200,Os07g0661500,Os09g0135100,Os10g0136900,Os10g0509200,Os10g0511800,Os12g0597200,Os01g0120300,Os01g0172000,Os01g0263600,Os01g0592900,Os01g0619900,Os01g0642100,Os01g0732100,Os01g0801901,Os01g0819400,Os01g0844500,Os01g0846450,Os01g0918500,Os02g0103…
GO:0009536	Plastid	278	2481	0.39	1.60e-37	39947.A0A0N7KS21,39947.A0A0P0UX97,39947.A0A0P0VR55,39947.A0A0P0VXD4,39947.A0A0P0VYT3,39947.A0A0P0WAE5,39947.A0A0P0WBT8,39947.A0A0P0WDS4,39947.A0A0P0WH08,39947.A0A0P0WP33,39947.A0A0P0WV00,39947.A0A0P0WXQ5,39947.A0A0P0WZL3,39947.A0A0P0X4N7,39947.A0A0P0X677,39947.A0A0P0XDP0,39947.A0A0P0XH93,39947.A0A0P0XUU0,39947.A0A0P0XWA7,39947.A0A0P0XXP5,39947.A0A0P0XZB0,39947.A0A0P0Y9Q7,39947.A3ABE0,39947.A3AD51…	Os10g0509200,Os01g0120300,Os02g0815300,Os03g0343900,Os03g0418800,Os04g0416400,Os04g0488600,Os04g0574800,Os05g0110800,Os05g0496200,Os06g0251000,Os06g0536800,Os06g0655100,Os07g0243150,Os07g0491600,Os08g0265500,Os08g0484800,Os10g0415300,Os10g0492000,Os10g0565200,Os11g0127800,Os12g0429900,Os02g0750100,Os03g0100040,Os11g0572700,Os08g0130400,Os07g0567400,Os07g0133700,Os06g0301100,Os11g0549900,Os02g0122…
GO:0009507	Chloroplast	256	2213	0.4	1.95e-36	39947.A0A0N7KS21,39947.A0A0P0UX97,39947.A0A0P0VR55,39947.A0A0P0VXD4,39947.A0A0P0WAE5,39947.A0A0P0WBT8,39947.A0A0P0WDS4,39947.A0A0P0WH08,39947.A0A0P0WP33,39947.A0A0P0WXQ5,39947.A0A0P0WZL3,39947.A0A0P0X4N7,39947.A0A0P0X677,39947.A0A0P0XDP0,39947.A0A0P0XH93,39947.A0A0P0XUU0,39947.A0A0P0XWA7,39947.A0A0P0XXP5,39947.A0A0P0XZB0,39947.A0A0P0Y9Q7,39947.A3ABE0,39947.A3AD51,39947.B0L964,39947.B7EBJ6,39947.B…	Os10g0509200,Os01g0120300,Os02g0815300,Os03g0343900,Os04g0416400,Os04g0488600,Os04g0574800,Os05g0110800,Os05g0496200,Os06g0536800,Os06g0655100,Os07g0243150,Os07g0491600,Os08g0265500,Os08g0484800,Os10g0415300,Os10g0492000,Os10g0565200,Os11g0127800,Os12g0429900,Os02g0750100,Os03g0100040,Os11g0572700,Os08g0130400,Os07g0567400,Os07g0133700,Os06g0301100,Os11g0549900,Os02g0122400,Os04g0626400,Os04g0340…
GO:0043231	Intracellular membrane-bounded organelle	945	14424	0.16	3.66e-36	39947.A0A0N7KCM1,39947.A0A0N7KDH4,39947.A0A0N7KF71,39947.A0A0N7KFF5,39947.A0A0N7KFQ6,39947.A0A0N7KFT2,39947.A0A0N7KGL3,39947.A0A0N7KJ37,39947.A0A0N7KJZ6,39947.A0A0N7KLN6,39947.A0A0N7KM00,39947.A0A0N7KP03,39947.A0A0N7KQE2,39947.A0A0N7KRE8,39947.A0A0N7KS21,39947.A0A0N7KS24,39947.A0A0N7KUB2,39947.A0A0P0UX97,39947.A0A0P0UZ40,39947.A0A0P0V1B4,39947.A0A0P0V4R0,39947.A0A0P0V5D3,39947.A0A0P0V5R8,39947.A0…	Os01g0233900,Os01g0672800,Os02g0324700,Os02g0537400,Os02g0628800,Os02g0655200,Os03g0152100,Os04g0439100,Os04g0692700,Os06g0186600,Os06g0310200,Os07g0661500,Os09g0135100,Os10g0136900,Os10g0509200,Os10g0511800,Os12g0597200,Os01g0120300,Os01g0172000,Os01g0263600,Os01g0592900,Os01g0619900,Os01g0642100,Os01g0732100,Os01g0801901,Os01g0819400,Os01g0844500,Os01g0846450,Os01g0918500,Os02g0161900,Os02g0160…
GO:0043227	Membrane-bounded organelle	949	14511	0.16	3.82e-36	39947.A0A0N7KCM1,39947.A0A0N7KDH4,39947.A0A0N7KF71,39947.A0A0N7KFF5,39947.A0A0N7KFQ6,39947.A0A0N7KFT2,39947.A0A0N7KGL3,39947.A0A0N7KJ37,39947.A0A0N7KJZ6,39947.A0A0N7KLN6,39947.A0A0N7KM00,39947.A0A0N7KP03,39947.A0A0N7KQE2,39947.A0A0N7KRE8,39947.A0A0N7KS21,39947.A0A0N7KS24,39947.A0A0N7KUB2,39947.A0A0P0UX97,39947.A0A0P0UZ40,39947.A0A0P0V1B4,39947.A0A0P0V4R0,39947.A0A0P0V5D3,39947.A0A0P0V5R8,39947.A0…	Os01g0233900,Os01g0672800,Os02g0324700,Os02g0537400,Os02g0628800,Os02g0655200,Os03g0152100,Os04g0439100,Os04g0692700,Os06g0186600,Os06g0310200,Os07g0661500,Os09g0135100,Os10g0136900,Os10g0509200,Os10g0511800,Os12g0597200,Os01g0120300,Os01g0172000,Os01g0263600,Os01g0592900,Os01g0619900,Os01g0642100,Os01g0732100,Os01g0801901,Os01g0819400,Os01g0844500,Os01g0846450,Os01g0918500,Os02g0161900,Os02g0160…
GO:0031984	Organelle subcompartment	147	1353	0.38	5.44e-18	39947.A0A0N7KQE2,39947.A0A0P0UZ40,39947.A0A0P0V5R8,39947.A0A0P0VR55,39947.A0A0P0VXD4,39947.A0A0P0W4J9,39947.A0A0P0W7Y1,39947.A0A0P0WCQ3,39947.A0A0P0WH08,39947.A0A0P0WL26,39947.A0A0P0WQ49,39947.A0A0P0WWY5,39947.A0A0P0X176,39947.A0A0P0X4N7,39947.A0A0P0X7S2,39947.A0A0P0XZB0,39947.A3ABE0,39947.B7EEM6,39947.B7F8B9,39947.B7F9J4,39947.B7F9K3,39947.B9FA98,39947.B9FCM4,39947.B9G4Z8,39947.P0C5D5,39947.P123…	Os09g0135100,Os01g0172000,Os01g0642100,Os02g0815300,Os03g0343900,Os03g0802100,Os04g0218400,Os04g0517400,Os05g0110800,Os05g0335401,Os05g0557500,Os06g0473100,Os06g0714000,Os07g0243150,Os07g0571500,Os11g0127800,Os02g0750100,Os07g0567400,Os07g0133700,Os11g0549900,Os09g0565600,Os03g0102000,Os04g0626400,Os09g0555100,Os06g0196300,Os01g0600900,Os06g0107700,Os07g0576000,Os07g0544800,Os06g0133800,Os06g0132…
GO:0009526	Plastid envelope	102	783	0.45	5.45e-17	39947.A0A0P0VR55,39947.A0A0P0VXD4,39947.A0A0P0WH08,39947.A0A0P0X4N7,39947.A0A0P0XH93,39947.A0A0P0XWA7,39947.A0A0P0XZB0,39947.A0A0P0Y9Q7,39947.A3ABE0,39947.B0L964,39947.B7EBJ6,39947.B7F8B9,39947.B7F9A6,39947.B7F9J4,39947.B9F267,39947.B9FCM4,39947.B9GBN8,39947.O64422,39947.P0C5D5,39947.P12331,39947.P41344,39947.Q0D4G9,39947.Q0D576,39947.Q0D5P8,39947.Q0DBF4,39947.Q0DEU8,39947.Q0DEV8,39947.Q0DWE8,399…	Os02g0815300,Os03g0343900,Os05g0110800,Os07g0243150,Os08g0484800,Os10g0492000,Os11g0127800,Os12g0429900,Os02g0750100,Os11g0572700,Os08g0130400,Os07g0133700,Os06g0301100,Os11g0549900,Os02g0122400,Os04g0626400,Os12g0127900,Os03g0267300,Os06g0196300,Os01g0600900,Os06g0107700,Os07g0626800,Os07g0576000,Os07g0544800,Os06g0569500,Os06g0133800,Os06g0132400,Os02g0817900,Os02g0581100,Os10g0492300,Os08g0440…
GO:0031090	Organelle membrane	223	2632	0.27	1.31e-15	39947.A0A0N7KQE2,39947.A0A0P0UZ40,39947.A0A0P0V5R8,39947.A0A0P0V7T1,39947.A0A0P0VC62,39947.A0A0P0VFX2,39947.A0A0P0VPM8,39947.A0A0P0VR55,39947.A0A0P0VS81,39947.A0A0P0VXD4,39947.A0A0P0VXZ8,39947.A0A0P0W4J9,39947.A0A0P0W5K9,39947.A0A0P0W7Y1,39947.A0A0P0WCQ3,39947.A0A0P0WH08,39947.A0A0P0WL26,39947.A0A0P0WMP1,39947.A0A0P0WUT7,39947.A0A0P0WWY5,39947.A0A0P0X4N7,39947.A0A0P0X7S2,39947.A0A0P0XD69,39947.A0…	Os09g0135100,Os01g0172000,Os01g0642100,Os01g0732100,Os01g0918500,Os02g0184200,Os02g0741400,Os02g0815300,Os03g0116000,Os03g0343900,Os03g0377500,Os03g0802100,Os03g0849800,Os04g0218400,Os04g0517400,Os05g0110800,Os05g0335401,Os05g0427200,Os06g0259000,Os06g0473100,Os07g0243150,Os07g0571500,Os08g0224800,Os08g0555000,Os09g0568900,Os10g0492000,Os11g0127800,Os11g0423800,Os02g0750100,Os09g0507600,Os11g0572…
GO:0031967	Organelle envelope	137	1325	0.35	3.39e-15	39947.A0A0P0V7T1,39947.A0A0P0VC62,39947.A0A0P0VGQ0,39947.A0A0P0VPM8,39947.A0A0P0VR55,39947.A0A0P0VS81,39947.A0A0P0VXD4,39947.A0A0P0VXZ8,39947.A0A0P0WH08,39947.A0A0P0X4N7,39947.A0A0P0XD69,39947.A0A0P0XH93,39947.A0A0P0XRR7,39947.A0A0P0XWA7,39947.A0A0P0XZB0,39947.A0A0P0Y1K6,39947.A0A0P0Y9Q7,39947.A3ABE0,39947.B0L964,39947.B7EBJ6,39947.B7F8B9,39947.B7F9A6,39947.B7F9J4,39947.B9F267,39947.B9FCM4,39947.…	Os01g0732100,Os01g0918500,Os02g0230300,Os02g0741400,Os02g0815300,Os03g0116000,Os03g0343900,Os03g0377500,Os05g0110800,Os07g0243150,Os08g0224800,Os08g0484800,Os09g0568900,Os10g0492000,Os11g0127800,Os11g0423800,Os12g0429900,Os02g0750100,Os11g0572700,Os08g0130400,Os07g0133700,Os06g0301100,Os11g0549900,Os02g0122400,Os04g0626400,Os11g0124500,Os12g0127900,Os03g0267300,Os06g0196300,Os01g0600900,Os06g0107…
GO:0042170	Plastid membrane	86	642	0.47	5.23e-15	39947.A0A0P0VR55,39947.A0A0P0VXD4,39947.A0A0P0WH08,39947.A0A0P0X4N7,39947.A0A0P0XWA7,39947.A0A0P0XZB0,39947.A3ABE0,39947.B0L964,39947.B7EBJ6,39947.B7F8B9,39947.B7F9A6,39947.B7F9J4,39947.B9F267,39947.B9FCM4,39947.P0C5D5,39947.P12331,39947.P41344,39947.Q0D576,39947.Q0D5P8,39947.Q0DBF4,39947.Q0DEU8,39947.Q0DEV8,39947.Q0E032,39947.Q0IWS0,39947.Q0J5E5,39947.Q0JG75,39947.Q0JH55,39947.Q0JP16,39947.Q0JQX…	Os02g0815300,Os03g0343900,Os05g0110800,Os07g0243150,Os10g0492000,Os11g0127800,Os02g0750100,Os11g0572700,Os08g0130400,Os07g0133700,Os06g0301100,Os11g0549900,Os02g0122400,Os04g0626400,Os06g0196300,Os01g0600900,Os06g0107700,Os07g0576000,Os07g0544800,Os06g0569500,Os06g0133800,Os06g0132400,Os02g0581100,Os10g0492300,Os08g0440900,Os01g0938100,Os01g0882500,Os01g0251000,Os01g0133400,Os10g0100300,Os03g0592…
GO:0009534	Chloroplast thylakoid	70	453	0.53	6.18e-15	39947.A0A0P0VR55,39947.A0A0P0VXD4,39947.A0A0P0WH08,39947.A0A0P0X4N7,39947.A0A0P0XZB0,39947.A3ABE0,39947.B7EEM6,39947.B7F8B9,39947.B7F9J4,39947.B9FCM4,39947.P0C5D5,39947.P12331,39947.P41344,39947.Q0D576,39947.Q0D5P8,39947.Q0DEU8,39947.Q0DEV8,39947.Q0E032,39947.Q0JBV4,39947.Q0JG75,39947.Q0JH55,39947.Q10A77,39947.Q10HD0,39947.Q10N24,39947.Q10P76,39947.Q2QN86,39947.Q2QWN3,39947.Q2R123,39947.Q50LH5,39…	Os02g0815300,Os03g0343900,Os05g0110800,Os07g0243150,Os11g0127800,Os02g0750100,Os07g0567400,Os07g0133700,Os11g0549900,Os04g0626400,Os06g0196300,Os01g0600900,Os06g0107700,Os07g0576000,Os07g0544800,Os06g0133800,Os06g0132400,Os02g0581100,Os04g0508200,Os01g0938100,Os01g0882500,Os10g0100300,Os03g0592500,Os03g0285100,Os03g0244000,Os12g0575000,Os12g0189400,Os11g0621400,Os03g0308100,Os01g0958100,Os01g0798…
GO:0016020	Membrane	579	9313	0.13	1.13e-13	39947.A0A0N7KDH4,39947.A0A0N7KE27,39947.A0A0N7KGJ6,39947.A0A0N7KI30,39947.A0A0N7KNK9,39947.A0A0N7KQE2,39947.A0A0N7KSD4,39947.A0A0P0UZ40,39947.A0A0P0V4D1,39947.A0A0P0V504,39947.A0A0P0V5R8,39947.A0A0P0V708,39947.A0A0P0V748,39947.A0A0P0V7T1,39947.A0A0P0V818,39947.A0A0P0VB48,39947.A0A0P0VC55,39947.A0A0P0VC62,39947.A0A0P0VCU9,39947.A0A0P0VD41,39947.A0A0P0VE93,39947.A0A0P0VFX2,39947.A0A0P0VIF0,39947.A0…	Os01g0672800,Os01g0851100,Os03g0138000,Os03g0758000,Os07g0534300,Os09g0135100,Os11g0129600,Os01g0172000,Os01g0577600,Os01g0606100,Os01g0642100,Os01g0700900,Os01g0701400,Os01g0732100,Os01g0741200,Os01g0878000,Os01g0919100,Os01g0918500,Os01g0948600,Os01g0960900,Os02g0119600,Os02g0184200,Os02g0325300,Os02g0437200,Os02g0515000,Os02g0541300,Os02g0670900,Os02g0741400,Os02g0787500,Os02g0815300,Os03g0116…
GO:0009579	Thylakoid	71	499	0.49	1.36e-13	39947.A0A0P0VR55,39947.A0A0P0VXD4,39947.A0A0P0WH08,39947.A0A0P0X4N7,39947.A0A0P0XZB0,39947.A3ABE0,39947.B7EEM6,39947.B7F8B9,39947.B7F9J4,39947.B9FCM4,39947.P0C5D5,39947.P12331,39947.P41344,39947.Q0D576,39947.Q0D5P8,39947.Q0DEU8,39947.Q0DEV8,39947.Q0E032,39947.Q0JBV4,39947.Q0JG75,39947.Q0JH55,39947.Q10A77,39947.Q10HD0,39947.Q10N24,39947.Q10P76,39947.Q2QN86,39947.Q2QWN3,39947.Q2R123,39947.Q50LH5,39…	Os02g0815300,Os03g0343900,Os05g0110800,Os07g0243150,Os11g0127800,Os02g0750100,Os07g0567400,Os07g0133700,Os11g0549900,Os04g0626400,Os06g0196300,Os01g0600900,Os06g0107700,Os07g0576000,Os07g0544800,Os06g0133800,Os06g0132400,Os02g0581100,Os04g0508200,Os01g0938100,Os01g0882500,Os10g0100300,Os03g0592500,Os03g0285100,Os03g0244000,Os12g0575000,Os12g0189400,Os11g0621400,Os03g0308100,Os01g0958100,Os01g0798…
GO:0009535	Chloroplast thylakoid membrane	60	387	0.53	6.51e-13	39947.A0A0P0VR55,39947.A0A0P0VXD4,39947.A0A0P0WH08,39947.A0A0P0X4N7,39947.A0A0P0XZB0,39947.A3ABE0,39947.B7F8B9,39947.B7F9J4,39947.B9FCM4,39947.P0C5D5,39947.P12331,39947.P41344,39947.Q0D576,39947.Q0D5P8,39947.Q0DEU8,39947.Q0DEV8,39947.Q0E032,39947.Q0JG75,39947.Q0JH55,39947.Q10A77,39947.Q10HD0,39947.Q10N24,39947.Q10P76,39947.Q2QN86,39947.Q2QWN3,39947.Q2R123,39947.Q5JK67,39947.Q5VQK9,39947.Q5Z6P4,39…	Os02g0815300,Os03g0343900,Os05g0110800,Os07g0243150,Os11g0127800,Os02g0750100,Os07g0133700,Os11g0549900,Os04g0626400,Os06g0196300,Os01g0600900,Os06g0107700,Os07g0576000,Os07g0544800,Os06g0133800,Os06g0132400,Os02g0581100,Os01g0938100,Os01g0882500,Os10g0100300,Os03g0592500,Os03g0285100,Os03g0244000,Os12g0575000,Os12g0189400,Os11g0621400,Os01g0958100,Os01g0798500,Os06g0264800,Os01g0773700,Os01g0151…
GO:0042651	Thylakoid membrane	61	402	0.52	8.40e-13	39947.A0A0P0VR55,39947.A0A0P0VXD4,39947.A0A0P0WH08,39947.A0A0P0X4N7,39947.A0A0P0XZB0,39947.A3ABE0,39947.B7F8B9,39947.B7F9J4,39947.B9FCM4,39947.P0C5D5,39947.P12331,39947.P41344,39947.Q0D576,39947.Q0D5P8,39947.Q0DEU8,39947.Q0DEV8,39947.Q0E032,39947.Q0JG75,39947.Q0JH55,39947.Q10A77,39947.Q10HD0,39947.Q10N24,39947.Q10P76,39947.Q2QN86,39947.Q2QWN3,39947.Q2R123,39947.Q5JK67,39947.Q5VQK9,39947.Q5Z6P4,39…	Os02g0815300,Os03g0343900,Os05g0110800,Os07g0243150,Os11g0127800,Os02g0750100,Os07g0133700,Os11g0549900,Os04g0626400,Os06g0196300,Os01g0600900,Os06g0107700,Os07g0576000,Os07g0544800,Os06g0133800,Os06g0132400,Os02g0581100,Os01g0938100,Os01g0882500,Os10g0100300,Os03g0592500,Os03g0285100,Os03g0244000,Os12g0575000,Os12g0189400,Os11g0621400,Os01g0958100,Os01g0798500,Os06g0264800,Os01g0773700,Os01g0151…
GO:0005829	Cytosol	181	2180	0.26	5.00e-12	39947.A0A0N7KFF5,39947.A0A0N7KFQ6,39947.A0A0N7KGJ7,39947.A0A0N7KMR2,39947.A0A0N7KQE2,39947.A0A0N7KS21,39947.A0A0P0UX97,39947.A0A0P0VDM6,39947.A0A0P0VK09,39947.A0A0P0VMV4,39947.A0A0P0VYT3,39947.A0A0P0W8Z0,39947.A0A0P0W9B8,39947.A0A0P0WMP4,39947.A0A0P0WP33,39947.A0A0P0WQT3,39947.A0A0P0WW75,39947.A0A0P0X3Q1,39947.A0A0P0X4N7,39947.A0A0P0XLD8,39947.A0A0P0XN98,39947.A0A0P0XNI1,39947.A0A0P0XU17,39947.A0…	Os02g0537400,Os02g0628800,Os03g0139100,Os06g0718800,Os09g0135100,Os10g0509200,Os01g0120300,Os02g0103500,Os02g0541300,Os02g0665500,Os03g0418800,Os04g0346800,Os04g0377932,Os05g0427900,Os05g0496200,Os05g0555800,Os06g0345200,Os07g0211000,Os07g0243150,Os09g0367900,Os09g0482300,Os09g0434200,Os10g0411700,Os10g0403700,Os11g0602500,Os11g0600900,Os05g0111300,Os11g0683600,Os09g0547500,Os06g0301100,Os04g0626…
GO:0009532	Plastid stroma	58	492	0.41	2.68e-08	39947.A0A0N7KS21,39947.A0A0P0UX97,39947.A0A0P0WZL3,39947.A0A0P0XZB0,39947.B9FI63,39947.O64422,39947.P41344,39947.Q0DMZ3,39947.Q0INV6,39947.Q0IU70,39947.Q0JBV4,39947.Q0JH25,39947.Q0JN04,39947.Q0JRG4,39947.Q10A77,39947.Q10I42,39947.Q10L33,39947.Q2QPD4,39947.Q2QVA7,39947.Q2QVC1,39947.Q2QWU2,39947.Q2RBC6,39947.Q50LH5,39947.Q53RM0,39947.Q5JK67,39947.Q5NBD6,39947.Q5Z6P4,39947.Q67W29,39947.Q69LC0,39947.…	Os10g0509200,Os01g0120300,Os06g0655100,Os11g0127800,Os05g0567300,Os03g0267300,Os06g0107700,Os03g0785200,Os12g0287300,Os11g0181500,Os04g0508200,Os01g0888500,Os01g0343500,Os01g0102600,Os10g0100300,Os03g0565200,Os03g0360600,Os12g0533700,Os12g0236900,Os12g0235800,Os12g0182700,Os11g0116400,Os03g0308100,Os03g0563300,Os01g0958100,Os01g0250900,Os06g0264800,Os02g0436400,Os07g0171100,Os07g0154100,Os09g0423…
GO:0009570	Chloroplast stroma	57	485	0.41	3.97e-08	39947.A0A0N7KS21,39947.A0A0P0UX97,39947.A0A0P0WZL3,39947.A0A0P0XZB0,39947.B9FI63,39947.O64422,39947.P41344,39947.Q0INV6,39947.Q0IU70,39947.Q0JBV4,39947.Q0JH25,39947.Q0JN04,39947.Q0JRG4,39947.Q10A77,39947.Q10I42,39947.Q10L33,39947.Q2QPD4,39947.Q2QVA7,39947.Q2QVC1,39947.Q2QWU2,39947.Q2RBC6,39947.Q50LH5,39947.Q53RM0,39947.Q5JK67,39947.Q5NBD6,39947.Q5Z6P4,39947.Q67W29,39947.Q69LC0,39947.Q69NX5,39947.…	Os10g0509200,Os01g0120300,Os06g0655100,Os11g0127800,Os05g0567300,Os03g0267300,Os06g0107700,Os12g0287300,Os11g0181500,Os04g0508200,Os01g0888500,Os01g0343500,Os01g0102600,Os10g0100300,Os03g0565200,Os03g0360600,Os12g0533700,Os12g0236900,Os12g0235800,Os12g0182700,Os11g0116400,Os03g0308100,Os03g0563300,Os01g0958100,Os01g0250900,Os06g0264800,Os02g0436400,Os07g0171100,Os07g0154100,Os09g0423300,Os07g0181…
GO:0005739	Mitochondrion	126	1529	0.26	4.12e-08	39947.A0A0P0UX97,39947.A0A0P0V7T1,39947.A0A0P0VPM8,39947.A0A0P0VS81,39947.A0A0P0VXZ8,39947.A0A0P0W3L0,39947.A0A0P0WZF6,39947.A0A0P0XD69,39947.A0A0P0XDP0,39947.A0A0P0XRR7,39947.A0A0P0XUE4,39947.A0A0P0Y1K6,39947.B9EVI4,39947.B9FWZ0,39947.B9G951,39947.O82157,39947.P0C5D1,39947.P37833,39947.P93422,39947.Q08480,39947.Q0D4Y3,39947.Q0D862,39947.Q0DA77,39947.Q0DDD4,39947.Q0IPR7,39947.Q0IRL1,39947.Q0IU70,…	Os01g0120300,Os01g0732100,Os02g0741400,Os03g0116000,Os03g0377500,Os03g0745500,Os06g0631300,Os08g0224800,Os08g0265500,Os09g0568900,Os10g0390500,Os11g0423800,Os01g0911900,Os07g0438700,Os11g0124500,Os02g0227200,Os07g0638400,Os01g0760600,Os05g0150900,Os11g0312400,Os07g0597200,Os07g0181800,Os06g0671700,Os06g0232100,Os12g0171700,Os11g0620000,Os11g0181500,Os04g0538100,Os04g0508200,Os01g0888500,Os01g0631…
GO:0016021	Integral component of membrane	393	6463	0.12	1.54e-07	39947.A0A0N7KE27,39947.A0A0N7KNK9,39947.A0A0P0UZ40,39947.A0A0P0V4D1,39947.A0A0P0V504,39947.A0A0P0V5R8,39947.A0A0P0V708,39947.A0A0P0V748,39947.A0A0P0V7T1,39947.A0A0P0V818,39947.A0A0P0VB48,39947.A0A0P0VC55,39947.A0A0P0VC62,39947.A0A0P0VCU9,39947.A0A0P0VD41,39947.A0A0P0VE93,39947.A0A0P0VFX2,39947.A0A0P0VIF0,39947.A0A0P0VJH5,39947.A0A0P0VMW4,39947.A0A0P0VQK4,39947.A0A0P0VS81,39947.A0A0P0VTR5,39947.A0…	Os01g0851100,Os07g0534300,Os01g0172000,Os01g0577600,Os01g0606100,Os01g0642100,Os01g0700900,Os01g0701400,Os01g0732100,Os01g0741200,Os01g0878000,Os01g0919100,Os01g0918500,Os01g0948600,Os01g0960900,Os02g0119600,Os02g0184200,Os02g0325300,Os02g0515000,Os02g0670900,Os02g0787500,Os03g0116000,Os03g0175200,Os03g0320800,Os03g0343900,Os03g0377500,Os03g0363950,Os03g0431100,Os03g0802100,Os04g0218400,Os04g0422…
GO:0009941	Chloroplast envelope	54	467	0.4	1.60e-07	39947.A0A0P0X4N7,39947.A0A0P0XH93,39947.A0A0P0XWA7,39947.A0A0P0Y9Q7,39947.B0L964,39947.B7EBJ6,39947.B7F9A6,39947.B9F267,39947.B9GBN8,39947.Q0D4G9,39947.Q0DBF4,39947.Q0DEV8,39947.Q0DWE8,39947.Q0IWS0,39947.Q0J5E5,39947.Q0JH55,39947.Q0JP16,39947.Q0JQX6,39947.Q10A77,39947.Q10I42,39947.Q2QX58,39947.Q50LH5,39947.Q53M04,39947.Q5VQH6,39947.Q5VRB2,39947.Q5Z6P4,39947.Q5Z9G6,39947.Q5ZBM2,39947.Q67WE9,39947.…	Os07g0243150,Os08g0484800,Os10g0492000,Os12g0429900,Os11g0572700,Os08g0130400,Os06g0301100,Os02g0122400,Os12g0127900,Os07g0626800,Os06g0569500,Os06g0132400,Os02g0817900,Os10g0492300,Os08g0440900,Os01g0882500,Os01g0251000,Os01g0133400,Os10g0100300,Os03g0565200,Os12g0168700,Os03g0308100,Os11g0267000,Os01g0166800,Os01g0645200,Os06g0264800,Os06g0710300,Os01g0142300,Os06g0638100,Os07g0171100,Os05g0147…
GO:0031224	Intrinsic component of membrane	404	6762	0.12	5.84e-07	39947.A0A0N7KE27,39947.A0A0N7KNK9,39947.A0A0P0UZ40,39947.A0A0P0V4D1,39947.A0A0P0V504,39947.A0A0P0V5R8,39947.A0A0P0V708,39947.A0A0P0V748,39947.A0A0P0V7T1,39947.A0A0P0V818,39947.A0A0P0VB48,39947.A0A0P0VC55,39947.A0A0P0VC62,39947.A0A0P0VCU9,39947.A0A0P0VD41,39947.A0A0P0VE93,39947.A0A0P0VFX2,39947.A0A0P0VIF0,39947.A0A0P0VJH5,39947.A0A0P0VMW4,39947.A0A0P0VQK4,39947.A0A0P0VS81,39947.A0A0P0VTR5,39947.A0…	Os01g0851100,Os07g0534300,Os01g0172000,Os01g0577600,Os01g0606100,Os01g0642100,Os01g0700900,Os01g0701400,Os01g0732100,Os01g0741200,Os01g0878000,Os01g0919100,Os01g0918500,Os01g0948600,Os01g0960900,Os02g0119600,Os02g0184200,Os02g0325300,Os02g0515000,Os02g0670900,Os02g0787500,Os03g0116000,Os03g0175200,Os03g0320800,Os03g0343900,Os03g0377500,Os03g0397600,Os03g0363950,Os03g0431100,Os03g0802100,Os04g0218…
GO:0009521	Photosystem	19	99	0.62	2.43e-05	39947.A0A0P0VXD4,39947.P12331,39947.Q0D5P8,39947.Q0E032,39947.Q0JG75,39947.Q10HD0,39947.Q2QWN3,39947.Q2R123,39947.Q5ZBY9,39947.Q69LC0,39947.Q69P91,39947.Q6Z3F9,39947.Q6Z411,39947.Q6Z8N7,39947.Q6ZJ41,39947.Q6ZK86,39947.Q6ZL95,39947.Q7XV11,39947.Q943K1	Os03g0343900,Os01g0600900,Os07g0544800,Os02g0581100,Os01g0938100,Os03g0592500,Os12g0189400,Os11g0621400,Os01g0773700,Os07g0171100,Os09g0439500,Os08g0553800,Os07g0558400,Os08g0512500,Os08g0119800,Os08g0504500,Os07g0577600,Os04g0457000,Os01g0869800
GO:0005783	Endoplasmic reticulum	94	1195	0.24	2.89e-05	39947.A0A0N7KQE2,39947.A0A0P0UZ40,39947.A0A0P0V5R8,39947.A0A0P0VAB8,39947.A0A0P0VC62,39947.A0A0P0VRH8,39947.A0A0P0W4J9,39947.A0A0P0WB35,39947.A0A0P0WEZ7,39947.A0A0P0WL26,39947.A0A0P0WWY5,39947.A0A0P0X677,39947.A0A0P0X7S2,39947.A0A0P0XAP5,39947.A0A0P0XLD8,39947.A3C0G9,39947.A3CDU4,39947.B7F5B4,39947.B7F9K3,39947.B9G4Z8,39947.P0DO02,39947.Q0DF38,39947.Q0DFB4,39947.Q0DH81,39947.Q0DK00,39947.Q0DSB4,3…	Os09g0135100,Os01g0172000,Os01g0642100,Os01g0844500,Os01g0918500,Os02g0827500,Os03g0802100,Os04g0454600,Os04g0614650,Os05g0335401,Os06g0473100,Os07g0491600,Os07g0571500,Os08g0103400,Os09g0367900,Os09g0507600,Os11g0683600,Os04g0116800,Os09g0565600,Os09g0555100,Os05g0334000,Os06g0116500,Os06g0103800,Os05g0486200,Os05g0209100,Os03g0321400,Os02g0713900,Os09g0497700,Os08g0398700,Os04g0519900,Os04g0503…
GO:0043232	Intracellular non-membrane-bounded organelle	140	2000	0.18	3.72e-05	39947.A0A0N7KGJ7,39947.A0A0N7KP03,39947.A0A0N7KRE8,39947.A0A0P0VAD6,39947.A0A0P0VDM6,39947.A0A0P0VP26,39947.A0A0P0VPM8,39947.A0A0P0VQ91,39947.A0A0P0VRB1,39947.A0A0P0VUE9,39947.A0A0P0WIN2,39947.A0A0P0WJ92,39947.A0A0P0WQT3,39947.A0A0P0WZ76,39947.A0A0P0X666,39947.A0A0P0X6B9,39947.A0A0P0X7Q5,39947.A0A0P0X861,39947.A0A0P0XKM1,39947.A0A0P0XN27,39947.A0A0P0XRR7,39947.A0A0P0XU17,39947.A0A0P0XYU8,39947.A0…	Os03g0139100,Os07g0661500,Os10g0136900,Os01g0846450,Os02g0103500,Os02g0724600,Os02g0741400,Os02g0777700,Os02g0816900,Os03g0203100,Os05g0181250,Os05g0210500,Os05g0555800,Os06g0644600,Os07g0493033,Os07g0511900,Os07g0565200,Os07g0581100,Os09g0241100,Os09g0455400,Os09g0568900,Os10g0411700,Os11g0148800,Os11g0602500,Os12g0114200,Os12g0166500,Os07g0105700,Os04g0498900,Os05g0567300,Os06g0217600,Os08g0481…
GO:0009523	Photosystem II	16	76	0.66	5.26e-05	39947.A0A0P0VXD4,39947.P12331,39947.Q0D5P8,39947.Q0E032,39947.Q0JG75,39947.Q10HD0,39947.Q2R123,39947.Q5ZBY9,39947.Q69LC0,39947.Q6Z3F9,39947.Q6Z411,39947.Q6Z8N7,39947.Q6ZJ41,39947.Q6ZK86,39947.Q7XV11,39947.Q943K1	Os03g0343900,Os01g0600900,Os07g0544800,Os02g0581100,Os01g0938100,Os03g0592500,Os11g0621400,Os01g0773700,Os07g0171100,Os08g0553800,Os07g0558400,Os08g0512500,Os08g0119800,Os08g0504500,Os04g0457000,Os01g0869800
GO:0098796	Membrane protein complex	62	696	0.29	5.26e-05	39947.A0A0P0V7T1,39947.A0A0P0VIH5,39947.A0A0P0VXD4,39947.A0A0P0WL10,39947.A0A0P0WWY5,39947.A0A0P0X762,39947.A0A0P0XRR7,39947.A0A0P0XWA7,39947.A3ABE0,39947.B9G951,39947.P12331,39947.P41344,39947.Q0D5P8,39947.Q0DJA0,39947.Q0E032,39947.Q0IPR7,39947.Q0IRL1,39947.Q0IWS0,39947.Q0IYP2,39947.Q0JG75,39947.Q0JLV5,39947.Q10A77,39947.Q10HD0,39947.Q2QWN3,39947.Q2R123,39947.Q339M7,39947.Q5JN36,39947.Q5N7W3,399…	Os01g0732100,Os02g0437200,Os03g0343900,Os05g0341300,Os06g0473100,Os07g0543700,Os09g0568900,Os10g0492000,Os02g0750100,Os11g0124500,Os01g0600900,Os06g0107700,Os07g0544800,Os05g0310800,Os02g0581100,Os12g0171700,Os11g0620000,Os10g0492300,Os10g0184300,Os01g0938100,Os01g0565900,Os10g0100300,Os03g0592500,Os12g0189400,Os11g0621400,Os10g0343100,Os01g0960800,Os01g0911200,Os01g0222500,Os06g0160400,Os06g0567…
GO:0009543	Chloroplast thylakoid lumen	12	47	0.75	0.00017	39947.A0A0P0VR55,39947.B7EEM6,39947.B7F8B9,39947.B9FCM4,39947.P0C5D5,39947.Q653Z1,39947.Q6H6D3,39947.Q6Z8N7,39947.Q6ZIT9,39947.Q6ZK86,39947.Q7XIK0,39947.Q9ARP1	Os02g0815300,Os07g0567400,Os07g0133700,Os04g0626400,Os06g0196300,Os06g0663800,Os02g0168700,Os08g0512500,Os08g0541400,Os08g0504500,Os07g0565600,Os01g0144100
GO:0012505	Endomembrane system	164	2508	0.16	0.00017	39947.A0A0N7KQE2,39947.A0A0P0UZ40,39947.A0A0P0V5R8,39947.A0A0P0VAB8,39947.A0A0P0VC62,39947.A0A0P0VGQ0,39947.A0A0P0VPM8,39947.A0A0P0VRH8,39947.A0A0P0W4J9,39947.A0A0P0W5K9,39947.A0A0P0W7Y1,39947.A0A0P0WB35,39947.A0A0P0WCQ3,39947.A0A0P0WEZ7,39947.A0A0P0WL26,39947.A0A0P0WMP1,39947.A0A0P0WQ49,39947.A0A0P0WUT7,39947.A0A0P0WWY5,39947.A0A0P0X677,39947.A0A0P0X7S2,39947.A0A0P0XAP5,39947.A0A0P0XD69,39947.A0…	Os09g0135100,Os01g0172000,Os01g0642100,Os01g0844500,Os01g0918500,Os02g0230300,Os02g0741400,Os02g0827500,Os03g0802100,Os03g0849800,Os04g0218400,Os04g0454600,Os04g0517400,Os04g0614650,Os05g0335401,Os05g0427200,Os05g0557500,Os06g0259000,Os06g0473100,Os07g0491600,Os07g0571500,Os08g0103400,Os08g0224800,Os08g0555000,Os09g0367900,Os11g0440200,Os09g0507600,Os11g0683600,Os05g0382600,Os04g0116800,Os09g0565…
GO:0032991	Protein-containing complex	217	3576	0.12	0.00056	39947.A0A0N7KGJ7,39947.A0A0N7KGL3,39947.A0A0N7KP03,39947.A0A0N7KRE8,39947.A0A0N7KS24,39947.A0A0P0V1B4,39947.A0A0P0V7T1,39947.A0A0P0VDM6,39947.A0A0P0VGQ0,39947.A0A0P0VIH5,39947.A0A0P0VMR4,39947.A0A0P0VPM8,39947.A0A0P0VQ91,39947.A0A0P0VRB1,39947.A0A0P0VU37,39947.A0A0P0VXD4,39947.A0A0P0VXZ8,39947.A0A0P0VYT3,39947.A0A0P0W2B5,39947.A0A0P0W4V1,39947.A0A0P0W5J3,39947.A0A0P0WJ92,39947.A0A0P0WL10,39947.A0…	Os03g0139100,Os03g0152100,Os07g0661500,Os10g0136900,Os10g0511800,Os01g0263600,Os01g0732100,Os02g0103500,Os02g0230300,Os02g0437200,Os02g0669900,Os02g0741400,Os02g0777700,Os02g0816900,Os03g0193700,Os03g0343900,Os03g0377500,Os03g0418800,Os03g0696300,Os03g0824300,Os03g0847800,Os05g0210500,Os05g0341300,Os05g0555800,Os06g0473100,Os06g0644600,Os06g0698400,Os06g0731700,Os07g0211000,Os07g0511900,Os07g0543…
GO:0031969	Chloroplast membrane	30	279	0.37	0.00087	39947.A0A0P0XWA7,39947.B0L964,39947.B7EBJ6,39947.B7F9A6,39947.B9F267,39947.Q0DBF4,39947.Q0DEV8,39947.Q0IWS0,39947.Q0J5E5,39947.Q0JP16,39947.Q0JQX6,39947.Q10A77,39947.Q53M04,39947.Q5ZBM2,39947.Q67WE9,39947.Q69LC0,39947.Q6EPX0,39947.Q6K1X5,39947.Q6K700,39947.Q6YVE7,39947.Q6ZH86,39947.Q6ZK49,39947.Q7XBT7,39947.Q7XIM1,39947.Q7XTQ5,39947.Q7XVB3,39947.Q84QU8,39947.Q851Y1,39947.Q8H3C6,39947.Q8LRH2	Os10g0492000,Os11g0572700,Os08g0130400,Os06g0301100,Os02g0122400,Os06g0569500,Os06g0132400,Os10g0492300,Os08g0440900,Os01g0251000,Os01g0133400,Os10g0100300,Os11g0267000,Os01g0142300,Os06g0638100,Os07g0171100,Os02g0535000,Os02g0608900,Os02g0821900,Os07g0295000,Os02g0593500,Os08g0127600,Os10g0578800,Os07g0161000,Os04g0602400,Os04g0381100,Os08g0344600,Os03g0851700,Os07g0656700,Os01g0510600
GO:0009706	Chloroplast inner membrane	14	80	0.58	0.0011	39947.A0A0P0XWA7,39947.B7F9A6,39947.B9F267,39947.Q0IWS0,39947.Q0JQX6,39947.Q10A77,39947.Q67WE9,39947.Q6K1X5,39947.Q6ZH86,39947.Q6ZK49,39947.Q7XBT7,39947.Q7XTQ5,39947.Q7XVB3,39947.Q8H3C6	Os10g0492000,Os06g0301100,Os02g0122400,Os10g0492300,Os01g0133400,Os10g0100300,Os06g0638100,Os02g0608900,Os02g0593500,Os08g0127600,Os10g0578800,Os04g0602400,Os04g0381100,Os07g0656700
GO:0005777	Peroxisome	27	256	0.36	0.0025	39947.A0A0P0W4Z8,39947.A0A0P0XRR7,39947.B7EBJ6,39947.Q0D9C4,39947.Q0DY59,39947.Q0E4K1,39947.Q0JCE5,39947.Q0JMH0,39947.Q10MF8,39947.Q10MN2,39947.Q2QVE2,39947.Q2QXT1,39947.Q2R181,39947.Q2R1G8,39947.Q2RAL6,39947.Q2RBA9,39947.Q5VRJ8,39947.Q5ZEK1,39947.Q69UU3,39947.Q6EUF8,39947.Q6YT73,39947.Q6YZ09,39947.Q7X809,39947.Q7XKI7,39947.Q7XR46,39947.Q84P96,39947.Q84QA9	Os03g0805500,Os09g0568900,Os08g0130400,Os06g0727200,Os02g0713900,Os02g0115700,Os04g0476100,Os01g0505400,Os03g0310400,Os03g0302000,Os12g0233300,Os12g0143900,Os11g0614900,Os11g0605500,Os11g0147000,Os11g0118500,Os06g0127000,Os01g0151200,Os07g0108300,Os02g0232400,Os07g0152900,Os08g0141400,Os04g0623300,Os04g0527700,Os04g0671200,Os02g0817700,Os03g0265300
GO:0098588	Bounding membrane of organelle	81	1153	0.19	0.0038	39947.A0A0N7KQE2,39947.A0A0P0V5R8,39947.A0A0P0VFX2,39947.A0A0P0VXZ8,39947.A0A0P0W5K9,39947.A0A0P0WCQ3,39947.A0A0P0WMP1,39947.A0A0P0WUT7,39947.A0A0P0WWY5,39947.A0A0P0XD69,39947.A0A0P0XJ84,39947.B7EBJ6,39947.B7FAI5,39947.C7IYF6,39947.P50156,39947.Q0DBF4,39947.Q0DF38,39947.Q0DH85,39947.Q0DI99,39947.Q0DJA0,39947.Q0DSB4,39947.Q0DY59,39947.Q0IPR7,39947.Q0IYP2,39947.Q0JAI9,39947.Q0JI34,39947.Q0JLV5,3994…	Os09g0135100,Os01g0642100,Os02g0184200,Os03g0377500,Os03g0849800,Os04g0517400,Os05g0427200,Os06g0259000,Os06g0473100,Os08g0224800,Os08g0555000,Os08g0130400,Os08g0555200,Os02g0673000,Os03g0146100,Os06g0569500,Os06g0116500,Os05g0485500,Os05g0405900,Os05g0310800,Os03g0321400,Os02g0713900,Os12g0171700,Os10g0184300,Os04g0597000,Os01g0827400,Os01g0565900,Os01g0251000,Os03g0565600,Os03g0335300,Os03g0330…
GO:0098791	Golgi apparatus subcompartment	31	326	0.32	0.0044	39947.A0A0N7KQE2,39947.A0A0P0W7Y1,39947.A0A0P0WCQ3,39947.A0A0P0WQ49,39947.B9FA98,39947.Q0DH85,39947.Q0DK00,39947.Q0J0N3,39947.Q0JAI9,39947.Q10LT8,39947.Q10LZ0,39947.Q10MH1,39947.Q10Q29,39947.Q10RG4,39947.Q2MJA7,39947.Q2R1J4,39947.Q2R4A8,39947.Q5N7A7,39947.Q5Z993,39947.Q5ZDH7,39947.Q657I0,39947.Q69M22,39947.Q6Z656,39947.Q6Z6F7,39947.Q6ZI33,39947.Q7XPX3,39947.Q7XU42,39947.Q8H0B6,39947.Q8RZJ1,39947.…	Os09g0135100,Os04g0218400,Os04g0517400,Os05g0557500,Os03g0102000,Os05g0485500,Os05g0209100,Os09g0504000,Os04g0597000,Os03g0335300,Os03g0330000,Os03g0309000,Os03g0211900,Os03g0160100,Os03g0249500,Os11g0602900,Os11g0481200,Os01g0850100,Os06g0724300,Os01g0140400,Os01g0303200,Os09g0314333,Os02g0722300,Os02g0763200,Os02g0552000,Os04g0681600,Os04g0570800,Os04g0618200,Os01g0921300,Os03g0826600,Os08g0496…
GO:0097526	Spliceosomal tri-snRNP complex	8	34	0.71	0.0070	39947.A0A0P0V1B4,39947.Q0J7Y5,39947.Q0JDN9,39947.Q10LA2,39947.Q10PA9,39947.Q6YTY0,39947.Q7XU07,39947.Q9LGE6	Os01g0263600,Os08g0154700,Os04g0388900,Os03g0355400,Os03g0240800,Os07g0608700,Os04g0555400,Os01g0256900
GO:0098827	Endoplasmic reticulum subcompartment	47	601	0.23	0.0094	39947.A0A0P0UZ40,39947.A0A0P0V5R8,39947.A0A0P0W4J9,39947.A0A0P0WL26,39947.A0A0P0WWY5,39947.A0A0P0X7S2,39947.B7F9K3,39947.B9G4Z8,39947.Q0DF38,39947.Q0DFB4,39947.Q0DY59,39947.Q0JBY1,39947.Q0JLS6,39947.Q0JLV5,39947.Q337H1,39947.Q338Z0,39947.Q33AP3,39947.Q5N6W0,39947.Q5N7A7,39947.Q5N7W3,39947.Q5QNA3,39947.Q5W6J3,39947.Q5Z413,39947.Q5Z647,39947.Q5ZCB9,39947.Q5ZE07,39947.Q67TV0,39947.Q69JG2,39947.Q6H47…	Os01g0172000,Os01g0642100,Os03g0802100,Os05g0335401,Os06g0473100,Os07g0571500,Os09g0565600,Os09g0555100,Os06g0116500,Os06g0103800,Os02g0713900,Os04g0503700,Os01g0575000,Os01g0565900,Os10g0497800,Os10g0378100,Os10g0170300,Os01g0904500,Os01g0850100,Os01g0911200,Os01g0209000,Os05g0204900,Os06g0730900,Os06g0567000,Os01g0125900,Os01g0126200,Os09g0266400,Os09g0537200,Os02g0631000,Os02g0173800,Os02g0639…
GO:0005789	Endoplasmic reticulum membrane	46	593	0.23	0.0122	39947.A0A0P0UZ40,39947.A0A0P0V5R8,39947.A0A0P0W4J9,39947.A0A0P0WL26,39947.A0A0P0WWY5,39947.A0A0P0X7S2,39947.B7F9K3,39947.B9G4Z8,39947.Q0DF38,39947.Q0DFB4,39947.Q0DY59,39947.Q0JBY1,39947.Q0JLS6,39947.Q0JLV5,39947.Q337H1,39947.Q338Z0,39947.Q33AP3,39947.Q5N6W0,39947.Q5N7A7,39947.Q5N7W3,39947.Q5QNA3,39947.Q5W6J3,39947.Q5Z413,39947.Q5Z647,39947.Q5ZCB9,39947.Q5ZE07,39947.Q67TV0,39947.Q69JG2,39947.Q6H51…	Os01g0172000,Os01g0642100,Os03g0802100,Os05g0335401,Os06g0473100,Os07g0571500,Os09g0565600,Os09g0555100,Os06g0116500,Os06g0103800,Os02g0713900,Os04g0503700,Os01g0575000,Os01g0565900,Os10g0497800,Os10g0378100,Os10g0170300,Os01g0904500,Os01g0850100,Os01g0911200,Os01g0209000,Os05g0204900,Os06g0730900,Os06g0567000,Os01g0125900,Os01g0126200,Os09g0266400,Os09g0537200,Os02g0173800,Os02g0639800,Os05g0554…
GO:0019866	Organelle inner membrane	35	413	0.27	0.0122	39947.A0A0P0V7T1,39947.A0A0P0VS81,39947.A0A0P0XRR7,39947.A0A0P0XWA7,39947.A0A0P0Y1K6,39947.B7F9A6,39947.B9F267,39947.B9G951,39947.Q0IPR7,39947.Q0IRL1,39947.Q0IWS0,39947.Q0JQX6,39947.Q10A77,39947.Q5JN36,39947.Q5N8Y6,39947.Q5Z7T4,39947.Q67WE9,39947.Q6K1X5,39947.Q6YVE7,39947.Q6YZ09,39947.Q6ZH86,39947.Q6ZJ19,39947.Q6ZK49,39947.Q7XBT7,39947.Q7XLG4,39947.Q7XQP9,39947.Q7XTQ5,39947.Q7XVB3,39947.Q84NW1,39…	Os01g0732100,Os03g0116000,Os09g0568900,Os10g0492000,Os11g0423800,Os06g0301100,Os02g0122400,Os11g0124500,Os12g0171700,Os11g0620000,Os10g0492300,Os01g0133400,Os10g0100300,Os01g0960800,Os01g0772400,Os06g0714100,Os06g0638100,Os02g0608900,Os07g0295000,Os08g0141400,Os02g0593500,Os08g0556600,Os08g0127600,Os10g0578800,Os04g0398500,Os04g0431100,Os04g0602400,Os04g0381100,Os07g0513000,Os07g0645400,Os07g0656…
GO:0005634	Nucleus	375	7023	0.07	0.0146	39947.A0A0N7KCM1,39947.A0A0N7KFF5,39947.A0A0N7KFQ6,39947.A0A0N7KFT2,39947.A0A0N7KGL3,39947.A0A0N7KJ37,39947.A0A0N7KJZ6,39947.A0A0N7KLN6,39947.A0A0N7KM00,39947.A0A0N7KP03,39947.A0A0N7KRE8,39947.A0A0N7KS24,39947.A0A0N7KUB2,39947.A0A0P0V1B4,39947.A0A0P0V4R0,39947.A0A0P0V5D3,39947.A0A0P0V9D3,39947.A0A0P0V9Q4,39947.A0A0P0VAD6,39947.A0A0P0VC62,39947.A0A0P0VF30,39947.A0A0P0VGQ0,39947.A0A0P0VL38,39947.A0…	Os01g0233900,Os02g0537400,Os02g0628800,Os02g0655200,Os03g0152100,Os04g0439100,Os04g0692700,Os06g0186600,Os06g0310200,Os07g0661500,Os10g0136900,Os10g0511800,Os12g0597200,Os01g0263600,Os01g0592900,Os01g0619900,Os01g0801901,Os01g0819400,Os01g0846450,Os01g0918500,Os02g0161900,Os02g0230300,Os02g0592600,Os02g0696600,Os02g0724600,Os02g0741400,Os02g0742100,Os03g0203100,Os03g0346200,Os03g0418800,Os03g0696…
GO:0005856	Cytoskeleton	38	471	0.25	0.0162	39947.A0A0P0VQ91,39947.A0A0P0VRB1,39947.A3BFT0,39947.B9FS74,39947.Q0DLA3,39947.Q0IMS9,39947.Q0IN32,39947.Q0J0G8,39947.Q0JAY9,39947.Q2QV87,39947.Q2QYY5,39947.Q5N945,39947.Q5NB83,39947.Q5QLD5,39947.Q5QLZ3,39947.Q5W6L9,39947.Q60F24,39947.Q653R0,39947.Q69Q42,39947.Q69RC4,39947.Q6H4U2,39947.Q6H638,39947.Q6H7Q8,39947.Q6K2Z4,39947.Q6K685,39947.Q6K908,39947.Q6YZ52,39947.Q75HX0,39947.Q7F0J0,39947.Q7XPX3,3…	Os02g0777700,Os02g0816900,Os07g0105700,Os06g0217600,Os05g0113400,Os12g0547500,Os12g0510900,Os09g0510200,Os04g0566800,Os12g0239000,Os12g0102200,Os01g0869500,Os01g0236400,Os01g0833800,Os01g0819000,Os03g0587200,Os05g0154500,Os09g0560000,Os06g0606800,Os07g0512200,Os09g0267500,Os02g0645100,Os02g0194800,Os02g0305700,Os02g0793100,Os02g0596900,Os02g0775400,Os05g0438800,Os07g0618800,Os04g0681600,Os08g0161…
GO:0009506	Plasmodesma	32	377	0.27	0.0180	39947.A0A0N7KJ37,39947.A0A0P0VPM8,39947.A0A0P0X1Z2,39947.A0A0P0XWK9,39947.A0A0P0XX67,39947.A3AYP1,39947.B7E4J4,39947.Q0D6A4,39947.Q0DF87,39947.Q0DJU1,39947.Q0E3Y4,39947.Q0J6D0,39947.Q5KQF5,39947.Q5KQJ9,39947.Q60F24,39947.Q655L8,39947.Q67WN8,39947.Q6K685,39947.Q6YU99,39947.Q6Z656,39947.Q6ZBH5,39947.Q6ZDQ1,39947.Q6ZLQ0,39947.Q75L87,39947.Q75LD9,39947.Q7XIW5,39947.Q7XPX3,39947.Q7XTQ2,39947.Q8LN25,39…	Os04g0439100,Os02g0741400,Os07g0123700,Os10g0508500,Os10g0556200,Os04g0679400,Os05g0382600,Os07g0497000,Os06g0108900,Os05g0227700,Os02g0148300,Os08g0333000,Os05g0334800,Os05g0181000,Os05g0154500,Os01g0100400,Os06g0643800,Os02g0793100,Os02g0100600,Os02g0722300,Os08g0544900,Os07g0195400,Os07g0150100,Os05g0122800,Os03g0843300,Os07g0678300,Os04g0681600,Os04g0602800,Os10g0534900,Os01g0916400,Os10g0553…
GO:0005802	trans-Golgi network	22	231	0.32	0.0262	39947.A0A0P0W7Y1,39947.A0A0P0WCQ3,39947.A0A0P0WQ49,39947.Q0DH85,39947.Q0DK00,39947.Q0JAI9,39947.Q10LT8,39947.Q10LZ0,39947.Q10MH1,39947.Q10Q29,39947.Q10RG4,39947.Q2R1J4,39947.Q2R4A8,39947.Q5N7A7,39947.Q5Z993,39947.Q5ZDH7,39947.Q657I0,39947.Q6Z656,39947.Q6ZI33,39947.Q7XPX3,39947.Q7XU42,39947.Q9XGQ5	Os04g0218400,Os04g0517400,Os05g0557500,Os05g0485500,Os05g0209100,Os04g0597000,Os03g0335300,Os03g0330000,Os03g0309000,Os03g0211900,Os03g0160100,Os11g0602900,Os11g0481200,Os01g0850100,Os06g0724300,Os01g0140400,Os01g0303200,Os02g0722300,Os02g0552000,Os04g0681600,Os04g0570800,Os08g0496900
GO:0005911	Cell-cell junction	35	437	0.24	0.0262	39947.A0A0N7KJ37,39947.A0A0P0VPM8,39947.A0A0P0WT49,39947.A0A0P0X1Z2,39947.A0A0P0XWK9,39947.A0A0P0XX67,39947.A3AYP1,39947.B7E4J4,39947.Q0D4W1,39947.Q0D6A4,39947.Q0DF87,39947.Q0DJU1,39947.Q0E3Y4,39947.Q0J6D0,39947.Q5KQF5,39947.Q5KQJ9,39947.Q60DJ5,39947.Q60F24,39947.Q655L8,39947.Q67WN8,39947.Q6K685,39947.Q6YU99,39947.Q6Z656,39947.Q6ZBH5,39947.Q6ZDQ1,39947.Q6ZLQ0,39947.Q75L87,39947.Q75LD9,39947.Q7XIW…	Os04g0439100,Os02g0741400,Os06g0172800,Os07g0123700,Os10g0508500,Os10g0556200,Os04g0679400,Os05g0382600,Os07g0600700,Os07g0497000,Os06g0108900,Os05g0227700,Os02g0148300,Os08g0333000,Os05g0334800,Os05g0181000,Os03g0648100,Os05g0154500,Os01g0100400,Os06g0643800,Os02g0793100,Os02g0100600,Os02g0722300,Os08g0544900,Os07g0195400,Os07g0150100,Os05g0122800,Os03g0843300,Os07g0678300,Os04g0681600,Os04g0602…
GO:0005795	Golgi stack	18	176	0.35	0.0314	39947.A0A0N7KQE2,39947.A0A0P0W7Y1,39947.A0A0P0WCQ3,39947.B9FA98,39947.Q0DH85,39947.Q0DK00,39947.Q0J0N3,39947.Q10LZ0,39947.Q10Q29,39947.Q2MJA7,39947.Q2R4A8,39947.Q5Z993,39947.Q69M22,39947.Q6Z6F7,39947.Q6ZI33,39947.Q8H0B6,39947.Q8RZJ1,39947.Q94GF2	Os09g0135100,Os04g0218400,Os04g0517400,Os03g0102000,Os05g0485500,Os05g0209100,Os09g0504000,Os03g0330000,Os03g0211900,Os03g0249500,Os11g0481200,Os06g0724300,Os09g0314333,Os02g0763200,Os02g0552000,Os04g0618200,Os01g0921300,Os03g0826600
GO:0005768	Endosome	32	396	0.25	0.0327	39947.A0A0P0W7Y1,39947.A0A0P0WCQ3,39947.A0A0P0WQ49,39947.A0A0P0WUT7,39947.A0A0P0XJ84,39947.A3CDU4,39947.B7FAI5,39947.Q0DF38,39947.Q0DH85,39947.Q0DK00,39947.Q0JAI9,39947.Q0JI34,39947.Q10LT8,39947.Q10LZ0,39947.Q10MH1,39947.Q10Q29,39947.Q10RG4,39947.Q2R1J4,39947.Q2R4A8,39947.Q5WA93,39947.Q5Z413,39947.Q5Z993,39947.Q5ZDH7,39947.Q6Z656,39947.Q6ZI33,39947.Q6ZJN4,39947.Q6ZL20,39947.Q7XPX3,39947.Q7XU42,39…	Os04g0218400,Os04g0517400,Os05g0557500,Os06g0259000,Os08g0555000,Os11g0683600,Os08g0555200,Os06g0116500,Os05g0485500,Os05g0209100,Os04g0597000,Os01g0827400,Os03g0335300,Os03g0330000,Os03g0309000,Os03g0211900,Os03g0160100,Os11g0602900,Os11g0481200,Os06g0160400,Os06g0730900,Os06g0724300,Os01g0140400,Os02g0722300,Os02g0552000,Os08g0104700,Os07g0573300,Os04g0681600,Os04g0570800,Os03g0803000,Os05g0102…
GO:0010008	Endosome membrane	16	149	0.37	0.0327	39947.A0A0P0WUT7,39947.A0A0P0XJ84,39947.B7FAI5,39947.Q0DF38,39947.Q0JAI9,39947.Q0JI34,39947.Q5WA93,39947.Q5Z413,39947.Q6Z656,39947.Q6ZI33,39947.Q6ZJN4,39947.Q6ZL20,39947.Q7XPX3,39947.Q84SZ1,39947.Q9FW24,39947.Q9XGQ5	Os06g0259000,Os08g0555000,Os08g0555200,Os06g0116500,Os04g0597000,Os01g0827400,Os06g0160400,Os06g0730900,Os02g0722300,Os02g0552000,Os08g0104700,Os07g0573300,Os04g0681600,Os03g0803000,Os05g0102900,Os08g0496900
GO:0005730	Nucleolus	33	418	0.24	0.0384	39947.A0A0P0VP26,39947.A0A0P0VPM8,39947.A0A0P0VUE9,39947.A0A0P0WZ76,39947.A0A0P0XN27,39947.A0A0P0XRR7,39947.A0A0P0Y6A3,39947.A0A0P0Y7P3,39947.Q0D674,39947.Q0DES6,39947.Q0JDN9,39947.Q10LS5,39947.Q10MP8,39947.Q10PA9,39947.Q53LZ3,39947.Q5NAB6,39947.Q5QLD5,39947.Q5VNM3,39947.Q5VQW7,39947.Q69L77,39947.Q6K853,39947.Q6YWS5,39947.Q6Z1C0,39947.Q75H93,39947.Q75LI2,39947.Q7EYV7,39947.Q7XUX5,39947.Q7Y183,399…	Os02g0724600,Os02g0741400,Os03g0203100,Os06g0644600,Os09g0455400,Os09g0568900,Os12g0114200,Os12g0166500,Os07g0506700,Os06g0137500,Os04g0388900,Os03g0336700,Os03g0300300,Os03g0240800,Os11g0266000,Os01g0280500,Os01g0833800,Os01g0639100,Os01g0805800,Os02g0591800,Os06g0172600,Os02g0728700,Os08g0192900,Os03g0665800,LOC_Os03g61820,Os07g0413700,Os04g0446500,Os03g0669000,Os07g0600400,Os10g0495500,Os01g07…
GO:0031985	Golgi cisterna	17	170	0.34	0.0459	39947.A0A0P0W7Y1,39947.A0A0P0WCQ3,39947.B9FA98,39947.Q0DH85,39947.Q0DK00,39947.Q0J0N3,39947.Q10LZ0,39947.Q10Q29,39947.Q2MJA7,39947.Q2R4A8,39947.Q5Z993,39947.Q69M22,39947.Q6Z6F7,39947.Q6ZI33,39947.Q8H0B6,39947.Q8RZJ1,39947.Q94GF2	Os04g0218400,Os04g0517400,Os03g0102000,Os05g0485500,Os05g0209100,Os09g0504000,Os03g0330000,Os03g0211900,Os03g0249500,Os11g0481200,Os06g0724300,Os09g0314333,Os02g0763200,Os02g0552000,Os04g0618200,Os01g0921300,Os03g0826600
KEGG results
#term ID	term description	observed gene count	background gene count	strength	false discovery rate	matching proteins in your network (IDs)	matching proteins in your network (labels)
map01100	Metabolic pathways	442	6275	0.19	1.38e-17	39947.A0A0N7KCC1,39947.A0A0N7KF71,39947.A0A0N7KJ37,39947.A0A0N7KMR2,39947.A0A0N7KS21,39947.A0A0N7KS24,39947.A0A0P0UZ40,39947.A0A0P0V2V1,39947.A0A0P0V5R8,39947.A0A0P0V708,39947.A0A0P0V748,39947.A0A0P0V7T1,39947.A0A0P0VIF0,39947.A0A0P0VK09,39947.A0A0P0VM92,39947.A0A0P0VMS1,39947.A0A0P0VU37,39947.A0A0P0VXC9,39947.A0A0P0VYH3,39947.A0A0P0W4Z8,39947.A0A0P0W6X3,39947.A0A0P0W8Z0,39947.A0A0P0WC24,39947.A0…	Os01g0149300,Os02g0324700,Os04g0439100,Os06g0718800,Os10g0509200,Os10g0511800,Os01g0172000,Os01g0363600,Os01g0642100,Os01g0700900,Os01g0701400,Os01g0732100,Os02g0325300,Os02g0541300,Os02g0638900,Os02g0651400,Os03g0193700,Os03g0346200,Os03g0397600,Os03g0805500,Os04g0137100,Os04g0346800,Os04g0481000,Os04g0543500,Os04g0574800,Os05g0147700,Os05g0335401,Os05g0358700,Os05g0418100,Os05g0496200,Os06g0149…
map01200	Carbon metabolism	53	434	0.43	1.10e-07	39947.A0A0P0WP33,39947.A0A0P0WZL3,39947.A0A0P0XUE4,39947.A3AD51,39947.A3BFT0,39947.B9FS74,39947.O64422,39947.P37833,39947.P42863,39947.P43279,39947.Q0D9C4,39947.Q0DEH8,39947.Q0DEU8,39947.Q0DWH1,39947.Q0E4K1,39947.Q0IMS9,39947.Q0J1E1,39947.Q0JBV4,39947.Q0JHF8,39947.Q10D68,39947.Q10S34,39947.Q2QT32,39947.Q2QVA7,39947.Q2R1G8,39947.Q338G3,39947.Q33E23,39947.Q5JLP6,39947.Q5QNA5,39947.Q5VS74,39947.Q5Z6…	Os05g0496200,Os06g0655100,Os10g0390500,Os03g0100040,Os07g0105700,Os06g0217600,Os03g0267300,Os01g0760600,Os06g0256500,Os01g0188400,Os06g0727200,Os06g0151900,Os06g0133800,Os02g0815500,Os02g0115700,Os12g0547500,Os09g0446800,Os04g0508200,Os01g0866400,Os03g0738400,Os03g0136900,Os12g0409000,Os12g0236900,Os11g0605500,Os10g0405600,Os04g0543900,Os01g0939700,Os01g0208700,Os06g0105400,Os06g0564700,Os06g0258…
map01110	Biosynthesis of secondary metabolites	196	2761	0.19	1.98e-07	39947.A0A0N7KJ37,39947.A0A0P0V5R8,39947.A0A0P0VK09,39947.A0A0P0VM92,39947.A0A0P0WDS4,39947.A0A0P0WL78,39947.A0A0P0WMN4,39947.A0A0P0WP33,39947.A0A0P0WW75,39947.A0A0P0WXQ5,39947.A0A0P0WZL3,39947.A0A0P0X3P6,39947.A0A0P0XAP5,39947.A0A0P0XXP5,39947.A0A0P0XYA6,39947.A0A0P0Y1C2,39947.A0A0P0Y1K6,39947.A0A0P0Y4U5,39947.A3A197,39947.A3AD51,39947.A3BFT0,39947.B0L964,39947.B7EBJ6,39947.B7F5B4,39947.B7F9K3,39…	Os04g0439100,Os01g0642100,Os02g0541300,Os02g0638900,Os04g0574800,Os05g0358700,Os05g0418100,Os05g0496200,Os06g0345200,Os06g0536800,Os06g0655100,Os07g0201500,Os08g0103400,Os10g0565200,Os11g0129000,Os11g0302500,Os11g0423800,Os11g0600900,Os01g0934600,Os03g0100040,Os07g0105700,Os11g0572700,Os08g0130400,Os04g0116800,Os09g0565600,Os04g0340100,Os06g0217600,Os09g0491852,Os05g0455500,Os03g0267300,Os07g0638…
map01230	Biosynthesis of amino acids	43	352	0.43	1.86e-06	39947.A0A0P0WDS4,39947.A0A0P0WP33,39947.A0A0P0WZL3,39947.A0A0P0XUE4,39947.A3AD51,39947.C7IYB7,39947.C7J138,39947.O04226,39947.P37833,39947.Q0DEH8,39947.Q0DEU8,39947.Q0DLR8,39947.Q0JBV4,39947.Q0JRG4,39947.Q10D68,39947.Q10MQ2,39947.Q10MX3,39947.Q10N79,39947.Q10S34,39947.Q2QT32,39947.Q2QVC1,39947.Q338G3,39947.Q5Z6A9,39947.Q5Z9H3,39947.Q652S1,39947.Q67W29,39947.Q69PH8,39947.Q69UU3,39947.Q69V57,39947.…	Os04g0574800,Os05g0496200,Os06g0655100,Os10g0390500,Os03g0100040,Os02g0122900,Os04g0636300,Os05g0455500,Os01g0760600,Os06g0151900,Os06g0133800,Os03g0850400,Os04g0508200,Os01g0102600,Os03g0738400,Os03g0299900,Os03g0291500,Os03g0279400,Os03g0136900,Os12g0409000,Os12g0235800,Os10g0405600,Os06g0564700,Os06g0709000,Os06g0258900,Os02g0436400,Os09g0433900,Os07g0108300,Os06g0608700,Os07g0181000,Os06g0617…
map00230	Purine metabolism	28	214	0.46	9.47e-05	39947.A0A0P0WL26,39947.A0A0P0Y1M2,39947.A3AD51,39947.Q08480,39947.Q0D4Q6,39947.Q0J6P7,39947.Q0JH25,39947.Q0JP16,39947.Q10R17,39947.Q2QVE2,39947.Q5NBD6,39947.Q5VRF5,39947.Q60DI6,39947.Q657Z1,39947.Q69WE5,39947.Q69XQ6,39947.Q6Z1J6,39947.Q6ZJ48,39947.Q75GI8,39947.Q7F1K9,39947.Q7XB62,39947.Q7XR47,39947.Q7XTF0,39947.Q7XZV8,39947.Q850Z8,39947.Q851S8,39947.Q8H4X9,39947.Q8S2E5	Os05g0335401,Os11g0440200,Os03g0100040,Os11g0312400,Os07g0613000,Os08g0288200,Os01g0888500,Os01g0251000,Os03g0174500,Os12g0233300,Os01g0250900,Os06g0168600,Os03g0648900,Os01g0105900,Os07g0181000,Os06g0617800,Os08g0199300,Os08g0118900,Os03g0726500,Os07g0495000,Os07g0204500,Os04g0671100,Os04g0462300,Os03g0774300,Os03g0831500,Os03g0699300,Os08g0326600,Os01g0723600
map00710	Carbon fixation in photosynthetic organisms	17	92	0.61	0.00013	39947.A0A0P0WP33,39947.A0A0P0XUE4,39947.O64422,39947.P37833,39947.P43279,39947.Q0DEU8,39947.Q0JHF8,39947.Q5QNA5,39947.Q652S1,39947.Q69PH8,39947.Q69UU3,39947.Q69V57,39947.Q6YYW3,39947.Q6ZEZ2,39947.Q7X8A1,39947.Q9SNK3,39947.Q9ZTP5	Os05g0496200,Os10g0390500,Os03g0267300,Os01g0760600,Os01g0188400,Os06g0133800,Os01g0866400,Os01g0208700,Os06g0258900,Os09g0433900,Os07g0108300,Os06g0608700,Os08g0562100,Os07g0176900,Os04g0459500,Os03g0129300,Os03g0169100
map00250	Alanine, aspartate and glutamate metabolism	15	80	0.61	0.00035	39947.A0A0P0XUE4,39947.P37833,39947.Q10MX3,39947.Q10R17,39947.Q2QVC1,39947.Q33E23,39947.Q69PH8,39947.Q69UU3,39947.Q6ASV4,39947.Q6YSB2,39947.Q7XMP7,39947.Q7XN11,39947.Q7XN12,39947.Q851S8,39947.Q9AX97	Os10g0390500,Os01g0760600,Os03g0291500,Os03g0174500,Os12g0235800,Os04g0543900,Os09g0433900,Os07g0108300,Os03g0720300,Os08g0465800,Os04g0650700,Os04g0614600,Os04g0614500,Os03g0699300,Os01g0623500
map00195	Photosynthesis	16	101	0.54	0.0010	39947.A3ABE0,39947.B7EEM6,39947.P41344,39947.Q0D5P8,39947.Q0J8M2,39947.Q0JG75,39947.Q10F16,39947.Q2QWN3,39947.Q5ZBY9,39947.Q6L4X1,39947.Q6ZI33,39947.Q6ZJ41,39947.Q84NW1,39947.Q84PA4,39947.Q850T5,39947.Q943K1	Os02g0750100,Os07g0567400,Os06g0107700,Os07g0544800,Os08g0104600,Os01g0938100,Os03g0685000,Os12g0189400,Os01g0773700,Os05g0508900,Os02g0552000,Os08g0119800,Os07g0513000,Os03g0278900,Os03g0659200,Os01g0869800
map00280	Valine, leucine and isoleucine degradation	13	76	0.57	0.0022	39947.Q10MF8,39947.Q2QVA7,39947.Q2RAU5,39947.Q653U8,39947.Q655Q2,39947.Q69P84,39947.Q6AUH8,39947.Q6ESK6,39947.Q6K3Z3,39947.Q6ZBH5,39947.Q75IM9,39947.Q84P96,39947.Q8L4K4	Os03g0310400,Os12g0236900,Os11g0137200,Os06g0677400,Os01g0314100,Os09g0440300,Os05g0145400,Os09g0411650,Os09g0252100,Os08g0544900,Os05g0125500,Os02g0817700,Os01g0879500
map00030	Pentose phosphate pathway	14	94	0.51	0.0041	39947.A3AD51,39947.O64422,39947.P42863,39947.Q0DEH8,39947.Q0DEU8,39947.Q0JHF8,39947.Q338G3,39947.Q652S1,39947.Q69V57,39947.Q69XQ6,39947.Q6Z9C3,39947.Q6ZEZ2,39947.Q8S2E5,39947.Q9ZTP5	Os03g0100040,Os03g0267300,Os06g0256500,Os06g0151900,Os06g0133800,Os01g0866400,Os10g0405600,Os06g0258900,Os06g0608700,Os06g0617800,Os08g0547100,Os07g0176900,Os01g0723600,Os03g0169100
map00196	Photosynthesis - antenna proteins	7	24	0.8	0.0042	39947.P12331,39947.Q10HD0,39947.Q67WE9,39947.Q69P91,39947.Q6Z411,39947.Q6ZL95,39947.Q7XV11	Os01g0600900,Os03g0592500,Os06g0638100,Os09g0439500,Os07g0558400,Os07g0577600,Os04g0457000
map04146	Peroxisome	19	158	0.42	0.0042	39947.A0A0P0WAE5,39947.B9GBN8,39947.Q0D9C4,39947.Q0E4K1,39947.Q0JBV4,39947.Q0JMH0,39947.Q10MN2,39947.Q2QX58,39947.Q2QXT1,39947.Q2R1G8,39947.Q2RAL6,39947.Q2RAU5,39947.Q5VRJ8,39947.Q6YT73,39947.Q7XRZ6,39947.Q84P96,39947.Q84QA9,39947.Q850X4,39947.Q8W3F4	Os04g0416400,Os12g0127900,Os06g0727200,Os02g0115700,Os04g0508200,Os01g0505400,Os03g0302000,Os12g0168700,Os12g0143900,Os11g0605500,Os11g0147000,Os11g0137200,Os06g0127000,Os07g0152900,Os04g0354600,Os02g0817700,Os03g0265300,Os03g0829200,Os10g0498200
map00640	Propanoate metabolism	10	56	0.59	0.0067	39947.Q10MF8,39947.Q2QVA7,39947.Q2R1G8,39947.Q653U8,39947.Q655Q2,39947.Q6AUH8,39947.Q6ESK6,39947.Q6K3Z3,39947.Q8L4K4,39947.Q8S6N5	Os03g0310400,Os12g0236900,Os11g0605500,Os06g0677400,Os01g0314100,Os05g0145400,Os09g0411650,Os09g0252100,Os01g0879500,Os10g0363300
map00730	Thiamine metabolism	10	57	0.58	0.0070	39947.A0A0P0V2V1,39947.A0A0P0WV00,39947.Q08480,39947.Q0IMD7,39947.Q0IUK0,39947.Q0J6P7,39947.Q2QXM4,39947.Q67WU6,39947.Q6ZJ48,39947.Q7XR47	Os01g0363600,Os06g0251000,Os11g0312400,Os12g0576600,Os11g0151800,Os08g0288200,Os12g0151000,Os06g0643900,Os08g0118900,Os04g0671100
map03070	Bacterial secretion system	7	30	0.71	0.0101	39947.A0A0N7KFF5,39947.A0A0P0VK23,39947.Q10M65,39947.Q2QYW5,39947.Q67W63,39947.Q6H795,39947.Q6Z517	Os02g0537400,Os02g0537800,Os03g0321700,Os12g0104300,Os06g0646100,Os02g0526400,Os08g0250900
map00740	Riboflavin metabolism	12	86	0.48	0.0114	39947.A0A0P0WMN4,39947.A0A0P0WXQ5,39947.Q0DST9,39947.Q0IMD7,39947.Q0IUK0,39947.Q10DW0,39947.Q2QXM4,39947.Q2QYY5,39947.Q67WU6,39947.Q6Z234,39947.Q7XUK6,39947.Q9SNK5	Os05g0418100,Os06g0536800,Os03g0288500,Os12g0576600,Os11g0151800,Os03g0717900,Os12g0151000,Os12g0102200,Os06g0643900,Os08g0481950,Os04g0497400,Os03g0129100
map00061	Fatty acid biosynthesis	9	52	0.58	0.0116	39947.Q0J0M2,39947.Q2QX58,39947.Q2QXT1,39947.Q2RAL6,39947.Q69LD2,39947.Q6I5L0,39947.Q6Z1I5,39947.Q8H3I6,39947.Q8S6N5	Os09g0505300,Os12g0168700,Os12g0143900,Os11g0147000,Os07g0170100,Os05g0435700,Os08g0200100,Os07g0616200,Os10g0363300
map00410	beta-Alanine metabolism	11	75	0.51	0.0116	39947.Q0JCE5,39947.Q10MF8,39947.Q2R1G8,39947.Q653U8,39947.Q69P84,39947.Q6ASV4,39947.Q6AUH8,39947.Q6YSB2,39947.Q6Z744,39947.Q7X809,39947.Q7XR46	Os04g0476100,Os03g0310400,Os11g0605500,Os06g0677400,Os09g0440300,Os03g0720300,Os05g0145400,Os08g0465800,Os02g0736400,Os04g0623300,Os04g0671200
map00790	Folate biosynthesis	12	87	0.48	0.0116	39947.C7J0Y1,39947.H2KWZ0,39947.Q0JBE3,39947.Q10A88,39947.Q10SU1,39947.Q2QRX6,39947.Q337F3,39947.Q5Z856,39947.Q6Z234,39947.Q6ZBH4,39947.Q75II5,39947.Q7XKI7	Os04g0661600,Os12g0133100,Os04g0538100,Os03g0861700,Os03g0111100,Os12g0446900,Os10g0503200,Os06g0699700,Os08g0481950,Os08g0545000,Os05g0517500,Os04g0527700
map00650	Butanoate metabolism	8	43	0.61	0.0121	39947.Q10MF8,39947.Q2RAU5,39947.Q6ASV4,39947.Q6K3Z3,39947.Q6YSB2,39947.Q6ZBH5,39947.Q7XN11,39947.Q7XN12	Os03g0310400,Os11g0137200,Os03g0720300,Os09g0252100,Os08g0465800,Os08g0544900,Os04g0614600,Os04g0614500
map01212	Fatty acid metabolism	13	108	0.42	0.0184	39947.Q10MF8,39947.Q2QX58,39947.Q2QXT1,39947.Q2R1G8,39947.Q2RAL6,39947.Q69LD2,39947.Q6I5L0,39947.Q6K3Z3,39947.Q6Z1I5,39947.Q7XT17,39947.Q84P96,39947.Q8H3I6,39947.Q8S6N5	Os03g0310400,Os12g0168700,Os12g0143900,Os11g0605500,Os11g0147000,Os07g0170100,Os05g0435700,Os09g0252100,Os08g0200100,Os04g0116600,Os02g0817700,Os07g0616200,Os10g0363300
map00300	Lysine biosynthesis	5	19	0.76	0.0236	39947.A0A0P0WDS4,39947.Q0DLR8,39947.Q10MQ2,39947.Q67W29,39947.Q6VMN7	Os04g0574800,Os03g0850400,Os03g0299900,Os02g0436400,Os03g0195100
map00630	Glyoxylate and dicarboxylate metabolism	15	140	0.37	0.0236	39947.Q0D9C4,39947.Q0E4K1,39947.Q10D68,39947.Q10S34,39947.Q2QT32,39947.Q2QVA7,39947.Q69UU3,39947.Q6ESK6,39947.Q6EUF8,39947.Q6K3Z3,39947.Q6YT73,39947.Q7XLP7,39947.Q8L4K4,39947.Q8RYY6,39947.Q9AX97	Os06g0727200,Os02g0115700,Os03g0738400,Os03g0136900,Os12g0409000,Os12g0236900,Os07g0108300,Os09g0411650,Os02g0232400,Os09g0252100,Os07g0152900,Os04g0386600,Os01g0879500,Os01g0874900,Os01g0623500
map00520	Amino sugar and nucleotide sugar metabolism	25	297	0.26	0.0277	39947.A0A0P0VMS1,39947.A0A0P0VU37,39947.A0A0P0XWU1,39947.A0A0P0XYA6,39947.A0A0P0Y4U5,39947.P42863,39947.Q0D4G9,39947.Q0DH85,39947.Q0J0N3,39947.Q0JIF1,39947.Q10LZ0,39947.Q2MJA7,39947.Q2RB46,39947.Q5TKG9,39947.Q6AVN1,39947.Q6AVT2,39947.Q6I5V6,39947.Q6Z3F9,39947.Q6ZDQ1,39947.Q7XHY6,39947.Q7XII4,39947.Q7Y152,39947.Q84M49,39947.Q8H0B6,39947.Q8LNZ3	Os02g0651400,Os03g0193700,Os10g0543400,Os11g0129000,Os11g0600900,Os06g0256500,Os07g0626800,Os05g0485500,Os09g0504000,Os01g0805700,Os03g0330000,Os03g0249500,Os11g0126100,Os05g0513400,Os05g0488900,Os03g0735000,Os05g0430700,Os08g0553800,Os07g0195400,Os07g0642800,Os07g0569100,Os03g0832600,Os03g0808300,Os04g0618200,Os05g0595100
map00860	Porphyrin and chlorophyll metabolism	18	190	0.32	0.0294	39947.A0A0P0VM92,39947.A0A0P0XAP5,39947.B9FEH9,39947.Q0DEV8,39947.Q10A77,39947.Q10K62,39947.Q10LR9,39947.Q2R4Z4,39947.Q2R4Z5,39947.Q53RM0,39947.Q69LJ8,39947.Q69TB1,39947.Q69UA2,39947.Q69XJ4,39947.Q6Z4B5,39947.Q6Z6H2,39947.Q8W3D9,39947.Q9AXB0	Os02g0638900,Os08g0103400,Os04g0340100,Os06g0132400,Os10g0100300,Os03g0395000,Os03g0337600,Os11g0454300,Os11g0454200,Os03g0563300,Os09g0437900,Os09g0297000,Os08g0539100,Os06g0603000,Os07g0510100,Os02g0761700,Os10g0496900,Os01g0622300
map00240	Pyrimidine metabolism	16	166	0.32	0.0384	39947.A0A0P0W8Z0,39947.A0A0P0Y1M2,39947.Q0JP16,39947.Q10KY5,39947.Q2QRX6,39947.Q5NBD6,39947.Q5VRF5,39947.Q60DI6,39947.Q67VS6,39947.Q6K7V0,39947.Q6Z1J6,39947.Q6Z744,39947.Q7XB62,39947.Q7XTF0,39947.Q7XZV8,39947.Q8H3I7	Os04g0346800,Os11g0440200,Os01g0251000,Os03g0366000,Os12g0446900,Os01g0250900,Os06g0168600,Os03g0648900,Os06g0625800,Os02g0273000,Os08g0199300,Os02g0736400,Os07g0204500,Os04g0462300,Os03g0774300,Os07g0641700
REACTOME results
#term ID	term description	observed gene count	background gene count	strength	false discovery rate	matching proteins in your network (IDs)	matching proteins in your network (labels)
MAP-1430728	Metabolism	240	3383	0.19	4.69e-08	39947.A0A0N7KMR2,39947.A0A0N7KS21,39947.A0A0P0V708,39947.A0A0P0V748,39947.A0A0P0V7T1,39947.A0A0P0VTR5,39947.A0A0P0VXC9,39947.A0A0P0W2B5,39947.A0A0P0W4Z8,39947.A0A0P0WCQ3,39947.A0A0P0WDS4,39947.A0A0P0WL78,39947.A0A0P0WMN4,39947.A0A0P0WMP1,39947.A0A0P0WP33,39947.A0A0P0WUT7,39947.A0A0P0WW75,39947.A0A0P0WZL3,39947.A0A0P0X3P6,39947.A0A0P0X615,39947.A0A0P0XD69,39947.A0A0P0XKF7,39947.A0A0P0XM13,39947.A0…	Os06g0718800,Os10g0509200,Os01g0700900,Os01g0701400,Os01g0732100,Os03g0175200,Os03g0346200,Os03g0696300,Os03g0805500,Os04g0517400,Os04g0574800,Os05g0358700,Os05g0418100,Os05g0427200,Os05g0496200,Os06g0259000,Os06g0345200,Os06g0655100,Os07g0201500,Os07g0503600,Os08g0224800,Os09g0320400,Os09g0392200,Os10g0390500,Os10g0415300,Os10g0530500,Os10g0568900,Os11g0275000,Os11g0423800,Os11g0440200,Os01g0274…
MAP-15869	Metabolism of nucleotides	27	178	0.52	0.00015	39947.A0A0P0WMN4,39947.A0A0P0XUU0,39947.A0A0P0XXQ7,39947.A0A0P0Y1M2,39947.P0C291,39947.P48642,39947.Q08480,39947.Q0DK35,39947.Q0J6P7,39947.Q0JH25,39947.Q0JP16,39947.Q10I42,39947.Q10R17,39947.Q5NBD6,39947.Q5QLR2,39947.Q5VRF5,39947.Q6Z744,39947.Q6ZJ48,39947.Q70G58,39947.Q7XR47,39947.Q7XTF0,39947.Q7XZV8,39947.Q84NN4,39947.Q850Z8,39947.Q851S8,39947.Q8H4X9,39947.Q9SNK5	Os05g0418100,Os10g0415300,Os10g0568900,Os11g0440200,Os05g0563900,Os02g0813500,Os11g0312400,Os05g0198200,Os08g0288200,Os01g0888500,Os01g0251000,Os03g0565200,Os03g0174500,Os01g0250900,Os01g0667900,Os06g0168600,Os02g0736400,Os08g0118900,Os07g0657900,Os04g0671100,Os04g0462300,Os03g0774300,Os07g0476900,Os03g0831500,Os03g0699300,Os08g0326600,Os03g0129100
MAP-71387	Metabolism of carbohydrates	37	379	0.33	0.0088	39947.A0A0P0WCQ3,39947.A0A0P0WP33,39947.A3AD51,39947.O64422,39947.P37833,39947.P42863,39947.Q01401,39947.Q0DEH8,39947.Q0DEU8,39947.Q0J0N3,39947.Q0JHF8,39947.Q10MB0,39947.Q2MJA7,39947.Q2R301,39947.Q338G3,39947.Q40710,39947.Q5SNA6,39947.Q5Z7L0,39947.Q69II6,39947.Q69V57,39947.Q69XQ6,39947.Q6ASW3,39947.Q6AU80,39947.Q6YYW3,39947.Q6Z9C3,39947.Q6ZEZ2,39947.Q7X8A1,39947.Q7XII4,39947.Q7Y152,39947.Q84M49,3…	Os04g0517400,Os05g0496200,Os03g0100040,Os03g0267300,Os01g0760600,Os06g0256500,Os06g0726400,Os06g0151900,Os06g0133800,Os09g0504000,Os01g0866400,Os03g0316200,Os03g0249500,Os11g0543500,Os10g0405600,Os07g0687900,Os06g0179000,Os06g0573600,Os02g0802200,Os06g0608700,Os06g0617800,Os03g0719300,Os05g0393700,Os08g0562100,Os08g0547100,Os07g0176900,Os04g0459500,Os07g0569100,Os03g0832600,Os03g0808300,Os04g0618…
MAP-76002	Platelet activation, signaling and aggregation	19	131	0.5	0.0088	39947.A0A0N7KFF5,39947.A0A0P0VK23,39947.A3BYJ4,39947.Q0DLA3,39947.Q0J7M1,39947.Q10M65,39947.Q2QLI3,39947.Q2QN70,39947.Q2QYW5,39947.Q33B71,39947.Q4VWY7,39947.Q67W63,39947.Q69XR3,39947.Q6H795,39947.Q6YVH6,39947.Q6Z1J6,39947.Q6Z517,39947.Q7XI46,39947.Q9AWU6	Os02g0537400,Os02g0537800,Os09g0394700,Os05g0113400,Os08g0178700,Os03g0321700,Os12g0641300,Os12g0576900,Os12g0104300,Os10g0135600,Os01g0199400,Os06g0646100,Os06g0354700,Os02g0526400,Os02g0705100,Os08g0199300,Os08g0250900,Os07g0622700,Os01g0125800
MAP-556833	Metabolism of lipids	61	778	0.23	0.0144	39947.A0A0N7KMR2,39947.A0A0P0VXC9,39947.A0A0P0W2B5,39947.A0A0P0WL78,39947.A0A0P0WUT7,39947.A0A0P0XD69,39947.A3BYJ4,39947.B7EBJ6,39947.B7F9K3,39947.Q0D845,39947.Q0DQD2,39947.Q0DY59,39947.Q0JMH0,39947.Q0JRB9,39947.Q10AN1,39947.Q10MF8,39947.Q10NC7,39947.Q2QM38,39947.Q2QX58,39947.Q2QXT1,39947.Q2R1G8,39947.Q2RAL6,39947.Q2RAU5,39947.Q33B71,39947.Q4VWY7,39947.Q5N7A7,39947.Q5Z7L0,39947.Q69JE2,39947.Q69JJ…	Os06g0718800,Os03g0346200,Os03g0696300,Os05g0358700,Os06g0259000,Os08g0224800,Os09g0394700,Os08g0130400,Os09g0565600,Os07g0185200,Os03g0607800,Os02g0713900,Os01g0505400,Os01g0109700,Os03g0846900,Os03g0310400,Os03g0274000,Os12g0618600,Os12g0168700,Os12g0143900,Os11g0605500,Os11g0147000,Os11g0137200,Os10g0135600,Os01g0199400,Os01g0850100,Os06g0573600,Os09g0538800,Os09g0474800,Os06g0195600,Os03g0720…
MAP-196757	Metabolism of folate and pterines	8	29	0.78	0.0223	39947.Q0J1E1,39947.Q10A88,39947.Q10D68,39947.Q10SU1,39947.Q2QRX6,39947.Q2QT32,39947.Q337F3,39947.Q8RYY6	Os09g0446800,Os03g0861700,Os03g0738400,Os03g0111100,Os12g0446900,Os12g0409000,Os10g0503200,Os01g0874900
MAP-71291	Metabolism of amino acids and derivatives	38	440	0.28	0.0388	39947.A0A0N7KS21,39947.A0A0P0VTR5,39947.A0A0P0WW75,39947.A0A0P0WZL3,39947.A0A0P0XM13,39947.A0A0P0XUE4,39947.C7J138,39947.O04226,39947.P37833,39947.Q0J006,39947.Q10MF8,39947.Q10MQ2,39947.Q10MX3,39947.Q10RS7,39947.Q2QVC1,39947.Q33E23,39947.Q5JMR9,39947.Q5VS74,39947.Q5Z6A9,39947.Q655Q2,39947.Q67WM2,39947.Q69LD2,39947.Q69P84,39947.Q69PH8,39947.Q69UU3,39947.Q6AUH8,39947.Q6F4N6,39947.Q6H4W2,39947.Q6K9B…	Os10g0509200,Os03g0175200,Os06g0345200,Os06g0655100,Os09g0392200,Os10g0390500,Os04g0636300,Os05g0455500,Os01g0760600,Os09g0538200,Os03g0310400,Os03g0299900,Os03g0291500,Os03g0147400,Os12g0235800,Os04g0543900,Os01g0963400,Os06g0105400,Os06g0564700,Os01g0314100,Os06g0645400,Os07g0170100,Os09g0440300,Os09g0433900,Os07g0108300,Os05g0145400,Os09g0424300,Os02g0167100,Os02g0611200,Os03g0195100,Os08g0140…
