# Supplementary material for: Transcriptomic Landscape and Regulatory Pathways of Drought Response in Rice (Oryza sativa L.): A Meta-Analysis of Microarray and RNA-Seq Data
Source: Int J Mol Sci. 2026 Mar 31;27(7):3167. doi: 10.3390/ijms27073167 (PMC13074122; doi:10.3390/ijms27073167)
Supplement: Supplementary file 1 [file ijms-27-03167-s001.zip › Supplementary File S6.xlsx]

## Sheet: Title
Supplementary File S6. Pathway enrichment analysis results for Microarray root DEGs.
6a	PANTHER pathway enrichment analysis results for the root tissue DEGs resulting from microarray meta-analysis.
6b	STRING pathway enrichment analysis results for the root tissue DEGs resulting from microarray meta-analysis.
6c	g:Profiler pathway enrichment analysis results for the root tissue DEGs resulting from microarray meta-analysis.

## Sheet: Sup. File 6a
Supplementary File 6a. PANTHER pathway enrichment analysis results for the root tissue DEGs resulting from microarray meta-analysis.
Analysis Type:	PANTHER Overrepresentation Test (Released 20240226)
Annotation Version and Release Date:	GO Ontology database DOI: 10.5281/zenodo.10536401 Released 2024-01-17
Analyzed List:	Client Text Box Input (Oryza sativa)
Reference List:	Oryza sativa (all genes in database)
Test Type:	FISHER
Correction:	FDR
GO biological process complete	Oryza sativa - REFLIST (43659)	Client Text Box Input (910)	Client Text Box Input (expected)	Client Text Box Input (over/under)	Client Text Box Input (fold Enrichment)	Client Text Box Input (raw P-value)	Client Text Box Input (FDR)
Unclassified (UNCLASSIFIED)	27457	431	572.3	-	0.75	7.03e-22	1.54e-18
biological_process (GO:0008150)	16202	479	337.7	+	1.42	7.03e-22	3.07e-18
metabolic process (GO:0008152)	9376	289	195.43	+	1.48	3.68e-13	4.02e-10
cellular process (GO:0009987)	10976	327	228.78	+	1.43	2.88e-13	4.19e-10
organic substance metabolic process (GO:0071704)	7803	247	162.64	+	1.52	2.66e-12	2.32e-09
primary metabolic process (GO:0044238)	7228	229	150.66	+	1.52	2.59e-11	1.89e-08
cellular metabolic process (GO:0044237)	6816	206	142.07	+	1.45	2.02e-08	1.1e-05
nitrogen compound metabolic process (GO:0006807)	5873	183	122.41	+	1.49	1.85e-08	1.16e-05
response to chemical (GO:0042221)	1218	55	25.39	+	2.17	1.18e-07	5.74e-05
macromolecule metabolic process (GO:0043170)	5255	163	109.53	+	1.49	1.79e-07	7.83e-05
organonitrogen compound metabolic process (GO:1901564)	4115	133	85.77	+	1.55	3.89e-07	0.000155
response to stimulus (GO:0050896)	3751	117	78.18	+	1.5	1.18e-05	0.00428
response to inorganic substance (GO:0010035)	169	14	3.52	+	3.97	1.37e-05	0.00462
catabolic process (GO:0009056)	1461	56	30.45	+	1.84	1.49e-05	0.00465
cellular component organization or biogenesis (GO:0071840)	2176	75	45.36	+	1.65	2.79e-05	0.00812
cellular response to stimulus (GO:0051716)	1800	64	37.52	+	1.71	4.47e-05	0.0122
small molecule metabolic process (GO:0044281)	1324	50	27.6	+	1.81	7.65e-05	0.0197
cellular response to chemical stimulus (GO:0070887)	726	32	15.13	+	2.11	0.000102	0.0234
protein metabolic process (GO:0019538)	3092	96	64.45	+	1.49	0.000108	0.0236
cellular component organization (GO:0016043)	1892	65	39.44	+	1.65	9.8e-05	0.0238
positive regulation of cellular metabolic process (GO:0031325)	371	20	7.73	+	2.59	0.000124	0.0258
reactive oxygen species metabolic process (GO:0072593)	159	12	3.31	+	3.62	0.000136	0.0259
cellular component biogenesis (GO:0044085)	967	39	20.16	+	1.93	0.000135	0.0269
positive regulation of metabolic process (GO:0009893)	410	21	8.55	+	2.46	0.000172	0.0313
alcohol biosynthetic process (GO:0046165)	58	7	1.21	+	5.79	0.000199	0.0348
positive regulation of cellular biosynthetic process (GO:0031328)	299	17	6.23	+	2.73	0.000209	0.0352
positive regulation of biosynthetic process (GO:0009891)	302	17	6.29	+	2.7	0.000235	0.0381
seed development (GO:0048316)	122	10	2.54	+	3.93	0.000249	0.0388
protein-RNA complex disassembly (GO:0032988)	7	3	0.15	+	20.56	0.000297	0.0405
system development (GO:0048731)	520	24	10.84	+	2.21	0.000307	0.0407
response to stress (GO:0006950)	1991	66	41.5	+	1.59	0.000274	0.0413
polyprenol biosynthetic process (GO:0016094)	7	3	0.15	+	20.56	0.000297	0.0418
positive regulation of macromolecule metabolic process (GO:0010604)	400	20	8.34	+	2.4	0.000331	0.0426
spliceosomal complex disassembly (GO:0000390)	7	3	0.15	+	20.56	0.000297	0.0432
Analysis Type:	PANTHER Overrepresentation Test (Released 20240226)
Annotation Version and Release Date:	GO Ontology database DOI: 10.5281/zenodo.10536401 Released 2024-01-17
Analyzed List:	Client Text Box Input (Oryza sativa)
Reference List:	Oryza sativa (all genes in database)
Test Type:	FISHER
Correction:	FDR
GO molecular function complete	Oryza sativa - REFLIST (43659)	Client Text Box Input (910)	Client Text Box Input (expected)	Client Text Box Input (over/under)	Client Text Box Input (fold Enrichment)	Client Text Box Input (raw P-value)	Client Text Box Input (FDR)
Unclassified (UNCLASSIFIED)	25802	395	537.8	-	0.73	6.76e-22	8.65e-19
molecular_function (GO:0003674)	17857	515	372.2	+	1.38	6.76e-22	1.73e-18
catalytic activity (GO:0003824)	10095	300	210.41	+	1.43	8.49e-12	7.25e-09
binding (GO:0005488)	11619	316	242.18	+	1.3	5.43e-08	3.48e-05
oxidoreductase activity (GO:0016491)	1761	66	36.71	+	1.8	5.22e-06	0.00267
hydrolase activity, hydrolyzing O-glycosyl compounds (GO:0004553)	425	24	8.86	+	2.71	1.29e-05	0.00551
metal ion binding (GO:0046872)	3646	112	75.99	+	1.47	3.59e-05	0.0092
cation binding (GO:0043169)	3668	113	76.45	+	1.48	2.89e-05	0.00926
oxidoreductase activity, acting on a sulfur group of donors (GO:0016667)	60	8	1.25	+	6.4	3.39e-05	0.00965
hydrolase activity (GO:0016787)	3339	105	69.6	+	1.51	2.89e-05	0.0106
ion binding (GO:0043167)	7031	191	146.55	+	1.3	8.64e-05	0.0184
translation regulator activity (GO:0045182)	128	11	2.67	+	4.12	8.09e-05	0.0188
small molecule binding (GO:0036094)	7183	194	149.72	+	1.3	0.000119	0.0234
hydrolase activity, acting on glycosyl bonds (GO:0016798)	505	24	10.53	+	2.28	0.000212	0.0388
alcohol dehydrogenase (NADP+) activity (GO:0008106)	16	4	0.33	+	11.99	0.000279	0.0398
alditol:NADP+ 1-oxidoreductase activity (GO:0004032)	16	4	0.33	+	11.99	0.000279	0.0421
translation factor activity, RNA binding (GO:0008135)	123	10	2.56	+	3.9	0.000266	0.0425
translation regulator activity, nucleic acid binding (GO:0090079)	123	10	2.56	+	3.9	0.000266	0.0454
manganese ion binding (GO:0030145)	64	7	1.33	+	5.25	0.00037	0.0498
Analysis Type:	PANTHER Overrepresentation Test (Released 20240226)
Annotation Version and Release Date:	GO Ontology database DOI: 10.5281/zenodo.10536401 Released 2024-01-17
Analyzed List:	Client Text Box Input (Oryza sativa)
Reference List:	Oryza sativa (all genes in database)
Test Type:	FISHER
Correction:	FDR
GO cellular component complete	Oryza sativa - REFLIST (43659)	Client Text Box Input (910)	Client Text Box Input (expected)	Client Text Box Input (over/under)	Client Text Box Input (fold Enrichment)	Client Text Box Input (raw P-value)	Client Text Box Input (FDR)
cellular_component (GO:0005575)	17198	497	358.46	+	1.39	7.82e-21	3.33e-18
Unclassified (UNCLASSIFIED)	26461	413	551.54	-	0.75	7.82e-21	6.67e-18
cellular anatomical entity (GO:0110165)	17066	487	355.71	+	1.37	6.51e-19	1.85e-16
intracellular anatomical structure (GO:0005622)	10370	314	216.15	+	1.45	1.75e-13	3.72e-11
intracellular membrane-bounded organelle (GO:0043231)	8057	234	167.93	+	1.39	4.7e-08	5e-06
intracellular organelle (GO:0043229)	8820	252	183.84	+	1.37	4.19e-08	5.1e-06
membrane-bounded organelle (GO:0043227)	8078	235	168.37	+	1.4	3.79e-08	5.37e-06
organelle (GO:0043226)	8840	253	184.26	+	1.37	3.37e-08	5.75e-06
cytoplasm (GO:0005737)	6442	191	134.27	+	1.42	3.07e-07	2.91e-05
nucleus (GO:0005634)	4413	133	91.98	+	1.45	1.73e-05	0.00147
cullin-RING ubiquitin ligase complex (GO:0031461)	93	10	1.94	+	5.16	2.5e-05	0.00194
transferase complex (GO:1990234)	505	25	10.53	+	2.38	9.71e-05	0.0069
extracellular region (GO:0005576)	801	34	16.7	+	2.04	0.000134	0.00876
ubiquitin ligase complex (GO:0000151)	137	11	2.86	+	3.85	0.000149	0.00905
nucleoplasm (GO:0005654)	227	14	4.73	+	2.96	0.000327	0.0186
U2-type post-mRNA release spliceosomal complex (GO:0071008)	2	2	0.04	+	47.98	0.000434	0.0231
protein-DNA complex (GO:0032993)	208	13	4.34	+	3	0.000465	0.0233
chromatin (GO:0000785)	173	11	3.61	+	3.05	0.00108	0.046
intracellular protein-containing complex (GO:0140535)	529	23	11.03	+	2.09	0.00103	0.0464
transcription elongation factor complex (GO:0008023)	22	4	0.46	+	8.72	0.00102	0.0481
catalytic complex (GO:1902494)	1019	37	21.24	+	1.74	0.00119	0.0483

## Sheet: Sup. File 6b
Supplementary File 6b. STRING pathway enrichment analysis results for the root tissue DEGs resulting from microarray meta-analysis.
Biological Process results
#term ID	term description	observed gene count	background gene count	strength	false discovery rate	matching proteins in your network (IDs)	matching proteins in your network (labels)
GO:0009553	Embryo sac development	9	93	0.66	0.0315	39947.A0A0P0W474,39947.A0A0P0W5Q6,39947.Q0DIM8,39947.Q10KG1,39947.Q6YU79,39947.Q6Z1Z2,39947.Q6ZD95,39947.Q75RY2,39947.Q852L3	Os03g0793900,Os03g0854400,Os05g0376300,Os03g0385900,Os02g0102600,Os08g0101100,Os08g0156900,Os03g0106300,Os03g0793800
GO:0072593	Reactive oxygen species metabolic process	13	189	0.51	0.0372	39947.A0A0P0WHP0,39947.A0A0P0WX52,39947.A0A0P0XN92,39947.P37834,39947.Q43008,39947.Q5Z9Q8,39947.Q654S1,39947.Q67UK9,39947.Q6AVZ8,39947.Q7XSV1,39947.Q9FP11,39947.Q9LDL0,39947.Q9ZP20	Os05g0134800,Os06g0521900,Os09g0482720,Os05g0499300,Os05g0323900,Os06g0714500,Os01g0326000,Os06g0232600,Os05g0134400,Os04g0688200,Os06g0274800,Os01g0270300,Os12g0188700
GO:0044036	Cell wall macromolecule metabolic process	13	193	0.5	0.0428	39947.A3AX59,39947.B7E3J2,39947.O04138,39947.Q0J0R2,39947.Q10BH4,39947.Q2R336,39947.Q653F4,39947.Q688M5,39947.Q69TV8,39947.Q6Z7Q3,39947.Q7XLG3,39947.Q7XMQ4,39947.Q84JH5	Os04g0604800,Os04g0631200,Os04g0493400,Os09g0498800,Os03g0817800,Os11g0539200,Os06g0687900,Os05g0399400,Os06g0212100,Os02g0764200,Os04g0398600,Os04g0649900,Os03g0268400
GO:0072330	Monocarboxylic acid biosynthetic process	16	247	0.48	0.0199	39947.P29250,39947.Q0DJP6,39947.Q0JCU7,39947.Q0JPK7,39947.Q5MBR3,39947.Q5ZA41,39947.Q5ZEG0,39947.Q69R21,39947.Q6ZCF0,39947.Q76I22,39947.Q7XC62,39947.Q7XQF8,39947.Q7XYS3,39947.Q8W372,39947.Q9ARX2,39947.Q9AY73	Os03g0738600,Os05g0244700,Os04g0448900,Os01g0217800,Os12g0617400,Os06g0300000,Os01g0128300,Os07g0282300,Os08g0205900,Os03g0699700,Os10g0560900,Os04g0483500,Os03g0225900,Os10g0486100,Os01g0363300,Os03g0780800
GO:1901615	Organic hydroxy compound metabolic process	21	367	0.43	0.0144	39947.A0A0P0VDY6,39947.A0A0P0W9Q9,39947.A0A0P0XVX1,39947.B9FFG0,39947.B9X287,39947.Q0JCU7,39947.Q0JEP5,39947.Q0JPK7,39947.Q2QYJ1,39947.Q5JMQ8,39947.Q5MBR3,39947.Q5ZEG0,39947.Q69J27,39947.Q69R21,39947.Q6YVF0,39947.Q7EZ52,39947.Q7XUH5,39947.Q7XXS4,39947.Q7XYS3,39947.Q9XHL5,39947.Q9XJ03	Os02g0107200,Os04g0394100,Os10g0474100,Os04g0450600,Os01g0388000,Os04g0448900,Os04g0224900,Os01g0217800,Os12g0117100,Os01g0934700,Os12g0617400,Os01g0128300,Os07g0607700,Os07g0282300,Os02g0223700,Os07g0518100,Os04g0576800,Os07g0529600,Os03g0225900,Os08g0512700,Os06g0167400
GO:0006790	Sulfur compound metabolic process	20	353	0.43	0.0199	39947.A0A0P0VDY6,39947.A0A0P0VN52,39947.A0A0P0W9I4,39947.A0A0P0XUU0,39947.A0A0P0Y2R7,39947.A0A0P0Y6S6,39947.Q0DZS7,39947.Q0IU70,39947.Q10FQ7,39947.Q5Z627,39947.Q5ZDZ8,39947.Q652W0,39947.Q67UK9,39947.Q6ZCF0,39947.Q7XC62,39947.Q7XEJ5,39947.Q7XXS4,39947.Q8H8N1,39947.Q8LMI9,39947.Q8RZY8	Os02g0107200,Os02g0684100,Os04g0359300,Os10g0415300,Os11g0505300,Os12g0137933,Os02g0601100,Os11g0181500,Os03g0659300,Os06g0571400,Os01g0127300,Os06g0252800,Os06g0232600,Os08g0205900,Os10g0560900,Os10g0419500,Os07g0529600,Os03g0775500,Os10g0530600,Os01g0692100
GO:0010035	Response to inorganic substance	28	554	0.38	0.0092	39947.A0A0N7KDC6,39947.A0A0N7KSG4,39947.A0A0P0VU22,39947.A0A0P0X3A1,39947.A0A0P0XT82,39947.C7J0Y1,39947.P0DKG9,39947.Q0J0L7,39947.Q0JCU7,39947.Q10PW9,39947.Q2R3W9,39947.Q336U3,39947.Q337E2,39947.Q43008,39947.Q5JLD8,39947.Q5Z9Y8,39947.Q657X6,39947.Q69TW5,39947.Q6EUD7,39947.Q6H6T1,39947.Q6Z9F9,39947.Q7XI66,39947.Q7XUW5,39947.Q8H683,39947.Q941X1,39947.Q943E6,39947.Q9AWZ5,39947.Q9LWS6	Os01g0624400,Os11g0154900,Os03g0186950,Os07g0191600,Os10g0361900,Os04g0661600,Os02g0112100,Os09g0493800,Os04g0448900,Os03g0218400,Os11g0498600,Os10g0550900,Os10g0505900,Os05g0323900,Os01g0536000,Os06g0341300,Os01g0107900,Os06g0211200,Os02g0244700,Os02g0648100,Os08g0440100,Os07g0691300,Os04g0445100,Os06g0110200,Os01g0827500,Os01g0136200,Os01g0225600,Os06g0115100
GO:0045229	External encapsulating structure organization	27	544	0.37	0.0144	39947.A0A0P0WVV1,39947.A0A0P0XVP1,39947.A3AX59,39947.B7E3J2,39947.Q0J0M1,39947.Q0J0R2,39947.Q0JA29,39947.Q0JA71,39947.Q2R336,39947.Q651X6,39947.Q653F4,39947.Q654U4,39947.Q658G9,39947.Q688Y2,39947.Q69J29,39947.Q69K59,39947.Q69TV8,39947.Q6Z5N7,39947.Q6Z7Q3,39947.Q7PC76,39947.Q7XDR9,39947.Q7XES5,39947.Q7XLG3,39947.Q8H930,39947.Q8S7S6,39947.Q8W372,39947.Q9LD07	Os06g0311000,Os10g0492900,Os04g0604800,Os04g0631200,Os09g0493500,Os09g0498800,Os04g0618700,Os04g0613200,Os11g0539200,Os09g0478300,Os06g0687900,Os06g0247900,Os06g0129900,Os05g0561500,Os07g0607400,Os06g0199000,Os06g0212100,Os02g0739400,Os02g0764200,Os02g0192500,Os10g0454300,Os10g0409400,Os04g0398600,Os07g0139400,Os10g0525000,Os10g0486100,Os03g0102700
GO:0071554	Cell wall organization or biogenesis	30	639	0.34	0.0145	39947.A0A0P0WVV1,39947.A0A0P0XVP1,39947.A3AX59,39947.B7E3J2,39947.O04138,39947.Q0J0R2,39947.Q0JA29,39947.Q0JA71,39947.Q10BH4,39947.Q2R336,39947.Q2R6R8,39947.Q651X6,39947.Q653F4,39947.Q654U4,39947.Q688M5,39947.Q688Y2,39947.Q69J29,39947.Q69K59,39947.Q69TV8,39947.Q6AUG4,39947.Q6Z5N7,39947.Q6Z7Q3,39947.Q7PC76,39947.Q7XDR9,39947.Q7XES5,39947.Q7XLG3,39947.Q7XMQ4,39947.Q84JH5,39947.Q8W372,39947.Q9LD07	Os06g0311000,Os10g0492900,Os04g0604800,Os04g0631200,Os04g0493400,Os09g0498800,Os04g0618700,Os04g0613200,Os03g0817800,Os11g0539200,Os11g0296500,Os09g0478300,Os06g0687900,Os06g0247900,Os05g0399400,Os05g0561500,Os07g0607400,Os06g0199000,Os06g0212100,Os05g0563550,Os02g0739400,Os02g0764200,Os02g0192500,Os10g0454300,Os10g0409400,Os04g0398600,Os04g0649900,Os03g0268400,Os10g0486100,Os03g0102700
GO:0048608	Reproductive structure development	35	816	0.3	0.0199	39947.A0A0P0V0N4,39947.A0A0P0VC62,39947.A0A0P0VDS5,39947.A0A0P0XI85,39947.A3BRF0,39947.B9FF78,39947.C7J2J9,39947.Q0DIM8,39947.Q0IMG9,39947.Q0J0M1,39947.Q0J383,39947.Q10NL7,39947.Q5Z771,39947.Q5ZDZ8,39947.Q67UK9,39947.Q69QY4,39947.Q69SG4,39947.Q69ST5,39947.Q69U48,39947.Q6EN51,39947.Q6H5I7,39947.Q6K258,39947.Q6K271,39947.Q6K487,39947.Q6K837,39947.Q6YTU7,39947.Q6Z0I0,39947.Q6Z9F9,39947.Q6ZD95,39947.…	Os01g0264000,Os01g0918500,Os02g0104100,Os08g0531900,Os08g0274700,Os04g0429100,Os05g0539600,Os05g0376300,Os12g0570000,Os09g0493500,Os09g0248300,Os03g0265900,Os06g0324400,Os01g0127300,Os06g0232600,Os07g0563800,Os09g0534000,Os02g0555000,Os08g0104400,Os02g0254600,Os09g0278000,Os09g0270900,Os09g0123200,Os09g0248200,Os02g0805900,Os07g0572000,Os08g0327700,Os08g0440100,Os08g0156900,Os10g0209700,Os07g0508…
GO:1901700	Response to oxygen-containing compound	55	1362	0.28	0.003	39947.A0A0N7KDC6,39947.A0A0N7KSG4,39947.A0A0P0VC62,39947.A0A0P0VQA0,39947.A0A0P0VYT4,39947.A0A0P0WAL8,39947.A0A0P0X3A1,39947.A0A0P0XG92,39947.A0A0P0XT82,39947.B7F8G3,39947.P0DKG9,39947.P46520,39947.Q0D796,39947.Q0DVX2,39947.Q0J0L7,39947.Q0JA29,39947.Q0JCU7,39947.Q0JFE3,39947.Q0JHF1,39947.Q10PW9,39947.Q2QM86,39947.Q2QXG8,39947.Q2R3W9,39947.Q336U3,39947.Q337E2,39947.Q43008,39947.Q53AN3,39947.Q5JLD8…	Os01g0624400,Os11g0154900,Os01g0918500,Os02g0760200,Os03g0424000,Os04g0446200,Os07g0191600,Os08g0446301,Os10g0361900,Os05g0151200,Os02g0112100,Os05g0349800,Os07g0275300,Os03g0108600,Os09g0493800,Os04g0618700,Os04g0448900,Os04g0110600,Os01g0867300,Os03g0218400,Os12g0613600,Os12g0157200,Os11g0498600,Os10g0550900,Os10g0505900,Os05g0323900,Os06g0266800,Os01g0536000,Os06g0566500,Os01g0107900,Os05g0525…
GO:0009791	Post-embryonic development	41	1018	0.28	0.0199	39947.A0A0P0V0N4,39947.A0A0P0VC62,39947.A0A0P0VDS5,39947.A0A0P0XI85,39947.A3BRF0,39947.B9FF78,39947.C7J2J9,39947.Q0DIM8,39947.Q0IMG9,39947.Q0J0M1,39947.Q0J383,39947.Q10NL7,39947.Q2QMG8,39947.Q5KQR7,39947.Q5Z771,39947.Q5Z9Y8,39947.Q5ZDZ8,39947.Q67UK9,39947.Q69QY4,39947.Q69SG4,39947.Q69ST5,39947.Q69T31,39947.Q69U48,39947.Q6EN51,39947.Q6H5I7,39947.Q6K258,39947.Q6K271,39947.Q6K487,39947.Q6K837,39947.…	Os01g0264000,Os01g0918500,Os02g0104100,Os08g0531900,Os08g0274700,Os04g0429100,Os05g0539600,Os05g0376300,Os12g0570000,Os09g0493500,Os09g0248300,Os03g0265900,Os12g0605300,Os03g0149000,Os06g0324400,Os06g0341300,Os01g0127300,Os06g0232600,Os07g0563800,Os09g0534000,Os02g0555000,Os02g0550600,Os08g0104400,Os02g0254600,Os09g0278000,Os09g0270900,Os09g0123200,Os09g0248200,Os02g0805900,Os07g0572000,Os08g0327…
GO:0048731	System development	56	1426	0.27	0.0044	39947.A0A0P0V0N4,39947.A0A0P0VC62,39947.A0A0P0VDS5,39947.A0A0P0VYT4,39947.A0A0P0XI85,39947.A0A0P0XIQ5,39947.A3BRF0,39947.B7F8Y1,39947.B9FF78,39947.C7J2J9,39947.Q0DIM8,39947.Q0IMG9,39947.Q0J0M1,39947.Q0J383,39947.Q10G08,39947.Q10NL7,39947.Q2QXF5,39947.Q337E2,39947.Q5JLD8,39947.Q5KQR7,39947.Q5Z771,39947.Q5ZDX5,39947.Q5ZDZ8,39947.Q65X92,39947.Q67UK9,39947.Q69QY4,39947.Q69SG4,39947.Q69ST5,39947.Q69T3…	Os01g0264000,Os01g0918500,Os02g0104100,Os03g0424000,Os08g0531900,Os08g0553000,Os08g0274700,Os05g0179100,Os04g0429100,Os05g0539600,Os05g0376300,Os12g0570000,Os09g0493500,Os09g0248300,Os03g0648300,Os03g0265900,Os12g0159000,Os10g0505900,Os01g0536000,Os03g0149000,Os06g0324400,Os01g0614900,Os01g0127300,Os05g0525900,Os06g0232600,Os07g0563800,Os09g0534000,Os02g0555000,Os02g0550600,Os08g0104400,Os02g0254…
GO:0044248	Cellular catabolic process	56	1513	0.24	0.0144	39947.A0A0P0VI36,39947.A0A0P0VYT4,39947.A0A0P0W9Q9,39947.A0A0P0WHP0,39947.A0A0P0WHY1,39947.A0A0P0WX52,39947.A0A0P0XE15,39947.A0A0P0XS17,39947.B7FAJ1,39947.O04138,39947.P37834,39947.Q0DHF0,39947.Q0DKP3,39947.Q0DKT7,39947.Q0IXY9,39947.Q0JDW0,39947.Q0JEP5,39947.Q0JPK7,39947.Q2QXH6,39947.Q336U3,39947.Q5JM91,39947.Q5MBR3,39947.Q5N739,39947.Q5QMB2,39947.Q5VRH4,39947.Q5W6C2,39947.Q5Z9H2,39947.Q5ZDX5,399…	Os02g0306401,Os03g0424000,Os04g0394100,Os05g0134800,Os05g0149600,Os06g0521900,Os08g0269800,Os10g0148800,Os11g0269900,Os04g0493400,Os05g0499300,Os05g0470700,Os05g0150500,Os05g0144100,Os10g0390600,Os04g0370600,Os04g0224900,Os01g0217800,Os12g0156400,Os10g0550900,Os01g0973000,Os12g0617400,Os01g0872700,Os01g0825700,Os06g0103300,Os05g0269100,Os06g0709100,Os01g0614900,Os05g0425700,Os01g0326000,Os06g0247…
GO:0042221	Response to chemical	107	2969	0.23	9.08e-05	39947.A0A0N7KDC6,39947.A0A0N7KDF6,39947.A0A0N7KSG4,39947.A0A0P0VC62,39947.A0A0P0VQA0,39947.A0A0P0VU22,39947.A0A0P0VYT4,39947.A0A0P0WAL8,39947.A0A0P0WGE7,39947.A0A0P0WHP0,39947.A0A0P0WX52,39947.A0A0P0X3A1,39947.A0A0P0XG92,39947.A0A0P0XGC6,39947.A0A0P0XS84,39947.A0A0P0XT82,39947.A0A0P0XUU0,39947.A0A0P0Y0Z1,39947.B7F8G3,39947.B7F8Y1,39947.B7F9F6,39947.B7FA24,39947.C7J0Y1,39947.P0C132,39947.P0C133,39…	Os01g0624400,Os01g0654200,Os11g0154900,Os01g0918500,Os02g0760200,Os03g0186950,Os03g0424000,Os04g0446200,Os04g0679600,Os05g0134800,Os06g0521900,Os07g0191600,Os08g0446301,Os08g0453700,Os10g0134700,Os10g0361900,Os10g0415300,Os11g0247000,Os05g0151200,Os05g0179100,Os03g0745600,Os01g0803900,Os04g0661600,Os12g0601300,Os12g0601400,Os02g0112100,Os05g0499300,Os05g0349800,Os04g0508300,Os07g0275300,Os05g0470…
GO:0032501	Multicellular organismal process	79	2192	0.23	0.0025	39947.A0A0P0V0N4,39947.A0A0P0VC62,39947.A0A0P0VDS5,39947.A0A0P0VYT4,39947.A0A0P0W474,39947.A0A0P0W5Q6,39947.A0A0P0WEH6,39947.A0A0P0WHP0,39947.A0A0P0XI85,39947.A0A0P0XIQ5,39947.A3BRF0,39947.B7F8Y1,39947.B9FF78,39947.C7J2J9,39947.Q0DIM8,39947.Q0IMG9,39947.Q0J0M1,39947.Q0J383,39947.Q0JA71,39947.Q0JCU7,39947.Q10G08,39947.Q10KG1,39947.Q10NL7,39947.Q2QMG8,39947.Q2QXF5,39947.Q2RAN1,39947.Q337E2,39947.Q5…	Os01g0264000,Os01g0918500,Os02g0104100,Os03g0424000,Os03g0793900,Os03g0854400,Os04g0607150,Os05g0134800,Os08g0531900,Os08g0553000,Os08g0274700,Os05g0179100,Os04g0429100,Os05g0539600,Os05g0376300,Os12g0570000,Os09g0493500,Os09g0248300,Os04g0613200,Os04g0448900,Os03g0648300,Os03g0385900,Os03g0265900,Os12g0605300,Os12g0159000,Os11g0144900,Os10g0505900,Os01g0536000,Os03g0149000,Os06g0324400,Os06g0341…
GO:0007275	Multicellular organism development	70	1931	0.23	0.0048	39947.A0A0P0V0N4,39947.A0A0P0VC62,39947.A0A0P0VDS5,39947.A0A0P0VYT4,39947.A0A0P0W474,39947.A0A0P0W5Q6,39947.A0A0P0XI85,39947.A0A0P0XIQ5,39947.A3BRF0,39947.B7F8Y1,39947.B9FF78,39947.C7J2J9,39947.Q0DIM8,39947.Q0IMG9,39947.Q0J0M1,39947.Q0J383,39947.Q0JA71,39947.Q10G08,39947.Q10KG1,39947.Q10NL7,39947.Q2QMG8,39947.Q2QXF5,39947.Q337E2,39947.Q5JLD8,39947.Q5KQR7,39947.Q5Z771,39947.Q5Z9Y8,39947.Q5ZDX5,399…	Os01g0264000,Os01g0918500,Os02g0104100,Os03g0424000,Os03g0793900,Os03g0854400,Os08g0531900,Os08g0553000,Os08g0274700,Os05g0179100,Os04g0429100,Os05g0539600,Os05g0376300,Os12g0570000,Os09g0493500,Os09g0248300,Os04g0613200,Os03g0648300,Os03g0385900,Os03g0265900,Os12g0605300,Os12g0159000,Os10g0505900,Os01g0536000,Os03g0149000,Os06g0324400,Os06g0341300,Os01g0614900,Os01g0127300,Os06g0129900,Os05g0525…
GO:0044281	Small molecule metabolic process	67	1860	0.23	0.0078	39947.A0A0P0VDY6,39947.A0A0P0VI36,39947.A0A0P0VYD5,39947.A0A0P0W9Q9,39947.A0A0P0XVX1,39947.B7FAJ1,39947.B9FFG0,39947.P0DKG9,39947.P29250,39947.Q0DJP6,39947.Q0IXY9,39947.Q0J0R2,39947.Q0JCU7,39947.Q0JEP5,39947.Q0JPK7,39947.Q10FQ7,39947.Q10LY9,39947.Q10MB0,39947.Q10N79,39947.Q2QMV8,39947.Q2QYJ1,39947.Q336U3,39947.Q53Q78,39947.Q5JKW5,39947.Q5JM91,39947.Q5JMQ8,39947.Q5MBR3,39947.Q5N8Y6,39947.Q5VRH4,39…	Os02g0107200,Os02g0306401,Os03g0356498,Os04g0394100,Os10g0474100,Os11g0269900,Os04g0450600,Os02g0112100,Os03g0738600,Os05g0244700,Os10g0390600,Os09g0498800,Os04g0448900,Os04g0224900,Os01g0217800,Os03g0659300,Os03g0330200,Os03g0316200,Os03g0279400,Os12g0589100,Os12g0117100,Os10g0550900,Os11g0276300,Os01g0743500,Os01g0973000,Os01g0934700,Os12g0617400,Os01g0772400,Os06g0103300,Os06g0115300,Os06g0112…
GO:0006629	Lipid metabolic process	52	1431	0.23	0.0248	39947.A0A0P0UXF8,39947.A0A0P0V3G9,39947.A0A0P0VDY6,39947.A0A0P0W9Q9,39947.A0A0P0XFP9,39947.B7FAJ1,39947.B9X287,39947.C7IWV5,39947.C7J6H5,39947.O82522,39947.P29250,39947.Q0D3T0,39947.Q0DHL8,39947.Q0JCU7,39947.Q0JR55,39947.Q2QT64,39947.Q2QYJ1,39947.Q2R3H2,39947.Q2R3W3,39947.Q5JMQ8,39947.Q5MBR3,39947.Q5NAI4,39947.Q5VMA5,39947.Q5VRM0,39947.Q5Z5S6,39947.Q5Z739,39947.Q5ZA41,39947.Q5ZEG0,39947.Q65WV4,39…	Os01g0116800,Os01g0521400,Os02g0107200,Os04g0394100,Os08g0376500,Os11g0269900,Os01g0388000,Os01g0728100,Os09g0513100,Os04g0668900,Os03g0738600,Os07g0668300,Os05g0457800,Os04g0448900,Os01g0118300,Os12g0405200,Os12g0117100,Os11g0521000,Os11g0499600,Os01g0934700,Os12g0617400,Os01g0710700,Os06g0156600,Os06g0115300,Os06g0568600,Os06g0531900,Os06g0300000,Os01g0128300,Os05g0172100,Os07g0607700,Os07g0282…
GO:0009056	Catabolic process	75	2129	0.22	0.0057	39947.A0A0N7KFI2,39947.A0A0P0VI36,39947.A0A0P0VYT4,39947.A0A0P0W9Q9,39947.A0A0P0WHP0,39947.A0A0P0WHY1,39947.A0A0P0WX52,39947.A0A0P0XE15,39947.A0A0P0XFP9,39947.A0A0P0XS17,39947.B7FAJ1,39947.C7IWV5,39947.C7J6H5,39947.O04138,39947.P37834,39947.Q0D3T0,39947.Q0DHF0,39947.Q0DKP3,39947.Q0DKT7,39947.Q0IXY9,39947.Q0JDW0,39947.Q0JEP5,39947.Q0JPK7,39947.Q10LY9,39947.Q10RZ1,39947.Q2QXH6,39947.Q2R3H2,39947.Q3…	Os02g0564400,Os02g0306401,Os03g0424000,Os04g0394100,Os05g0134800,Os05g0149600,Os06g0521900,Os08g0269800,Os08g0376500,Os10g0148800,Os11g0269900,Os01g0728100,Os09g0513100,Os04g0493400,Os05g0499300,Os07g0668300,Os05g0470700,Os05g0150500,Os05g0144100,Os10g0390600,Os04g0370600,Os04g0224900,Os01g0217800,Os03g0330200,Os03g0141200,Os12g0156400,Os11g0521000,Os10g0550900,Os01g0973000,Os12g0617400,Os01g0872…
GO:0044085	Cellular component biogenesis	55	1572	0.22	0.0372	39947.A0A0P0VU22,39947.A0A0P0XLP8,39947.A3AX59,39947.B7E3J2,39947.P49964,39947.Q0DLB9,39947.Q0DZS7,39947.Q0IU70,39947.Q0J0M1,39947.Q0J0R2,39947.Q0JA71,39947.Q0JCK8,39947.Q0JHK4,39947.Q109G2,39947.Q10BH4,39947.Q10JT5,39947.Q10KG1,39947.Q10QI6,39947.Q2R336,39947.Q2R6R8,39947.Q5JM88,39947.Q5N739,39947.Q5N820,39947.Q5Z4V2,39947.Q5Z7T6,39947.Q5ZBL4,39947.Q5ZDX5,39947.Q5ZDZ8,39947.Q60E59,39947.Q651X6,3…	Os03g0186950,Os09g0413500,Os04g0604800,Os04g0631200,Os06g0342100,Os05g0110500,Os02g0601100,Os11g0181500,Os09g0493500,Os09g0498800,Os04g0613200,Os04g0464100,Os01g0858500,Os10g0503700,Os03g0817800,Os03g0408500,Os03g0385900,Os03g0195200,Os11g0539200,Os11g0296500,Os01g0973400,Os01g0872700,Os01g0888700,Os06g0698674,Os06g0713900,Os01g0144600,Os01g0614900,Os01g0127300,Os05g0388500,Os09g0478300,Os06g0687…
GO:0048856	Anatomical structure development	77	2302	0.2	0.0154	39947.A0A0P0V0N4,39947.A0A0P0VC62,39947.A0A0P0VDS5,39947.A0A0P0VYT4,39947.A0A0P0W474,39947.A0A0P0W5Q6,39947.A0A0P0WI00,39947.A0A0P0XI85,39947.A0A0P0XIQ5,39947.A3BRF0,39947.B7F8Y1,39947.B9FF78,39947.C7J2J9,39947.Q0DIM8,39947.Q0IMG9,39947.Q0J0M1,39947.Q0J383,39947.Q0JA71,39947.Q10G08,39947.Q10KG1,39947.Q10NL7,39947.Q2QMG8,39947.Q2QXF5,39947.Q337E2,39947.Q5JLD8,39947.Q5KQR7,39947.Q5Z771,39947.Q5Z9Y8…	Os01g0264000,Os01g0918500,Os02g0104100,Os03g0424000,Os03g0793900,Os03g0854400,Os05g0140600,Os08g0531900,Os08g0553000,Os08g0274700,Os05g0179100,Os04g0429100,Os05g0539600,Os05g0376300,Os12g0570000,Os09g0493500,Os09g0248300,Os04g0613200,Os03g0648300,Os03g0385900,Os03g0265900,Os12g0605300,Os12g0159000,Os10g0505900,Os01g0536000,Os03g0149000,Os06g0324400,Os06g0341300,Os01g0614900,Os01g0127300,Os01g0127…
GO:0006950	Response to stress	130	3911	0.19	0.00025	39947.A0A0N7KDC6,39947.A0A0N7KDF6,39947.A0A0N7KSG4,39947.A0A0P0V7U0,39947.A0A0P0VC62,39947.A0A0P0WGE7,39947.A0A0P0WHP0,39947.A0A0P0WX52,39947.A0A0P0X3A1,39947.A0A0P0XBA8,39947.A0A0P0XFP9,39947.A0A0P0XG92,39947.A0A0P0XGG6,39947.A0A0P0XNN8,39947.A0A0P0XS17,39947.A0A0P0XT82,39947.A0A0P0Y8E1,39947.B7F8G3,39947.B7F8Y1,39947.B7F9F6,39947.B9FF78,39947.O04138,39947.P29250,39947.P37834,39947.P55142,39947.…	Os01g0624400,Os01g0654200,Os11g0154900,Os01g0730200,Os01g0918500,Os04g0679600,Os05g0134800,Os06g0521900,Os07g0191600,Os08g0120200,Os08g0376500,Os08g0446301,Os08g0460900,Os09g0482700,Os10g0148800,Os10g0361900,Os12g0228700,Os05g0151200,Os05g0179100,Os03g0745600,Os04g0429100,Os04g0493400,Os03g0738600,Os05g0499300,Os04g0508300,Os07g0645100,Os05g0564800,Os05g0542600,Os05g0470700,Os05g0376300,Os03g0584…
GO:0051716	Cellular response to stimulus	108	3261	0.19	0.0022	39947.A0A0N7KDF6,39947.A0A0P0VC62,39947.A0A0P0VYT4,39947.A0A0P0W1H4,39947.A0A0P0WGE7,39947.A0A0P0WHP0,39947.A0A0P0WX52,39947.A0A0P0X3A1,39947.A0A0P0XBA8,39947.A0A0P0XGC6,39947.A0A0P0XNN8,39947.A0A0P0XS17,39947.A0A0P0XS84,39947.A0A0P0XUU0,39947.A0A0P0XY54,39947.A0A0P0Y0Z1,39947.B7F8Y1,39947.B7F9F6,39947.B9FF78,39947.C7J0Y1,39947.P0C132,39947.P0C133,39947.P0DKG9,39947.P37834,39947.P55142,39947.Q0D4…	Os01g0654200,Os01g0918500,Os03g0424000,Os03g0642600,Os04g0679600,Os05g0134800,Os06g0521900,Os07g0191600,Os08g0120200,Os08g0453700,Os09g0482700,Os10g0148800,Os10g0134700,Os10g0415300,Os11g0117700,Os11g0247000,Os05g0179100,Os03g0745600,Os04g0429100,Os04g0661600,Os12g0601300,Os12g0601400,Os02g0112100,Os05g0499300,Os04g0508300,Os07g0645100,Os05g0542600,Os05g0470700,Os05g0376300,Os05g0150500,Os03g0377…
GO:0032502	Developmental process	81	2477	0.19	0.0199	39947.A0A0P0V0N4,39947.A0A0P0VC62,39947.A0A0P0VDS5,39947.A0A0P0VYT4,39947.A0A0P0W474,39947.A0A0P0W5Q6,39947.A0A0P0WI00,39947.A0A0P0XI85,39947.A0A0P0XIQ5,39947.A3BRF0,39947.B7F8Y1,39947.B9FF78,39947.C7J2J9,39947.Q0DIM8,39947.Q0IMG9,39947.Q0J0M1,39947.Q0J383,39947.Q0J7V4,39947.Q0JA71,39947.Q10G08,39947.Q10KG1,39947.Q10NL7,39947.Q2QMG8,39947.Q2QXF5,39947.Q337E2,39947.Q5JLD8,39947.Q5KQR7,39947.Q5Z771…	Os01g0264000,Os01g0918500,Os02g0104100,Os03g0424000,Os03g0793900,Os03g0854400,Os05g0140600,Os08g0531900,Os08g0553000,Os08g0274700,Os05g0179100,Os04g0429100,Os05g0539600,Os05g0376300,Os12g0570000,Os09g0493500,Os09g0248300,Os08g0160300,Os04g0613200,Os03g0648300,Os03g0385900,Os03g0265900,Os12g0605300,Os12g0159000,Os10g0505900,Os01g0536000,Os03g0149000,Os06g0324400,Os06g0341300,Os01g0614900,Os01g0127…
GO:1901360	Organic cyclic compound metabolic process	120	3753	0.18	0.0027	39947.A0A0P0VDY6,39947.A0A0P0VI36,39947.A0A0P0VWK8,39947.A0A0P0W5Q6,39947.A0A0P0WQD6,39947.A0A0P0XBA8,39947.A0A0P0XS17,39947.A0A0P0Y727,39947.A0A0P0Y800,39947.A0A0P0YAG3,39947.A3BRF0,39947.B7E321,39947.B7F8G3,39947.B9FF78,39947.B9FFG0,39947.B9X287,39947.C7J0Y1,39947.Q0D457,39947.Q0DGB3,39947.Q0DIM8,39947.Q0DJP6,39947.Q0DM76,39947.Q0E0D3,39947.Q0E378,39947.Q0IQ60,39947.Q0JCK8,39947.Q0JHK4,39947.Q0…	Os02g0107200,Os02g0306401,Os03g0308850,Os03g0854400,Os05g0545600,Os08g0120200,Os10g0148800,Os12g0143100,Os12g0191300,Os12g0507500,Os08g0274700,Os09g0508500,Os05g0151200,Os04g0429100,Os04g0450600,Os01g0388000,Os04g0661600,Os07g0645100,Os05g0542600,Os05g0376300,Os05g0244700,Os03g0824100,Os02g0557700,Os02g0189900,Os12g0143300,Os04g0464100,Os01g0858500,Os01g0783400,Os10g0503700,Os03g0408500,Os03g0385…
GO:0071840	Cellular component organization or biogenesis	115	3575	0.18	0.003	39947.A0A0P0VU22,39947.A0A0P0W5Q6,39947.A0A0P0WEH6,39947.A0A0P0WI00,39947.A0A0P0WVV1,39947.A0A0P0XLP8,39947.A0A0P0XVP1,39947.A3AX59,39947.B7E3J2,39947.B9FF78,39947.C7J2J9,39947.O82522,39947.P49964,39947.Q0D9K5,39947.Q0DI98,39947.Q0DIM8,39947.Q0DLB9,39947.Q0DP33,39947.Q0DY00,39947.Q0DZS7,39947.Q0IU70,39947.Q0J0M1,39947.Q0J0R2,39947.Q0JA29,39947.Q0JA71,39947.Q0JCK8,39947.Q0JHK4,39947.Q0JIR1,39947.Q…	Os03g0186950,Os03g0854400,Os04g0607150,Os05g0140600,Os06g0311000,Os09g0413500,Os10g0492900,Os04g0604800,Os04g0631200,Os04g0429100,Os05g0539600,Os04g0668900,Os06g0342100,Os06g0711900,Os05g0406000,Os05g0376300,Os05g0110500,Os03g0719000,Os02g0723700,Os02g0601100,Os11g0181500,Os09g0493500,Os09g0498800,Os04g0618700,Os04g0613200,Os04g0464100,Os01g0858500,Os01g0783400,Os10g0503700,Os03g0817800,Os03g0408…
GO:0006725	Cellular aromatic compound metabolic process	113	3618	0.17	0.0082	39947.A0A0P0VDY6,39947.A0A0P0VI36,39947.A0A0P0VWK8,39947.A0A0P0W5Q6,39947.A0A0P0WQD6,39947.A0A0P0XBA8,39947.A0A0P0XS17,39947.A0A0P0Y727,39947.A0A0P0Y800,39947.A0A0P0YAG3,39947.A3BRF0,39947.B7E321,39947.B7F8G3,39947.B9FF78,39947.B9FFG0,39947.Q0D457,39947.Q0DGB3,39947.Q0DIM8,39947.Q0DJP6,39947.Q0DM76,39947.Q0E0D3,39947.Q0E378,39947.Q0IQ60,39947.Q0J0M1,39947.Q0JCK8,39947.Q0JHK4,39947.Q0JIR1,39947.Q1…	Os02g0107200,Os02g0306401,Os03g0308850,Os03g0854400,Os05g0545600,Os08g0120200,Os10g0148800,Os12g0143100,Os12g0191300,Os12g0507500,Os08g0274700,Os09g0508500,Os05g0151200,Os04g0429100,Os04g0450600,Os07g0645100,Os05g0542600,Os05g0376300,Os05g0244700,Os03g0824100,Os02g0557700,Os02g0189900,Os12g0143300,Os09g0493500,Os04g0464100,Os01g0858500,Os01g0783400,Os10g0503700,Os03g0408500,Os03g0385900,Os03g0330…
GO:0016043	Cellular component organization	98	3138	0.17	0.0199	39947.A0A0P0VU22,39947.A0A0P0W5Q6,39947.A0A0P0WEH6,39947.A0A0P0WI00,39947.A0A0P0WVV1,39947.A0A0P0XVP1,39947.A3AX59,39947.B7E3J2,39947.B9FF78,39947.C7J2J9,39947.O82522,39947.P49964,39947.Q0D9K5,39947.Q0DI98,39947.Q0DIM8,39947.Q0DP33,39947.Q0DY00,39947.Q0DZS7,39947.Q0IU70,39947.Q0J0M1,39947.Q0J0R2,39947.Q0JA29,39947.Q0JA71,39947.Q0JHK4,39947.Q0JIR1,39947.Q109G2,39947.Q10JT5,39947.Q10KG1,39947.Q10R0…	Os03g0186950,Os03g0854400,Os04g0607150,Os05g0140600,Os06g0311000,Os10g0492900,Os04g0604800,Os04g0631200,Os04g0429100,Os05g0539600,Os04g0668900,Os06g0342100,Os06g0711900,Os05g0406000,Os05g0376300,Os03g0719000,Os02g0723700,Os02g0601100,Os11g0181500,Os09g0493500,Os09g0498800,Os04g0618700,Os04g0613200,Os01g0858500,Os01g0783400,Os10g0503700,Os03g0408500,Os03g0385900,Os03g0177300,Os03g0117100,Os12g0636…
GO:0050896	Response to stimulus	210	6863	0.16	2.61e-05	39947.A0A0N7KDC6,39947.A0A0N7KDF6,39947.A0A0N7KSG4,39947.A0A0P0V7U0,39947.A0A0P0VC62,39947.A0A0P0VQA0,39947.A0A0P0VRW1,39947.A0A0P0VU22,39947.A0A0P0VYT4,39947.A0A0P0W1H4,39947.A0A0P0WAL8,39947.A0A0P0WGE7,39947.A0A0P0WHP0,39947.A0A0P0WX52,39947.A0A0P0X3A1,39947.A0A0P0XBA8,39947.A0A0P0XFP9,39947.A0A0P0XG92,39947.A0A0P0XGC6,39947.A0A0P0XGG6,39947.A0A0P0XHB9,39947.A0A0P0XNN8,39947.A0A0P0XPU0,39947.A0…	Os01g0624400,Os01g0654200,Os11g0154900,Os01g0730200,Os01g0918500,Os02g0760200,Os03g0101600,Os03g0186950,Os03g0424000,Os03g0642600,Os04g0446200,Os04g0679600,Os05g0134800,Os06g0521900,Os07g0191600,Os08g0120200,Os08g0376500,Os08g0446301,Os08g0453700,Os08g0460900,Os08g0485000,Os09g0482700,Os09g0492900,Os10g0148800,Os10g0134700,Os10g0361900,Os10g0415300,Os11g0117700,Os11g0247000,Os12g0132500,Os12g0228…
GO:0046483	Heterocycle metabolic process	104	3407	0.16	0.0228	39947.A0A0P0VDY6,39947.A0A0P0VWK8,39947.A0A0P0W5Q6,39947.A0A0P0WQD6,39947.A0A0P0XBA8,39947.A0A0P0XS17,39947.A0A0P0Y727,39947.A0A0P0Y800,39947.A0A0P0YAG3,39947.A3BRF0,39947.B7E321,39947.B7F8G3,39947.B9FF78,39947.B9FFG0,39947.C7J0Y1,39947.Q0D457,39947.Q0DGB3,39947.Q0DIM8,39947.Q0DJP6,39947.Q0DM76,39947.Q0E0D3,39947.Q0E378,39947.Q0IQ60,39947.Q0JCK8,39947.Q0JHK4,39947.Q0JIR1,39947.Q109G2,39947.Q10JT5…	Os02g0107200,Os03g0308850,Os03g0854400,Os05g0545600,Os08g0120200,Os10g0148800,Os12g0143100,Os12g0191300,Os12g0507500,Os08g0274700,Os09g0508500,Os05g0151200,Os04g0429100,Os04g0450600,Os04g0661600,Os07g0645100,Os05g0542600,Os05g0376300,Os05g0244700,Os03g0824100,Os02g0557700,Os02g0189900,Os12g0143300,Os04g0464100,Os01g0858500,Os01g0783400,Os10g0503700,Os03g0408500,Os03g0385900,Os03g0330200,Os03g0230…
GO:0010468	Regulation of gene expression	104	3488	0.15	0.0428	39947.A0A0N7KDF6,39947.A0A0N7KSG4,39947.A0A0P0V0N4,39947.A0A0P0VDS5,39947.A0A0P0VHG2,39947.A0A0P0W5Q6,39947.A0A0P0WCH5,39947.A0A0P0WGF6,39947.A0A0P0WGS4,39947.A0A0P0WHP0,39947.A0A0P0WQD6,39947.A0A0P0XI85,39947.A0A0P0XJK6,39947.A0A0P0XN92,39947.A0A0P0XS84,39947.A0A0P0Y742,39947.A3C7W7,39947.B7E321,39947.B9FF78,39947.C7J9S7,39947.O82118,39947.P0C132,39947.P0C133,39947.Q0D457,39947.Q0D842,39947.Q0DM…	Os01g0654200,Os11g0154900,Os01g0264000,Os02g0104100,Os02g0258200,Os03g0854400,Os04g0508500,Os04g0676700,Os04g0682400,Os05g0134800,Os05g0545600,Os08g0531900,Os09g0284600,Os09g0482720,Os10g0134700,Os12g0155300,Os11g0111800,Os09g0508500,Os04g0429100,Os12g0242500,Os02g0724000,Os12g0601300,Os12g0601400,Os07g0645100,Os07g0185800,Os03g0824100,Os02g0723700,Os10g0133600,Os09g0528300,Os09g0509100,Os09g0106…
GO:0008152	Metabolic process	418	14111	0.14	2.42e-12	39947.A0A0N7KDF6,39947.A0A0N7KFI2,39947.A0A0N7KQM8,39947.A0A0N7KUF3,39947.A0A0P0UXF8,39947.A0A0P0V1G9,39947.A0A0P0V1U0,39947.A0A0P0V3G9,39947.A0A0P0VDY6,39947.A0A0P0VI36,39947.A0A0P0VJX3,39947.A0A0P0VKU0,39947.A0A0P0VN52,39947.A0A0P0VWK8,39947.A0A0P0VYD5,39947.A0A0P0VYH3,39947.A0A0P0VYT4,39947.A0A0P0W1H4,39947.A0A0P0W531,39947.A0A0P0W5Q6,39947.A0A0P0W9I4,39947.A0A0P0W9Q9,39947.A0A0P0WDS1,39947.A0…	Os01g0654200,Os02g0564400,Os09g0353700,Os12g0636400,Os01g0116800,Os01g0296200,Os01g0319200,Os01g0521400,Os02g0107200,Os02g0306401,Os02g0537100,Os02g0580800,Os02g0684100,Os03g0308850,Os03g0356498,Os03g0397600,Os03g0424000,Os03g0642600,Os03g0809800,Os03g0854400,Os04g0359300,Os04g0394100,Os04g0568900,Os04g0679600,Os05g0134800,Os05g0149600,Os05g0397800,Os05g0545600,Os06g0521900,Os07g0519100,Os07g0627…
GO:0071704	Organic substance metabolic process	373	12761	0.14	1.87e-09	39947.A0A0N7KDF6,39947.A0A0N7KFI2,39947.A0A0N7KQM8,39947.A0A0N7KUF3,39947.A0A0P0UXF8,39947.A0A0P0V1U0,39947.A0A0P0V3G9,39947.A0A0P0VDY6,39947.A0A0P0VI36,39947.A0A0P0VJX3,39947.A0A0P0VKU0,39947.A0A0P0VN52,39947.A0A0P0VWK8,39947.A0A0P0VYD5,39947.A0A0P0VYH3,39947.A0A0P0VYT4,39947.A0A0P0W1H4,39947.A0A0P0W531,39947.A0A0P0W5Q6,39947.A0A0P0W9Q9,39947.A0A0P0WDS1,39947.A0A0P0WGE7,39947.A0A0P0WHY1,39947.A0…	Os01g0654200,Os02g0564400,Os09g0353700,Os12g0636400,Os01g0116800,Os01g0319200,Os01g0521400,Os02g0107200,Os02g0306401,Os02g0537100,Os02g0580800,Os02g0684100,Os03g0308850,Os03g0356498,Os03g0397600,Os03g0424000,Os03g0642600,Os03g0809800,Os03g0854400,Os04g0394100,Os04g0568900,Os04g0679600,Os05g0149600,Os05g0397800,Os05g0545600,Os07g0519100,Os07g0627500,Os08g0120200,Os08g0269800,Os08g0376500,Os08g0446…
GO:0034641	Cellular nitrogen compound metabolic process	121	4108	0.14	0.0249	39947.A0A0P0VDY6,39947.A0A0P0VWK8,39947.A0A0P0W5Q6,39947.A0A0P0WQD6,39947.A0A0P0XBA8,39947.A0A0P0XLP8,39947.A0A0P0XS17,39947.A0A0P0XUU0,39947.A0A0P0Y727,39947.A0A0P0Y800,39947.A0A0P0YAG3,39947.A3BRF0,39947.B7E321,39947.B9FF78,39947.B9FFG0,39947.Q0D457,39947.Q0DGB3,39947.Q0DIM8,39947.Q0DJP6,39947.Q0DM76,39947.Q0E378,39947.Q0IQ60,39947.Q0JCK8,39947.Q0JHK4,39947.Q0JIR1,39947.Q109G2,39947.Q10FQ7,3994…	Os02g0107200,Os03g0308850,Os03g0854400,Os05g0545600,Os08g0120200,Os09g0413500,Os10g0148800,Os10g0415300,Os12g0143100,Os12g0191300,Os12g0507500,Os08g0274700,Os09g0508500,Os04g0429100,Os04g0450600,Os07g0645100,Os05g0542600,Os05g0376300,Os05g0244700,Os03g0824100,Os02g0189900,Os12g0143300,Os04g0464100,Os01g0858500,Os01g0783400,Os10g0503700,Os03g0659300,Os03g0408500,Os03g0385900,Os03g0330200,Os03g0262…
GO:0044238	Primary metabolic process	336	11585	0.13	1.26e-07	39947.A0A0N7KDF6,39947.A0A0N7KFI2,39947.A0A0P0UXF8,39947.A0A0P0V1U0,39947.A0A0P0V3G9,39947.A0A0P0VDY6,39947.A0A0P0VI36,39947.A0A0P0VJX3,39947.A0A0P0VKU0,39947.A0A0P0VWK8,39947.A0A0P0VYH3,39947.A0A0P0VYT4,39947.A0A0P0W1H4,39947.A0A0P0W531,39947.A0A0P0W5Q6,39947.A0A0P0W9Q9,39947.A0A0P0WDS1,39947.A0A0P0WGE7,39947.A0A0P0WHY1,39947.A0A0P0WM26,39947.A0A0P0WQD6,39947.A0A0P0X922,39947.A0A0P0XBA8,39947.A0…	Os01g0654200,Os02g0564400,Os01g0116800,Os01g0319200,Os01g0521400,Os02g0107200,Os02g0306401,Os02g0537100,Os02g0580800,Os03g0308850,Os03g0397600,Os03g0424000,Os03g0642600,Os03g0809800,Os03g0854400,Os04g0394100,Os04g0568900,Os04g0679600,Os05g0149600,Os05g0397800,Os05g0545600,Os07g0627500,Os08g0120200,Os08g0269800,Os08g0376500,Os08g0446301,Os08g0525500,Os09g0413500,Os09g0474051,Os10g0148800,Os10g0492…
GO:0044237	Cellular metabolic process	309	10669	0.13	1.16e-06	39947.A0A0P0VDY6,39947.A0A0P0VI36,39947.A0A0P0VJX3,39947.A0A0P0VN52,39947.A0A0P0VWK8,39947.A0A0P0VYD5,39947.A0A0P0VYT4,39947.A0A0P0W1H4,39947.A0A0P0W5Q6,39947.A0A0P0W9I4,39947.A0A0P0W9Q9,39947.A0A0P0WGE7,39947.A0A0P0WHP0,39947.A0A0P0WHY1,39947.A0A0P0WM26,39947.A0A0P0WQD6,39947.A0A0P0WX52,39947.A0A0P0X922,39947.A0A0P0XBA8,39947.A0A0P0XE15,39947.A0A0P0XG92,39947.A0A0P0XHW7,39947.A0A0P0XLP8,39947.A0…	Os02g0107200,Os02g0306401,Os02g0537100,Os02g0684100,Os03g0308850,Os03g0356498,Os03g0424000,Os03g0642600,Os03g0854400,Os04g0359300,Os04g0394100,Os04g0679600,Os05g0134800,Os05g0149600,Os05g0397800,Os05g0545600,Os06g0521900,Os07g0627500,Os08g0120200,Os08g0269800,Os08g0446301,Os08g0525500,Os09g0413500,Os09g0482720,Os09g0474051,Os10g0148800,Os10g0190800,Os10g0415300,Os11g0117700,Os11g0505300,Os12g0137…
GO:1901564	Organonitrogen compound metabolic process	199	7010	0.13	0.0036	39947.A0A0N7KDF6,39947.A0A0N7KFI2,39947.A0A0P0V1U0,39947.A0A0P0VDY6,39947.A0A0P0VI36,39947.A0A0P0VKU0,39947.A0A0P0VYT4,39947.A0A0P0W1H4,39947.A0A0P0W531,39947.A0A0P0WDS1,39947.A0A0P0WGE7,39947.A0A0P0WHY1,39947.A0A0P0XE15,39947.A0A0P0XG92,39947.A0A0P0XLP8,39947.A0A0P0XS17,39947.A0A0P0XUU0,39947.A0A0P0XY54,39947.A0A0P0Y727,39947.A0A0P0Y800,39947.A0A0P0Y876,39947.B7EHI9,39947.B7F8G3,39947.B9FF78,399…	Os01g0654200,Os02g0564400,Os01g0319200,Os02g0107200,Os02g0306401,Os02g0580800,Os03g0424000,Os03g0642600,Os03g0809800,Os04g0568900,Os04g0679600,Os05g0149600,Os08g0269800,Os08g0446301,Os09g0413500,Os10g0148800,Os10g0415300,Os11g0117700,Os12g0143100,Os12g0191300,Os12g0224400,Os01g0350900,Os05g0151200,Os04g0429100,Os04g0450600,Os05g0371600,Os02g0815700,Os04g0661600,Os06g0634500,Os04g0493400,Os07g0656…
GO:0009987	Cellular process	522	18600	0.12	5.23e-13	39947.A0A0N7KDF6,39947.A0A0N7KFI2,39947.A0A0N7KQM8,39947.A0A0N7KSB1,39947.A0A0P0UXF8,39947.A0A0P0UYC8,39947.A0A0P0V159,39947.A0A0P0V8V0,39947.A0A0P0VC62,39947.A0A0P0VDY6,39947.A0A0P0VI36,39947.A0A0P0VJX3,39947.A0A0P0VN52,39947.A0A0P0VPJ9,39947.A0A0P0VU22,39947.A0A0P0VWK8,39947.A0A0P0VYD5,39947.A0A0P0VYT4,39947.A0A0P0W1H4,39947.A0A0P0W3Z6,39947.A0A0P0W5Q6,39947.A0A0P0W9I4,39947.A0A0P0W9Q9,39947.A0…	Os01g0654200,Os02g0564400,Os09g0353700,Os11g0106700,Os01g0116800,Os01g0162500,Os01g0289600,Os01g0777800,Os01g0918500,Os02g0107200,Os02g0306401,Os02g0537100,Os02g0684100,Os02g0753500,Os03g0186950,Os03g0308850,Os03g0356498,Os03g0424000,Os03g0642600,Os03g0750100,Os03g0854400,Os04g0359300,Os04g0394100,Os04g0607150,Os04g0679600,Os05g0119100,Os05g0134800,Os05g0149600,Os05g0140600,Os05g0374500,Os05g0397…
GO:0006807	Nitrogen compound metabolic process	267	9496	0.12	0.00025	39947.A0A0N7KDF6,39947.A0A0N7KFI2,39947.A0A0P0V1U0,39947.A0A0P0VDY6,39947.A0A0P0VI36,39947.A0A0P0VKU0,39947.A0A0P0VWK8,39947.A0A0P0VYT4,39947.A0A0P0W1H4,39947.A0A0P0W531,39947.A0A0P0W5Q6,39947.A0A0P0WDS1,39947.A0A0P0WGE7,39947.A0A0P0WHY1,39947.A0A0P0WQD6,39947.A0A0P0XBA8,39947.A0A0P0XE15,39947.A0A0P0XG92,39947.A0A0P0XLP8,39947.A0A0P0XS17,39947.A0A0P0XUU0,39947.A0A0P0XY54,39947.A0A0P0Y727,39947.A0…	Os01g0654200,Os02g0564400,Os01g0319200,Os02g0107200,Os02g0306401,Os02g0580800,Os03g0308850,Os03g0424000,Os03g0642600,Os03g0809800,Os03g0854400,Os04g0568900,Os04g0679600,Os05g0149600,Os05g0545600,Os08g0120200,Os08g0269800,Os08g0446301,Os09g0413500,Os10g0148800,Os10g0415300,Os11g0117700,Os12g0143100,Os12g0191300,Os12g0224400,Os12g0507500,Os08g0274700,Os09g0508500,Os01g0350900,Os05g0151200,Os04g0429…
GO:0043170	Macromolecule metabolic process	240	8603	0.12	0.0018	39947.A0A0N7KDF6,39947.A0A0N7KFI2,39947.A0A0N7KUF3,39947.A0A0P0V1U0,39947.A0A0P0VKU0,39947.A0A0P0VWK8,39947.A0A0P0VYT4,39947.A0A0P0W1H4,39947.A0A0P0W531,39947.A0A0P0W5Q6,39947.A0A0P0WDS1,39947.A0A0P0WGE7,39947.A0A0P0WHY1,39947.A0A0P0WQD6,39947.A0A0P0XBA8,39947.A0A0P0XE15,39947.A0A0P0XG92,39947.A0A0P0XLP8,39947.A0A0P0XS17,39947.A0A0P0XY54,39947.A0A0P0Y727,39947.A0A0P0Y800,39947.A0A0P0Y876,39947.A0…	Os01g0654200,Os02g0564400,Os12g0636400,Os01g0319200,Os02g0580800,Os03g0308850,Os03g0424000,Os03g0642600,Os03g0809800,Os03g0854400,Os04g0568900,Os04g0679600,Os05g0149600,Os05g0545600,Os08g0120200,Os08g0269800,Os08g0446301,Os09g0413500,Os10g0148800,Os11g0117700,Os12g0143100,Os12g0191300,Os12g0224400,Os12g0507500,Os04g0604800,Os08g0274700,Os09g0508500,Os04g0631200,Os01g0350900,Os04g0429100,Os05g0371…
GO:0065007	Biological regulation	206	7497	0.11	0.012	39947.A0A0N7KDF6,39947.A0A0N7KSB1,39947.A0A0N7KSG4,39947.A0A0P0V0N4,39947.A0A0P0VC62,39947.A0A0P0VDS5,39947.A0A0P0VHG2,39947.A0A0P0VYT4,39947.A0A0P0W1H4,39947.A0A0P0W5Q6,39947.A0A0P0WCH5,39947.A0A0P0WDR5,39947.A0A0P0WGE7,39947.A0A0P0WGF6,39947.A0A0P0WGS4,39947.A0A0P0WHK1,39947.A0A0P0WHP0,39947.A0A0P0WI00,39947.A0A0P0WMW0,39947.A0A0P0WQD6,39947.A0A0P0XI85,39947.A0A0P0XJK6,39947.A0A0P0XN92,39947.A0…	Os01g0654200,Os11g0106700,Os11g0154900,Os01g0264000,Os01g0918500,Os02g0104100,Os02g0258200,Os03g0424000,Os03g0642600,Os03g0854400,Os04g0508500,Os04g0559100,Os04g0679600,Os04g0676700,Os04g0682400,Os05g0119100,Os05g0134800,Os05g0140600,Os05g0432700,Os05g0545600,Os08g0531900,Os09g0284600,Os09g0482720,Os09g0482700,Os10g0134700,Os10g0361900,Os10g0415300,Os11g0117700,Os11g0247000,Os12g0155300,Os11g0111…
GO:0050789	Regulation of biological process	185	6749	0.11	0.0228	39947.A0A0N7KDF6,39947.A0A0N7KSG4,39947.A0A0P0V0N4,39947.A0A0P0VC62,39947.A0A0P0VDS5,39947.A0A0P0VHG2,39947.A0A0P0VYT4,39947.A0A0P0W1H4,39947.A0A0P0W5Q6,39947.A0A0P0WCH5,39947.A0A0P0WGF6,39947.A0A0P0WGS4,39947.A0A0P0WHP0,39947.A0A0P0WI00,39947.A0A0P0WMW0,39947.A0A0P0WQD6,39947.A0A0P0XI85,39947.A0A0P0XJK6,39947.A0A0P0XN92,39947.A0A0P0XS84,39947.A0A0P0XT82,39947.A0A0P0XUU0,39947.A0A0P0XY54,39947.A0…	Os01g0654200,Os11g0154900,Os01g0264000,Os01g0918500,Os02g0104100,Os02g0258200,Os03g0424000,Os03g0642600,Os03g0854400,Os04g0508500,Os04g0676700,Os04g0682400,Os05g0134800,Os05g0140600,Os05g0432700,Os05g0545600,Os08g0531900,Os09g0284600,Os09g0482720,Os10g0134700,Os10g0361900,Os10g0415300,Os11g0117700,Os11g0247000,Os12g0155300,Os11g0111800,Os09g0508500,Os05g0179100,Os04g0429100,Os01g0388000,Os04g0661…
Molecular Function results
#term ID	term description	observed gene count	background gene count	strength	false discovery rate	matching proteins in your network (IDs)	matching proteins in your network (labels)
GO:0003824	Catalytic activity	375	12906	0.14	5.3e-09	39947.A0A0N7KDF6,39947.A0A0N7KFI2,39947.A0A0N7KQM8,39947.A0A0N7KSB1,39947.A0A0N7KUF3,39947.A0A0P0UXF8,39947.A0A0P0V1G9,39947.A0A0P0V1U0,39947.A0A0P0V3G9,39947.A0A0P0V3P7,39947.A0A0P0V7U0,39947.A0A0P0VDY6,39947.A0A0P0VI36,39947.A0A0P0VKU0,39947.A0A0P0VN52,39947.A0A0P0VQA0,39947.A0A0P0VRW1,39947.A0A0P0VYD5,39947.A0A0P0VYH3,39947.A0A0P0VYT4,39947.A0A0P0W1H4,39947.A0A0P0W5Q6,39947.A0A0P0W9I4,39947.A0…	Os01g0654200,Os02g0564400,Os09g0353700,Os11g0106700,Os12g0636400,Os01g0116800,Os01g0296200,Os01g0319200,Os01g0521400,Os01g0519700,Os01g0730200,Os02g0107200,Os02g0306401,Os02g0580800,Os02g0684100,Os02g0760200,Os03g0101600,Os03g0356498,Os03g0397600,Os03g0424000,Os03g0642600,Os03g0854400,Os04g0359300,Os04g0394100,Os04g0568900,Os05g0134800,Os06g0272800,Os06g0311000,Os06g0521900,Os07g0519100,Os08g0120…
GO:0005488	Binding	452	16563	0.11	3.24e-08	39947.A0A0N7KDF6,39947.A0A0N7KFI2,39947.A0A0N7KHS4,39947.A0A0N7KP29,39947.A0A0N7KQM8,39947.A0A0N7KSB1,39947.A0A0N7KSG4,39947.A0A0P0UYC8,39947.A0A0P0UYN0,39947.A0A0P0V0N4,39947.A0A0P0V159,39947.A0A0P0V3P7,39947.A0A0P0VDS5,39947.A0A0P0VDY6,39947.A0A0P0VHG2,39947.A0A0P0VI36,39947.A0A0P0VPJ9,39947.A0A0P0VQA0,39947.A0A0P0VRW1,39947.A0A0P0VTW5,39947.A0A0P0VU22,39947.A0A0P0VWK8,39947.A0A0P0W1H4,39947.A0…	Os01g0654200,Os02g0564400,Os03g0664600,Os07g0683600,Os09g0353700,Os11g0106700,Os11g0154900,Os01g0162500,Os01g0164400,Os01g0264000,Os01g0289600,Os01g0519700,Os02g0104100,Os02g0107200,Os02g0258200,Os02g0306401,Os02g0753500,Os02g0760200,Os03g0101600,Os03g0180100,Os03g0186950,Os03g0308850,Os03g0642600,Os03g0750100,Os03g0793900,Os03g0809800,Os03g0854400,Os04g0508500,Os04g0568900,Os04g0607150,Os04g0679…
GO:0016491	Oxidoreductase activity	74	2031	0.23	0.0069	39947.A0A0N7KQM8,39947.A0A0N7KSB1,39947.A0A0P0VRW1,39947.A0A0P0WHP0,39947.A0A0P0WX52,39947.A0A0P0X7H0,39947.A0A0P0XGC6,39947.A0A0P0XT12,39947.A0A0P0XUU0,39947.A0A0P0XVX1,39947.A0A0P0XXH2,39947.B9FFG0,39947.B9X287,39947.C7J0Y1,39947.C7J100,39947.O82522,39947.P29250,39947.P37834,39947.P55142,39947.Q0DVS6,39947.Q0E0D3,39947.Q0J0M1,39947.Q0JCU7,39947.Q0JEP5,39947.Q0JIL1,39947.Q10M18,39947.Q10PE7,3994…	Os09g0353700,Os11g0106700,Os03g0101600,Os05g0134800,Os06g0521900,Os07g0519100,Os08g0453700,Os10g0190800,Os10g0415300,Os10g0474100,Os10g0547900,Os04g0450600,Os01g0388000,Os04g0661600,Os04g0480700,Os04g0668900,Os03g0738600,Os05g0499300,Os04g0508300,Os03g0115000,Os02g0557700,Os09g0493500,Os04g0448900,Os04g0224900,Os01g0794400,Os03g0326500,Os03g0237100,Os11g0499600,Os10g0563600,Os10g0550900,Os10g0113…
GO:0043169	Cation binding	140	4565	0.16	0.0069	39947.A0A0N7KDF6,39947.A0A0N7KQM8,39947.A0A0N7KSB1,39947.A0A0P0UYN0,39947.A0A0P0V0N4,39947.A0A0P0VU22,39947.A0A0P0W1H4,39947.A0A0P0W531,39947.A0A0P0WDS1,39947.A0A0P0WGE7,39947.A0A0P0WHK1,39947.A0A0P0WHP0,39947.A0A0P0WX52,39947.A0A0P0X8T8,39947.A0A0P0XGC6,39947.A0A0P0XY54,39947.A3AZW5,39947.B7E4Q0,39947.B9X287,39947.C7J0Y1,39947.C7J100,39947.O82118,39947.O82522,39947.P29250,39947.P37834,39947.Q0D7…	Os01g0654200,Os09g0353700,Os11g0106700,Os01g0164400,Os01g0264000,Os03g0186950,Os03g0642600,Os03g0809800,Os04g0568900,Os04g0679600,Os05g0119100,Os05g0134800,Os06g0521900,Os07g0606900,Os08g0453700,Os11g0117700,Os05g0144900,Os05g0455600,Os01g0388000,Os04g0661600,Os04g0480700,Os02g0724000,Os04g0668900,Os03g0738600,Os05g0499300,Os07g0275300,Os05g0542600,Os05g0470700,Os05g0376300,Os03g0323500,Os02g0601…
GO:0046872	Metal ion binding	137	4529	0.15	0.0106	39947.A0A0N7KDF6,39947.A0A0N7KQM8,39947.A0A0N7KSB1,39947.A0A0P0UYN0,39947.A0A0P0V0N4,39947.A0A0P0VU22,39947.A0A0P0W1H4,39947.A0A0P0W531,39947.A0A0P0WDS1,39947.A0A0P0WHK1,39947.A0A0P0WHP0,39947.A0A0P0WX52,39947.A0A0P0X8T8,39947.A0A0P0XGC6,39947.A0A0P0XY54,39947.A3AZW5,39947.B7E4Q0,39947.B9X287,39947.C7J0Y1,39947.C7J100,39947.O82118,39947.O82522,39947.P29250,39947.P37834,39947.Q0D796,39947.Q0DGB3,3…	Os01g0654200,Os09g0353700,Os11g0106700,Os01g0164400,Os01g0264000,Os03g0186950,Os03g0642600,Os03g0809800,Os04g0568900,Os05g0119100,Os05g0134800,Os06g0521900,Os07g0606900,Os08g0453700,Os11g0117700,Os05g0144900,Os05g0455600,Os01g0388000,Os04g0661600,Os04g0480700,Os02g0724000,Os04g0668900,Os03g0738600,Os05g0499300,Os07g0275300,Os05g0542600,Os05g0470700,Os05g0376300,Os03g0323500,Os02g0601100,Os02g0202…
GO:0016787	Hydrolase activity	123	4025	0.16	0.0159	39947.A0A0N7KDF6,39947.A0A0N7KFI2,39947.A0A0N7KUF3,39947.A0A0P0UXF8,39947.A0A0P0V1U0,39947.A0A0P0V3G9,39947.A0A0P0VYD5,39947.A0A0P0VYH3,39947.A0A0P0VYT4,39947.A0A0P0W5Q6,39947.A0A0P0W9Q9,39947.A0A0P0XFP9,39947.A0A0P0XNN8,39947.A0A0P0XVP1,39947.A3AX59,39947.A3AZW5,39947.B7E3J2,39947.B7F7K7,39947.C7IWV5,39947.C7IY31,39947.C7J6H5,39947.O04138,39947.Q0D3T0,39947.Q0D401,39947.Q0DA21,39947.Q0DGB3,39947…	Os01g0654200,Os02g0564400,Os12g0636400,Os01g0116800,Os01g0319200,Os01g0521400,Os03g0356498,Os03g0397600,Os03g0424000,Os03g0854400,Os04g0394100,Os08g0376500,Os09g0482700,Os10g0492900,Os04g0604800,Os05g0144900,Os04g0631200,Os09g0511600,Os01g0728100,Os02g0815700,Os09g0513100,Os04g0493400,Os07g0668300,Os07g0656900,Os06g0683300,Os05g0542600,Os05g0536900,Os05g0457800,Os05g0110500,Os03g0828300,Os03g0584…
GO:0030145	Manganese ion binding	9	81	0.72	0.0342	39947.Q10LY9,39947.Q2R352,39947.Q43008,39947.Q6K837,39947.Q6YWA6,39947.Q6YZA9,39947.Q6Z8B5,39947.Q7XWP9,39947.Q851J9	Os03g0330200,Os11g0537350,Os05g0323900,Os02g0805900,Os09g0109600,Os08g0189100,Os02g0224400,Os04g0266900,Os03g0693800
Cellular Components results
#term ID	term description	observed gene count	background gene count	strength	false discovery rate	matching proteins in your network (IDs)	matching proteins in your network (labels)
GO:0110165	Cellular anatomical entity	793	26859	0.14	7.05e-54	39947.A0A0N7KDC6,39947.A0A0N7KDF6,39947.A0A0N7KFI2,39947.A0A0N7KFZ1,39947.A0A0N7KHS4,39947.A0A0N7KQM8,39947.A0A0N7KSB1,39947.A0A0N7KSG4,39947.A0A0N7KUF3,39947.A0A0P0UXF8,39947.A0A0P0UYC8,39947.A0A0P0UYN0,39947.A0A0P0V0N4,39947.A0A0P0V159,39947.A0A0P0V1G9,39947.A0A0P0V1U0,39947.A0A0P0V3G9,39947.A0A0P0V3P7,39947.A0A0P0V7U0,39947.A0A0P0V8V0,39947.A0A0P0VC62,39947.A0A0P0VDS5,39947.A0A0P0VDY6,39947.A0…	Os01g0624400,Os01g0654200,Os02g0564400,Os02g0710700,Os03g0664600,Os09g0353700,Os11g0106700,Os11g0154900,Os12g0636400,Os01g0116800,Os01g0162500,Os01g0164400,Os01g0264000,Os01g0289600,Os01g0296200,Os01g0319200,Os01g0521400,Os01g0519700,Os01g0730200,Os01g0777800,Os01g0918500,Os02g0104100,Os02g0107200,Os02g0258200,Os02g0306550,Os02g0306401,Os02g0537100,Os02g0684100,Os02g0753500,Os02g0760200,Os03g0101…
GO:0005622	Intracellular anatomical structure	577	18617	0.16	1.17e-29	39947.A0A0N7KDC6,39947.A0A0N7KDF6,39947.A0A0N7KFI2,39947.A0A0N7KQM8,39947.A0A0N7KSB1,39947.A0A0N7KSG4,39947.A0A0N7KUF3,39947.A0A0P0UYN0,39947.A0A0P0V0N4,39947.A0A0P0V1U0,39947.A0A0P0V3P7,39947.A0A0P0V7U0,39947.A0A0P0V8V0,39947.A0A0P0VC62,39947.A0A0P0VDS5,39947.A0A0P0VDY6,39947.A0A0P0VHG2,39947.A0A0P0VI36,39947.A0A0P0VJX3,39947.A0A0P0VN52,39947.A0A0P0VPJ9,39947.A0A0P0VRW1,39947.A0A0P0VU22,39947.A0…	Os01g0624400,Os01g0654200,Os02g0564400,Os09g0353700,Os11g0106700,Os11g0154900,Os12g0636400,Os01g0164400,Os01g0264000,Os01g0319200,Os01g0519700,Os01g0730200,Os01g0777800,Os01g0918500,Os02g0104100,Os02g0107200,Os02g0258200,Os02g0306401,Os02g0537100,Os02g0684100,Os02g0753500,Os03g0101600,Os03g0186950,Os03g0308850,Os03g0356498,Os03g0397600,Os03g0424000,Os03g0750100,Os03g0809800,Os03g0854400,Os04g0359…
GO:0005737	Cytoplasm	407	12494	0.19	4.05e-20	39947.A0A0N7KDC6,39947.A0A0N7KDF6,39947.A0A0N7KFI2,39947.A0A0N7KSB1,39947.A0A0N7KUF3,39947.A0A0P0UYN0,39947.A0A0P0V1U0,39947.A0A0P0V3P7,39947.A0A0P0V8V0,39947.A0A0P0VC62,39947.A0A0P0VDY6,39947.A0A0P0VI36,39947.A0A0P0VJX3,39947.A0A0P0VN52,39947.A0A0P0VPJ9,39947.A0A0P0VRW1,39947.A0A0P0VU22,39947.A0A0P0VYH3,39947.A0A0P0VYT4,39947.A0A0P0W5Q6,39947.A0A0P0W9I4,39947.A0A0P0W9Q9,39947.A0A0P0WAL8,39947.A0…	Os01g0624400,Os01g0654200,Os02g0564400,Os11g0106700,Os12g0636400,Os01g0164400,Os01g0319200,Os01g0519700,Os01g0777800,Os01g0918500,Os02g0107200,Os02g0306401,Os02g0537100,Os02g0684100,Os02g0753500,Os03g0101600,Os03g0186950,Os03g0397600,Os03g0424000,Os03g0854400,Os04g0359300,Os04g0394100,Os04g0446200,Os04g0534500,Os04g0559100,Os04g0607150,Os04g0679600,Os05g0119100,Os05g0140600,Os05g0374500,Os05g0397…
GO:0043227	Membrane-bounded organelle	443	14511	0.16	2.99e-17	39947.A0A0N7KDF6,39947.A0A0N7KFI2,39947.A0A0N7KSB1,39947.A0A0N7KSG4,39947.A0A0P0UYN0,39947.A0A0P0V0N4,39947.A0A0P0V3P7,39947.A0A0P0V8V0,39947.A0A0P0VC62,39947.A0A0P0VDS5,39947.A0A0P0VDY6,39947.A0A0P0VHG2,39947.A0A0P0VRW1,39947.A0A0P0VU22,39947.A0A0P0VWK8,39947.A0A0P0VYD5,39947.A0A0P0VYH3,39947.A0A0P0VYT4,39947.A0A0P0W3Z6,39947.A0A0P0W531,39947.A0A0P0W5Q6,39947.A0A0P0W9Q9,39947.A0A0P0WAL8,39947.A0…	Os01g0654200,Os02g0564400,Os11g0106700,Os11g0154900,Os01g0164400,Os01g0264000,Os01g0519700,Os01g0777800,Os01g0918500,Os02g0104100,Os02g0107200,Os02g0258200,Os03g0101600,Os03g0186950,Os03g0308850,Os03g0356498,Os03g0397600,Os03g0424000,Os03g0750100,Os03g0809800,Os03g0854400,Os04g0394100,Os04g0446200,Os04g0508500,Os04g0534500,Os04g0607150,Os04g0679600,Os04g0676700,Os04g0682400,Os05g0119100,Os05g0374…
GO:0043229	Intracellular organelle	460	15330	0.15	6.27e-17	39947.A0A0N7KDF6,39947.A0A0N7KFI2,39947.A0A0N7KSB1,39947.A0A0N7KSG4,39947.A0A0P0UYN0,39947.A0A0P0V0N4,39947.A0A0P0V3P7,39947.A0A0P0V8V0,39947.A0A0P0VC62,39947.A0A0P0VDS5,39947.A0A0P0VDY6,39947.A0A0P0VHG2,39947.A0A0P0VJX3,39947.A0A0P0VRW1,39947.A0A0P0VU22,39947.A0A0P0VWK8,39947.A0A0P0VYD5,39947.A0A0P0VYH3,39947.A0A0P0VYT4,39947.A0A0P0W3Z6,39947.A0A0P0W531,39947.A0A0P0W5Q6,39947.A0A0P0W9Q9,39947.A0…	Os01g0654200,Os02g0564400,Os11g0106700,Os11g0154900,Os01g0164400,Os01g0264000,Os01g0519700,Os01g0777800,Os01g0918500,Os02g0104100,Os02g0107200,Os02g0258200,Os02g0537100,Os03g0101600,Os03g0186950,Os03g0308850,Os03g0356498,Os03g0397600,Os03g0424000,Os03g0750100,Os03g0809800,Os03g0854400,Os04g0394100,Os04g0446200,Os04g0508500,Os04g0534500,Os04g0607150,Os04g0679600,Os04g0676700,Os04g0682400,Os05g0119…
GO:0043231	Intracellular membrane-bounded organelle	439	14424	0.16	6.55e-17	39947.A0A0N7KDF6,39947.A0A0N7KFI2,39947.A0A0N7KSB1,39947.A0A0N7KSG4,39947.A0A0P0UYN0,39947.A0A0P0V0N4,39947.A0A0P0V3P7,39947.A0A0P0VC62,39947.A0A0P0VDS5,39947.A0A0P0VDY6,39947.A0A0P0VHG2,39947.A0A0P0VRW1,39947.A0A0P0VU22,39947.A0A0P0VWK8,39947.A0A0P0VYD5,39947.A0A0P0VYH3,39947.A0A0P0VYT4,39947.A0A0P0W3Z6,39947.A0A0P0W531,39947.A0A0P0W5Q6,39947.A0A0P0W9Q9,39947.A0A0P0WAL8,39947.A0A0P0WCH5,39947.A0…	Os01g0654200,Os02g0564400,Os11g0106700,Os11g0154900,Os01g0164400,Os01g0264000,Os01g0519700,Os01g0918500,Os02g0104100,Os02g0107200,Os02g0258200,Os03g0101600,Os03g0186950,Os03g0308850,Os03g0356498,Os03g0397600,Os03g0424000,Os03g0750100,Os03g0809800,Os03g0854400,Os04g0394100,Os04g0446200,Os04g0508500,Os04g0534500,Os04g0607150,Os04g0679600,Os04g0676700,Os04g0682400,Os05g0119100,Os05g0374500,Os05g0397…
GO:0043226	Organelle	461	15440	0.15	1.07e-16	39947.A0A0N7KDF6,39947.A0A0N7KFI2,39947.A0A0N7KSB1,39947.A0A0N7KSG4,39947.A0A0P0UYN0,39947.A0A0P0V0N4,39947.A0A0P0V3P7,39947.A0A0P0V8V0,39947.A0A0P0VC62,39947.A0A0P0VDS5,39947.A0A0P0VDY6,39947.A0A0P0VHG2,39947.A0A0P0VJX3,39947.A0A0P0VRW1,39947.A0A0P0VU22,39947.A0A0P0VWK8,39947.A0A0P0VYD5,39947.A0A0P0VYH3,39947.A0A0P0VYT4,39947.A0A0P0W3Z6,39947.A0A0P0W531,39947.A0A0P0W5Q6,39947.A0A0P0W9Q9,39947.A0…	Os01g0654200,Os02g0564400,Os11g0106700,Os11g0154900,Os01g0164400,Os01g0264000,Os01g0519700,Os01g0777800,Os01g0918500,Os02g0104100,Os02g0107200,Os02g0258200,Os02g0537100,Os03g0101600,Os03g0186950,Os03g0308850,Os03g0356498,Os03g0397600,Os03g0424000,Os03g0750100,Os03g0809800,Os03g0854400,Os04g0394100,Os04g0446200,Os04g0508500,Os04g0534500,Os04g0607150,Os04g0679600,Os04g0676700,Os04g0682400,Os05g0119…
GO:0005634	Nucleus	215	7023	0.16	2.3e-06	39947.A0A0N7KSG4,39947.A0A0P0UYN0,39947.A0A0P0V0N4,39947.A0A0P0V3P7,39947.A0A0P0VC62,39947.A0A0P0VDS5,39947.A0A0P0VHG2,39947.A0A0P0VWK8,39947.A0A0P0VYT4,39947.A0A0P0W3Z6,39947.A0A0P0W531,39947.A0A0P0W5Q6,39947.A0A0P0WCH5,39947.A0A0P0WGE7,39947.A0A0P0WGF6,39947.A0A0P0WGS4,39947.A0A0P0WQD6,39947.A0A0P0XBA8,39947.A0A0P0XI85,39947.A0A0P0XJK6,39947.A0A0P0XPU0,39947.A0A0P0XS84,39947.A0A0P0Y0Z1,39947.A0…	Os11g0154900,Os01g0164400,Os01g0264000,Os01g0519700,Os01g0918500,Os02g0104100,Os02g0258200,Os03g0308850,Os03g0424000,Os03g0750100,Os03g0809800,Os03g0854400,Os04g0508500,Os04g0679600,Os04g0676700,Os04g0682400,Os05g0545600,Os08g0120200,Os08g0531900,Os09g0284600,Os09g0492900,Os10g0134700,Os11g0247000,Os12g0143100,Os12g0155300,Os12g0507500,Os08g0274700,Os11g0111800,Os01g0350900,Os11g0269900,Os04g0429…
GO:0005829	Cytosol	85	2180	0.26	1.33e-05	39947.A0A0N7KDC6,39947.A0A0P0VDY6,39947.A0A0P0VI36,39947.A0A0P0VRW1,39947.A0A0P0VYT4,39947.A0A0P0XLP8,39947.A0A0P0XNN8,39947.A0A0P0XXH2,39947.A0A0P0Y727,39947.A0A0P0Y800,39947.B7FAJ1,39947.B9FMH1,39947.C7J0Y1,39947.P46520,39947.Q0D796,39947.Q0DI98,39947.Q0DZS7,39947.Q0E0D3,39947.Q0IMG9,39947.Q0J9L6,39947.Q0JDE9,39947.Q0JEP5,39947.Q10F14,39947.Q10FQ7,39947.Q10NL7,39947.Q10PE7,39947.Q2QMV8,39947.Q2…	Os01g0624400,Os02g0107200,Os02g0306401,Os03g0101600,Os03g0424000,Os09g0413500,Os09g0482700,Os10g0547900,Os12g0143100,Os12g0191300,Os11g0269900,Os05g0150000,Os04g0661600,Os05g0349800,Os07g0275300,Os05g0406000,Os02g0601100,Os02g0557700,Os12g0570000,Os04g0644300,Os04g0409500,Os04g0224900,Os03g0685300,Os03g0659300,Os03g0265900,Os03g0237100,Os12g0589100,Os12g0572400,Os12g0552500,Os11g0499600,Os10g0505…
GO:0016020	Membrane	260	9313	0.12	0.0001	39947.A0A0N7KDF6,39947.A0A0N7KFZ1,39947.A0A0N7KHS4,39947.A0A0P0UXF8,39947.A0A0P0V159,39947.A0A0P0V3G9,39947.A0A0P0VC62,39947.A0A0P0VI24,39947.A0A0P0VQA0,39947.A0A0P0VYH3,39947.A0A0P0W1H4,39947.A0A0P0W474,39947.A0A0P0WB29,39947.A0A0P0WCY5,39947.A0A0P0WDR5,39947.A0A0P0WDS1,39947.A0A0P0WEH6,39947.A0A0P0WGV0,39947.A0A0P0WHK1,39947.A0A0P0WMW0,39947.A0A0P0WV46,39947.A0A0P0WVV1,39947.A0A0P0X7H0,39947.A0…	Os01g0654200,Os02g0710700,Os03g0664600,Os01g0116800,Os01g0289600,Os01g0521400,Os01g0918500,Os02g0306550,Os02g0760200,Os03g0397600,Os03g0642600,Os03g0793900,Os04g0443700,Os04g0534500,Os04g0559100,Os04g0568900,Os04g0607150,Os04g0687200,Os05g0119100,Os05g0432700,Os06g0272800,Os06g0311000,Os07g0519100,Os08g0446301,Os08g0453700,Os09g0482700,Os10g0474100,Os10g0569000,Os11g0117700,Os11g0247000,Os12g0132…
GO:0005576	Extracellular region	70	1783	0.27	0.00011	39947.A0A0P0WHP0,39947.A0A0P0WX52,39947.A0A0P0XHB9,39947.A0A0P0XN92,39947.A0A0P0XVP1,39947.A0A0P0Y8E1,39947.A3AX59,39947.B7E3J2,39947.C7IWV5,39947.P37834,39947.Q0D3T0,39947.Q0D401,39947.Q0DM48,39947.Q0JA71,39947.Q10J94,39947.Q2QXH6,39947.Q2R336,39947.Q2R352,39947.Q2R3H2,39947.Q53AN3,39947.Q5QMH2,39947.Q5VMA5,39947.Q5Z4W6,39947.Q5Z739,39947.Q5Z7L0,39947.Q654S1,39947.Q654U4,39947.Q65WV4,39947.Q69J2…	Os05g0134800,Os06g0521900,Os08g0485000,Os09g0482720,Os10g0492900,Os12g0228700,Os04g0604800,Os04g0631200,Os01g0728100,Os05g0499300,Os07g0668300,Os07g0656900,Os03g0828300,Os04g0613200,Os03g0429000,Os12g0156400,Os11g0539200,Os11g0537350,Os11g0521000,Os06g0266800,Os01g0835600,Os06g0156600,Os06g0509900,Os06g0531900,Os06g0573600,Os01g0326000,Os06g0247900,Os05g0172100,Os07g0607400,Os06g0199000,Os09g0441…
GO:0009536	Plastid	88	2481	0.22	0.00026	39947.A0A0N7KSB1,39947.A0A0P0UYN0,39947.A0A0P0VRW1,39947.A0A0P0VU22,39947.A0A0P0W9Q9,39947.A0A0P0WAL8,39947.A0A0P0WCY5,39947.A0A0P0WLL8,39947.A0A0P0WM26,39947.A0A0P0XT12,39947.A0A0P0XUU0,39947.A0A0P0XXY9,39947.B7F8G3,39947.B7F9J4,39947.B9EVR3,39947.B9FCZ7,39947.C7IY31,39947.C7J6P2,39947.O82522,39947.Q0D8H0,39947.Q0DJP6,39947.Q0DM76,39947.Q0DNS7,39947.Q0DR06,39947.Q0DVX2,39947.Q0IQU9,39947.Q0IU70,…	Os11g0106700,Os01g0164400,Os03g0101600,Os03g0186950,Os04g0394100,Os04g0446200,Os04g0534500,Os05g0374500,Os05g0397800,Os10g0190800,Os10g0415300,Os10g0569000,Os05g0151200,Os11g0549900,Os01g0303300,Os04g0663700,Os02g0815700,Os09g0563300,Os04g0668900,Os07g0160400,Os05g0244700,Os03g0824100,Os03g0736900,Os03g0428800,Os03g0108600,Os11g0706100,Os11g0181500,Os10g0493900,Os09g0248300,Os04g0596300,Os04g0448…
GO:0031224	Intrinsic component of membrane	196	6762	0.13	0.00028	39947.A0A0N7KDF6,39947.A0A0N7KFZ1,39947.A0A0N7KHS4,39947.A0A0P0UXF8,39947.A0A0P0V3G9,39947.A0A0P0VC62,39947.A0A0P0VI24,39947.A0A0P0VQA0,39947.A0A0P0VYH3,39947.A0A0P0W1H4,39947.A0A0P0W474,39947.A0A0P0WB29,39947.A0A0P0WCY5,39947.A0A0P0WDS1,39947.A0A0P0WEH6,39947.A0A0P0WGV0,39947.A0A0P0WV46,39947.A0A0P0WVV1,39947.A0A0P0XG92,39947.A0A0P0XGC6,39947.A0A0P0XVX1,39947.A0A0P0XXY9,39947.A0A0P0XY54,39947.A0…	Os01g0654200,Os02g0710700,Os03g0664600,Os01g0116800,Os01g0521400,Os01g0918500,Os02g0306550,Os02g0760200,Os03g0397600,Os03g0642600,Os03g0793900,Os04g0443700,Os04g0534500,Os04g0568900,Os04g0607150,Os04g0687200,Os06g0272800,Os06g0311000,Os08g0446301,Os08g0453700,Os10g0474100,Os10g0569000,Os11g0117700,Os11g0247000,Os12g0132500,Os12g0224400,Os05g0455600,Os05g0151200,Os05g0179100,Os03g0745600,Os11g0549…
GO:0009507	Chloroplast	78	2213	0.22	0.00099	39947.A0A0N7KSB1,39947.A0A0P0UYN0,39947.A0A0P0VU22,39947.A0A0P0W9Q9,39947.A0A0P0WCY5,39947.A0A0P0WLL8,39947.A0A0P0WM26,39947.A0A0P0XT12,39947.A0A0P0XUU0,39947.A0A0P0XXY9,39947.B7F8G3,39947.B7F9J4,39947.B9EVR3,39947.C7IY31,39947.C7J6P2,39947.O82522,39947.Q0D8H0,39947.Q0DJP6,39947.Q0DM76,39947.Q0DR06,39947.Q0DVX2,39947.Q0IU70,39947.Q0IWR0,39947.Q0JAJ2,39947.Q0JCU7,39947.Q0JGA3,39947.Q10M18,39947.Q1…	Os11g0106700,Os01g0164400,Os03g0186950,Os04g0394100,Os04g0534500,Os05g0374500,Os05g0397800,Os10g0190800,Os10g0415300,Os10g0569000,Os05g0151200,Os11g0549900,Os01g0303300,Os02g0815700,Os09g0563300,Os04g0668900,Os07g0160400,Os05g0244700,Os03g0824100,Os03g0428800,Os03g0108600,Os11g0181500,Os10g0493900,Os04g0596300,Os04g0448900,Os01g0934400,Os03g0326500,Os03g0305600,Os03g0279400,Os03g0177300,Os03g0141…
GO:0031461	cullin-RING ubiquitin ligase complex	15	213	0.52	0.0055	39947.A0A0P0WHY1,39947.A0A0P0XE15,39947.A0A0P0XS17,39947.Q0DKP3,39947.Q0DKT7,39947.Q0JDW0,39947.Q0JIP0,39947.Q5Z8K3,39947.Q60EC4,39947.Q67X80,39947.Q6YYL1,39947.Q6Z9W0,39947.Q7F8T9,39947.Q7G1Q5,39947.Q84Z07	Os05g0149600,Os08g0269800,Os10g0148800,Os05g0150500,Os05g0144100,Os04g0370600,Os01g0786800,Os06g0694000,Os05g0425700,Os06g0219700,Os08g0170900,Os08g0408200,Os08g0497600,Os10g0544500,Os07g0589400
GO:0140535	Intracellular protein-containing complex	34	778	0.31	0.0061	39947.A0A0P0VKU0,39947.A0A0P0WGE7,39947.A0A0P0WHY1,39947.A0A0P0XBA8,39947.A0A0P0XE15,39947.A0A0P0XJK6,39947.A0A0P0XS17,39947.Q0D457,39947.Q0DKP3,39947.Q0DKT7,39947.Q0JDW0,39947.Q0JHK4,39947.Q0JIP0,39947.Q10JT5,39947.Q5W6C2,39947.Q5Z8K3,39947.Q5Z9Q8,39947.Q5ZA33,39947.Q5ZAA9,39947.Q60EC4,39947.Q67X80,39947.Q6L528,39947.Q6YT00,39947.Q6YYL1,39947.Q6Z9U7,39947.Q6Z9W0,39947.Q6ZGM1,39947.Q7F8T9,39947.Q…	Os02g0580800,Os04g0679600,Os05g0149600,Os08g0120200,Os08g0269800,Os09g0284600,Os10g0148800,Os07g0645100,Os05g0150500,Os05g0144100,Os04g0370600,Os01g0858500,Os01g0786800,Os03g0408500,Os05g0269100,Os06g0694000,Os06g0714500,Os06g0300700,Os06g0318200,Os05g0425700,Os06g0219700,Os05g0512500,Os08g0548900,Os08g0170900,Os08g0180000,Os08g0408200,Os02g0116900,Os08g0497600,Os10g0544500,Os07g0565300,Os09g0542…
GO:0016021	Integral component of membrane	179	6463	0.11	0.0072	39947.A0A0N7KDF6,39947.A0A0P0UXF8,39947.A0A0P0V3G9,39947.A0A0P0VC62,39947.A0A0P0VI24,39947.A0A0P0VQA0,39947.A0A0P0W1H4,39947.A0A0P0WB29,39947.A0A0P0WCY5,39947.A0A0P0WDS1,39947.A0A0P0WEH6,39947.A0A0P0WGV0,39947.A0A0P0WV46,39947.A0A0P0WVV1,39947.A0A0P0XG92,39947.A0A0P0XGC6,39947.A0A0P0XVX1,39947.A0A0P0XXY9,39947.A0A0P0XY54,39947.A0A0P0Y0Z1,39947.A0A0P0Y6P8,39947.A0A0P0Y876,39947.B7E4Q0,39947.B7F8G3…	Os01g0654200,Os01g0116800,Os01g0521400,Os01g0918500,Os02g0306550,Os02g0760200,Os03g0642600,Os04g0443700,Os04g0534500,Os04g0568900,Os04g0607150,Os04g0687200,Os06g0272800,Os06g0311000,Os08g0446301,Os08g0453700,Os10g0474100,Os10g0569000,Os11g0117700,Os11g0247000,Os12g0132500,Os12g0224400,Os05g0455600,Os05g0151200,Os05g0179100,Os03g0745600,Os11g0549900,Os01g0196500,Os01g0303300,Os05g0411100,Os01g0388…
GO:0000151	Ubiquitin ligase complex	16	268	0.45	0.016	39947.A0A0P0WHY1,39947.A0A0P0XE15,39947.A0A0P0XS17,39947.Q0DKP3,39947.Q0DKT7,39947.Q0JDW0,39947.Q0JIP0,39947.Q5Z8K3,39947.Q5ZAA9,39947.Q60EC4,39947.Q67X80,39947.Q6YYL1,39947.Q6Z9W0,39947.Q7F8T9,39947.Q7G1Q5,39947.Q84Z07	Os05g0149600,Os08g0269800,Os10g0148800,Os05g0150500,Os05g0144100,Os04g0370600,Os01g0786800,Os06g0694000,Os06g0318200,Os05g0425700,Os06g0219700,Os08g0170900,Os08g0408200,Os08g0497600,Os10g0544500,Os07g0589400
GO:1990234	Transferase complex	32	765	0.29	0.0167	39947.A0A0P0WGE7,39947.A0A0P0WHY1,39947.A0A0P0XBA8,39947.A0A0P0XE15,39947.A0A0P0XJK6,39947.A0A0P0XS17,39947.Q0D457,39947.Q0DKP3,39947.Q0DKT7,39947.Q0J4I1,39947.Q0JDW0,39947.Q0JHK4,39947.Q0JIP0,39947.Q10JT5,39947.Q2QQS5,39947.Q5Z8K3,39947.Q5ZAA9,39947.Q60EC4,39947.Q67X80,39947.Q69XQ6,39947.Q6H657,39947.Q6L528,39947.Q6YTU7,39947.Q6YYL1,39947.Q6Z9W0,39947.Q6ZGM1,39947.Q7F8T9,39947.Q7G1Q5,39947.Q7XIK…	Os04g0679600,Os05g0149600,Os08g0120200,Os08g0269800,Os09g0284600,Os10g0148800,Os07g0645100,Os05g0150500,Os05g0144100,Os08g0512600,Os04g0370600,Os01g0858500,Os01g0786800,Os03g0408500,Os12g0485400,Os06g0694000,Os06g0318200,Os05g0425700,Os06g0219700,Os06g0617800,Os02g0644500,Os05g0512500,Os07g0572000,Os08g0170900,Os08g0408200,Os02g0116900,Os08g0497600,Os10g0544500,Os07g0565300,Os04g0563700,Os07g0589…
GO:1902494	Catalytic complex	46	1265	0.23	0.02	39947.A0A0P0WGE7,39947.A0A0P0WHY1,39947.A0A0P0XBA8,39947.A0A0P0XE15,39947.A0A0P0XJK6,39947.A0A0P0XS17,39947.Q0D457,39947.Q0DKP3,39947.Q0DKT7,39947.Q0DY00,39947.Q0J4I1,39947.Q0JDW0,39947.Q0JEP5,39947.Q0JGA3,39947.Q0JHK4,39947.Q0JIP0,39947.Q10JT5,39947.Q2QQS5,39947.Q5Z608,39947.Q5Z8K3,39947.Q5Z9Q8,39947.Q5Z9X4,39947.Q5ZA33,39947.Q5ZAA9,39947.Q60EC4,39947.Q67X80,39947.Q69P61,39947.Q69XQ6,39947.Q6ES5…	Os04g0679600,Os05g0149600,Os08g0120200,Os08g0269800,Os09g0284600,Os10g0148800,Os07g0645100,Os05g0150500,Os05g0144100,Os02g0723700,Os08g0512600,Os04g0370600,Os04g0224900,Os01g0934400,Os01g0858500,Os01g0786800,Os03g0408500,Os12g0485400,Os06g0571100,Os06g0694000,Os06g0714500,Os06g0343100,Os06g0300700,Os06g0318200,Os05g0425700,Os06g0219700,Os09g0421500,Os06g0617800,Os09g0401200,Os02g0520800,Os02g0644…
GO:0005654	Nucleoplasm	23	491	0.34	0.023	39947.A0A0P0XJK6,39947.A3BRF0,39947.B9FRA2,39947.Q0D457,39947.Q0E378,39947.Q0J9L6,39947.Q0JHK4,39947.Q10JT5,39947.Q2QNB0,39947.Q2QQS5,39947.Q2QRX9,39947.Q2RAL9,39947.Q5Z608,39947.Q6ES52,39947.Q6K2E7,39947.Q6L528,39947.Q6ZGM1,39947.Q7XIK4,39947.Q7XIR7,39947.Q84Z07,39947.Q8LHP0,39947.Q8RU47,39947.Q9LGR0	Os09g0284600,Os08g0274700,Os06g0127500,Os07g0645100,Os02g0189900,Os04g0644300,Os01g0858500,Os03g0408500,Os12g0572400,Os12g0485400,Os12g0446500,Os11g0146700,Os06g0571100,Os09g0401200,Os02g0510300,Os05g0512500,Os02g0116900,Os07g0565300,Os07g0508200,Os07g0589400,Os07g0631100,Os10g0397200,Os01g0184900
GO:0031225	Anchored component of membrane	17	317	0.4	0.0276	39947.A0A0N7KFZ1,39947.A0A0N7KHS4,39947.A0A0P0VYH3,39947.A0A0P0W474,39947.Q0D9K5,39947.Q0DVS6,39947.Q10M44,39947.Q2QXF5,39947.Q653H4,39947.Q6AUG4,39947.Q6Z418,39947.Q6ZJV9,39947.Q7F164,39947.Q84QM8,39947.Q852L3,39947.Q852L5,39947.Q8H574	Os02g0710700,Os03g0664600,Os03g0397600,Os03g0793900,Os06g0711900,Os03g0115000,Os03g0323900,Os12g0159000,Os06g0686400,Os05g0563550,Os07g0557700,Os08g0138200,Os01g0940700,Os08g0224500,Os03g0793800,Os03g0794000,Os07g0174900
GO:0031090	Organelle membrane	81	2632	0.16	0.0281	39947.A0A0N7KDF6,39947.A0A0P0VC62,39947.A0A0P0WCY5,39947.A0A0P0WVV1,39947.A0A0P0Y876,39947.B7E4Q0,39947.B7F8G3,39947.B7F9J4,39947.B9EVR3,39947.C7J2J9,39947.O82522,39947.P0DKG9,39947.Q0DGE4,39947.Q0DR06,39947.Q0IWR0,39947.Q0J0R2,39947.Q0JCU7,39947.Q0JEP5,39947.Q0JR55,39947.Q10BH4,39947.Q10MK4,39947.Q10R01,39947.Q10RW1,39947.Q10SM7,39947.Q2QLM2,39947.Q2QT64,39947.Q2QXG8,39947.Q2QXL3,39947.Q53RJ7,39…	Os01g0654200,Os01g0918500,Os04g0534500,Os06g0311000,Os12g0224400,Os05g0455600,Os05g0151200,Os11g0549900,Os01g0303300,Os05g0539600,Os04g0668900,Os02g0112100,Os05g0536900,Os03g0428800,Os10g0493900,Os09g0498800,Os04g0448900,Os04g0224900,Os01g0118300,Os03g0817800,Os03g0305600,Os03g0177300,Os03g0144300,Os03g0117100,Os12g0636700,Os12g0405200,Os12g0157200,Os12g0152700,Os03g0710600,Os01g0738600,Os01g0904…
KEGG results
#term ID	term description	observed gene count	background gene count	strength	false discovery rate	matching proteins in your network (IDs)	matching proteins in your network (labels)
map01100	Metabolic pathways	191	6275	0.16	4.06e-05	39947.A0A0N7KQM8,39947.A0A0N7KSG4,39947.A0A0N7KUF3,39947.A0A0P0V1G9,39947.A0A0P0VDY6,39947.A0A0P0VI36,39947.A0A0P0VM92,39947.A0A0P0VRW1,39947.A0A0P0VU22,39947.A0A0P0VYD5,39947.A0A0P0VYH3,39947.A0A0P0W3Z6,39947.A0A0P0WHP0,39947.A0A0P0WM26,39947.A0A0P0WX52,39947.A0A0P0X922,39947.A0A0P0XFP9,39947.A0A0P0XHW7,39947.A0A0P0XPC3,39947.A0A0P0XUU0,39947.A0A0P0XVP1,39947.A0A0P0XXH2,39947.A0A0P0Y0Z1,39947.A0…	Os09g0353700,Os11g0154900,Os12g0636400,Os01g0296200,Os02g0107200,Os02g0306401,Os02g0638900,Os03g0101600,Os03g0186950,Os03g0356498,Os03g0397600,Os03g0750100,Os05g0134800,Os05g0397800,Os06g0521900,Os07g0627500,Os08g0376500,Os08g0525500,Os09g0474051,Os10g0415300,Os10g0492900,Os10g0547900,Os11g0247000,Os12g0224400,Os12g0507500,Os09g0511600,Os04g0429100,Os04g0450600,Os01g0728100,Os04g0661600,Os04g0480…
map03015	mRNA surveillance pathway	17	298	0.43	0.0293	39947.A0A0P0UYN0,39947.A0A0P0VWK8,39947.A0A0P0WGS4,39947.Q0D796,39947.Q0JDE9,39947.Q0JIR1,39947.Q5ZA07,39947.Q60EZ9,39947.Q6ES52,39947.Q6Z9U7,39947.Q75K79,39947.Q7EYM0,39947.Q7XC13,39947.Q7XDI5,39947.Q7XJ10,39947.Q84Z07,39947.Q8RZQ7	Os01g0164400,Os03g0308850,Os04g0682400,Os07g0275300,Os04g0409500,Os01g0783400,Os06g0318700,Os05g0185800,Os09g0401200,Os08g0180000,Os05g0373900,Os07g0661600,Os10g0566300,Os10g0470900,Os09g0542700,Os07g0589400,Os01g0881400
REACTOME results
#term ID	term description	observed gene count	background gene count	strength	false discovery rate	matching proteins in your network (IDs)	matching proteins in your network (labels)
MAP-1430728	Metabolism	110	3383	0.18	0.0081	39947.A0A0N7KDC6,39947.A0A0N7KDF6,39947.A0A0N7KSG4,39947.A0A0N7KUF3,39947.A0A0P0UXF8,39947.A0A0P0V1U0,39947.A0A0P0VDY6,39947.A0A0P0VI36,39947.A0A0P0VN52,39947.A0A0P0W3Z6,39947.A0A0P0W9I4,39947.A0A0P0X7H0,39947.A0A0P0XFP9,39947.A0A0P0XUU0,39947.A0A0P0XVP1,39947.A0A0P0Y2R7,39947.A0A0P0Y6S6,39947.A0A0P0Y876,39947.B7F8G3,39947.B7FA24,39947.B9X287,39947.C7J0Y1,39947.C7J100,39947.P55142,39947.Q0D9K5,39…	Os01g0624400,Os01g0654200,Os11g0154900,Os12g0636400,Os01g0116800,Os01g0319200,Os02g0107200,Os02g0306401,Os02g0684100,Os03g0750100,Os04g0359300,Os07g0519100,Os08g0376500,Os10g0415300,Os10g0492900,Os11g0505300,Os12g0137933,Os12g0224400,Os05g0151200,Os01g0803900,Os01g0388000,Os04g0661600,Os04g0480700,Os04g0508300,Os06g0711900,Os05g0244700,Os02g0601100,Os02g0557700,Os02g0548700,Os11g0706100,Os10g0390…
MAP-73857	RNA Polymerase II Transcription	46	1088	0.3	0.0081	39947.A0A0P0V1U0,39947.A0A0P0VKU0,39947.A0A0P0VWK8,39947.A0A0P0W5Q6,39947.A0A0P0WCH5,39947.A0A0P0WGE7,39947.A0A0P0XJK6,39947.A0A0P0XUU0,39947.Q0D9K5,39947.Q0DY00,39947.Q0J064,39947.Q0J3I9,39947.Q0J4I1,39947.Q0J952,39947.Q0JHK4,39947.Q10JT5,39947.Q10M18,39947.Q2QQS5,39947.Q2QRX9,39947.Q2R2W2,39947.Q5VNT2,39947.Q5VQG4,39947.Q5W6C2,39947.Q5Z608,39947.Q652E6,39947.Q688D6,39947.Q6EU58,39947.Q6I605,399…	Os01g0319200,Os02g0580800,Os03g0308850,Os03g0854400,Os04g0508500,Os04g0679600,Os09g0284600,Os10g0415300,Os06g0711900,Os02g0723700,Os09g0528300,Os09g0106700,Os08g0512600,Os04g0671800,Os01g0858500,Os03g0408500,Os03g0326500,Os12g0485400,Os12g0446500,Os11g0546900,Os01g0633400,Os01g0170000,Os05g0269100,Os06g0571100,Os06g0258000,Os05g0140100,Os02g0536400,Os05g0557200,Os02g0614200,Os08g0548900,Os02g0732…
MAP-74160	Gene expression (Transcription)	52	1417	0.24	0.047	39947.A0A0P0V1U0,39947.A0A0P0VKU0,39947.A0A0P0VWK8,39947.A0A0P0W5Q6,39947.A0A0P0WCH5,39947.A0A0P0WGE7,39947.A0A0P0XJK6,39947.A0A0P0XT82,39947.A0A0P0XUU0,39947.A0A0P0Y742,39947.Q0D9K5,39947.Q0DM48,39947.Q0DY00,39947.Q0J064,39947.Q0J3I9,39947.Q0J4I1,39947.Q0J4W4,39947.Q0J952,39947.Q0JGA3,39947.Q0JHK4,39947.Q10JT5,39947.Q10M18,39947.Q2QQS5,39947.Q2QRX9,39947.Q2R2W2,39947.Q5SMY2,39947.Q5VNT2,39947.Q5…	Os01g0319200,Os02g0580800,Os03g0308850,Os03g0854400,Os04g0508500,Os04g0679600,Os09g0284600,Os10g0361900,Os10g0415300,Os12g0155300,Os06g0711900,Os03g0828300,Os02g0723700,Os09g0528300,Os09g0106700,Os08g0512600,Os08g0485400,Os04g0671800,Os01g0934400,Os01g0858500,Os03g0408500,Os03g0326500,Os12g0485400,Os12g0446500,Os11g0546900,Os01g0195000,Os01g0633400,Os01g0170000,Os05g0269100,Os06g0571100,Os06g0258…
MAP-212436	Generic Transcription Pathway	33	776	0.3	0.0483	39947.A0A0P0V1U0,39947.A0A0P0VKU0,39947.A0A0P0W5Q6,39947.A0A0P0WGE7,39947.A0A0P0XJK6,39947.A0A0P0XUU0,39947.Q0D9K5,39947.Q0DY00,39947.Q0J064,39947.Q0J4I1,39947.Q10JT5,39947.Q10M18,39947.Q2QQS5,39947.Q2QRX9,39947.Q2R2W2,39947.Q5VNT2,39947.Q5VQG4,39947.Q5W6C2,39947.Q5Z608,39947.Q6I605,39947.Q6K5Y3,39947.Q6YT00,39947.Q6ZGM1,39947.Q6ZLJ9,39947.Q7X7J4,39947.Q7XUS4,39947.Q7Y0D4,39947.Q84JS9,39947.Q84SZ…	Os01g0319200,Os02g0580800,Os03g0854400,Os04g0679600,Os09g0284600,Os10g0415300,Os06g0711900,Os02g0723700,Os09g0528300,Os08g0512600,Os03g0408500,Os03g0326500,Os12g0485400,Os12g0446500,Os11g0546900,Os01g0633400,Os01g0170000,Os05g0269100,Os06g0571100,Os05g0557200,Os02g0614200,Os08g0548900,Os02g0116900,Os07g0209100,Os04g0515900,Os04g0463700,Os03g0767500,Os07g0595800,Os03g0802300,Os03g0815900,Os03g0162…

## Sheet: Sup. File 6c
Supplementary File 6c. g:Profiler pathway enrichment analysis results for the root tissue DEGs resulting from microarray meta-analysis.
source	term_name	term_id	highlighted	adjusted_p_value	negative_log10_of_adjusted_p_value	term_size	query_size	intersection_size	effective_domain_size	intersections
GO:MF	molecular_function	GO:0003674	true	5.1534e-17	16.2879	17906	931	564	38993	OS01G0105900,OS01G0116800,OS01G0118300,OS01G0126100,OS01G0127000,OS01G0128200,OS01G0136200,OS01G0163000,OS01G0164400,OS01G0184900,OS01G0185300,OS01G0264000,OS01G0264700,OS01G0270300,OS01G0289600,OS01G0290000,OS01G0292900,OS01G0296100,OS01G0296200,OS01G0303300,OS01G0303600,OS01G0326000,OS01G0350900,OS01G0363300,OS01G0388000,OS01G0514700,OS01G0519700,OS01G0531500,OS01G0536000,OS01G0556400,OS01G0597…
GO:MF	catalytic activity	GO:0003824	false	8.37166e-08	7.07719	9553	931	312	38993	OS01G0105900,OS01G0116800,OS01G0118300,OS01G0126100,OS01G0127000,OS01G0128200,OS01G0185300,OS01G0270300,OS01G0290000,OS01G0296100,OS01G0296200,OS01G0326000,OS01G0350900,OS01G0388000,OS01G0514700,OS01G0531500,OS01G0536000,OS01G0597800,OS01G0614900,OS01G0618200,OS01G0654200,OS01G0664200,OS01G0692100,OS01G0695200,OS01G0710700,OS01G0728100,OS01G0730100,OS01G0743500,OS01G0744300,OS01G0783400,OS01G0794…
GO:MF	binding	GO:0005488	false	5.06908e-06	5.29507	11972	931	364	38993	OS01G0116800,OS01G0126100,OS01G0127000,OS01G0128200,OS01G0136200,OS01G0163000,OS01G0164400,OS01G0184900,OS01G0264000,OS01G0270300,OS01G0289600,OS01G0292900,OS01G0296100,OS01G0303600,OS01G0326000,OS01G0350900,OS01G0363300,OS01G0388000,OS01G0514700,OS01G0519700,OS01G0536000,OS01G0556400,OS01G0618200,OS01G0648000,OS01G0658900,OS01G0664200,OS01G0666200,OS01G0668000,OS01G0678800,OS01G0708000,OS01G0716…
GO:MF	protein binding	GO:0005515	false	0.000356692	3.44771	3149	931	116	38993	OS01G0136200,OS01G0163000,OS01G0184900,OS01G0350900,OS01G0556400,OS01G0648000,OS01G0668000,OS01G0716200,OS01G0730100,OS01G0730200,OS01G0738600,OS01G0752100,OS01G0770700,OS01G0825700,OS01G0858500,OS01G0932600,OS02G0102600,OS02G0104100,OS02G0112100,OS02G0116900,OS02G0260700,OS02G0433600,OS02G0556600,OS02G0564100,OS02G0564400,OS02G0638900,OS02G0724000,OS02G0736100,OS02G0753500,OS02G0761200,OS03G0106…
GO:MF	hydrolase activity, hydrolyzing O-glycosyl compounds	GO:0004553	false	0.000357285	3.44699	410	931	27	38993	OS01G0296200,OS01G0940700,OS02G0131400,OS02G0550600,OS03G0141200,OS03G0374600,OS03G0397600,OS03G0828300,OS04G0347200,OS04G0493400,OS04G0604800,OS04G0613200,OS04G0631200,OS05G0399400,OS05G0542900,OS06G0247900,OS06G0573600,OS06G0683300,OS07G0209100,OS07G0538000,OS08G0111200,OS08G0224500,OS09G0511600,OS10G0160100,OS10G0416800,OS10G0492900,OS11G0539200
GO:MF	oxidoreductase activity	GO:0016491	false	0.000723234	3.14072	1624	931	68	38993	OS01G0126100,OS01G0127000,OS01G0270300,OS01G0326000,OS01G0388000,OS01G0743500,OS01G0794400,OS01G0803900,OS01G0827300,OS02G0503900,OS02G0511400,OS02G0520800,OS02G0557700,OS03G0101600,OS03G0225900,OS03G0237100,OS03G0699700,OS03G0738600,OS03G0767500,OS03G0773800,OS03G0780800,OS04G0224900,OS04G0448900,OS04G0480700,OS04G0483500,OS04G0508300,OS04G0576800,OS04G0661600,OS04G0668900,OS04G0688200,OS05G0134…
GO:MF	hydrolase activity, acting on glycosyl bonds	GO:0016798	false	0.00356099	2.44843	475	931	27	38993	OS01G0296200,OS01G0940700,OS02G0131400,OS02G0550600,OS03G0141200,OS03G0374600,OS03G0397600,OS03G0828300,OS04G0347200,OS04G0493400,OS04G0604800,OS04G0613200,OS04G0631200,OS05G0399400,OS05G0542900,OS06G0247900,OS06G0573600,OS06G0683300,OS07G0209100,OS07G0538000,OS08G0111200,OS08G0224500,OS09G0511600,OS10G0160100,OS10G0416800,OS10G0492900,OS11G0539200
GO:MF	hydrolase activity	GO:0016787	false	0.0039779	2.40035	3164	931	110	38993	OS01G0128200,OS01G0290000,OS01G0296200,OS01G0531500,OS01G0618200,OS01G0654200,OS01G0710700,OS01G0728100,OS01G0783400,OS01G0872700,OS01G0934700,OS01G0940700,OS01G0941800,OS02G0131400,OS02G0224400,OS02G0231600,OS02G0469600,OS02G0550600,OS02G0555000,OS02G0564400,OS02G0706900,OS02G0715000,OS02G0805900,OS02G0815700,OS03G0107800,OS03G0108600,OS03G0141200,OS03G0146000,OS03G0344300,OS03G0374600,OS03G0392…
GO:MF	glucosidase activity	GO:0015926	false	0.00537307	2.26978	92	931	10	38993	OS01G0940700,OS02G0131400,OS02G0550600,OS03G0374600,OS03G0397600,OS06G0683300,OS07G0538000,OS08G0111200,OS08G0224500,OS09G0511600
GO:MF	oxidoreductase activity, acting on a sulfur group of donors	GO:0016667	false	0.00598256	2.22311	60	931	8	38993	OS01G0794400,OS03G0767500,OS04G0508300,OS06G0232600,OS09G0401200,OS10G0415300,OS10G0563600,OS12G0188700
GO:MF	cation binding	GO:0043169	false	0.00855868	2.06759	3288	931	111	38993	OS01G0126100,OS01G0127000,OS01G0128200,OS01G0270300,OS01G0292900,OS01G0303600,OS01G0326000,OS01G0350900,OS01G0388000,OS01G0519700,OS01G0618200,OS01G0678800,OS01G0738400,OS01G0743500,OS01G0803900,OS01G0827300,OS01G0872700,OS01G0934400,OS01G0973400,OS02G0202800,OS02G0224400,OS02G0231600,OS02G0301000,OS02G0503900,OS02G0520800,OS02G0564100,OS02G0629800,OS02G0724000,OS02G0805900,OS02G0814300,OS03G0101…
GO:MF	translation regulator activity	GO:0045182	false	0.0113267	1.9459	145	931	12	38993	OS02G0595800,OS03G0262400,OS03G0408500,OS03G0758800,OS03G0815900,OS05G0373900,OS06G0318200,OS06G0571400,OS06G0698674,OS07G0637200,OS10G0397200,OS11G0296500
GO:MF	metal ion binding	GO:0046872	false	0.0119824	1.92146	3260	931	109	38993	OS01G0126100,OS01G0127000,OS01G0128200,OS01G0270300,OS01G0292900,OS01G0303600,OS01G0326000,OS01G0350900,OS01G0388000,OS01G0519700,OS01G0618200,OS01G0678800,OS01G0738400,OS01G0743500,OS01G0803900,OS01G0827300,OS01G0872700,OS01G0934400,OS01G0973400,OS02G0202800,OS02G0224400,OS02G0231600,OS02G0301000,OS02G0503900,OS02G0520800,OS02G0564100,OS02G0629800,OS02G0724000,OS02G0805900,OS02G0814300,OS03G0101…
GO:MF	oxidoreductase activity, acting on single donors with incorporation of molecular oxygen	GO:0016701	false	0.028739	1.54153	62	931	7	38993	OS03G0699700,OS03G0738600,OS06G0103300,OS08G0133000,OS08G0485400,OS10G0419500,OS12G0617400
GO:MF	alcohol dehydrogenase (NADP+) activity	GO:0008106	false	0.028739	1.54153	18	931	4	38993	OS03G0237100,OS05G0474600,OS10G0113000,OS10G0113900
GO:MF	small molecule binding	GO:0036094	false	0.028739	1.54153	6644	931	196	38993	OS01G0116800,OS01G0126100,OS01G0127000,OS01G0128200,OS01G0270300,OS01G0292900,OS01G0296100,OS01G0303600,OS01G0326000,OS01G0350900,OS01G0363300,OS01G0388000,OS01G0514700,OS01G0519700,OS01G0536000,OS01G0618200,OS01G0664200,OS01G0678800,OS01G0738400,OS01G0743500,OS01G0744300,OS01G0772400,OS01G0803900,OS01G0827300,OS01G0827500,OS01G0872700,OS01G0888700,OS01G0934400,OS01G0973400,OS02G0116900,OS02G0161…
GO:MF	alditol:NADP+ 1-oxidoreductase activity	GO:0004032	true	0.028739	1.54153	18	931	4	38993	OS03G0237100,OS05G0474600,OS10G0113000,OS10G0113900
GO:MF	manganese ion binding	GO:0030145	true	0.028739	1.54153	62	931	7	38993	OS02G0224400,OS02G0805900,OS03G0330200,OS03G0693800,OS05G0323900,OS08G0189100,OS11G0537350
GO:MF	oxidoreductase activity, acting on a sulfur group of donors, disulfide as acceptor	GO:0016671	false	0.04054	1.39212	20	931	4	38993	OS03G0767500,OS09G0401200,OS10G0563600,OS12G0188700
GO:MF	ion binding	GO:0043167	false	0.04054	1.39212	6474	931	190	38993	OS01G0116800,OS01G0126100,OS01G0127000,OS01G0128200,OS01G0270300,OS01G0292900,OS01G0296100,OS01G0303600,OS01G0326000,OS01G0350900,OS01G0388000,OS01G0514700,OS01G0519700,OS01G0536000,OS01G0618200,OS01G0664200,OS01G0678800,OS01G0738400,OS01G0743500,OS01G0744300,OS01G0803900,OS01G0827300,OS01G0827500,OS01G0872700,OS01G0888700,OS01G0934400,OS01G0973400,OS02G0161000,OS02G0202800,OS02G0224400,OS02G0231…
GO:MF	oxidoreductase activity, acting on single donors with incorporation of molecular oxygen, incorporation of two atoms of oxygen	GO:0016702	false	0.047438	1.32387	52	931	6	38993	OS03G0699700,OS03G0738600,OS06G0103300,OS08G0133000,OS10G0419500,OS12G0617400
GO:BP	biological_process	GO:0008150	true	3.93237e-11	10.4053	15948	931	494	38993	OS01G0105900,OS01G0107900,OS01G0116800,OS01G0118300,OS01G0127300,OS01G0128200,OS01G0128300,OS01G0136200,OS01G0144600,OS01G0170000,OS01G0184900,OS01G0195000,OS01G0196500,OS01G0217800,OS01G0225600,OS01G0257100,OS01G0264000,OS01G0264700,OS01G0270300,OS01G0289600,OS01G0290000,OS01G0296100,OS01G0296200,OS01G0303300,OS01G0326000,OS01G0329400,OS01G0350900,OS01G0514700,OS01G0521400,OS01G0536000,OS01G0556…
GO:BP	metabolic process	GO:0008152	false	1.4649e-08	7.83419	11483	931	368	38993	OS01G0105900,OS01G0116800,OS01G0118300,OS01G0128200,OS01G0128300,OS01G0136200,OS01G0144600,OS01G0170000,OS01G0184900,OS01G0195000,OS01G0217800,OS01G0264000,OS01G0270300,OS01G0289600,OS01G0290000,OS01G0296100,OS01G0296200,OS01G0326000,OS01G0350900,OS01G0514700,OS01G0521400,OS01G0536000,OS01G0556400,OS01G0614900,OS01G0618200,OS01G0654200,OS01G0658900,OS01G0664200,OS01G0664500,OS01G0668000,OS01G0692…
GO:BP	organic substance metabolic process	GO:0071704	false	2.21058e-07	6.65549	10705	931	341	38993	OS01G0116800,OS01G0118300,OS01G0128200,OS01G0128300,OS01G0136200,OS01G0144600,OS01G0170000,OS01G0184900,OS01G0195000,OS01G0217800,OS01G0264000,OS01G0289600,OS01G0290000,OS01G0296100,OS01G0296200,OS01G0350900,OS01G0514700,OS01G0521400,OS01G0536000,OS01G0556400,OS01G0618200,OS01G0654200,OS01G0658900,OS01G0664200,OS01G0664500,OS01G0668000,OS01G0692100,OS01G0708000,OS01G0710700,OS01G0743500,OS01G0744…
GO:BP	primary metabolic process	GO:0044238	false	1.569e-06	5.80438	10021	931	318	38993	OS01G0116800,OS01G0118300,OS01G0128200,OS01G0128300,OS01G0136200,OS01G0144600,OS01G0170000,OS01G0184900,OS01G0195000,OS01G0264000,OS01G0289600,OS01G0290000,OS01G0296100,OS01G0296200,OS01G0350900,OS01G0514700,OS01G0521400,OS01G0536000,OS01G0556400,OS01G0618200,OS01G0654200,OS01G0658900,OS01G0664200,OS01G0664500,OS01G0668000,OS01G0708000,OS01G0710700,OS01G0744300,OS01G0756200,OS01G0783400,OS01G0786…
GO:BP	cellular process	GO:0009987	false	1.569e-06	5.80438	12730	931	387	38993	OS01G0105900,OS01G0107900,OS01G0116800,OS01G0118300,OS01G0127300,OS01G0128200,OS01G0128300,OS01G0136200,OS01G0144600,OS01G0184900,OS01G0195000,OS01G0196500,OS01G0217800,OS01G0257100,OS01G0264000,OS01G0264700,OS01G0270300,OS01G0289600,OS01G0296100,OS01G0303300,OS01G0326000,OS01G0329400,OS01G0514700,OS01G0536000,OS01G0556400,OS01G0614900,OS01G0618200,OS01G0648000,OS01G0654200,OS01G0658900,OS01G0664…
GO:BP	cellular metabolic process	GO:0044237	false	0.000228544	3.64103	9082	931	280	38993	OS01G0105900,OS01G0116800,OS01G0118300,OS01G0128200,OS01G0128300,OS01G0136200,OS01G0144600,OS01G0184900,OS01G0195000,OS01G0217800,OS01G0264000,OS01G0270300,OS01G0289600,OS01G0296100,OS01G0326000,OS01G0514700,OS01G0536000,OS01G0556400,OS01G0614900,OS01G0618200,OS01G0654200,OS01G0658900,OS01G0664200,OS01G0664500,OS01G0668000,OS01G0692100,OS01G0708000,OS01G0743500,OS01G0744300,OS01G0756200,OS01G0772…
GO:BP	nitrogen compound metabolic process	GO:0006807	false	0.000868996	3.06098	8741	931	267	38993	OS01G0116800,OS01G0118300,OS01G0128200,OS01G0136200,OS01G0144600,OS01G0184900,OS01G0195000,OS01G0264000,OS01G0289600,OS01G0290000,OS01G0296100,OS01G0350900,OS01G0514700,OS01G0536000,OS01G0556400,OS01G0618200,OS01G0654200,OS01G0658900,OS01G0664200,OS01G0664500,OS01G0668000,OS01G0692100,OS01G0708000,OS01G0744300,OS01G0756200,OS01G0783400,OS01G0786800,OS01G0825700,OS01G0858500,OS01G0867300,OS01G0872…
GO:BP	macromolecule metabolic process	GO:0043170	false	0.00107823	2.96729	8242	931	253	38993	OS01G0116800,OS01G0128200,OS01G0136200,OS01G0144600,OS01G0184900,OS01G0195000,OS01G0264000,OS01G0289600,OS01G0290000,OS01G0296100,OS01G0350900,OS01G0514700,OS01G0536000,OS01G0556400,OS01G0618200,OS01G0654200,OS01G0658900,OS01G0664200,OS01G0664500,OS01G0668000,OS01G0708000,OS01G0744300,OS01G0756200,OS01G0783400,OS01G0786800,OS01G0825700,OS01G0858500,OS01G0867300,OS01G0872700,OS01G0888700,OS01G0973…
GO:BP	response to chemical	GO:0042221	false	0.00161653	2.79142	1297	931	57	38993	OS01G0107900,OS01G0136200,OS01G0225600,OS01G0270300,OS01G0326000,OS01G0536000,OS01G0556400,OS01G0692100,OS01G0867300,OS02G0112100,OS02G0116900,OS02G0629800,OS02G0796500,OS03G0108600,OS03G0149000,OS03G0186950,OS03G0218400,OS03G0390200,OS03G0610900,OS03G0633800,OS03G0780800,OS04G0445100,OS04G0448900,OS04G0508300,OS04G0618700,OS04G0661600,OS04G0676700,OS04G0688200,OS05G0134400,OS05G0134800,OS05G0150…
GO:BP	cellular response to stimulus	GO:0051716	false	0.00468745	2.32906	1854	931	72	38993	OS01G0107900,OS01G0184900,OS01G0257100,OS01G0270300,OS01G0296100,OS01G0326000,OS01G0536000,OS01G0556400,OS01G0654200,OS01G0710700,OS01G0744300,OS01G0783400,OS01G0867300,OS01G0881400,OS02G0112100,OS02G0116900,OS02G0161000,OS02G0556600,OS02G0629800,OS02G0796500,OS03G0108600,OS03G0149000,OS03G0237100,OS03G0309200,OS03G0390200,OS03G0577200,OS03G0610900,OS03G0633800,OS03G0642600,OS03G0823000,OS04G0508…
GO:BP	positive regulation of cellular biosynthetic process	GO:0031328	false	0.00468745	2.32906	320	931	21	38993	OS01G0756200,OS01G0867300,OS02G0104100,OS02G0116900,OS02G0651300,OS02G0723700,OS03G0149000,OS03G0408500,OS03G0656900,OS03G0758800,OS03G0824100,OS06G0211200,OS07G0182000,OS07G0185800,OS08G0472000,OS08G0531900,OS08G0544800,OS09G0123200,OS09G0528300,OS11G0296500,OS12G0485400
GO:BP	response to stimulus	GO:0050896	false	0.00468745	2.32906	3758	931	127	38993	OS01G0107900,OS01G0136200,OS01G0184900,OS01G0225600,OS01G0257100,OS01G0270300,OS01G0289600,OS01G0296100,OS01G0326000,OS01G0536000,OS01G0556400,OS01G0654200,OS01G0668000,OS01G0692100,OS01G0710700,OS01G0744300,OS01G0770700,OS01G0783400,OS01G0867300,OS01G0881400,OS01G0934100,OS02G0112100,OS02G0116900,OS02G0161000,OS02G0260700,OS02G0503900,OS02G0556600,OS02G0629800,OS02G0651300,OS02G0787000,OS02G0796…
GO:BP	seed development	GO:0048316	true	0.00468745	2.32906	159	931	14	38993	OS01G0127300,OS01G0350900,OS01G0514700,OS02G0192500,OS02G0555000,OS04G0483500,OS06G0110200,OS06G0232600,OS06G0324400,OS08G0104400,OS08G0156900,OS08G0327700,OS09G0123200,OS09G0278000
GO:BP	positive regulation of biosynthetic process	GO:0009891	false	0.00468745	2.32906	323	931	21	38993	OS01G0756200,OS01G0867300,OS02G0104100,OS02G0116900,OS02G0651300,OS02G0723700,OS03G0149000,OS03G0408500,OS03G0656900,OS03G0758800,OS03G0824100,OS06G0211200,OS07G0182000,OS07G0185800,OS08G0472000,OS08G0531900,OS08G0544800,OS09G0123200,OS09G0528300,OS11G0296500,OS12G0485400
GO:BP	positive regulation of cellular metabolic process	GO:0031325	false	0.00497623	2.3031	403	931	24	38993	OS01G0756200,OS01G0867300,OS02G0104100,OS02G0116900,OS02G0651300,OS02G0723700,OS02G0805900,OS03G0149000,OS03G0408500,OS03G0577200,OS03G0656900,OS03G0758800,OS03G0824100,OS06G0211200,OS07G0182000,OS07G0185800,OS08G0472000,OS08G0531900,OS08G0544800,OS09G0123200,OS09G0528300,OS11G0296500,OS12G0156400,OS12G0485400
GO:BP	fruit development	GO:0010154	false	0.00631578	2.19957	170	931	14	38993	OS01G0127300,OS01G0350900,OS01G0514700,OS02G0192500,OS02G0555000,OS04G0483500,OS06G0110200,OS06G0232600,OS06G0324400,OS08G0104400,OS08G0156900,OS08G0327700,OS09G0123200,OS09G0278000
GO:BP	positive regulation of macromolecule biosynthetic process	GO:0010557	false	0.00677947	2.1688	312	931	20	38993	OS01G0756200,OS01G0867300,OS02G0104100,OS02G0116900,OS02G0723700,OS03G0149000,OS03G0408500,OS03G0656900,OS03G0758800,OS03G0824100,OS06G0211200,OS07G0182000,OS07G0185800,OS08G0472000,OS08G0531900,OS08G0544800,OS09G0123200,OS09G0528300,OS11G0296500,OS12G0485400
GO:BP	cellular biosynthetic process	GO:0044249	false	0.00821971	2.08514	5484	931	172	38993	OS01G0118300,OS01G0128300,OS01G0136200,OS01G0144600,OS01G0195000,OS01G0264000,OS01G0289600,OS01G0556400,OS01G0654200,OS01G0658900,OS01G0668000,OS01G0756200,OS01G0772400,OS01G0858500,OS01G0867300,OS01G0872700,OS01G0888700,OS01G0951400,OS01G0973400,OS02G0104100,OS02G0107200,OS02G0116900,OS02G0119700,OS02G0189100,OS02G0192500,OS02G0202800,OS02G0273000,OS02G0301000,OS02G0433600,OS02G0510300,OS02G0536…
GO:BP	response to inorganic substance	GO:0010035	false	0.011258	1.94854	205	931	15	38993	OS01G0107900,OS01G0136200,OS01G0225600,OS01G0536000,OS01G0867300,OS02G0112100,OS02G0629800,OS03G0186950,OS03G0218400,OS04G0445100,OS04G0448900,OS04G0661600,OS05G0323900,OS06G0211200,OS08G0485400
GO:BP	positive regulation of metabolic process	GO:0009893	false	0.0140981	1.85084	467	931	25	38993	OS01G0756200,OS01G0867300,OS02G0104100,OS02G0116900,OS02G0651300,OS02G0723700,OS02G0805900,OS03G0149000,OS03G0408500,OS03G0577200,OS03G0656900,OS03G0758800,OS03G0824100,OS06G0211200,OS07G0182000,OS07G0185800,OS08G0472000,OS08G0531900,OS08G0544800,OS09G0123200,OS09G0528300,OS11G0296500,OS11G0483600,OS12G0156400,OS12G0485400
GO:BP	organic cyclic compound metabolic process	GO:1901360	false	0.0173262	1.7613	4611	931	146	38993	OS01G0128200,OS01G0144600,OS01G0184900,OS01G0195000,OS01G0264000,OS01G0289600,OS01G0654200,OS01G0658900,OS01G0708000,OS01G0756200,OS01G0783400,OS01G0827300,OS01G0858500,OS01G0867300,OS01G0872700,OS01G0888700,OS01G0934700,OS01G0951400,OS01G0973400,OS02G0104100,OS02G0107200,OS02G0116900,OS02G0119700,OS02G0189100,OS02G0202800,OS02G0273000,OS02G0301000,OS02G0305800,OS02G0306401,OS02G0433600,OS02G0510…
GO:BP	carbohydrate metabolic process	GO:0005975	false	0.0178559	1.74822	1015	931	43	38993	OS01G0170000,OS01G0296200,OS01G0940700,OS02G0131400,OS02G0550600,OS02G0764200,OS03G0107800,OS03G0141200,OS03G0330200,OS03G0374600,OS03G0397600,OS03G0817800,OS03G0832600,OS04G0347200,OS04G0394100,OS04G0398600,OS04G0604800,OS04G0631200,OS04G0649900,OS05G0399400,OS05G0542900,OS05G0595100,OS06G0212100,OS06G0232600,OS06G0247900,OS06G0272800,OS06G0573600,OS06G0683300,OS07G0139400,OS07G0182000,OS07G0209…
GO:BP	positive regulation of macromolecule metabolic process	GO:0010604	false	0.0178559	1.74822	451	931	24	38993	OS01G0756200,OS01G0867300,OS02G0104100,OS02G0116900,OS02G0723700,OS02G0805900,OS03G0149000,OS03G0408500,OS03G0577200,OS03G0656900,OS03G0758800,OS03G0824100,OS06G0211200,OS07G0182000,OS07G0185800,OS08G0472000,OS08G0531900,OS08G0544800,OS09G0123200,OS09G0528300,OS11G0296500,OS11G0483600,OS12G0156400,OS12G0485400
GO:BP	isoprenoid biosynthetic process	GO:0008299	false	0.0191642	1.71751	151	931	12	38993	OS01G0128300,OS02G0107200,OS02G0651300,OS04G0448900,OS04G0576800,OS04G0668900,OS06G0167400,OS06G0568600,OS07G0607700,OS08G0512700,OS12G0405200,OS12G0617400
GO:BP	regulation of biological process	GO:0050789	false	0.0208922	1.68002	3801	931	123	38993	OS01G0195000,OS01G0257100,OS01G0264000,OS01G0289600,OS01G0296100,OS01G0350900,OS01G0536000,OS01G0648000,OS01G0654200,OS01G0658900,OS01G0664500,OS01G0708000,OS01G0744300,OS01G0756200,OS01G0867300,OS01G0872700,OS02G0104100,OS02G0116900,OS02G0161000,OS02G0189100,OS02G0202800,OS02G0433600,OS02G0510300,OS02G0550600,OS02G0556600,OS02G0564100,OS02G0651300,OS02G0723700,OS02G0796500,OS02G0805900,OS03G0149…
GO:BP	cellular response to UV	GO:0034644	true	0.0212018	1.67363	7	931	3	38993	OS01G0710700,OS04G0566100,OS04G0639200
GO:BP	positive regulation of nitrogen compound metabolic process	GO:0051173	false	0.0212018	1.67363	440	931	23	38993	OS01G0756200,OS01G0867300,OS02G0104100,OS02G0116900,OS02G0723700,OS02G0805900,OS03G0149000,OS03G0408500,OS03G0577200,OS03G0758800,OS03G0824100,OS06G0211200,OS07G0182000,OS07G0185800,OS08G0472000,OS08G0531900,OS08G0544800,OS09G0123200,OS09G0528300,OS11G0296500,OS11G0483600,OS12G0156400,OS12G0485400
GO:BP	heterocycle metabolic process	GO:0046483	false	0.0212018	1.67363	4334	931	137	38993	OS01G0128200,OS01G0144600,OS01G0184900,OS01G0195000,OS01G0264000,OS01G0289600,OS01G0654200,OS01G0658900,OS01G0708000,OS01G0756200,OS01G0783400,OS01G0858500,OS01G0867300,OS01G0872700,OS01G0888700,OS01G0951400,OS01G0973400,OS02G0104100,OS02G0107200,OS02G0116900,OS02G0119700,OS02G0189100,OS02G0202800,OS02G0273000,OS02G0301000,OS02G0305800,OS02G0433600,OS02G0510300,OS02G0536400,OS02G0557700,OS02G0564…
GO:BP	polyprenol biosynthetic process	GO:0016094	false	0.0212018	1.67363	7	931	3	38993	OS04G0576800,OS06G0167400,OS07G0607700
GO:BP	organonitrogen compound metabolic process	GO:1901564	false	0.0212018	1.67363	5239	931	161	38993	OS01G0116800,OS01G0118300,OS01G0136200,OS01G0290000,OS01G0296100,OS01G0350900,OS01G0514700,OS01G0536000,OS01G0556400,OS01G0618200,OS01G0654200,OS01G0664200,OS01G0664500,OS01G0668000,OS01G0692100,OS01G0744300,OS01G0786800,OS01G0825700,OS01G0888700,OS01G0951400,OS02G0107200,OS02G0116900,OS02G0161000,OS02G0224400,OS02G0273000,OS02G0306401,OS02G0469600,OS02G0548700,OS02G0557700,OS02G0564400,OS02G0580…
GO:BP	positive regulation of cellular process	GO:0048522	false	0.0212018	1.67363	469	931	24	38993	OS01G0756200,OS01G0867300,OS02G0104100,OS02G0116900,OS02G0651300,OS02G0723700,OS02G0805900,OS03G0149000,OS03G0408500,OS03G0577200,OS03G0656900,OS03G0758800,OS03G0824100,OS06G0211200,OS07G0182000,OS07G0185800,OS08G0472000,OS08G0531900,OS08G0544800,OS09G0123200,OS09G0528300,OS11G0296500,OS12G0156400,OS12G0485400
GO:BP	catabolic process	GO:0009056	false	0.0212018	1.67363	1559	931	59	38993	OS01G0128200,OS01G0270300,OS01G0326000,OS01G0614900,OS01G0710700,OS01G0825700,OS01G0827300,OS01G0872700,OS02G0116900,OS02G0131400,OS02G0306401,OS02G0469600,OS02G0550600,OS02G0564400,OS02G0644500,OS02G0715000,OS02G0805900,OS03G0107800,OS03G0141200,OS03G0330200,OS04G0370600,OS04G0394100,OS04G0493400,OS04G0576800,OS04G0644300,OS04G0688200,OS05G0134400,OS05G0134800,OS05G0144100,OS05G0149600,OS05G0150…
GO:BP	macromolecule biosynthetic process	GO:0009059	false	0.0212018	1.67363	4338	931	137	38993	OS01G0136200,OS01G0144600,OS01G0195000,OS01G0264000,OS01G0289600,OS01G0556400,OS01G0654200,OS01G0658900,OS01G0668000,OS01G0756200,OS01G0858500,OS01G0867300,OS01G0872700,OS01G0888700,OS01G0973400,OS02G0104100,OS02G0116900,OS02G0119700,OS02G0189100,OS02G0202800,OS02G0301000,OS02G0433600,OS02G0510300,OS02G0536400,OS02G0564100,OS02G0564400,OS02G0595800,OS02G0697200,OS02G0723700,OS02G0764200,OS02G0796…
GO:BP	biosynthetic process	GO:0009058	false	0.0212018	1.67363	5716	931	174	38993	OS01G0118300,OS01G0128300,OS01G0136200,OS01G0144600,OS01G0195000,OS01G0264000,OS01G0289600,OS01G0556400,OS01G0654200,OS01G0658900,OS01G0668000,OS01G0756200,OS01G0772400,OS01G0858500,OS01G0867300,OS01G0872700,OS01G0888700,OS01G0951400,OS01G0973400,OS02G0104100,OS02G0107200,OS02G0116900,OS02G0119700,OS02G0189100,OS02G0192500,OS02G0202800,OS02G0273000,OS02G0301000,OS02G0306401,OS02G0433600,OS02G0510…
GO:BP	organic substance biosynthetic process	GO:1901576	false	0.0226141	1.64562	5601	931	170	38993	OS01G0118300,OS01G0128300,OS01G0136200,OS01G0144600,OS01G0195000,OS01G0264000,OS01G0289600,OS01G0556400,OS01G0654200,OS01G0658900,OS01G0668000,OS01G0756200,OS01G0772400,OS01G0858500,OS01G0867300,OS01G0872700,OS01G0888700,OS01G0951400,OS01G0973400,OS02G0104100,OS02G0107200,OS02G0116900,OS02G0119700,OS02G0189100,OS02G0202800,OS02G0273000,OS02G0301000,OS02G0433600,OS02G0510300,OS02G0536400,OS02G0564…
GO:BP	positive regulation of RNA metabolic process	GO:0051254	false	0.0226141	1.64562	335	931	19	38993	OS01G0756200,OS01G0867300,OS02G0104100,OS02G0116900,OS02G0723700,OS02G0805900,OS03G0149000,OS03G0408500,OS03G0824100,OS06G0211200,OS07G0182000,OS07G0185800,OS08G0472000,OS08G0531900,OS08G0544800,OS09G0123200,OS09G0528300,OS12G0156400,OS12G0485400
GO:BP	gene expression	GO:0010467	false	0.0255332	1.59289	3897	931	124	38993	OS01G0136200,OS01G0144600,OS01G0195000,OS01G0264000,OS01G0289600,OS01G0556400,OS01G0654200,OS01G0658900,OS01G0668000,OS01G0756200,OS01G0858500,OS01G0867300,OS01G0872700,OS01G0888700,OS01G0973400,OS02G0104100,OS02G0116900,OS02G0119700,OS02G0189100,OS02G0202800,OS02G0301000,OS02G0433600,OS02G0510300,OS02G0536400,OS02G0564100,OS02G0564400,OS02G0595800,OS02G0697200,OS02G0723700,OS02G0796500,OS02G0805…
GO:BP	alcohol biosynthetic process	GO:0046165	false	0.0257166	1.58979	61	931	7	38993	OS01G0128300,OS04G0448900,OS04G0576800,OS06G0167400,OS07G0529600,OS07G0607700,OS12G0617400
GO:BP	small molecule metabolic process	GO:0044281	false	0.02631	1.57988	1358	931	52	38993	OS01G0128300,OS01G0743500,OS01G0772400,OS01G0934700,OS01G0951400,OS02G0107200,OS02G0112100,OS02G0273000,OS02G0306401,OS03G0225900,OS03G0268400,OS03G0279400,OS03G0330200,OS03G0685300,OS03G0699700,OS03G0738600,OS03G0773800,OS03G0780800,OS03G0832600,OS04G0266900,OS04G0394100,OS04G0448900,OS04G0483500,OS04G0576800,OS05G0244700,OS05G0429000,OS05G0595100,OS06G0103300,OS06G0112100,OS06G0115300,OS06G0167…
GO:BP	positive regulation of nucleobase-containing compound metabolic process	GO:0045935	false	0.0318841	1.49643	348	931	19	38993	OS01G0756200,OS01G0867300,OS02G0104100,OS02G0116900,OS02G0723700,OS02G0805900,OS03G0149000,OS03G0408500,OS03G0824100,OS06G0211200,OS07G0182000,OS07G0185800,OS08G0472000,OS08G0531900,OS08G0544800,OS09G0123200,OS09G0528300,OS12G0156400,OS12G0485400
GO:BP	response to stress	GO:0006950	false	0.0325027	1.48808	2023	931	71	38993	OS01G0107900,OS01G0136200,OS01G0184900,OS01G0225600,OS01G0270300,OS01G0326000,OS01G0556400,OS01G0654200,OS01G0668000,OS01G0770700,OS01G0783400,OS01G0867300,OS01G0881400,OS01G0934100,OS02G0116900,OS02G0503900,OS02G0629800,OS03G0108600,OS03G0218400,OS03G0237100,OS03G0429000,OS03G0738600,OS03G0780800,OS03G0802500,OS03G0823000,OS04G0445100,OS04G0448900,OS04G0508300,OS04G0566100,OS04G0618700,OS04G0634…
GO:BP	biological regulation	GO:0065007	false	0.0353495	1.45162	4093	931	128	38993	OS01G0195000,OS01G0257100,OS01G0264000,OS01G0289600,OS01G0296100,OS01G0350900,OS01G0536000,OS01G0648000,OS01G0654200,OS01G0658900,OS01G0664500,OS01G0708000,OS01G0744300,OS01G0756200,OS01G0867300,OS01G0872700,OS02G0104100,OS02G0116900,OS02G0161000,OS02G0189100,OS02G0202800,OS02G0433600,OS02G0510300,OS02G0550600,OS02G0556600,OS02G0564100,OS02G0651300,OS02G0723700,OS02G0796500,OS02G0805900,OS03G0117…
GO:BP	nucleobase-containing compound metabolic process	GO:0006139	false	0.0374742	1.42627	4102	931	128	38993	OS01G0128200,OS01G0144600,OS01G0184900,OS01G0195000,OS01G0264000,OS01G0289600,OS01G0654200,OS01G0658900,OS01G0708000,OS01G0756200,OS01G0783400,OS01G0858500,OS01G0867300,OS01G0872700,OS01G0888700,OS01G0951400,OS01G0973400,OS02G0104100,OS02G0107200,OS02G0116900,OS02G0119700,OS02G0189100,OS02G0202800,OS02G0273000,OS02G0301000,OS02G0305800,OS02G0433600,OS02G0510300,OS02G0536400,OS02G0564100,OS02G0697…
GO:BP	cell wall macromolecule metabolic process	GO:0044036	false	0.0481729	1.3172	204	931	13	38993	OS02G0764200,OS03G0268400,OS03G0817800,OS04G0398600,OS04G0493400,OS04G0604800,OS04G0631200,OS04G0649900,OS05G0399400,OS06G0212100,OS06G0272800,OS11G0539200,OS12G0106300
GO:CC	cellular_component	GO:0005575	true	3.66608e-11	10.4358	16457	931	503	38993	OS01G0107900,OS01G0116800,OS01G0118300,OS01G0126100,OS01G0127000,OS01G0127300,OS01G0128300,OS01G0129500,OS01G0136200,OS01G0162500,OS01G0163000,OS01G0184900,OS01G0196500,OS01G0217800,OS01G0236000,OS01G0257100,OS01G0264000,OS01G0264500,OS01G0270300,OS01G0289600,OS01G0292900,OS01G0296100,OS01G0303300,OS01G0303600,OS01G0319200,OS01G0326000,OS01G0329400,OS01G0350900,OS01G0363300,OS01G0514700,OS01G0521…
GO:CC	cellular anatomical entity	GO:0110165	false	6.96599e-10	9.15702	16318	931	492	38993	OS01G0107900,OS01G0116800,OS01G0118300,OS01G0126100,OS01G0127000,OS01G0127300,OS01G0128300,OS01G0129500,OS01G0136200,OS01G0162500,OS01G0163000,OS01G0184900,OS01G0196500,OS01G0217800,OS01G0236000,OS01G0257100,OS01G0264000,OS01G0264500,OS01G0270300,OS01G0289600,OS01G0292900,OS01G0296100,OS01G0303300,OS01G0303600,OS01G0319200,OS01G0326000,OS01G0329400,OS01G0350900,OS01G0363300,OS01G0514700,OS01G0521…
GO:CC	intracellular anatomical structure	GO:0005622	false	6.20088e-06	5.20755	10176	931	315	38993	OS01G0107900,OS01G0118300,OS01G0126100,OS01G0127000,OS01G0127300,OS01G0128300,OS01G0136200,OS01G0184900,OS01G0196500,OS01G0217800,OS01G0264000,OS01G0289600,OS01G0292900,OS01G0296100,OS01G0303300,OS01G0350900,OS01G0556400,OS01G0606900,OS01G0614900,OS01G0622700,OS01G0654200,OS01G0658900,OS01G0664500,OS01G0666200,OS01G0668000,OS01G0692100,OS01G0708000,OS01G0710700,OS01G0730800,OS01G0738600,OS01G0743…
GO:CC	intracellular membrane-bounded organelle	GO:0043231	false	0.00352956	2.45228	7897	931	237	38993	OS01G0107900,OS01G0118300,OS01G0126100,OS01G0127000,OS01G0127300,OS01G0128300,OS01G0184900,OS01G0196500,OS01G0264000,OS01G0289600,OS01G0292900,OS01G0303300,OS01G0350900,OS01G0556400,OS01G0606900,OS01G0658900,OS01G0666200,OS01G0668000,OS01G0708000,OS01G0738600,OS01G0743500,OS01G0744300,OS01G0756200,OS01G0772400,OS01G0858500,OS01G0867300,OS01G0872700,OS01G0881400,OS01G0888700,OS01G0934400,OS01G0950…
GO:CC	membrane-bounded organelle	GO:0043227	false	0.00352956	2.45228	7921	931	237	38993	OS01G0107900,OS01G0118300,OS01G0126100,OS01G0127000,OS01G0127300,OS01G0128300,OS01G0184900,OS01G0196500,OS01G0264000,OS01G0289600,OS01G0292900,OS01G0303300,OS01G0350900,OS01G0556400,OS01G0606900,OS01G0658900,OS01G0666200,OS01G0668000,OS01G0708000,OS01G0738600,OS01G0743500,OS01G0744300,OS01G0756200,OS01G0772400,OS01G0858500,OS01G0867300,OS01G0872700,OS01G0881400,OS01G0888700,OS01G0934400,OS01G0950…
GO:CC	cullin-RING ubiquitin ligase complex	GO:0031461	false	0.00352956	2.45228	113	931	11	38993	OS01G0786800,OS04G0370600,OS05G0144100,OS05G0149600,OS05G0150500,OS06G0219700,OS06G0694000,OS08G0170900,OS10G0148800,OS10G0544500,OS11G0483600
GO:CC	cytoplasm	GO:0005737	false	0.00352956	2.45228	6501	931	199	38993	OS01G0107900,OS01G0118300,OS01G0126100,OS01G0127000,OS01G0127300,OS01G0128300,OS01G0136200,OS01G0196500,OS01G0217800,OS01G0296100,OS01G0303300,OS01G0556400,OS01G0606900,OS01G0614900,OS01G0622700,OS01G0654200,OS01G0664500,OS01G0668000,OS01G0692100,OS01G0710700,OS01G0730800,OS01G0738600,OS01G0743500,OS01G0827500,OS01G0888700,OS01G0934400,OS01G0950800,OS01G0973400,OS02G0107200,OS02G0112100,OS02G0116…
GO:CC	organelle	GO:0043226	false	0.00365663	2.43692	8613	931	253	38993	OS01G0107900,OS01G0118300,OS01G0126100,OS01G0127000,OS01G0127300,OS01G0128300,OS01G0184900,OS01G0196500,OS01G0264000,OS01G0289600,OS01G0292900,OS01G0303300,OS01G0350900,OS01G0556400,OS01G0606900,OS01G0622700,OS01G0658900,OS01G0666200,OS01G0668000,OS01G0708000,OS01G0738600,OS01G0743500,OS01G0744300,OS01G0756200,OS01G0772400,OS01G0858500,OS01G0867300,OS01G0872700,OS01G0881400,OS01G0888700,OS01G0934…
GO:CC	intracellular organelle	GO:0043229	false	0.00365663	2.43692	8600	931	253	38993	OS01G0107900,OS01G0118300,OS01G0126100,OS01G0127000,OS01G0127300,OS01G0128300,OS01G0184900,OS01G0196500,OS01G0264000,OS01G0289600,OS01G0292900,OS01G0303300,OS01G0350900,OS01G0556400,OS01G0606900,OS01G0622700,OS01G0658900,OS01G0666200,OS01G0668000,OS01G0708000,OS01G0738600,OS01G0743500,OS01G0744300,OS01G0756200,OS01G0772400,OS01G0858500,OS01G0867300,OS01G0872700,OS01G0881400,OS01G0888700,OS01G0934…
GO:CC	nucleus	GO:0005634	false	0.00560599	2.25135	4234	931	136	38993	OS01G0184900,OS01G0264000,OS01G0289600,OS01G0292900,OS01G0350900,OS01G0658900,OS01G0666200,OS01G0668000,OS01G0708000,OS01G0744300,OS01G0756200,OS01G0772400,OS01G0858500,OS01G0867300,OS01G0872700,OS01G0881400,OS01G0888700,OS01G0950800,OS02G0104100,OS02G0116900,OS02G0189100,OS02G0202800,OS02G0231600,OS02G0258200,OS02G0260700,OS02G0301000,OS02G0433600,OS02G0536400,OS02G0564100,OS02G0651300,OS02G0697…
GO:CC	transferase complex	GO:1990234	false	0.00696067	2.15735	539	931	27	38993	OS01G0786800,OS01G0858500,OS02G0116900,OS02G0644500,OS03G0408500,OS04G0370600,OS04G0563700,OS04G0679600,OS05G0144100,OS05G0149600,OS05G0150500,OS05G0512500,OS06G0219700,OS06G0318200,OS06G0694000,OS07G0572000,OS07G0589400,OS07G0645100,OS08G0120200,OS08G0170900,OS08G0512600,OS09G0284600,OS10G0148800,OS10G0397200,OS10G0544500,OS11G0483600,OS12G0485400
GO:CC	protein-DNA complex	GO:0032993	false	0.00893095	2.0491	227	931	15	38993	OS01G0184900,OS01G0708000,OS01G0858500,OS02G0723700,OS03G0162200,OS03G0408500,OS04G0429100,OS05G0376300,OS05G0512500,OS07G0645100,OS08G0274700,OS09G0284600,OS09G0528300,OS09G0534800,OS12G0446500
GO:CC	chromatin	GO:0000785	false	0.0113423	1.9453	187	931	13	38993	OS01G0184900,OS01G0708000,OS01G0858500,OS02G0723700,OS03G0162200,OS03G0408500,OS04G0429100,OS05G0376300,OS05G0512500,OS07G0645100,OS09G0284600,OS09G0528300,OS12G0446500
GO:CC	ubiquitin ligase complex	GO:0000151	false	0.0113423	1.9453	163	931	12	38993	OS01G0786800,OS04G0370600,OS05G0144100,OS05G0149600,OS05G0150500,OS06G0219700,OS06G0318200,OS06G0694000,OS08G0170900,OS10G0148800,OS10G0544500,OS11G0483600
GO:CC	extracellular region	GO:0005576	false	0.0152998	1.81531	731	931	32	38993	OS01G0257100,OS01G0270300,OS01G0326000,OS01G0827300,OS02G0131400,OS02G0469600,OS02G0629800,OS02G0715000,OS02G0756100,OS02G0787000,OS03G0102700,OS03G0429000,OS03G0693800,OS04G0347200,OS04G0604800,OS04G0631200,OS04G0688200,OS05G0134400,OS05G0134800,OS05G0499300,OS06G0274800,OS06G0509900,OS06G0573600,OS07G0126301,OS07G0128800,OS07G0568700,OS08G0189100,OS08G0485000,OS09G0482720,OS11G0537350,OS11G0539…
GO:CC	intracellular protein-containing complex	GO:0140535	false	0.0195831	1.70812	562	931	26	38993	OS01G0786800,OS01G0858500,OS02G0116900,OS02G0580800,OS03G0262400,OS03G0408500,OS04G0370600,OS04G0463700,OS04G0679600,OS05G0144100,OS05G0149600,OS05G0150500,OS05G0512500,OS06G0219700,OS06G0318200,OS06G0694000,OS07G0645100,OS08G0120200,OS08G0170900,OS08G0548900,OS09G0284600,OS09G0386400,OS10G0148800,OS10G0397200,OS10G0544500,OS11G0483600
GO:CC	nucleoplasm	GO:0005654	false	0.0198816	1.70155	254	931	15	38993	OS01G0184900,OS01G0858500,OS02G0116900,OS02G0536400,OS03G0408500,OS06G0571100,OS07G0572000,OS07G0589400,OS07G0631100,OS08G0274700,OS09G0401200,OS10G0397200,OS12G0446500,OS12G0485400,OS12G0572400
GO:CC	chromosome	GO:0005694	false	0.0205963	1.68621	365	931	19	38993	OS01G0184900,OS01G0708000,OS01G0858500,OS02G0723700,OS03G0162200,OS03G0408500,OS04G0429100,OS05G0376300,OS05G0512500,OS07G0636200,OS07G0645100,OS08G0120200,OS08G0156900,OS08G0274700,OS09G0284600,OS09G0362900,OS09G0528300,OS12G0143300,OS12G0446500
GO:CC	Cul4-RING E3 ubiquitin ligase complex	GO:0080008	false	0.0310592	1.50781	24	931	4	38993	OS01G0786800,OS05G0144100,OS10G0544500,OS11G0483600
GO:CC	histone acetyltransferase complex	GO:0000123	false	0.0310592	1.50781	39	931	5	38993	OS01G0858500,OS03G0408500,OS05G0512500,OS07G0645100,OS09G0284600
GO:CC	SAGA complex	GO:0000124	false	0.0320561	1.49409	12	931	3	38993	OS01G0858500,OS03G0408500,OS07G0645100
GO:CC	transcription elongation factor complex	GO:0008023	false	0.032985	1.48168	25	931	4	38993	OS01G0184900,OS07G0631100,OS12G0446500,OS12G0485400
GO:CC	SAGA-type complex	GO:0070461	false	0.0373774	1.42739	13	931	3	38993	OS01G0858500,OS03G0408500,OS07G0645100
GO:CC	catalytic complex	GO:1902494	false	0.0486347	1.31305	1050	931	39	38993	OS01G0786800,OS01G0858500,OS01G0934400,OS02G0116900,OS02G0520800,OS02G0644500,OS02G0723700,OS03G0408500,OS04G0224900,OS04G0370600,OS04G0563700,OS04G0679600,OS05G0144100,OS05G0149600,OS05G0150500,OS05G0512500,OS06G0142700,OS06G0219700,OS06G0300700,OS06G0318200,OS06G0343100,OS06G0571100,OS06G0694000,OS07G0572000,OS07G0589400,OS07G0645100,OS08G0120200,OS08G0170900,OS08G0512600,OS08G0548900,OS09G0284…
GO:CC	protein acetyltransferase complex	GO:0031248	false	0.0486347	1.31305	47	931	5	38993	OS01G0858500,OS03G0408500,OS05G0512500,OS07G0645100,OS09G0284600
GO:CC	plant-type cell wall	GO:0009505	true	0.0486347	1.31305	87	931	7	38993	OS01G0270300,OS01G0326000,OS04G0688200,OS05G0134400,OS05G0134800,OS05G0499300,OS10G0492900
GO:CC	cell wall	GO:0005618	false	0.0486347	1.31305	87	931	7	38993	OS01G0270300,OS01G0326000,OS04G0688200,OS05G0134400,OS05G0134800,OS05G0499300,OS10G0492900
GO:CC	acetyltransferase complex	GO:1902493	false	0.0486347	1.31305	47	931	5	38993	OS01G0858500,OS03G0408500,OS05G0512500,OS07G0645100,OS09G0284600
GO:CC	FACT complex	GO:0035101	false	0.049602	1.3045	5	931	2	38993	OS01G0184900,OS12G0446500
KEGG	KEGG root term	KEGG:00000	false	1.43905e-07	6.84192	3695	931	145	38993	OS01G0118300,OS01G0136200,OS01G0144600,OS01G0270300,OS01G0326000,OS01G0531500,OS01G0556400,OS01G0614900,OS01G0692100,OS01G0730800,OS01G0738600,OS01G0743500,OS01G0867300,OS01G0872700,OS01G0888700,OS01G0904500,OS01G0951400,OS02G0116900,OS02G0131400,OS02G0244700,OS02G0273000,OS02G0306401,OS02G0469600,OS02G0520800,OS02G0644500,OS02G0796500,OS02G0805900,OS02G0820700,OS03G0141200,OS03G0162200,OS03G0225…
KEGG	Metabolic pathways	KEGG:01100	false	0.00171982	2.76452	1786	931	70	38993	OS01G0118300,OS01G0270300,OS01G0326000,OS01G0531500,OS01G0692100,OS01G0743500,OS01G0951400,OS02G0131400,OS02G0244700,OS02G0273000,OS02G0306401,OS02G0520800,OS03G0141200,OS03G0225900,OS03G0237100,OS03G0268400,OS03G0279400,OS03G0316200,OS03G0330200,OS03G0374600,OS03G0689300,OS03G0719400,OS03G0773800,OS03G0810100,OS03G0832600,OS04G0266900,OS04G0347200,OS04G0448900,OS04G0460500,OS04G0483500,OS04G0576…
