# Supplementary material for: Transcriptomic Landscape and Regulatory Pathways of Drought Response in Rice (Oryza sativa L.): A Meta-Analysis of Microarray and RNA-Seq Data
Source: Int J Mol Sci. 2026 Mar 31;27(7):3167. doi: 10.3390/ijms27073167 (PMC13074122; doi:10.3390/ijms27073167)
Supplement: Supplementary file 1 [file ijms-27-03167-s001.zip › Supplementary File S7.xlsx]

## Sheet: Sup. File S7
Supplementary File S7. STRING Functional Annotation of the 31 common DEGs from RNA-Seq and Microarray meta-analyses in seedling/shoot tissue.
Protein node	RAP DB Gene alias	Identifier	Category	Term ID	Term description
A0A0N7KF86	Os02g0455400	39947.A0A0N7KF86	STRING clusters	CL:44071	Mixed, incl. Serine incorporator/TMS membrane protein, and Lipid binding protein BPI/LBP
A0A0N7KF86	Os02g0455400	39947.A0A0N7KF86	STRING clusters	CL:44088	Serine incorporator (Serinc), and Protein of unknown function DUF1442
A0A0N7KF86	Os02g0455400	39947.A0A0N7KF86	InterPro	IPR009902	Protein of unknown function DUF1442
A0A0N7KF86	Os02g0455400	39947.A0A0N7KF86	InterPro	IPR029063	S-adenosyl-L-methionine-dependent methyltransferase superfamily
A0A0N7KF86	Os02g0455400	39947.A0A0N7KF86	Pfam	PF07279	Protein of unknown function (DUF1442)
A0A0P0VUM9	Os03g0210900	39947.A0A0P0VUM9	GO Component	GO:0000428	DNA-directed RNA polymerase complex
A0A0P0VUM9	Os03g0210900	39947.A0A0P0VUM9	GO Component	GO:0030880	RNA polymerase complex
A0A0P0VUM9	Os03g0210900	39947.A0A0P0VUM9	GO Component	GO:0032991	Protein-containing complex
A0A0P0VUM9	Os03g0210900	39947.A0A0P0VUM9	GO Component	GO:0061695	Transferase complex, transferring phosphorus-containing groups
A0A0P0VUM9	Os03g0210900	39947.A0A0P0VUM9	GO Component	GO:0140535	Intracellular protein-containing complex
A0A0P0VUM9	Os03g0210900	39947.A0A0P0VUM9	GO Component	GO:1902494	Catalytic complex
A0A0P0VUM9	Os03g0210900	39947.A0A0P0VUM9	GO Component	GO:1990234	Transferase complex
A0A0P0WYR6	Os06g0618150	39947.A0A0P0WYR6	STRING clusters	CL:55002	Sulfation, and Chromatin DNA binding
A0A0P0WYR6	Os06g0618150	39947.A0A0P0WYR6	STRING clusters	CL:55035	Mixed, incl. protein-N-terminal asparagine amidohydrolase activity, and TraB/PryY-like
A0A0P0WYR6	Os06g0618150	39947.A0A0P0WYR6	STRING clusters	CL:55040	protein-N-terminal asparagine amidohydrolase activity, and TraB/PryY-like
A0A0P0WYR6	Os06g0618150	39947.A0A0P0WYR6	GO Function	GO:0003824	Catalytic activity
A0A0P0WYR6	Os06g0618150	39947.A0A0P0WYR6	GO Component	GO:0005622	Intracellular anatomical structure
A0A0P0WYR6	Os06g0618150	39947.A0A0P0WYR6	GO Component	GO:0005634	Nucleus
A0A0P0WYR6	Os06g0618150	39947.A0A0P0WYR6	GO Process	GO:0006508	Proteolysis
A0A0P0WYR6	Os06g0618150	39947.A0A0P0WYR6	GO Process	GO:0006511	Ubiquitin-dependent protein catabolic process
A0A0P0WYR6	Os06g0618150	39947.A0A0P0WYR6	GO Process	GO:0006807	Nitrogen compound metabolic process
A0A0P0WYR6	Os06g0618150	39947.A0A0P0WYR6	GO Process	GO:0008152	Metabolic process
A0A0P0WYR6	Os06g0618150	39947.A0A0P0WYR6	GO Function	GO:0008418	protein-N-terminal asparagine amidohydrolase activity
A0A0P0WYR6	Os06g0618150	39947.A0A0P0WYR6	GO Process	GO:0009056	Catabolic process
A0A0P0WYR6	Os06g0618150	39947.A0A0P0WYR6	GO Process	GO:0009057	Macromolecule catabolic process
A0A0P0WYR6	Os06g0618150	39947.A0A0P0WYR6	GO Process	GO:0009987	Cellular process
A0A0P0WYR6	Os06g0618150	39947.A0A0P0WYR6	GO Function	GO:0016787	Hydrolase activity
A0A0P0WYR6	Os06g0618150	39947.A0A0P0WYR6	GO Function	GO:0016810	Hydrolase activity, acting on carbon-nitrogen (but not peptide) bonds
A0A0P0WYR6	Os06g0618150	39947.A0A0P0WYR6	GO Function	GO:0016811	Hydrolase activity, acting on carbon-nitrogen (but not peptide) bonds, in linear amides
A0A0P0WYR6	Os06g0618150	39947.A0A0P0WYR6	GO Process	GO:0019538	Protein metabolic process
A0A0P0WYR6	Os06g0618150	39947.A0A0P0WYR6	GO Process	GO:0019941	Modification-dependent protein catabolic process
A0A0P0WYR6	Os06g0618150	39947.A0A0P0WYR6	GO Process	GO:0030163	Protein catabolic process
A0A0P0WYR6	Os06g0618150	39947.A0A0P0WYR6	GO Process	GO:0043170	Macromolecule metabolic process
A0A0P0WYR6	Os06g0618150	39947.A0A0P0WYR6	GO Component	GO:0043226	Organelle
A0A0P0WYR6	Os06g0618150	39947.A0A0P0WYR6	GO Component	GO:0043227	Membrane-bounded organelle
A0A0P0WYR6	Os06g0618150	39947.A0A0P0WYR6	GO Component	GO:0043229	Intracellular organelle
A0A0P0WYR6	Os06g0618150	39947.A0A0P0WYR6	GO Component	GO:0043231	Intracellular membrane-bounded organelle
A0A0P0WYR6	Os06g0618150	39947.A0A0P0WYR6	GO Process	GO:0043632	Modification-dependent macromolecule catabolic process
A0A0P0WYR6	Os06g0618150	39947.A0A0P0WYR6	GO Process	GO:0044237	Cellular metabolic process
A0A0P0WYR6	Os06g0618150	39947.A0A0P0WYR6	GO Process	GO:0044238	Primary metabolic process
A0A0P0WYR6	Os06g0618150	39947.A0A0P0WYR6	GO Process	GO:0044248	Cellular catabolic process
A0A0P0WYR6	Os06g0618150	39947.A0A0P0WYR6	GO Process	GO:0044260	Cellular macromolecule metabolic process
A0A0P0WYR6	Os06g0618150	39947.A0A0P0WYR6	GO Process	GO:0044265	Cellular macromolecule catabolic process
A0A0P0WYR6	Os06g0618150	39947.A0A0P0WYR6	GO Process	GO:0051603	Proteolysis involved in protein catabolic process
A0A0P0WYR6	Os06g0618150	39947.A0A0P0WYR6	GO Process	GO:0071704	Organic substance metabolic process
A0A0P0WYR6	Os06g0618150	39947.A0A0P0WYR6	GO Component	GO:0110165	Cellular anatomical entity
A0A0P0WYR6	Os06g0618150	39947.A0A0P0WYR6	GO Process	GO:1901564	Organonitrogen compound metabolic process
A0A0P0WYR6	Os06g0618150	39947.A0A0P0WYR6	GO Process	GO:1901565	Organonitrogen compound catabolic process
A0A0P0WYR6	Os06g0618150	39947.A0A0P0WYR6	GO Process	GO:1901575	Organic substance catabolic process
A0A0P0WYR6	Os06g0618150	39947.A0A0P0WYR6	COMPARTMENTS	GOCC:0005622	Intracellular
A0A0P0WYR6	Os06g0618150	39947.A0A0P0WYR6	COMPARTMENTS	GOCC:0005634	Nucleus
A0A0P0WYR6	Os06g0618150	39947.A0A0P0WYR6	COMPARTMENTS	GOCC:0043226	Organelle
A0A0P0WYR6	Os06g0618150	39947.A0A0P0WYR6	COMPARTMENTS	GOCC:0043227	Membrane-bounded organelle
A0A0P0WYR6	Os06g0618150	39947.A0A0P0WYR6	COMPARTMENTS	GOCC:0043229	Intracellular organelle
A0A0P0WYR6	Os06g0618150	39947.A0A0P0WYR6	COMPARTMENTS	GOCC:0043231	Intracellular membrane-bounded organelle
A0A0P0WYR6	Os06g0618150	39947.A0A0P0WYR6	COMPARTMENTS	GOCC:0110165	Cellular anatomical entity
A0A0P0WYR6	Os06g0618150	39947.A0A0P0WYR6	InterPro	IPR026750	Protein N-terminal asparagine amidohydrolase
A0A0P0WYR6	Os06g0618150	39947.A0A0P0WYR6	KEGG	map04141	Protein processing in endoplasmic reticulum
A0A0P0WYR6	Os06g0618150	39947.A0A0P0WYR6	Pfam	PF14736	Protein N-terminal asparagine amidohydrolase
a3	Os12g0638700	39947.Q8L6I1	STRING clusters	CL:35219	Mixed, incl. ATPase-coupled cation transmembrane transporter activity, and ATP biosynthetic process
a3	Os12g0638700	39947.Q8L6I1	STRING clusters	CL:35220	Mixed, incl. ATPase-coupled cation transmembrane transporter activity, and ATP biosynthetic process
a3	Os12g0638700	39947.Q8L6I1	STRING clusters	CL:35222	Mixed, incl. ATPase-coupled cation transmembrane transporter activity, and ATP biosynthetic process
a3	Os12g0638700	39947.Q8L6I1	STRING clusters	CL:35223	Proton-transporting two-sector ATPase complex, and Proton export across plasma membrane
a3	Os12g0638700	39947.Q8L6I1	STRING clusters	CL:35228	Proton-transporting two-sector ATPase complex, and Pyrophosphate hydrolysis
a3	Os12g0638700	39947.Q8L6I1	GO Function	GO:0000166	Nucleotide binding
a3	Os12g0638700	39947.Q8L6I1	GO Function	GO:0003824	Catalytic activity
a3	Os12g0638700	39947.Q8L6I1	GO Function	GO:0005215	Transporter activity
a3	Os12g0638700	39947.Q8L6I1	GO Function	GO:0005488	Binding
a3	Os12g0638700	39947.Q8L6I1	GO Function	GO:0005524	ATP binding
a3	Os12g0638700	39947.Q8L6I1	GO Component	GO:0005886	Plasma membrane
a3	Os12g0638700	39947.Q8L6I1	GO Process	GO:0006810	Transport
a3	Os12g0638700	39947.Q8L6I1	GO Process	GO:0006811	Ion transport
a3	Os12g0638700	39947.Q8L6I1	GO Process	GO:0006812	Cation transport
a3	Os12g0638700	39947.Q8L6I1	GO Process	GO:0006873	Cellular ion homeostasis
a3	Os12g0638700	39947.Q8L6I1	GO Process	GO:0006885	Regulation of pH
a3	Os12g0638700	39947.Q8L6I1	GO Function	GO:0008324	Cation transmembrane transporter activity
a3	Os12g0638700	39947.Q8L6I1	GO Function	GO:0008553	P-type proton-exporting transporter activity
a3	Os12g0638700	39947.Q8L6I1	GO Function	GO:0009678	Pyrophosphate hydrolysis-driven proton transmembrane transporter activity
a3	Os12g0638700	39947.Q8L6I1	GO Process	GO:0009987	Cellular process
a3	Os12g0638700	39947.Q8L6I1	GO Function	GO:0015075	Ion transmembrane transporter activity
a3	Os12g0638700	39947.Q8L6I1	GO Function	GO:0015078	Proton transmembrane transporter activity
a3	Os12g0638700	39947.Q8L6I1	GO Function	GO:0015318	Inorganic molecular entity transmembrane transporter activity
a3	Os12g0638700	39947.Q8L6I1	GO Function	GO:0015399	Primary active transmembrane transporter activity
a3	Os12g0638700	39947.Q8L6I1	GO Function	GO:0015662	P-type ion transporter activity
a3	Os12g0638700	39947.Q8L6I1	GO Component	GO:0016020	Membrane
a3	Os12g0638700	39947.Q8L6I1	GO Component	GO:0016021	Integral component of membrane
a3	Os12g0638700	39947.Q8L6I1	GO Function	GO:0016462	Pyrophosphatase activity
a3	Os12g0638700	39947.Q8L6I1	GO Function	GO:0016787	Hydrolase activity
a3	Os12g0638700	39947.Q8L6I1	GO Function	GO:0016817	Hydrolase activity, acting on acid anhydrides
a3	Os12g0638700	39947.Q8L6I1	GO Function	GO:0016818	Hydrolase activity, acting on acid anhydrides, in phosphorus-containing anhydrides
a3	Os12g0638700	39947.Q8L6I1	GO Function	GO:0016887	ATP hydrolysis activity
a3	Os12g0638700	39947.Q8L6I1	GO Function	GO:0017076	Purine nucleotide binding
a3	Os12g0638700	39947.Q8L6I1	GO Function	GO:0017111	Nucleoside-triphosphatase activity
a3	Os12g0638700	39947.Q8L6I1	GO Process	GO:0019725	Cellular homeostasis
a3	Os12g0638700	39947.Q8L6I1	GO Function	GO:0019829	ATPase-coupled cation transmembrane transporter activity
a3	Os12g0638700	39947.Q8L6I1	GO Function	GO:0022804	Active transmembrane transporter activity
a3	Os12g0638700	39947.Q8L6I1	GO Function	GO:0022853	Active ion transmembrane transporter activity
a3	Os12g0638700	39947.Q8L6I1	GO Function	GO:0022857	Transmembrane transporter activity
a3	Os12g0638700	39947.Q8L6I1	GO Function	GO:0022890	Inorganic cation transmembrane transporter activity
a3	Os12g0638700	39947.Q8L6I1	GO Process	GO:0030003	Cellular cation homeostasis
a3	Os12g0638700	39947.Q8L6I1	GO Process	GO:0030004	Cellular monovalent inorganic cation homeostasis
a3	Os12g0638700	39947.Q8L6I1	GO Function	GO:0030554	Adenyl nucleotide binding
a3	Os12g0638700	39947.Q8L6I1	GO Process	GO:0030641	Regulation of cellular pH
a3	Os12g0638700	39947.Q8L6I1	GO Component	GO:0031224	Intrinsic component of membrane
a3	Os12g0638700	39947.Q8L6I1	GO Function	GO:0032553	Ribonucleotide binding
a3	Os12g0638700	39947.Q8L6I1	GO Function	GO:0032555	Purine ribonucleotide binding
a3	Os12g0638700	39947.Q8L6I1	GO Function	GO:0032559	Adenyl ribonucleotide binding
a3	Os12g0638700	39947.Q8L6I1	GO Process	GO:0034220	Ion transmembrane transport
a3	Os12g0638700	39947.Q8L6I1	GO Function	GO:0035639	Purine ribonucleoside triphosphate binding
a3	Os12g0638700	39947.Q8L6I1	GO Function	GO:0036094	Small molecule binding
a3	Os12g0638700	39947.Q8L6I1	GO Process	GO:0042592	Homeostatic process
a3	Os12g0638700	39947.Q8L6I1	GO Function	GO:0042626	ATPase-coupled transmembrane transporter activity
a3	Os12g0638700	39947.Q8L6I1	GO Function	GO:0043167	Ion binding
a3	Os12g0638700	39947.Q8L6I1	GO Function	GO:0043168	Anion binding
a3	Os12g0638700	39947.Q8L6I1	GO Function	GO:0043169	Cation binding
a3	Os12g0638700	39947.Q8L6I1	GO Function	GO:0046872	Metal ion binding
a3	Os12g0638700	39947.Q8L6I1	GO Process	GO:0048878	Chemical homeostasis
a3	Os12g0638700	39947.Q8L6I1	GO Process	GO:0050801	Ion homeostasis
a3	Os12g0638700	39947.Q8L6I1	GO Process	GO:0051179	Localization
a3	Os12g0638700	39947.Q8L6I1	GO Process	GO:0051234	Establishment of localization
a3	Os12g0638700	39947.Q8L6I1	GO Process	GO:0051453	Regulation of intracellular pH
a3	Os12g0638700	39947.Q8L6I1	GO Process	GO:0055067	Monovalent inorganic cation homeostasis
a3	Os12g0638700	39947.Q8L6I1	GO Process	GO:0055080	Cation homeostasis
a3	Os12g0638700	39947.Q8L6I1	GO Process	GO:0055082	Cellular chemical homeostasis
a3	Os12g0638700	39947.Q8L6I1	GO Process	GO:0055085	Transmembrane transport
a3	Os12g0638700	39947.Q8L6I1	GO Process	GO:0065007	Biological regulation
a3	Os12g0638700	39947.Q8L6I1	GO Process	GO:0065008	Regulation of biological quality
a3	Os12g0638700	39947.Q8L6I1	GO Component	GO:0071944	Cell periphery
a3	Os12g0638700	39947.Q8L6I1	GO Function	GO:0097159	Organic cyclic compound binding
a3	Os12g0638700	39947.Q8L6I1	GO Function	GO:0097367	Carbohydrate derivative binding
a3	Os12g0638700	39947.Q8L6I1	GO Process	GO:0098655	Cation transmembrane transport
a3	Os12g0638700	39947.Q8L6I1	GO Process	GO:0098660	Inorganic ion transmembrane transport
a3	Os12g0638700	39947.Q8L6I1	GO Process	GO:0098662	Inorganic cation transmembrane transport
a3	Os12g0638700	39947.Q8L6I1	GO Process	GO:0098771	Inorganic ion homeostasis
a3	Os12g0638700	39947.Q8L6I1	GO Component	GO:0110165	Cellular anatomical entity
a3	Os12g0638700	39947.Q8L6I1	GO Process	GO:0120029	Proton export across plasma membrane
a3	Os12g0638700	39947.Q8L6I1	GO Process	GO:0140115	Export across plasma membrane
a3	Os12g0638700	39947.Q8L6I1	GO Process	GO:0140352	Export from cell
a3	Os12g0638700	39947.Q8L6I1	GO Function	GO:0140358	P-type transmembrane transporter activity
a3	Os12g0638700	39947.Q8L6I1	GO Function	GO:0140657	ATP-dependent activity
a3	Os12g0638700	39947.Q8L6I1	GO Function	GO:1901265	Nucleoside phosphate binding
a3	Os12g0638700	39947.Q8L6I1	GO Function	GO:1901363	Heterocyclic compound binding
a3	Os12g0638700	39947.Q8L6I1	GO Process	GO:1902600	Proton transmembrane transport
a3	Os12g0638700	39947.Q8L6I1	COMPARTMENTS	GOCC:0005622	Intracellular
a3	Os12g0638700	39947.Q8L6I1	COMPARTMENTS	GOCC:0005634	Nucleus
a3	Os12g0638700	39947.Q8L6I1	COMPARTMENTS	GOCC:0005635	Nuclear envelope
a3	Os12g0638700	39947.Q8L6I1	COMPARTMENTS	GOCC:0005637	Nuclear inner membrane
a3	Os12g0638700	39947.Q8L6I1	COMPARTMENTS	GOCC:0012505	Endomembrane system
a3	Os12g0638700	39947.Q8L6I1	COMPARTMENTS	GOCC:0016020	Membrane
a3	Os12g0638700	39947.Q8L6I1	COMPARTMENTS	GOCC:0019866	Organelle inner membrane
a3	Os12g0638700	39947.Q8L6I1	COMPARTMENTS	GOCC:0031090	Organelle membrane
a3	Os12g0638700	39947.Q8L6I1	COMPARTMENTS	GOCC:0031965	Nuclear membrane
a3	Os12g0638700	39947.Q8L6I1	COMPARTMENTS	GOCC:0031967	Organelle envelope
a3	Os12g0638700	39947.Q8L6I1	COMPARTMENTS	GOCC:0031975	Envelope
a3	Os12g0638700	39947.Q8L6I1	COMPARTMENTS	GOCC:0043226	Organelle
a3	Os12g0638700	39947.Q8L6I1	COMPARTMENTS	GOCC:0043227	Membrane-bounded organelle
a3	Os12g0638700	39947.Q8L6I1	COMPARTMENTS	GOCC:0043229	Intracellular organelle
a3	Os12g0638700	39947.Q8L6I1	COMPARTMENTS	GOCC:0043231	Intracellular membrane-bounded organelle
a3	Os12g0638700	39947.Q8L6I1	COMPARTMENTS	GOCC:0110165	Cellular anatomical entity
a3	Os12g0638700	39947.Q8L6I1	InterPro	IPR001757	P-type ATPase
a3	Os12g0638700	39947.Q8L6I1	InterPro	IPR004014	Cation-transporting P-type ATPase, N-terminal
a3	Os12g0638700	39947.Q8L6I1	InterPro	IPR006534	P-type ATPase, subfamily IIIA
a3	Os12g0638700	39947.Q8L6I1	InterPro	IPR008250	P-type ATPase, A domain superfamily
a3	Os12g0638700	39947.Q8L6I1	InterPro	IPR018303	P-type ATPase, phosphorylation site
a3	Os12g0638700	39947.Q8L6I1	InterPro	IPR023214	HAD superfamily
a3	Os12g0638700	39947.Q8L6I1	InterPro	IPR023298	P-type ATPase, transmembrane domain superfamily
a3	Os12g0638700	39947.Q8L6I1	InterPro	IPR023299	P-type ATPase, cytoplasmic domain N
a3	Os12g0638700	39947.Q8L6I1	InterPro	IPR036412	HAD-like superfamily
a3	Os12g0638700	39947.Q8L6I1	InterPro	IPR044492	P-type ATPase, haloacid dehalogenase domain
a3	Os12g0638700	39947.Q8L6I1	UniProt Keywords	KW-0067	ATP-binding
a3	Os12g0638700	39947.Q8L6I1	UniProt Keywords	KW-0175	Coiled coil
a3	Os12g0638700	39947.Q8L6I1	UniProt Keywords	KW-0375	Hydrogen ion transport
a3	Os12g0638700	39947.Q8L6I1	UniProt Keywords	KW-0378	Hydrolase
a3	Os12g0638700	39947.Q8L6I1	UniProt Keywords	KW-0406	Ion transport
a3	Os12g0638700	39947.Q8L6I1	UniProt Keywords	KW-0460	Magnesium
a3	Os12g0638700	39947.Q8L6I1	UniProt Keywords	KW-0472	Membrane
a3	Os12g0638700	39947.Q8L6I1	UniProt Keywords	KW-0547	Nucleotide-binding
a3	Os12g0638700	39947.Q8L6I1	UniProt Keywords	KW-0812	Transmembrane
a3	Os12g0638700	39947.Q8L6I1	UniProt Keywords	KW-0813	Transport
a3	Os12g0638700	39947.Q8L6I1	UniProt Keywords	KW-1133	Transmembrane helix
a3	Os12g0638700	39947.Q8L6I1	UniProt Keywords	KW-1278	Translocase
a3	Os12g0638700	39947.Q8L6I1	KEGG	map00190	Oxidative phosphorylation
a3	Os12g0638700	39947.Q8L6I1	KEGG	map01100	Metabolic pathways
a3	Os12g0638700	39947.Q8L6I1	Pfam	PF00122	E1-E2 ATPase
a3	Os12g0638700	39947.Q8L6I1	Pfam	PF00702	Haloacid dehalogenase-like hydrolase
a3	Os12g0638700	39947.Q8L6I1	SMART	SM00831	Cation transporter/ATPase, N-terminus
B1114E07.12	Os08g0288200	39947.Q0J6P7	STRING clusters	CL:31235	Mixed, incl. Metabolism of nucleotides, and Pyrimidine metabolism
B1114E07.12	Os08g0288200	39947.Q0J6P7	STRING clusters	CL:31236	Mixed, incl. Metabolism of nucleotides, and Pyrimidine-containing compound metabolic process
B1114E07.12	Os08g0288200	39947.Q0J6P7	STRING clusters	CL:31237	Mixed, incl. Metabolism of nucleotides, and Pyrimidine-containing compound metabolic process
B1114E07.12	Os08g0288200	39947.Q0J6P7	STRING clusters	CL:31239	Metabolism of nucleotides, and RelA/SpoT
B1114E07.12	Os08g0288200	39947.Q0J6P7	STRING clusters	CL:31244	Metabolism of nucleotides, and RelA/SpoT
B1114E07.12	Os08g0288200	39947.Q0J6P7	STRING clusters	CL:31248	Purine metabolism, and Uridylate kinase activity
B1114E07.12	Os08g0288200	39947.Q0J6P7	STRING clusters	CL:31251	Nucleoside monophosphate metabolic process, and Nucleotide catabolism
B1114E07.12	Os08g0288200	39947.Q0J6P7	STRING clusters	CL:31253	Mixed, incl. AMP metabolic process, and Nucleoside phosphatase GDA1/CD39
B1114E07.12	Os08g0288200	39947.Q0J6P7	STRING clusters	CL:31255	Mixed, incl. AMP metabolic process, and Nucleoside phosphatase GDA1/CD39
B1114E07.12	Os08g0288200	39947.Q0J6P7	STRING clusters	CL:31257	AMP metabolic process, and Adenylate kinase activity
B1114E07.12	Os08g0288200	39947.Q0J6P7	STRING clusters	CL:31287	Adenylate kinase activity, and AMP salvage
B1114E07.12	Os08g0288200	39947.Q0J6P7	GO Function	GO:0000166	Nucleotide binding
B1114E07.12	Os08g0288200	39947.Q0J6P7	GO Function	GO:0003824	Catalytic activity
B1114E07.12	Os08g0288200	39947.Q0J6P7	GO Function	GO:0004017	Adenylate kinase activity
B1114E07.12	Os08g0288200	39947.Q0J6P7	GO Function	GO:0004127	Cytidylate kinase activity
B1114E07.12	Os08g0288200	39947.Q0J6P7	GO Function	GO:0004550	Nucleoside diphosphate kinase activity
B1114E07.12	Os08g0288200	39947.Q0J6P7	GO Function	GO:0005488	Binding
B1114E07.12	Os08g0288200	39947.Q0J6P7	GO Function	GO:0005524	ATP binding
B1114E07.12	Os08g0288200	39947.Q0J6P7	GO Component	GO:0005622	Intracellular anatomical structure
B1114E07.12	Os08g0288200	39947.Q0J6P7	GO Component	GO:0005737	Cytoplasm
B1114E07.12	Os08g0288200	39947.Q0J6P7	GO Process	GO:0006139	Nucleobase-containing compound metabolic process
B1114E07.12	Os08g0288200	39947.Q0J6P7	GO Process	GO:0006165	Nucleoside diphosphate phosphorylation
B1114E07.12	Os08g0288200	39947.Q0J6P7	GO Process	GO:0006725	Cellular aromatic compound metabolic process
B1114E07.12	Os08g0288200	39947.Q0J6P7	GO Process	GO:0006753	Nucleoside phosphate metabolic process
B1114E07.12	Os08g0288200	39947.Q0J6P7	GO Process	GO:0006793	Phosphorus metabolic process
B1114E07.12	Os08g0288200	39947.Q0J6P7	GO Process	GO:0006796	Phosphate-containing compound metabolic process
B1114E07.12	Os08g0288200	39947.Q0J6P7	GO Process	GO:0006807	Nitrogen compound metabolic process
B1114E07.12	Os08g0288200	39947.Q0J6P7	GO Process	GO:0008152	Metabolic process
B1114E07.12	Os08g0288200	39947.Q0J6P7	GO Process	GO:0009058	Biosynthetic process
B1114E07.12	Os08g0288200	39947.Q0J6P7	GO Process	GO:0009117	Nucleotide metabolic process
B1114E07.12	Os08g0288200	39947.Q0J6P7	GO Process	GO:0009123	Nucleoside monophosphate metabolic process
B1114E07.12	Os08g0288200	39947.Q0J6P7	GO Process	GO:0009132	Nucleoside diphosphate metabolic process
B1114E07.12	Os08g0288200	39947.Q0J6P7	GO Process	GO:0009141	Nucleoside triphosphate metabolic process
B1114E07.12	Os08g0288200	39947.Q0J6P7	GO Process	GO:0009142	Nucleoside triphosphate biosynthetic process
B1114E07.12	Os08g0288200	39947.Q0J6P7	GO Process	GO:0009165	Nucleotide biosynthetic process
B1114E07.12	Os08g0288200	39947.Q0J6P7	GO Component	GO:0009507	Chloroplast
B1114E07.12	Os08g0288200	39947.Q0J6P7	GO Component	GO:0009536	Plastid
B1114E07.12	Os08g0288200	39947.Q0J6P7	GO Process	GO:0009987	Cellular process
B1114E07.12	Os08g0288200	39947.Q0J6P7	GO Function	GO:0016301	Kinase activity
B1114E07.12	Os08g0288200	39947.Q0J6P7	GO Process	GO:0016310	Phosphorylation
B1114E07.12	Os08g0288200	39947.Q0J6P7	GO Function	GO:0016740	Transferase activity
B1114E07.12	Os08g0288200	39947.Q0J6P7	GO Function	GO:0016772	Transferase activity, transferring phosphorus-containing groups
B1114E07.12	Os08g0288200	39947.Q0J6P7	GO Function	GO:0016776	Phosphotransferase activity, phosphate group as acceptor
B1114E07.12	Os08g0288200	39947.Q0J6P7	GO Function	GO:0017076	Purine nucleotide binding
B1114E07.12	Os08g0288200	39947.Q0J6P7	GO Process	GO:0018130	Heterocycle biosynthetic process
B1114E07.12	Os08g0288200	39947.Q0J6P7	GO Function	GO:0019205	Nucleobase-containing compound kinase activity
B1114E07.12	Os08g0288200	39947.Q0J6P7	GO Process	GO:0019438	Aromatic compound biosynthetic process
B1114E07.12	Os08g0288200	39947.Q0J6P7	GO Process	GO:0019637	Organophosphate metabolic process
B1114E07.12	Os08g0288200	39947.Q0J6P7	GO Function	GO:0030554	Adenyl nucleotide binding
B1114E07.12	Os08g0288200	39947.Q0J6P7	GO Function	GO:0032553	Ribonucleotide binding
B1114E07.12	Os08g0288200	39947.Q0J6P7	GO Function	GO:0032555	Purine ribonucleotide binding
B1114E07.12	Os08g0288200	39947.Q0J6P7	GO Function	GO:0032559	Adenyl ribonucleotide binding
B1114E07.12	Os08g0288200	39947.Q0J6P7	GO Process	GO:0034641	Cellular nitrogen compound metabolic process
B1114E07.12	Os08g0288200	39947.Q0J6P7	GO Process	GO:0034654	Nucleobase-containing compound biosynthetic process
B1114E07.12	Os08g0288200	39947.Q0J6P7	GO Function	GO:0035639	Purine ribonucleoside triphosphate binding
B1114E07.12	Os08g0288200	39947.Q0J6P7	GO Function	GO:0036094	Small molecule binding
B1114E07.12	Os08g0288200	39947.Q0J6P7	GO Function	GO:0043167	Ion binding
B1114E07.12	Os08g0288200	39947.Q0J6P7	GO Function	GO:0043168	Anion binding
B1114E07.12	Os08g0288200	39947.Q0J6P7	GO Component	GO:0043226	Organelle
B1114E07.12	Os08g0288200	39947.Q0J6P7	GO Component	GO:0043227	Membrane-bounded organelle
B1114E07.12	Os08g0288200	39947.Q0J6P7	GO Component	GO:0043229	Intracellular organelle
B1114E07.12	Os08g0288200	39947.Q0J6P7	GO Component	GO:0043231	Intracellular membrane-bounded organelle
B1114E07.12	Os08g0288200	39947.Q0J6P7	GO Process	GO:0044237	Cellular metabolic process
B1114E07.12	Os08g0288200	39947.Q0J6P7	GO Process	GO:0044238	Primary metabolic process
B1114E07.12	Os08g0288200	39947.Q0J6P7	GO Process	GO:0044249	Cellular biosynthetic process
B1114E07.12	Os08g0288200	39947.Q0J6P7	GO Process	GO:0044271	Cellular nitrogen compound biosynthetic process
B1114E07.12	Os08g0288200	39947.Q0J6P7	GO Process	GO:0044281	Small molecule metabolic process
B1114E07.12	Os08g0288200	39947.Q0J6P7	GO Process	GO:0046483	Heterocycle metabolic process
B1114E07.12	Os08g0288200	39947.Q0J6P7	GO Process	GO:0046939	Nucleotide phosphorylation
B1114E07.12	Os08g0288200	39947.Q0J6P7	GO Process	GO:0046940	Nucleoside monophosphate phosphorylation
B1114E07.12	Os08g0288200	39947.Q0J6P7	GO Function	GO:0050145	Nucleoside monophosphate kinase activity
B1114E07.12	Os08g0288200	39947.Q0J6P7	GO Process	GO:0055086	Nucleobase-containing small molecule metabolic process
B1114E07.12	Os08g0288200	39947.Q0J6P7	GO Process	GO:0071704	Organic substance metabolic process
B1114E07.12	Os08g0288200	39947.Q0J6P7	GO Process	GO:0090407	Organophosphate biosynthetic process
B1114E07.12	Os08g0288200	39947.Q0J6P7	GO Function	GO:0097159	Organic cyclic compound binding
B1114E07.12	Os08g0288200	39947.Q0J6P7	GO Function	GO:0097367	Carbohydrate derivative binding
B1114E07.12	Os08g0288200	39947.Q0J6P7	GO Component	GO:0110165	Cellular anatomical entity
B1114E07.12	Os08g0288200	39947.Q0J6P7	GO Function	GO:1901265	Nucleoside phosphate binding
B1114E07.12	Os08g0288200	39947.Q0J6P7	GO Process	GO:1901293	Nucleoside phosphate biosynthetic process
B1114E07.12	Os08g0288200	39947.Q0J6P7	GO Process	GO:1901360	Organic cyclic compound metabolic process
B1114E07.12	Os08g0288200	39947.Q0J6P7	GO Process	GO:1901362	Organic cyclic compound biosynthetic process
B1114E07.12	Os08g0288200	39947.Q0J6P7	GO Function	GO:1901363	Heterocyclic compound binding
B1114E07.12	Os08g0288200	39947.Q0J6P7	GO Process	GO:1901576	Organic substance biosynthetic process
B1114E07.12	Os08g0288200	39947.Q0J6P7	COMPARTMENTS	GOCC:0005622	Intracellular
B1114E07.12	Os08g0288200	39947.Q0J6P7	COMPARTMENTS	GOCC:0005737	Cytoplasm
B1114E07.12	Os08g0288200	39947.Q0J6P7	COMPARTMENTS	GOCC:0009507	Chloroplast
B1114E07.12	Os08g0288200	39947.Q0J6P7	COMPARTMENTS	GOCC:0009536	Plastid
B1114E07.12	Os08g0288200	39947.Q0J6P7	COMPARTMENTS	GOCC:0043226	Organelle
B1114E07.12	Os08g0288200	39947.Q0J6P7	COMPARTMENTS	GOCC:0043227	Membrane-bounded organelle
B1114E07.12	Os08g0288200	39947.Q0J6P7	COMPARTMENTS	GOCC:0043229	Intracellular organelle
B1114E07.12	Os08g0288200	39947.Q0J6P7	COMPARTMENTS	GOCC:0043231	Intracellular membrane-bounded organelle
B1114E07.12	Os08g0288200	39947.Q0J6P7	COMPARTMENTS	GOCC:0110165	Cellular anatomical entity
B1114E07.12	Os08g0288200	39947.Q0J6P7	InterPro	IPR000850	Adenylate kinase/UMP-CMP kinase
B1114E07.12	Os08g0288200	39947.Q0J6P7	InterPro	IPR006259	Adenylate kinase subfamily
B1114E07.12	Os08g0288200	39947.Q0J6P7	InterPro	IPR018962	Domain of unknown function DUF1995
B1114E07.12	Os08g0288200	39947.Q0J6P7	InterPro	IPR027417	P-loop containing nucleoside triphosphate hydrolase
B1114E07.12	Os08g0288200	39947.Q0J6P7	InterPro	IPR033690	Adenylate kinase, conserved site
B1114E07.12	Os08g0288200	39947.Q0J6P7	UniProt Keywords	KW-0067	ATP-binding
B1114E07.12	Os08g0288200	39947.Q0J6P7	UniProt Keywords	KW-0150	Chloroplast
B1114E07.12	Os08g0288200	39947.Q0J6P7	UniProt Keywords	KW-0418	Kinase
B1114E07.12	Os08g0288200	39947.Q0J6P7	UniProt Keywords	KW-0547	Nucleotide-binding
B1114E07.12	Os08g0288200	39947.Q0J6P7	UniProt Keywords	KW-0808	Transferase
B1114E07.12	Os08g0288200	39947.Q0J6P7	UniProt Keywords	KW-0809	Transit peptide
B1114E07.12	Os08g0288200	39947.Q0J6P7	UniProt Keywords	KW-0934	Plastid
B1114E07.12	Os08g0288200	39947.Q0J6P7	KEGG	map00230	Purine metabolism
B1114E07.12	Os08g0288200	39947.Q0J6P7	KEGG	map00730	Thiamine metabolism
B1114E07.12	Os08g0288200	39947.Q0J6P7	KEGG	map01100	Metabolic pathways
B1114E07.12	Os08g0288200	39947.Q0J6P7	KEGG	map01110	Biosynthesis of secondary metabolites
B1114E07.12	Os08g0288200	39947.Q0J6P7	Reactome	MAP-1430728	Metabolism
B1114E07.12	Os08g0288200	39947.Q0J6P7	Reactome	MAP-15869	Metabolism of nucleotides
B1114E07.12	Os08g0288200	39947.Q0J6P7	Reactome	MAP-499943	Interconversion of nucleotide di- and triphosphates
B1114E07.12	Os08g0288200	39947.Q0J6P7	Pfam	PF09353	Domain of unknown function (DUF1995)
B1114E07.12	Os08g0288200	39947.Q0J6P7	Pfam	PF13207	AAA domain
B9FPG3_ORYSJ	Os05g0394200	39947.B9FPG3	STRING clusters	CL:36590	Mixed, incl. SCF ubiquitin ligase complex, and Zinc finger, CCCH-type
B9FPG3_ORYSJ	Os05g0394200	39947.B9FPG3	STRING clusters	CL:36779	Mostly uncharacterized, incl. Leucine-rich repeat, cysteine-containing subtype, and Lumenal side of membrane
B9FPG3_ORYSJ	Os05g0394200	39947.B9FPG3	STRING clusters	CL:36866	Mixed, incl. Protein PHOX1-4, and Peptidoglycan binding
B9FPG3_ORYSJ	Os05g0394200	39947.B9FPG3	STRING clusters	CL:36878	Mixed, incl. Peptidoglycan binding, and External side of plasma membrane
B9FPG3_ORYSJ	Os05g0394200	39947.B9FPG3	GO Function	GO:0003824	Catalytic activity
B9FPG3_ORYSJ	Os05g0394200	39947.B9FPG3	GO Process	GO:0009987	Cellular process
B9FPG3_ORYSJ	Os05g0394200	39947.B9FPG3	GO Function	GO:0016874	Ligase activity
B9FPG3_ORYSJ	Os05g0394200	39947.B9FPG3	GO Component	GO:0110165	Cellular anatomical entity
B9FPG3_ORYSJ	Os05g0394200	39947.B9FPG3	COMPARTMENTS	GOCC:0110165	Cellular anatomical entity
B9FPG3_ORYSJ	Os05g0394200	39947.B9FPG3	InterPro	IPR006867	Domain of unknown function DUF632
B9FPG3_ORYSJ	Os05g0394200	39947.B9FPG3	Pfam	PF04782	Protein of unknown function (DUF632)
B9GDA4_ORYSJ	Os12g0502100	39947.B9GDA4	STRING clusters	CL:51409	Mixed, incl. Zinc finger, SIAH-type, and DET1- and DDB1-associated protein 1
C7J0Y1_ORYSJ	Os04g0661600	39947.C7J0Y1	STRING clusters	CL:35931	Mixed, incl. Iron-sulfur cluster assembly, and Sulfur relay system
C7J0Y1_ORYSJ	Os04g0661600	39947.C7J0Y1	STRING clusters	CL:35932	Mixed, incl. Iron-sulfur cluster assembly, and Molybdenum cofactor biosynthesis
C7J0Y1_ORYSJ	Os04g0661600	39947.C7J0Y1	STRING clusters	CL:35933	Mixed, incl. Iron-sulfur cluster assembly, and Molybdenum cofactor biosynthesis
C7J0Y1_ORYSJ	Os04g0661600	39947.C7J0Y1	STRING clusters	CL:35934	Mixed, incl. Iron-sulfur cluster assembly, and Molybdenum cofactor biosynthesis
C7J0Y1_ORYSJ	Os04g0661600	39947.C7J0Y1	STRING clusters	CL:35935	Iron-sulfur cluster assembly, and Molybdenum cofactor biosynthesis
C7J0Y1_ORYSJ	Os04g0661600	39947.C7J0Y1	STRING clusters	CL:36045	Molybdenum cofactor biosynthesis, and Protein ufmylation
C7J0Y1_ORYSJ	Os04g0661600	39947.C7J0Y1	STRING clusters	CL:36046	Molybdenum cofactor biosynthesis, and Molybdopterin synthase/thiamin biosynthesis sulphur carrier, beta-grasp
C7J0Y1_ORYSJ	Os04g0661600	39947.C7J0Y1	STRING clusters	CL:36048	Molybdopterin synthase complex, and Molybdenum cofactor biosynthesis
C7J0Y1_ORYSJ	Os04g0661600	39947.C7J0Y1	STRING clusters	CL:36050	Molybdenum cofactor biosynthesis, and Cyclic pyranopterin monophosphate synthase activity
C7J0Y1_ORYSJ	Os04g0661600	39947.C7J0Y1	GO Function	GO:0000166	Nucleotide binding
C7J0Y1_ORYSJ	Os04g0661600	39947.C7J0Y1	GO Function	GO:0003824	Catalytic activity
C7J0Y1_ORYSJ	Os04g0661600	39947.C7J0Y1	GO Function	GO:0005488	Binding
C7J0Y1_ORYSJ	Os04g0661600	39947.C7J0Y1	GO Function	GO:0005524	ATP binding
C7J0Y1_ORYSJ	Os04g0661600	39947.C7J0Y1	GO Component	GO:0005622	Intracellular anatomical structure
C7J0Y1_ORYSJ	Os04g0661600	39947.C7J0Y1	GO Component	GO:0005737	Cytoplasm
C7J0Y1_ORYSJ	Os04g0661600	39947.C7J0Y1	GO Component	GO:0005829	Cytosol
C7J0Y1_ORYSJ	Os04g0661600	39947.C7J0Y1	GO Process	GO:0006777	Mo-molybdopterin cofactor biosynthetic process
C7J0Y1_ORYSJ	Os04g0661600	39947.C7J0Y1	GO Process	GO:0006793	Phosphorus metabolic process
C7J0Y1_ORYSJ	Os04g0661600	39947.C7J0Y1	GO Process	GO:0006796	Phosphate-containing compound metabolic process
C7J0Y1_ORYSJ	Os04g0661600	39947.C7J0Y1	GO Process	GO:0006807	Nitrogen compound metabolic process
C7J0Y1_ORYSJ	Os04g0661600	39947.C7J0Y1	GO Process	GO:0007154	Cell communication
C7J0Y1_ORYSJ	Os04g0661600	39947.C7J0Y1	GO Process	GO:0007165	Signal transduction
C7J0Y1_ORYSJ	Os04g0661600	39947.C7J0Y1	GO Process	GO:0008152	Metabolic process
C7J0Y1_ORYSJ	Os04g0661600	39947.C7J0Y1	GO Function	GO:0008940	Nitrate reductase activity
C7J0Y1_ORYSJ	Os04g0661600	39947.C7J0Y1	GO Process	GO:0009058	Biosynthetic process
C7J0Y1_ORYSJ	Os04g0661600	39947.C7J0Y1	GO Process	GO:0009719	Response to endogenous stimulus
C7J0Y1_ORYSJ	Os04g0661600	39947.C7J0Y1	GO Process	GO:0009725	Response to hormone
C7J0Y1_ORYSJ	Os04g0661600	39947.C7J0Y1	GO Process	GO:0009733	Response to auxin
C7J0Y1_ORYSJ	Os04g0661600	39947.C7J0Y1	GO Process	GO:0009734	Auxin-activated signaling pathway
C7J0Y1_ORYSJ	Os04g0661600	39947.C7J0Y1	GO Process	GO:0009755	Hormone-mediated signaling pathway
C7J0Y1_ORYSJ	Os04g0661600	39947.C7J0Y1	GO Process	GO:0009987	Cellular process
C7J0Y1_ORYSJ	Os04g0661600	39947.C7J0Y1	GO Process	GO:0010033	Response to organic substance
C7J0Y1_ORYSJ	Os04g0661600	39947.C7J0Y1	GO Process	GO:0010035	Response to inorganic substance
C7J0Y1_ORYSJ	Os04g0661600	39947.C7J0Y1	GO Process	GO:0010038	Response to metal ion
C7J0Y1_ORYSJ	Os04g0661600	39947.C7J0Y1	GO Function	GO:0016491	Oxidoreductase activity
C7J0Y1_ORYSJ	Os04g0661600	39947.C7J0Y1	GO Function	GO:0016661	Oxidoreductase activity, acting on other nitrogenous compounds as donors
C7J0Y1_ORYSJ	Os04g0661600	39947.C7J0Y1	GO Function	GO:0016740	Transferase activity
C7J0Y1_ORYSJ	Os04g0661600	39947.C7J0Y1	GO Function	GO:0016772	Transferase activity, transferring phosphorus-containing groups
C7J0Y1_ORYSJ	Os04g0661600	39947.C7J0Y1	GO Function	GO:0016779	Nucleotidyltransferase activity
C7J0Y1_ORYSJ	Os04g0661600	39947.C7J0Y1	GO Function	GO:0017076	Purine nucleotide binding
C7J0Y1_ORYSJ	Os04g0661600	39947.C7J0Y1	GO Process	GO:0018130	Heterocycle biosynthetic process
C7J0Y1_ORYSJ	Os04g0661600	39947.C7J0Y1	GO Process	GO:0018315	Molybdenum incorporation into molybdenum-molybdopterin complex
C7J0Y1_ORYSJ	Os04g0661600	39947.C7J0Y1	GO Process	GO:0019538	Protein metabolic process
C7J0Y1_ORYSJ	Os04g0661600	39947.C7J0Y1	GO Process	GO:0019637	Organophosphate metabolic process
C7J0Y1_ORYSJ	Os04g0661600	39947.C7J0Y1	GO Process	GO:0019720	Mo-molybdopterin cofactor metabolic process
C7J0Y1_ORYSJ	Os04g0661600	39947.C7J0Y1	GO Process	GO:0023052	Signaling
C7J0Y1_ORYSJ	Os04g0661600	39947.C7J0Y1	GO Function	GO:0030151	Molybdenum ion binding
C7J0Y1_ORYSJ	Os04g0661600	39947.C7J0Y1	GO Function	GO:0030554	Adenyl nucleotide binding
C7J0Y1_ORYSJ	Os04g0661600	39947.C7J0Y1	GO Process	GO:0032324	Molybdopterin cofactor biosynthetic process
C7J0Y1_ORYSJ	Os04g0661600	39947.C7J0Y1	GO Function	GO:0032553	Ribonucleotide binding
C7J0Y1_ORYSJ	Os04g0661600	39947.C7J0Y1	GO Function	GO:0032555	Purine ribonucleotide binding
C7J0Y1_ORYSJ	Os04g0661600	39947.C7J0Y1	GO Function	GO:0032559	Adenyl ribonucleotide binding
C7J0Y1_ORYSJ	Os04g0661600	39947.C7J0Y1	GO Process	GO:0032870	Cellular response to hormone stimulus
C7J0Y1_ORYSJ	Os04g0661600	39947.C7J0Y1	GO Function	GO:0035639	Purine ribonucleoside triphosphate binding
C7J0Y1_ORYSJ	Os04g0661600	39947.C7J0Y1	GO Function	GO:0036094	Small molecule binding
C7J0Y1_ORYSJ	Os04g0661600	39947.C7J0Y1	GO Process	GO:0036211	Protein modification process
C7J0Y1_ORYSJ	Os04g0661600	39947.C7J0Y1	GO Process	GO:0042040	Metal incorporation into metallo-molybdopterin complex
C7J0Y1_ORYSJ	Os04g0661600	39947.C7J0Y1	GO Process	GO:0042221	Response to chemical
C7J0Y1_ORYSJ	Os04g0661600	39947.C7J0Y1	GO Function	GO:0043167	Ion binding
C7J0Y1_ORYSJ	Os04g0661600	39947.C7J0Y1	GO Function	GO:0043168	Anion binding
C7J0Y1_ORYSJ	Os04g0661600	39947.C7J0Y1	GO Function	GO:0043169	Cation binding
C7J0Y1_ORYSJ	Os04g0661600	39947.C7J0Y1	GO Process	GO:0043170	Macromolecule metabolic process
C7J0Y1_ORYSJ	Os04g0661600	39947.C7J0Y1	GO Process	GO:0043412	Macromolecule modification
C7J0Y1_ORYSJ	Os04g0661600	39947.C7J0Y1	GO Process	GO:0043545	Molybdopterin cofactor metabolic process
C7J0Y1_ORYSJ	Os04g0661600	39947.C7J0Y1	GO Process	GO:0044237	Cellular metabolic process
C7J0Y1_ORYSJ	Os04g0661600	39947.C7J0Y1	GO Process	GO:0044238	Primary metabolic process
C7J0Y1_ORYSJ	Os04g0661600	39947.C7J0Y1	GO Process	GO:0044249	Cellular biosynthetic process
C7J0Y1_ORYSJ	Os04g0661600	39947.C7J0Y1	GO Process	GO:0046483	Heterocycle metabolic process
C7J0Y1_ORYSJ	Os04g0661600	39947.C7J0Y1	GO Function	GO:0046872	Metal ion binding
C7J0Y1_ORYSJ	Os04g0661600	39947.C7J0Y1	GO Function	GO:0046914	Transition metal ion binding
C7J0Y1_ORYSJ	Os04g0661600	39947.C7J0Y1	GO Process	GO:0050789	Regulation of biological process
C7J0Y1_ORYSJ	Os04g0661600	39947.C7J0Y1	GO Process	GO:0050794	Regulation of cellular process
C7J0Y1_ORYSJ	Os04g0661600	39947.C7J0Y1	GO Process	GO:0050896	Response to stimulus
C7J0Y1_ORYSJ	Os04g0661600	39947.C7J0Y1	GO Process	GO:0051189	Prosthetic group metabolic process
C7J0Y1_ORYSJ	Os04g0661600	39947.C7J0Y1	GO Process	GO:0051716	Cellular response to stimulus
C7J0Y1_ORYSJ	Os04g0661600	39947.C7J0Y1	GO Function	GO:0061598	Molybdopterin adenylyltransferase activity
C7J0Y1_ORYSJ	Os04g0661600	39947.C7J0Y1	GO Function	GO:0061599	Molybdopterin molybdotransferase activity
C7J0Y1_ORYSJ	Os04g0661600	39947.C7J0Y1	GO Process	GO:0065007	Biological regulation
C7J0Y1_ORYSJ	Os04g0661600	39947.C7J0Y1	GO Function	GO:0070566	Adenylyltransferase activity
C7J0Y1_ORYSJ	Os04g0661600	39947.C7J0Y1	GO Process	GO:0070887	Cellular response to chemical stimulus
C7J0Y1_ORYSJ	Os04g0661600	39947.C7J0Y1	GO Process	GO:0071310	Cellular response to organic substance
C7J0Y1_ORYSJ	Os04g0661600	39947.C7J0Y1	GO Process	GO:0071365	Cellular response to auxin stimulus
C7J0Y1_ORYSJ	Os04g0661600	39947.C7J0Y1	GO Process	GO:0071495	Cellular response to endogenous stimulus
C7J0Y1_ORYSJ	Os04g0661600	39947.C7J0Y1	GO Process	GO:0071704	Organic substance metabolic process
C7J0Y1_ORYSJ	Os04g0661600	39947.C7J0Y1	GO Process	GO:0090407	Organophosphate biosynthetic process
C7J0Y1_ORYSJ	Os04g0661600	39947.C7J0Y1	GO Function	GO:0097159	Organic cyclic compound binding
C7J0Y1_ORYSJ	Os04g0661600	39947.C7J0Y1	GO Function	GO:0097367	Carbohydrate derivative binding
C7J0Y1_ORYSJ	Os04g0661600	39947.C7J0Y1	GO Component	GO:0110165	Cellular anatomical entity
C7J0Y1_ORYSJ	Os04g0661600	39947.C7J0Y1	GO Function	GO:1901265	Nucleoside phosphate binding
C7J0Y1_ORYSJ	Os04g0661600	39947.C7J0Y1	GO Process	GO:1901360	Organic cyclic compound metabolic process
C7J0Y1_ORYSJ	Os04g0661600	39947.C7J0Y1	GO Process	GO:1901362	Organic cyclic compound biosynthetic process
C7J0Y1_ORYSJ	Os04g0661600	39947.C7J0Y1	GO Function	GO:1901363	Heterocyclic compound binding
C7J0Y1_ORYSJ	Os04g0661600	39947.C7J0Y1	GO Process	GO:1901564	Organonitrogen compound metabolic process
C7J0Y1_ORYSJ	Os04g0661600	39947.C7J0Y1	GO Process	GO:1901566	Organonitrogen compound biosynthetic process
C7J0Y1_ORYSJ	Os04g0661600	39947.C7J0Y1	GO Process	GO:1901576	Organic substance biosynthetic process
C7J0Y1_ORYSJ	Os04g0661600	39947.C7J0Y1	COMPARTMENTS	GOCC:0005622	Intracellular
C7J0Y1_ORYSJ	Os04g0661600	39947.C7J0Y1	COMPARTMENTS	GOCC:0005737	Cytoplasm
C7J0Y1_ORYSJ	Os04g0661600	39947.C7J0Y1	COMPARTMENTS	GOCC:0005829	Cytosol
C7J0Y1_ORYSJ	Os04g0661600	39947.C7J0Y1	COMPARTMENTS	GOCC:0005886	Plasma membrane
C7J0Y1_ORYSJ	Os04g0661600	39947.C7J0Y1	COMPARTMENTS	GOCC:0016020	Membrane
C7J0Y1_ORYSJ	Os04g0661600	39947.C7J0Y1	COMPARTMENTS	GOCC:0030054	Cell junction
C7J0Y1_ORYSJ	Os04g0661600	39947.C7J0Y1	COMPARTMENTS	GOCC:0032991	Protein-containing complex
C7J0Y1_ORYSJ	Os04g0661600	39947.C7J0Y1	COMPARTMENTS	GOCC:0043235	Receptor complex
C7J0Y1_ORYSJ	Os04g0661600	39947.C7J0Y1	COMPARTMENTS	GOCC:0045202	Synapse
C7J0Y1_ORYSJ	Os04g0661600	39947.C7J0Y1	COMPARTMENTS	GOCC:0045211	Postsynaptic membrane
C7J0Y1_ORYSJ	Os04g0661600	39947.C7J0Y1	COMPARTMENTS	GOCC:0060076	Excitatory synapse
C7J0Y1_ORYSJ	Os04g0661600	39947.C7J0Y1	COMPARTMENTS	GOCC:0060077	Inhibitory synapse
C7J0Y1_ORYSJ	Os04g0661600	39947.C7J0Y1	COMPARTMENTS	GOCC:0071944	Cell periphery
C7J0Y1_ORYSJ	Os04g0661600	39947.C7J0Y1	COMPARTMENTS	GOCC:0097060	Synaptic membrane
C7J0Y1_ORYSJ	Os04g0661600	39947.C7J0Y1	COMPARTMENTS	GOCC:0098590	Plasma membrane region
C7J0Y1_ORYSJ	Os04g0661600	39947.C7J0Y1	COMPARTMENTS	GOCC:0098690	Glycinergic synapse
C7J0Y1_ORYSJ	Os04g0661600	39947.C7J0Y1	COMPARTMENTS	GOCC:0098794	Postsynapse
C7J0Y1_ORYSJ	Os04g0661600	39947.C7J0Y1	COMPARTMENTS	GOCC:0098982	GABA-ergic synapse
C7J0Y1_ORYSJ	Os04g0661600	39947.C7J0Y1	COMPARTMENTS	GOCC:0110165	Cellular anatomical entity
C7J0Y1_ORYSJ	Os04g0661600	39947.C7J0Y1	COMPARTMENTS	GOCC:1902494	Catalytic complex
C7J0Y1_ORYSJ	Os04g0661600	39947.C7J0Y1	COMPARTMENTS	GOCC:1902710	GABA receptor complex
C7J0Y1_ORYSJ	Os04g0661600	39947.C7J0Y1	COMPARTMENTS	GOCC:1902711	GABA-A receptor complex
C7J0Y1_ORYSJ	Os04g0661600	39947.C7J0Y1	COMPARTMENTS	GOCC:1990140	MPT synthase complex
C7J0Y1_ORYSJ	Os04g0661600	39947.C7J0Y1	COMPARTMENTS	GOCC:1990228	Sulfurtransferase complex
C7J0Y1_ORYSJ	Os04g0661600	39947.C7J0Y1	COMPARTMENTS	GOCC:1990234	Transferase complex
C7J0Y1_ORYSJ	Os04g0661600	39947.C7J0Y1	InterPro	IPR036135	MoeA, N-terminal and linker domain superfamily
C7J0Y1_ORYSJ	Os04g0661600	39947.C7J0Y1	InterPro	IPR036425	MoaB/Mog-like domain superfamily
C7J0Y1_ORYSJ	Os04g0661600	39947.C7J0Y1	InterPro	IPR038987	Molybdopterin biosynthesis protein MoeA-like
C7J0Y1_ORYSJ	Os04g0661600	39947.C7J0Y1	UniProt Keywords	KW-0460	Magnesium
C7J0Y1_ORYSJ	Os04g0661600	39947.C7J0Y1	UniProt Keywords	KW-0479	Metal-binding
C7J0Y1_ORYSJ	Os04g0661600	39947.C7J0Y1	UniProt Keywords	KW-0500	Molybdenum
C7J0Y1_ORYSJ	Os04g0661600	39947.C7J0Y1	UniProt Keywords	KW-0501	Molybdenum cofactor biosynthesis
C7J0Y1_ORYSJ	Os04g0661600	39947.C7J0Y1	UniProt Keywords	KW-0808	Transferase
C7J0Y1_ORYSJ	Os04g0661600	39947.C7J0Y1	KEGG	map00790	Folate biosynthesis
C7J0Y1_ORYSJ	Os04g0661600	39947.C7J0Y1	KEGG	map01100	Metabolic pathways
C7J0Y1_ORYSJ	Os04g0661600	39947.C7J0Y1	Reactome	MAP-1430728	Metabolism
C7J0Y1_ORYSJ	Os04g0661600	39947.C7J0Y1	Reactome	MAP-196849	Metabolism of water-soluble vitamins and cofactors
C7J0Y1_ORYSJ	Os04g0661600	39947.C7J0Y1	Reactome	MAP-196854	Metabolism of vitamins and cofactors
C7J0Y1_ORYSJ	Os04g0661600	39947.C7J0Y1	Reactome	MAP-947581	Molybdenum cofactor biosynthesis
GLO5	Os07g0152900	39947.Q6YT73	STRING clusters	CL:29823	Mixed, incl. Oxidative photosynthetic carbon pathway, and Lactoylglutathione lyase activity
GLO5	Os07g0152900	39947.Q6YT73	STRING clusters	CL:29827	Mixed, incl. Lactoylglutathione lyase activity, and FAD-linked oxidase-like, C-terminal
GLO5	Os07g0152900	39947.Q6YT73	STRING clusters	CL:29832	Lactoylglutathione lyase activity, and Hydroxyacylglutathione hydrolase
GLO5	Os07g0152900	39947.Q6YT73	GO Function	GO:0000166	Nucleotide binding
GLO5	Os07g0152900	39947.Q6YT73	GO Function	GO:0003824	Catalytic activity
GLO5	Os07g0152900	39947.Q6YT73	GO Function	GO:0003973	(S)-2-hydroxy-acid oxidase activity
GLO5	Os07g0152900	39947.Q6YT73	GO Function	GO:0005488	Binding
GLO5	Os07g0152900	39947.Q6YT73	GO Component	GO:0005622	Intracellular anatomical structure
GLO5	Os07g0152900	39947.Q6YT73	GO Component	GO:0005737	Cytoplasm
GLO5	Os07g0152900	39947.Q6YT73	GO Component	GO:0005777	Peroxisome
GLO5	Os07g0152900	39947.Q6YT73	GO Process	GO:0008152	Metabolic process
GLO5	Os07g0152900	39947.Q6YT73	GO Process	GO:0009605	Response to external stimulus
GLO5	Os07g0152900	39947.Q6YT73	GO Process	GO:0009607	Response to biotic stimulus
GLO5	Os07g0152900	39947.Q6YT73	GO Process	GO:0009615	Response to virus
GLO5	Os07g0152900	39947.Q6YT73	GO Process	GO:0009853	Photorespiration
GLO5	Os07g0152900	39947.Q6YT73	GO Process	GO:0009854	Oxidative photosynthetic carbon pathway
GLO5	Os07g0152900	39947.Q6YT73	GO Process	GO:0009987	Cellular process
GLO5	Os07g0152900	39947.Q6YT73	GO Process	GO:0010109	Regulation of photosynthesis
GLO5	Os07g0152900	39947.Q6YT73	GO Function	GO:0010181	FMN binding
GLO5	Os07g0152900	39947.Q6YT73	GO Function	GO:0016491	Oxidoreductase activity
GLO5	Os07g0152900	39947.Q6YT73	GO Function	GO:0016614	Oxidoreductase activity, acting on CH-OH group of donors
GLO5	Os07g0152900	39947.Q6YT73	GO Function	GO:0016899	Oxidoreductase activity, acting on the CH-OH group of donors, oxygen as acceptor
GLO5	Os07g0152900	39947.Q6YT73	GO Process	GO:0019222	Regulation of metabolic process
GLO5	Os07g0152900	39947.Q6YT73	GO Process	GO:0031323	Regulation of cellular metabolic process
GLO5	Os07g0152900	39947.Q6YT73	GO Function	GO:0032553	Ribonucleotide binding
GLO5	Os07g0152900	39947.Q6YT73	GO Function	GO:0036094	Small molecule binding
GLO5	Os07g0152900	39947.Q6YT73	GO Component	GO:0042579	Microbody
GLO5	Os07g0152900	39947.Q6YT73	GO Process	GO:0043094	Cellular metabolic compound salvage
GLO5	Os07g0152900	39947.Q6YT73	GO Function	GO:0043167	Ion binding
GLO5	Os07g0152900	39947.Q6YT73	GO Function	GO:0043168	Anion binding
GLO5	Os07g0152900	39947.Q6YT73	GO Process	GO:0043207	Response to external biotic stimulus
GLO5	Os07g0152900	39947.Q6YT73	GO Component	GO:0043226	Organelle
GLO5	Os07g0152900	39947.Q6YT73	GO Component	GO:0043227	Membrane-bounded organelle
GLO5	Os07g0152900	39947.Q6YT73	GO Component	GO:0043229	Intracellular organelle
GLO5	Os07g0152900	39947.Q6YT73	GO Component	GO:0043231	Intracellular membrane-bounded organelle
GLO5	Os07g0152900	39947.Q6YT73	GO Process	GO:0044237	Cellular metabolic process
GLO5	Os07g0152900	39947.Q6YT73	GO Process	GO:0044419	Biological process involved in interspecies interaction between organisms
GLO5	Os07g0152900	39947.Q6YT73	GO Process	GO:0050789	Regulation of biological process
GLO5	Os07g0152900	39947.Q6YT73	GO Process	GO:0050794	Regulation of cellular process
GLO5	Os07g0152900	39947.Q6YT73	GO Process	GO:0050896	Response to stimulus
GLO5	Os07g0152900	39947.Q6YT73	GO Process	GO:0051707	Response to other organism
GLO5	Os07g0152900	39947.Q6YT73	GO Process	GO:0065007	Biological regulation
GLO5	Os07g0152900	39947.Q6YT73	GO Function	GO:0097159	Organic cyclic compound binding
GLO5	Os07g0152900	39947.Q6YT73	GO Function	GO:0097367	Carbohydrate derivative binding
GLO5	Os07g0152900	39947.Q6YT73	GO Process	GO:0098586	Cellular response to virus
GLO5	Os07g0152900	39947.Q6YT73	GO Component	GO:0110165	Cellular anatomical entity
GLO5	Os07g0152900	39947.Q6YT73	GO Function	GO:1901265	Nucleoside phosphate binding
GLO5	Os07g0152900	39947.Q6YT73	GO Function	GO:1901363	Heterocyclic compound binding
GLO5	Os07g0152900	39947.Q6YT73	COMPARTMENTS	GOCC:0005622	Intracellular
GLO5	Os07g0152900	39947.Q6YT73	COMPARTMENTS	GOCC:0005737	Cytoplasm
GLO5	Os07g0152900	39947.Q6YT73	COMPARTMENTS	GOCC:0005777	Peroxisome
GLO5	Os07g0152900	39947.Q6YT73	COMPARTMENTS	GOCC:0042579	Microbody
GLO5	Os07g0152900	39947.Q6YT73	COMPARTMENTS	GOCC:0043226	Organelle
GLO5	Os07g0152900	39947.Q6YT73	COMPARTMENTS	GOCC:0043227	Membrane-bounded organelle
GLO5	Os07g0152900	39947.Q6YT73	COMPARTMENTS	GOCC:0043229	Intracellular organelle
GLO5	Os07g0152900	39947.Q6YT73	COMPARTMENTS	GOCC:0043231	Intracellular membrane-bounded organelle
GLO5	Os07g0152900	39947.Q6YT73	COMPARTMENTS	GOCC:0110165	Cellular anatomical entity
GLO5	Os07g0152900	39947.Q6YT73	InterPro	IPR000262	FMN-dependent dehydrogenase
GLO5	Os07g0152900	39947.Q6YT73	InterPro	IPR008259	FMN-dependent alpha-hydroxy acid dehydrogenase, active site
GLO5	Os07g0152900	39947.Q6YT73	InterPro	IPR012133	Alpha-hydroxy acid dehydrogenase, FMN-dependent
GLO5	Os07g0152900	39947.Q6YT73	InterPro	IPR013785	Aldolase-type TIM barrel
GLO5	Os07g0152900	39947.Q6YT73	InterPro	IPR037396	FMN hydroxy acid dehydrogenase domain
GLO5	Os07g0152900	39947.Q6YT73	UniProt Keywords	KW-0285	Flavoprotein
GLO5	Os07g0152900	39947.Q6YT73	UniProt Keywords	KW-0288	FMN
GLO5	Os07g0152900	39947.Q6YT73	UniProt Keywords	KW-0323	Glycolate pathway
GLO5	Os07g0152900	39947.Q6YT73	UniProt Keywords	KW-0560	Oxidoreductase
GLO5	Os07g0152900	39947.Q6YT73	UniProt Keywords	KW-0576	Peroxisome
GLO5	Os07g0152900	39947.Q6YT73	UniProt Keywords	KW-0601	Photorespiration
GLO5	Os07g0152900	39947.Q6YT73	UniProt Keywords	KW-0945	Host-virus interaction
GLO5	Os07g0152900	39947.Q6YT73	KEGG	map00630	Glyoxylate and dicarboxylate metabolism
GLO5	Os07g0152900	39947.Q6YT73	KEGG	map01100	Metabolic pathways
GLO5	Os07g0152900	39947.Q6YT73	KEGG	map01110	Biosynthesis of secondary metabolites
GLO5	Os07g0152900	39947.Q6YT73	KEGG	map01200	Carbon metabolism
GLO5	Os07g0152900	39947.Q6YT73	KEGG	map04146	Peroxisome
GLO5	Os07g0152900	39947.Q6YT73	Reactome	MAP-1430728	Metabolism
GLO5	Os07g0152900	39947.Q6YT73	Reactome	MAP-9033241	Peroxisomal protein import
GLO5	Os07g0152900	39947.Q6YT73	Reactome	MAP-9609507	Protein localization
GLO5	Os07g0152900	39947.Q6YT73	Pfam	PF01070	FMN-dependent dehydrogenase
GRXS7	Os03g0851200	39947.Q851Y7	STRING clusters	CL:35931	Mixed, incl. Iron-sulfur cluster assembly, and Sulfur relay system
GRXS7	Os03g0851200	39947.Q851Y7	STRING clusters	CL:35932	Mixed, incl. Iron-sulfur cluster assembly, and Molybdenum cofactor biosynthesis
GRXS7	Os03g0851200	39947.Q851Y7	STRING clusters	CL:35933	Mixed, incl. Iron-sulfur cluster assembly, and Molybdenum cofactor biosynthesis
GRXS7	Os03g0851200	39947.Q851Y7	STRING clusters	CL:35934	Mixed, incl. Iron-sulfur cluster assembly, and Molybdenum cofactor biosynthesis
GRXS7	Os03g0851200	39947.Q851Y7	STRING clusters	CL:35935	Iron-sulfur cluster assembly, and Molybdenum cofactor biosynthesis
GRXS7	Os03g0851200	39947.Q851Y7	STRING clusters	CL:35936	Iron-sulfur cluster assembly, and Glutaredoxin, PICOT-like
GRXS7	Os03g0851200	39947.Q851Y7	STRING clusters	CL:35937	Iron-sulfur cluster assembly, and Glutaredoxin, PICOT-like
GRXS7	Os03g0851200	39947.Q851Y7	STRING clusters	CL:35997	Iron-sulfur cluster assembly, and BolA protein
GRXS7	Os03g0851200	39947.Q851Y7	STRING clusters	CL:35998	BolA protein, and Glutaredoxin, PICOT-like
GRXS7	Os03g0851200	39947.Q851Y7	STRING clusters	CL:36000	BolA protein, and Glutaredoxin, PICOT-like
GRXS7	Os03g0851200	39947.Q851Y7	GO Function	GO:0003824	Catalytic activity
GRXS7	Os03g0851200	39947.Q851Y7	GO Function	GO:0005215	Transporter activity
GRXS7	Os03g0851200	39947.Q851Y7	GO Function	GO:0005488	Binding
GRXS7	Os03g0851200	39947.Q851Y7	GO Component	GO:0005622	Intracellular anatomical structure
GRXS7	Os03g0851200	39947.Q851Y7	GO Component	GO:0005737	Cytoplasm
GRXS7	Os03g0851200	39947.Q851Y7	GO Component	GO:0005739	Mitochondrion
GRXS7	Os03g0851200	39947.Q851Y7	GO Component	GO:0005759	Mitochondrial matrix
GRXS7	Os03g0851200	39947.Q851Y7	GO Process	GO:0006810	Transport
GRXS7	Os03g0851200	39947.Q851Y7	GO Process	GO:0006811	Ion transport
GRXS7	Os03g0851200	39947.Q851Y7	GO Process	GO:0006812	Cation transport
GRXS7	Os03g0851200	39947.Q851Y7	GO Component	GO:0009507	Chloroplast
GRXS7	Os03g0851200	39947.Q851Y7	GO Component	GO:0009536	Plastid
GRXS7	Os03g0851200	39947.Q851Y7	GO Process	GO:0009987	Cellular process
GRXS7	Os03g0851200	39947.Q851Y7	GO Function	GO:0015035	Protein-disulfide reductase activity
GRXS7	Os03g0851200	39947.Q851Y7	GO Function	GO:0015036	Disulfide oxidoreductase activity
GRXS7	Os03g0851200	39947.Q851Y7	GO Function	GO:0015291	Secondary active transmembrane transporter activity
GRXS7	Os03g0851200	39947.Q851Y7	GO Function	GO:0015297	Antiporter activity
GRXS7	Os03g0851200	39947.Q851Y7	GO Function	GO:0016491	Oxidoreductase activity
GRXS7	Os03g0851200	39947.Q851Y7	GO Function	GO:0016667	Oxidoreductase activity, acting on a sulfur group of donors
GRXS7	Os03g0851200	39947.Q851Y7	GO Function	GO:0022804	Active transmembrane transporter activity
GRXS7	Os03g0851200	39947.Q851Y7	GO Function	GO:0022857	Transmembrane transporter activity
GRXS7	Os03g0851200	39947.Q851Y7	GO Component	GO:0031974	Membrane-enclosed lumen
GRXS7	Os03g0851200	39947.Q851Y7	GO Function	GO:0043167	Ion binding
GRXS7	Os03g0851200	39947.Q851Y7	GO Function	GO:0043169	Cation binding
GRXS7	Os03g0851200	39947.Q851Y7	GO Component	GO:0043226	Organelle
GRXS7	Os03g0851200	39947.Q851Y7	GO Component	GO:0043227	Membrane-bounded organelle
GRXS7	Os03g0851200	39947.Q851Y7	GO Component	GO:0043229	Intracellular organelle
GRXS7	Os03g0851200	39947.Q851Y7	GO Component	GO:0043231	Intracellular membrane-bounded organelle
GRXS7	Os03g0851200	39947.Q851Y7	GO Component	GO:0043233	Organelle lumen
GRXS7	Os03g0851200	39947.Q851Y7	GO Function	GO:0046872	Metal ion binding
GRXS7	Os03g0851200	39947.Q851Y7	GO Process	GO:0051179	Localization
GRXS7	Os03g0851200	39947.Q851Y7	GO Process	GO:0051234	Establishment of localization
GRXS7	Os03g0851200	39947.Q851Y7	GO Function	GO:0051536	Iron-sulfur cluster binding
GRXS7	Os03g0851200	39947.Q851Y7	GO Function	GO:0051537	2 iron, 2 sulfur cluster binding
GRXS7	Os03g0851200	39947.Q851Y7	GO Function	GO:0051540	Metal cluster binding
GRXS7	Os03g0851200	39947.Q851Y7	GO Process	GO:0055085	Transmembrane transport
GRXS7	Os03g0851200	39947.Q851Y7	GO Component	GO:0070013	Intracellular organelle lumen
GRXS7	Os03g0851200	39947.Q851Y7	GO Function	GO:0097573	Glutathione oxidoreductase activity
GRXS7	Os03g0851200	39947.Q851Y7	GO Component	GO:0110165	Cellular anatomical entity
GRXS7	Os03g0851200	39947.Q851Y7	GO Function	GO:0140096	Catalytic activity, acting on a protein
GRXS7	Os03g0851200	39947.Q851Y7	COMPARTMENTS	GOCC:0005622	Intracellular
GRXS7	Os03g0851200	39947.Q851Y7	COMPARTMENTS	GOCC:0005737	Cytoplasm
GRXS7	Os03g0851200	39947.Q851Y7	COMPARTMENTS	GOCC:0005829	Cytosol
GRXS7	Os03g0851200	39947.Q851Y7	COMPARTMENTS	GOCC:0009507	Chloroplast
GRXS7	Os03g0851200	39947.Q851Y7	COMPARTMENTS	GOCC:0009536	Plastid
GRXS7	Os03g0851200	39947.Q851Y7	COMPARTMENTS	GOCC:0032991	Protein-containing complex
GRXS7	Os03g0851200	39947.Q851Y7	COMPARTMENTS	GOCC:0043226	Organelle
GRXS7	Os03g0851200	39947.Q851Y7	COMPARTMENTS	GOCC:0043227	Membrane-bounded organelle
GRXS7	Os03g0851200	39947.Q851Y7	COMPARTMENTS	GOCC:0043229	Intracellular organelle
GRXS7	Os03g0851200	39947.Q851Y7	COMPARTMENTS	GOCC:0043231	Intracellular membrane-bounded organelle
GRXS7	Os03g0851200	39947.Q851Y7	COMPARTMENTS	GOCC:0110165	Cellular anatomical entity
GRXS7	Os03g0851200	39947.Q851Y7	COMPARTMENTS	GOCC:1902494	Catalytic complex
GRXS7	Os03g0851200	39947.Q851Y7	COMPARTMENTS	GOCC:1990229	Iron-sulfur cluster assembly complex
GRXS7	Os03g0851200	39947.Q851Y7	COMPARTMENTS	GOCC:1990230	Iron-sulfur cluster transfer complex
GRXS7	Os03g0851200	39947.Q851Y7	COMPARTMENTS	GOCC:1990234	Transferase complex
GRXS7	Os03g0851200	39947.Q851Y7	InterPro	IPR002109	Glutaredoxin
GRXS7	Os03g0851200	39947.Q851Y7	InterPro	IPR004480	Monothiol glutaredoxin-related
GRXS7	Os03g0851200	39947.Q851Y7	InterPro	IPR033658	Glutaredoxin, PICOT-like
GRXS7	Os03g0851200	39947.Q851Y7	InterPro	IPR036249	Thioredoxin-like superfamily
GRXS7	Os03g0851200	39947.Q851Y7	UniProt Keywords	KW-0001	2Fe-2S
GRXS7	Os03g0851200	39947.Q851Y7	UniProt Keywords	KW-0150	Chloroplast
GRXS7	Os03g0851200	39947.Q851Y7	UniProt Keywords	KW-0408	Iron
GRXS7	Os03g0851200	39947.Q851Y7	UniProt Keywords	KW-0411	Iron-sulfur
GRXS7	Os03g0851200	39947.Q851Y7	UniProt Keywords	KW-0479	Metal-binding
GRXS7	Os03g0851200	39947.Q851Y7	UniProt Keywords	KW-0676	Redox-active center
GRXS7	Os03g0851200	39947.Q851Y7	UniProt Keywords	KW-0809	Transit peptide
GRXS7	Os03g0851200	39947.Q851Y7	UniProt Keywords	KW-0934	Plastid
GRXS7	Os03g0851200	39947.Q851Y7	Reactome	MAP-1362409	Mitochondrial iron-sulfur cluster biogenesis
GRXS7	Os03g0851200	39947.Q851Y7	Reactome	MAP-1430728	Metabolism
GRXS7	Os03g0851200	39947.Q851Y7	Pfam	PF00462	Glutaredoxin
PUB4	Os02g0234300	39947.Q6EUK7	STRING clusters	CL:3179	Mostly uncharacterized, incl. Myb family transcription factor MPH1/MOF1, and Chloroplast enhancing stress tolerance protein
PUB4	Os02g0234300	39947.Q6EUK7	GO Function	GO:0003824	Catalytic activity
PUB4	Os02g0234300	39947.Q6EUK7	GO Function	GO:0004842	Ubiquitin-protein transferase activity
PUB4	Os02g0234300	39947.Q6EUK7	GO Component	GO:0005622	Intracellular anatomical structure
PUB4	Os02g0234300	39947.Q6EUK7	GO Component	GO:0005634	Nucleus
PUB4	Os02g0234300	39947.Q6EUK7	GO Component	GO:0005737	Cytoplasm
PUB4	Os02g0234300	39947.Q6EUK7	GO Process	GO:0006807	Nitrogen compound metabolic process
PUB4	Os02g0234300	39947.Q6EUK7	GO Process	GO:0008152	Metabolic process
PUB4	Os02g0234300	39947.Q6EUK7	GO Process	GO:0016567	Protein ubiquitination
PUB4	Os02g0234300	39947.Q6EUK7	GO Function	GO:0016740	Transferase activity
PUB4	Os02g0234300	39947.Q6EUK7	GO Process	GO:0019538	Protein metabolic process
PUB4	Os02g0234300	39947.Q6EUK7	GO Function	GO:0019787	Ubiquitin-like protein transferase activity
PUB4	Os02g0234300	39947.Q6EUK7	GO Process	GO:0032446	Protein modification by small protein conjugation
PUB4	Os02g0234300	39947.Q6EUK7	GO Process	GO:0036211	Protein modification process
PUB4	Os02g0234300	39947.Q6EUK7	GO Process	GO:0043170	Macromolecule metabolic process
PUB4	Os02g0234300	39947.Q6EUK7	GO Component	GO:0043226	Organelle
PUB4	Os02g0234300	39947.Q6EUK7	GO Component	GO:0043227	Membrane-bounded organelle
PUB4	Os02g0234300	39947.Q6EUK7	GO Component	GO:0043229	Intracellular organelle
PUB4	Os02g0234300	39947.Q6EUK7	GO Component	GO:0043231	Intracellular membrane-bounded organelle
PUB4	Os02g0234300	39947.Q6EUK7	GO Process	GO:0043412	Macromolecule modification
PUB4	Os02g0234300	39947.Q6EUK7	GO Process	GO:0044238	Primary metabolic process
PUB4	Os02g0234300	39947.Q6EUK7	GO Process	GO:0070647	Protein modification by small protein conjugation or removal
PUB4	Os02g0234300	39947.Q6EUK7	GO Process	GO:0071704	Organic substance metabolic process
PUB4	Os02g0234300	39947.Q6EUK7	GO Component	GO:0110165	Cellular anatomical entity
PUB4	Os02g0234300	39947.Q6EUK7	GO Function	GO:0140096	Catalytic activity, acting on a protein
PUB4	Os02g0234300	39947.Q6EUK7	GO Process	GO:1901564	Organonitrogen compound metabolic process
PUB4	Os02g0234300	39947.Q6EUK7	COMPARTMENTS	GOCC:0005622	Intracellular
PUB4	Os02g0234300	39947.Q6EUK7	COMPARTMENTS	GOCC:0005737	Cytoplasm
PUB4	Os02g0234300	39947.Q6EUK7	COMPARTMENTS	GOCC:0043226	Organelle
PUB4	Os02g0234300	39947.Q6EUK7	COMPARTMENTS	GOCC:0043227	Membrane-bounded organelle
PUB4	Os02g0234300	39947.Q6EUK7	COMPARTMENTS	GOCC:0043229	Intracellular organelle
PUB4	Os02g0234300	39947.Q6EUK7	COMPARTMENTS	GOCC:0043231	Intracellular membrane-bounded organelle
PUB4	Os02g0234300	39947.Q6EUK7	COMPARTMENTS	GOCC:0110165	Cellular anatomical entity
PUB4	Os02g0234300	39947.Q6EUK7	InterPro	IPR000225	Armadillo
PUB4	Os02g0234300	39947.Q6EUK7	InterPro	IPR003613	U-box domain
PUB4	Os02g0234300	39947.Q6EUK7	InterPro	IPR011989	Armadillo-like helical
PUB4	Os02g0234300	39947.Q6EUK7	InterPro	IPR013083	Zinc finger, RING/FYVE/PHD-type
PUB4	Os02g0234300	39947.Q6EUK7	InterPro	IPR016024	Armadillo-type fold
PUB4	Os02g0234300	39947.Q6EUK7	InterPro	IPR045210	PUB protein, U-box domain, plant
PUB4	Os02g0234300	39947.Q6EUK7	UniProt Keywords	KW-0677	Repeat
PUB4	Os02g0234300	39947.Q6EUK7	UniProt Keywords	KW-0808	Transferase
PUB4	Os02g0234300	39947.Q6EUK7	UniProt Keywords	KW-0833	Ubl conjugation pathway
PUB4	Os02g0234300	39947.Q6EUK7	SMART	SM00185	Armadillo/beta-catenin-like repeats
PUB4	Os02g0234300	39947.Q6EUK7	SMART	SM00504	Modified RING finger domain
Q0DEU8_ORYSJ	Os06g0133800	39947.Q0DEU8	STRING clusters	CL:29915	Glycolysis, and Pentose phosphate pathway
Q0DEU8_ORYSJ	Os06g0133800	39947.Q0DEU8	STRING clusters	CL:29916	Glycolysis, and Fructose metabolic process
Q0DEU8_ORYSJ	Os06g0133800	39947.Q0DEU8	STRING clusters	CL:29921	Glycolysis, and Fructose metabolic process
Q0DEU8_ORYSJ	Os06g0133800	39947.Q0DEU8	STRING clusters	CL:29924	Glycolysis, and Potassium ion binding
Q0DEU8_ORYSJ	Os06g0133800	39947.Q0DEU8	STRING clusters	CL:29927	Glycolytic process, and Histidine phosphatase superfamily, clade-1
Q0DEU8_ORYSJ	Os06g0133800	39947.Q0DEU8	STRING clusters	CL:29929	Glycolytic process, and Phosphoglycerate mutase family
Q0DEU8_ORYSJ	Os06g0133800	39947.Q0DEU8	STRING clusters	CL:29931	Glycolytic process, and D-serine metabolic process
Q0DEU8_ORYSJ	Os06g0133800	39947.Q0DEU8	STRING clusters	CL:29934	Glycolytic process
Q0DEU8_ORYSJ	Os06g0133800	39947.Q0DEU8	STRING clusters	CL:29936	Gluconeogenesis, and Glyceraldehyde-3-phosphate dehydrogenase, type I
Q0DEU8_ORYSJ	Os06g0133800	39947.Q0DEU8	STRING clusters	CL:29937	Gluconeogenesis, and Enolase
Q0DEU8_ORYSJ	Os06g0133800	39947.Q0DEU8	STRING clusters	CL:29966	Insulin effects increased synthesis of Xylulose-5-Phosphate, and S-nitrosylation
Q0DEU8_ORYSJ	Os06g0133800	39947.Q0DEU8	GO Function	GO:0003824	Catalytic activity
Q0DEU8_ORYSJ	Os06g0133800	39947.Q0DEU8	GO Function	GO:0004802	Transketolase activity
Q0DEU8_ORYSJ	Os06g0133800	39947.Q0DEU8	GO Function	GO:0005488	Binding
Q0DEU8_ORYSJ	Os06g0133800	39947.Q0DEU8	GO Function	GO:0005509	Calcium ion binding
Q0DEU8_ORYSJ	Os06g0133800	39947.Q0DEU8	GO Component	GO:0005622	Intracellular anatomical structure
Q0DEU8_ORYSJ	Os06g0133800	39947.Q0DEU8	GO Component	GO:0005737	Cytoplasm
Q0DEU8_ORYSJ	Os06g0133800	39947.Q0DEU8	GO Component	GO:0005829	Cytosol
Q0DEU8_ORYSJ	Os06g0133800	39947.Q0DEU8	GO Process	GO:0005975	Carbohydrate metabolic process
Q0DEU8_ORYSJ	Os06g0133800	39947.Q0DEU8	GO Process	GO:0006091	Generation of precursor metabolites and energy
Q0DEU8_ORYSJ	Os06g0133800	39947.Q0DEU8	GO Process	GO:0006098	Pentose-phosphate shunt
Q0DEU8_ORYSJ	Os06g0133800	39947.Q0DEU8	GO Process	GO:0006739	NADP metabolic process
Q0DEU8_ORYSJ	Os06g0133800	39947.Q0DEU8	GO Process	GO:0006740	NADPH regeneration
Q0DEU8_ORYSJ	Os06g0133800	39947.Q0DEU8	GO Process	GO:0006793	Phosphorus metabolic process
Q0DEU8_ORYSJ	Os06g0133800	39947.Q0DEU8	GO Process	GO:0006796	Phosphate-containing compound metabolic process
Q0DEU8_ORYSJ	Os06g0133800	39947.Q0DEU8	GO Process	GO:0008152	Metabolic process
Q0DEU8_ORYSJ	Os06g0133800	39947.Q0DEU8	GO Process	GO:0009058	Biosynthetic process
Q0DEU8_ORYSJ	Os06g0133800	39947.Q0DEU8	GO Component	GO:0009507	Chloroplast
Q0DEU8_ORYSJ	Os06g0133800	39947.Q0DEU8	GO Component	GO:0009526	Plastid envelope
Q0DEU8_ORYSJ	Os06g0133800	39947.Q0DEU8	GO Component	GO:0009534	Chloroplast thylakoid
Q0DEU8_ORYSJ	Os06g0133800	39947.Q0DEU8	GO Component	GO:0009535	Chloroplast thylakoid membrane
Q0DEU8_ORYSJ	Os06g0133800	39947.Q0DEU8	GO Component	GO:0009536	Plastid
Q0DEU8_ORYSJ	Os06g0133800	39947.Q0DEU8	GO Component	GO:0009579	Thylakoid
Q0DEU8_ORYSJ	Os06g0133800	39947.Q0DEU8	GO Process	GO:0009987	Cellular process
Q0DEU8_ORYSJ	Os06g0133800	39947.Q0DEU8	GO Process	GO:0015977	Carbon fixation
Q0DEU8_ORYSJ	Os06g0133800	39947.Q0DEU8	GO Process	GO:0015979	Photosynthesis
Q0DEU8_ORYSJ	Os06g0133800	39947.Q0DEU8	GO Component	GO:0016020	Membrane
Q0DEU8_ORYSJ	Os06g0133800	39947.Q0DEU8	GO Process	GO:0016051	Carbohydrate biosynthetic process
Q0DEU8_ORYSJ	Os06g0133800	39947.Q0DEU8	GO Function	GO:0016740	Transferase activity
Q0DEU8_ORYSJ	Os06g0133800	39947.Q0DEU8	GO Function	GO:0016744	Transketolase or transaldolase activity
Q0DEU8_ORYSJ	Os06g0133800	39947.Q0DEU8	GO Process	GO:0019253	Reductive pentose-phosphate cycle
Q0DEU8_ORYSJ	Os06g0133800	39947.Q0DEU8	GO Process	GO:0019637	Organophosphate metabolic process
Q0DEU8_ORYSJ	Os06g0133800	39947.Q0DEU8	GO Process	GO:0019685	Photosynthesis, dark reaction
Q0DEU8_ORYSJ	Os06g0133800	39947.Q0DEU8	GO Function	GO:0030145	Manganese ion binding
Q0DEU8_ORYSJ	Os06g0133800	39947.Q0DEU8	GO Component	GO:0031090	Organelle membrane
Q0DEU8_ORYSJ	Os06g0133800	39947.Q0DEU8	GO Component	GO:0031967	Organelle envelope
Q0DEU8_ORYSJ	Os06g0133800	39947.Q0DEU8	GO Component	GO:0031975	Envelope
Q0DEU8_ORYSJ	Os06g0133800	39947.Q0DEU8	GO Component	GO:0031976	Plastid thylakoid
Q0DEU8_ORYSJ	Os06g0133800	39947.Q0DEU8	GO Component	GO:0031984	Organelle subcompartment
Q0DEU8_ORYSJ	Os06g0133800	39947.Q0DEU8	GO Component	GO:0034357	Photosynthetic membrane
Q0DEU8_ORYSJ	Os06g0133800	39947.Q0DEU8	GO Component	GO:0042170	Plastid membrane
Q0DEU8_ORYSJ	Os06g0133800	39947.Q0DEU8	GO Component	GO:0042651	Thylakoid membrane
Q0DEU8_ORYSJ	Os06g0133800	39947.Q0DEU8	GO Function	GO:0043167	Ion binding
Q0DEU8_ORYSJ	Os06g0133800	39947.Q0DEU8	GO Function	GO:0043169	Cation binding
Q0DEU8_ORYSJ	Os06g0133800	39947.Q0DEU8	GO Component	GO:0043226	Organelle
Q0DEU8_ORYSJ	Os06g0133800	39947.Q0DEU8	GO Component	GO:0043227	Membrane-bounded organelle
Q0DEU8_ORYSJ	Os06g0133800	39947.Q0DEU8	GO Component	GO:0043229	Intracellular organelle
Q0DEU8_ORYSJ	Os06g0133800	39947.Q0DEU8	GO Component	GO:0043231	Intracellular membrane-bounded organelle
Q0DEU8_ORYSJ	Os06g0133800	39947.Q0DEU8	GO Process	GO:0044237	Cellular metabolic process
Q0DEU8_ORYSJ	Os06g0133800	39947.Q0DEU8	GO Process	GO:0044238	Primary metabolic process
Q0DEU8_ORYSJ	Os06g0133800	39947.Q0DEU8	GO Function	GO:0046872	Metal ion binding
Q0DEU8_ORYSJ	Os06g0133800	39947.Q0DEU8	GO Function	GO:0046914	Transition metal ion binding
Q0DEU8_ORYSJ	Os06g0133800	39947.Q0DEU8	GO Function	GO:0050897	Cobalt ion binding
Q0DEU8_ORYSJ	Os06g0133800	39947.Q0DEU8	GO Process	GO:0051156	Glucose 6-phosphate metabolic process
Q0DEU8_ORYSJ	Os06g0133800	39947.Q0DEU8	GO Component	GO:0055035	Plastid thylakoid membrane
Q0DEU8_ORYSJ	Os06g0133800	39947.Q0DEU8	GO Process	GO:0071704	Organic substance metabolic process
Q0DEU8_ORYSJ	Os06g0133800	39947.Q0DEU8	GO Component	GO:0110165	Cellular anatomical entity
Q0DEU8_ORYSJ	Os06g0133800	39947.Q0DEU8	GO Process	GO:1901135	Carbohydrate derivative metabolic process
Q0DEU8_ORYSJ	Os06g0133800	39947.Q0DEU8	GO Process	GO:1901576	Organic substance biosynthetic process
Q0DEU8_ORYSJ	Os06g0133800	39947.Q0DEU8	COMPARTMENTS	GOCC:0005622	Intracellular
Q0DEU8_ORYSJ	Os06g0133800	39947.Q0DEU8	COMPARTMENTS	GOCC:0005737	Cytoplasm
Q0DEU8_ORYSJ	Os06g0133800	39947.Q0DEU8	COMPARTMENTS	GOCC:0009507	Chloroplast
Q0DEU8_ORYSJ	Os06g0133800	39947.Q0DEU8	COMPARTMENTS	GOCC:0009536	Plastid
Q0DEU8_ORYSJ	Os06g0133800	39947.Q0DEU8	COMPARTMENTS	GOCC:0043226	Organelle
Q0DEU8_ORYSJ	Os06g0133800	39947.Q0DEU8	COMPARTMENTS	GOCC:0043227	Membrane-bounded organelle
Q0DEU8_ORYSJ	Os06g0133800	39947.Q0DEU8	COMPARTMENTS	GOCC:0043229	Intracellular organelle
Q0DEU8_ORYSJ	Os06g0133800	39947.Q0DEU8	COMPARTMENTS	GOCC:0043231	Intracellular membrane-bounded organelle
Q0DEU8_ORYSJ	Os06g0133800	39947.Q0DEU8	COMPARTMENTS	GOCC:0110165	Cellular anatomical entity
Q0DEU8_ORYSJ	Os06g0133800	39947.Q0DEU8	InterPro	IPR005474	Transketolase, N-terminal
Q0DEU8_ORYSJ	Os06g0133800	39947.Q0DEU8	InterPro	IPR005475	Transketolase-like, pyrimidine-binding domain
Q0DEU8_ORYSJ	Os06g0133800	39947.Q0DEU8	InterPro	IPR005478	Transketolase, bacterial-like
Q0DEU8_ORYSJ	Os06g0133800	39947.Q0DEU8	InterPro	IPR009014	Transketolase C-terminal/Pyruvate-ferredoxin oxidoreductase domain II
Q0DEU8_ORYSJ	Os06g0133800	39947.Q0DEU8	InterPro	IPR029061	Thiamin diphosphate-binding fold
Q0DEU8_ORYSJ	Os06g0133800	39947.Q0DEU8	InterPro	IPR033247	Transketolase family
Q0DEU8_ORYSJ	Os06g0133800	39947.Q0DEU8	InterPro	IPR033248	Transketolase, C-terminal domain
Q0DEU8_ORYSJ	Os06g0133800	39947.Q0DEU8	KEGG	map00030	Pentose phosphate pathway
Q0DEU8_ORYSJ	Os06g0133800	39947.Q0DEU8	KEGG	map00710	Carbon fixation in photosynthetic organisms
Q0DEU8_ORYSJ	Os06g0133800	39947.Q0DEU8	KEGG	map01100	Metabolic pathways
Q0DEU8_ORYSJ	Os06g0133800	39947.Q0DEU8	KEGG	map01110	Biosynthesis of secondary metabolites
Q0DEU8_ORYSJ	Os06g0133800	39947.Q0DEU8	KEGG	map01200	Carbon metabolism
Q0DEU8_ORYSJ	Os06g0133800	39947.Q0DEU8	KEGG	map01230	Biosynthesis of amino acids
Q0DEU8_ORYSJ	Os06g0133800	39947.Q0DEU8	Reactome	MAP-1430728	Metabolism
Q0DEU8_ORYSJ	Os06g0133800	39947.Q0DEU8	Reactome	MAP-163685	Integration of energy metabolism
Q0DEU8_ORYSJ	Os06g0133800	39947.Q0DEU8	Reactome	MAP-163754	Insulin effects increased synthesis of Xylulose-5-Phosphate
Q0DEU8_ORYSJ	Os06g0133800	39947.Q0DEU8	Reactome	MAP-71336	Pentose phosphate pathway
Q0DEU8_ORYSJ	Os06g0133800	39947.Q0DEU8	Reactome	MAP-71387	Metabolism of carbohydrates
Q0DEU8_ORYSJ	Os06g0133800	39947.Q0DEU8	Pfam	PF00456	Transketolase, thiamine diphosphate binding domain
Q0DEU8_ORYSJ	Os06g0133800	39947.Q0DEU8	Pfam	PF02780	Transketolase, C-terminal domain
Q0DEU8_ORYSJ	Os06g0133800	39947.Q0DEU8	SMART	SM00861	Transketolase, pyrimidine binding domain
Q0DLP9_ORYSJ	Os03g0852600	39947.Q0DLP9	STRING clusters	CL:46068	Mixed, incl. Glycoprotein biosynthetic process, and O-linked glycosylation
Q0DLP9_ORYSJ	Os03g0852600	39947.Q0DLP9	STRING clusters	CL:46069	Mixed, incl. Glycoprotein biosynthetic process, and O-linked glycosylation
Q0DLP9_ORYSJ	Os03g0852600	39947.Q0DLP9	STRING clusters	CL:46071	Mixed, incl. Glycoprotein biosynthetic process, and O-linked glycosylation
Q0DLP9_ORYSJ	Os03g0852600	39947.Q0DLP9	STRING clusters	CL:46337	Mixed, incl. Glycosyltransferase 61, and Protein of unknown function (DUF565)
Q0DLP9_ORYSJ	Os03g0852600	39947.Q0DLP9	InterPro	IPR007572	Uncharacterised protein family Ycf20
Q0DLP9_ORYSJ	Os03g0852600	39947.Q0DLP9	Pfam	PF04483	Protein of unknown function (DUF565)
Q5N9Y5_ORYSJ	Os01g0870400	39947.Q5N9Y5	GO Function	GO:0000166	Nucleotide binding
Q5N9Y5_ORYSJ	Os01g0870400	39947.Q5N9Y5	GO Function	GO:0003824	Catalytic activity
Q5N9Y5_ORYSJ	Os01g0870400	39947.Q5N9Y5	GO Function	GO:0004672	Protein kinase activity
Q5N9Y5_ORYSJ	Os01g0870400	39947.Q5N9Y5	GO Function	GO:0005488	Binding
Q5N9Y5_ORYSJ	Os01g0870400	39947.Q5N9Y5	GO Function	GO:0005524	ATP binding
Q5N9Y5_ORYSJ	Os01g0870400	39947.Q5N9Y5	GO Component	GO:0005622	Intracellular anatomical structure
Q5N9Y5_ORYSJ	Os01g0870400	39947.Q5N9Y5	GO Component	GO:0005737	Cytoplasm
Q5N9Y5_ORYSJ	Os01g0870400	39947.Q5N9Y5	GO Process	GO:0006468	Protein phosphorylation
Q5N9Y5_ORYSJ	Os01g0870400	39947.Q5N9Y5	GO Process	GO:0006793	Phosphorus metabolic process
Q5N9Y5_ORYSJ	Os01g0870400	39947.Q5N9Y5	GO Process	GO:0006796	Phosphate-containing compound metabolic process
Q5N9Y5_ORYSJ	Os01g0870400	39947.Q5N9Y5	GO Process	GO:0006807	Nitrogen compound metabolic process
Q5N9Y5_ORYSJ	Os01g0870400	39947.Q5N9Y5	GO Process	GO:0008152	Metabolic process
Q5N9Y5_ORYSJ	Os01g0870400	39947.Q5N9Y5	GO Process	GO:0009987	Cellular process
Q5N9Y5_ORYSJ	Os01g0870400	39947.Q5N9Y5	GO Function	GO:0016301	Kinase activity
Q5N9Y5_ORYSJ	Os01g0870400	39947.Q5N9Y5	GO Process	GO:0016310	Phosphorylation
Q5N9Y5_ORYSJ	Os01g0870400	39947.Q5N9Y5	GO Function	GO:0016740	Transferase activity
Q5N9Y5_ORYSJ	Os01g0870400	39947.Q5N9Y5	GO Function	GO:0016772	Transferase activity, transferring phosphorus-containing groups
Q5N9Y5_ORYSJ	Os01g0870400	39947.Q5N9Y5	GO Function	GO:0016773	Phosphotransferase activity, alcohol group as acceptor
Q5N9Y5_ORYSJ	Os01g0870400	39947.Q5N9Y5	GO Function	GO:0017076	Purine nucleotide binding
Q5N9Y5_ORYSJ	Os01g0870400	39947.Q5N9Y5	GO Process	GO:0019538	Protein metabolic process
Q5N9Y5_ORYSJ	Os01g0870400	39947.Q5N9Y5	GO Function	GO:0030554	Adenyl nucleotide binding
Q5N9Y5_ORYSJ	Os01g0870400	39947.Q5N9Y5	GO Function	GO:0032553	Ribonucleotide binding
Q5N9Y5_ORYSJ	Os01g0870400	39947.Q5N9Y5	GO Function	GO:0032555	Purine ribonucleotide binding
Q5N9Y5_ORYSJ	Os01g0870400	39947.Q5N9Y5	GO Function	GO:0032559	Adenyl ribonucleotide binding
Q5N9Y5_ORYSJ	Os01g0870400	39947.Q5N9Y5	GO Function	GO:0035639	Purine ribonucleoside triphosphate binding
Q5N9Y5_ORYSJ	Os01g0870400	39947.Q5N9Y5	GO Function	GO:0036094	Small molecule binding
Q5N9Y5_ORYSJ	Os01g0870400	39947.Q5N9Y5	GO Process	GO:0036211	Protein modification process
Q5N9Y5_ORYSJ	Os01g0870400	39947.Q5N9Y5	GO Function	GO:0043167	Ion binding
Q5N9Y5_ORYSJ	Os01g0870400	39947.Q5N9Y5	GO Function	GO:0043168	Anion binding
Q5N9Y5_ORYSJ	Os01g0870400	39947.Q5N9Y5	GO Process	GO:0043170	Macromolecule metabolic process
Q5N9Y5_ORYSJ	Os01g0870400	39947.Q5N9Y5	GO Process	GO:0043412	Macromolecule modification
Q5N9Y5_ORYSJ	Os01g0870400	39947.Q5N9Y5	GO Process	GO:0044237	Cellular metabolic process
Q5N9Y5_ORYSJ	Os01g0870400	39947.Q5N9Y5	GO Process	GO:0044238	Primary metabolic process
Q5N9Y5_ORYSJ	Os01g0870400	39947.Q5N9Y5	GO Process	GO:0050789	Regulation of biological process
Q5N9Y5_ORYSJ	Os01g0870400	39947.Q5N9Y5	GO Process	GO:0050794	Regulation of cellular process
Q5N9Y5_ORYSJ	Os01g0870400	39947.Q5N9Y5	GO Process	GO:0065007	Biological regulation
Q5N9Y5_ORYSJ	Os01g0870400	39947.Q5N9Y5	GO Process	GO:0071704	Organic substance metabolic process
Q5N9Y5_ORYSJ	Os01g0870400	39947.Q5N9Y5	GO Function	GO:0097159	Organic cyclic compound binding
Q5N9Y5_ORYSJ	Os01g0870400	39947.Q5N9Y5	GO Function	GO:0097367	Carbohydrate derivative binding
Q5N9Y5_ORYSJ	Os01g0870400	39947.Q5N9Y5	GO Component	GO:0110165	Cellular anatomical entity
Q5N9Y5_ORYSJ	Os01g0870400	39947.Q5N9Y5	GO Function	GO:0140096	Catalytic activity, acting on a protein
Q5N9Y5_ORYSJ	Os01g0870400	39947.Q5N9Y5	GO Function	GO:1901265	Nucleoside phosphate binding
Q5N9Y5_ORYSJ	Os01g0870400	39947.Q5N9Y5	GO Function	GO:1901363	Heterocyclic compound binding
Q5N9Y5_ORYSJ	Os01g0870400	39947.Q5N9Y5	GO Process	GO:1901564	Organonitrogen compound metabolic process
Q5N9Y5_ORYSJ	Os01g0870400	39947.Q5N9Y5	COMPARTMENTS	GOCC:0005622	Intracellular
Q5N9Y5_ORYSJ	Os01g0870400	39947.Q5N9Y5	COMPARTMENTS	GOCC:0110165	Cellular anatomical entity
Q5N9Y5_ORYSJ	Os01g0870400	39947.Q5N9Y5	InterPro	IPR000719	Protein kinase domain
Q5N9Y5_ORYSJ	Os01g0870400	39947.Q5N9Y5	InterPro	IPR000858	S-locus glycoprotein domain
Q5N9Y5_ORYSJ	Os01g0870400	39947.Q5N9Y5	InterPro	IPR001480	Bulb-type lectin domain
Q5N9Y5_ORYSJ	Os01g0870400	39947.Q5N9Y5	InterPro	IPR003609	PAN/Apple domain
Q5N9Y5_ORYSJ	Os01g0870400	39947.Q5N9Y5	InterPro	IPR008271	Serine/threonine-protein kinase, active site
Q5N9Y5_ORYSJ	Os01g0870400	39947.Q5N9Y5	InterPro	IPR011009	Protein kinase-like domain superfamily
Q5N9Y5_ORYSJ	Os01g0870400	39947.Q5N9Y5	InterPro	IPR017441	Protein kinase, ATP binding site
Q5N9Y5_ORYSJ	Os01g0870400	39947.Q5N9Y5	InterPro	IPR024171	S-receptor-like serine/threonine-protein kinase
Q5N9Y5_ORYSJ	Os01g0870400	39947.Q5N9Y5	InterPro	IPR036426	Bulb-type lectin domain superfamily
Q5N9Y5_ORYSJ	Os01g0870400	39947.Q5N9Y5	UniProt Keywords	KW-0067	ATP-binding
Q5N9Y5_ORYSJ	Os01g0870400	39947.Q5N9Y5	UniProt Keywords	KW-0418	Kinase
Q5N9Y5_ORYSJ	Os01g0870400	39947.Q5N9Y5	UniProt Keywords	KW-0547	Nucleotide-binding
Q5N9Y5_ORYSJ	Os01g0870400	39947.Q5N9Y5	UniProt Keywords	KW-0723	Serine/threonine-protein kinase
Q5N9Y5_ORYSJ	Os01g0870400	39947.Q5N9Y5	UniProt Keywords	KW-0808	Transferase
Q5N9Y5_ORYSJ	Os01g0870400	39947.Q5N9Y5	Pfam	PF00954	S-locus glycoprotein domain
Q5N9Y5_ORYSJ	Os01g0870400	39947.Q5N9Y5	SMART	SM00108	Bulb-type mannose-specific lectin
Q5N9Y5_ORYSJ	Os01g0870400	39947.Q5N9Y5	SMART	SM00473	Divergent subfamily of APPLE domains
Q69KT1_ORYSJ	Os06g0364500	39947.Q69KT1	GO Function	GO:0003824	Catalytic activity
Q69KT1_ORYSJ	Os06g0364500	39947.Q69KT1	GO Function	GO:0005488	Binding
Q69KT1_ORYSJ	Os06g0364500	39947.Q69KT1	GO Process	GO:0006793	Phosphorus metabolic process
Q69KT1_ORYSJ	Os06g0364500	39947.Q69KT1	GO Process	GO:0006796	Phosphate-containing compound metabolic process
Q69KT1_ORYSJ	Os06g0364500	39947.Q69KT1	GO Process	GO:0008152	Metabolic process
Q69KT1_ORYSJ	Os06g0364500	39947.Q69KT1	GO Process	GO:0009987	Cellular process
Q69KT1_ORYSJ	Os06g0364500	39947.Q69KT1	GO Component	GO:0016020	Membrane
Q69KT1_ORYSJ	Os06g0364500	39947.Q69KT1	GO Component	GO:0016021	Integral component of membrane
Q69KT1_ORYSJ	Os06g0364500	39947.Q69KT1	GO Function	GO:0016301	Kinase activity
Q69KT1_ORYSJ	Os06g0364500	39947.Q69KT1	GO Process	GO:0016310	Phosphorylation
Q69KT1_ORYSJ	Os06g0364500	39947.Q69KT1	GO Function	GO:0016740	Transferase activity
Q69KT1_ORYSJ	Os06g0364500	39947.Q69KT1	GO Function	GO:0016772	Transferase activity, transferring phosphorus-containing groups
Q69KT1_ORYSJ	Os06g0364500	39947.Q69KT1	GO Function	GO:0030246	Carbohydrate binding
Q69KT1_ORYSJ	Os06g0364500	39947.Q69KT1	GO Function	GO:0030247	Polysaccharide binding
Q69KT1_ORYSJ	Os06g0364500	39947.Q69KT1	GO Component	GO:0031224	Intrinsic component of membrane
Q69KT1_ORYSJ	Os06g0364500	39947.Q69KT1	GO Process	GO:0044237	Cellular metabolic process
Q69KT1_ORYSJ	Os06g0364500	39947.Q69KT1	GO Component	GO:0110165	Cellular anatomical entity
Q69KT1_ORYSJ	Os06g0364500	39947.Q69KT1	InterPro	IPR025287	Wall-associated receptor kinase, galacturonan-binding domain
Q69KT1_ORYSJ	Os06g0364500	39947.Q69KT1	Pfam	PF13947	Wall-associated receptor kinase galacturonan-binding
Q69UU3_ORYSJ	Os07g0108300	39947.Q69UU3	STRING clusters	CL:30211	Mixed, incl. Glutamine family amino acid metabolic process, and Glycine, serine and threonine metabolism
Q69UU3_ORYSJ	Os07g0108300	39947.Q69UU3	STRING clusters	CL:30389	One carbon pool by folate, and Glycine, serine and threonine metabolism
Q69UU3_ORYSJ	Os07g0108300	39947.Q69UU3	STRING clusters	CL:30391	Mixed, incl. Glycine metabolic process, and Serine biosynthesis
Q69UU3_ORYSJ	Os07g0108300	39947.Q69UU3	STRING clusters	CL:30393	Glycine metabolic process, and Alanine-glyoxylate transaminase activity
Q69UU3_ORYSJ	Os07g0108300	39947.Q69UU3	STRING clusters	CL:30419	Alanine-glyoxylate transaminase activity, and MTOX family
Q69UU3_ORYSJ	Os07g0108300	39947.Q69UU3	STRING clusters	CL:30423	Alanine-glyoxylate transaminase activity
Q69UU3_ORYSJ	Os07g0108300	39947.Q69UU3	GO Function	GO:0003676	Nucleic acid binding
Q69UU3_ORYSJ	Os07g0108300	39947.Q69UU3	GO Function	GO:0003723	RNA binding
Q69UU3_ORYSJ	Os07g0108300	39947.Q69UU3	GO Function	GO:0003729	mRNA binding
Q69UU3_ORYSJ	Os07g0108300	39947.Q69UU3	GO Function	GO:0003824	Catalytic activity
Q69UU3_ORYSJ	Os07g0108300	39947.Q69UU3	GO Function	GO:0004021	L-alanine:2-oxoglutarate aminotransferase activity
Q69UU3_ORYSJ	Os07g0108300	39947.Q69UU3	GO Function	GO:0005488	Binding
Q69UU3_ORYSJ	Os07g0108300	39947.Q69UU3	GO Component	GO:0005622	Intracellular anatomical structure
Q69UU3_ORYSJ	Os07g0108300	39947.Q69UU3	GO Component	GO:0005737	Cytoplasm
Q69UU3_ORYSJ	Os07g0108300	39947.Q69UU3	GO Component	GO:0005777	Peroxisome
Q69UU3_ORYSJ	Os07g0108300	39947.Q69UU3	GO Component	GO:0005829	Cytosol
Q69UU3_ORYSJ	Os07g0108300	39947.Q69UU3	GO Process	GO:0006082	Organic acid metabolic process
Q69UU3_ORYSJ	Os07g0108300	39947.Q69UU3	GO Process	GO:0006520	Cellular amino acid metabolic process
Q69UU3_ORYSJ	Os07g0108300	39947.Q69UU3	GO Process	GO:0006522	Alanine metabolic process
Q69UU3_ORYSJ	Os07g0108300	39947.Q69UU3	GO Process	GO:0006524	Alanine catabolic process
Q69UU3_ORYSJ	Os07g0108300	39947.Q69UU3	GO Process	GO:0006807	Nitrogen compound metabolic process
Q69UU3_ORYSJ	Os07g0108300	39947.Q69UU3	GO Process	GO:0008152	Metabolic process
Q69UU3_ORYSJ	Os07g0108300	39947.Q69UU3	GO Function	GO:0008453	Alanine-glyoxylate transaminase activity
Q69UU3_ORYSJ	Os07g0108300	39947.Q69UU3	GO Function	GO:0008483	Transaminase activity
Q69UU3_ORYSJ	Os07g0108300	39947.Q69UU3	GO Process	GO:0009056	Catabolic process
Q69UU3_ORYSJ	Os07g0108300	39947.Q69UU3	GO Process	GO:0009058	Biosynthetic process
Q69UU3_ORYSJ	Os07g0108300	39947.Q69UU3	GO Process	GO:0009063	Cellular amino acid catabolic process
Q69UU3_ORYSJ	Os07g0108300	39947.Q69UU3	GO Process	GO:0009078	Pyruvate family amino acid metabolic process
Q69UU3_ORYSJ	Os07g0108300	39947.Q69UU3	GO Process	GO:0009080	Pyruvate family amino acid catabolic process
Q69UU3_ORYSJ	Os07g0108300	39947.Q69UU3	GO Component	GO:0009507	Chloroplast
Q69UU3_ORYSJ	Os07g0108300	39947.Q69UU3	GO Component	GO:0009536	Plastid
Q69UU3_ORYSJ	Os07g0108300	39947.Q69UU3	GO Process	GO:0009853	Photorespiration
Q69UU3_ORYSJ	Os07g0108300	39947.Q69UU3	GO Process	GO:0009987	Cellular process
Q69UU3_ORYSJ	Os07g0108300	39947.Q69UU3	GO Process	GO:0016054	Organic acid catabolic process
Q69UU3_ORYSJ	Os07g0108300	39947.Q69UU3	GO Function	GO:0016740	Transferase activity
Q69UU3_ORYSJ	Os07g0108300	39947.Q69UU3	GO Function	GO:0016769	Transferase activity, transferring nitrogenous groups
Q69UU3_ORYSJ	Os07g0108300	39947.Q69UU3	GO Process	GO:0019752	Carboxylic acid metabolic process
Q69UU3_ORYSJ	Os07g0108300	39947.Q69UU3	GO Function	GO:0019842	Vitamin binding
Q69UU3_ORYSJ	Os07g0108300	39947.Q69UU3	GO Function	GO:0030170	Pyridoxal phosphate binding
Q69UU3_ORYSJ	Os07g0108300	39947.Q69UU3	GO Function	GO:0036094	Small molecule binding
Q69UU3_ORYSJ	Os07g0108300	39947.Q69UU3	GO Component	GO:0042579	Microbody
Q69UU3_ORYSJ	Os07g0108300	39947.Q69UU3	GO Process	GO:0042851	L-alanine metabolic process
Q69UU3_ORYSJ	Os07g0108300	39947.Q69UU3	GO Process	GO:0042853	L-alanine catabolic process
Q69UU3_ORYSJ	Os07g0108300	39947.Q69UU3	GO Process	GO:0043094	Cellular metabolic compound salvage
Q69UU3_ORYSJ	Os07g0108300	39947.Q69UU3	GO Function	GO:0043167	Ion binding
Q69UU3_ORYSJ	Os07g0108300	39947.Q69UU3	GO Function	GO:0043168	Anion binding
Q69UU3_ORYSJ	Os07g0108300	39947.Q69UU3	GO Component	GO:0043226	Organelle
Q69UU3_ORYSJ	Os07g0108300	39947.Q69UU3	GO Component	GO:0043227	Membrane-bounded organelle
Q69UU3_ORYSJ	Os07g0108300	39947.Q69UU3	GO Component	GO:0043229	Intracellular organelle
Q69UU3_ORYSJ	Os07g0108300	39947.Q69UU3	GO Component	GO:0043231	Intracellular membrane-bounded organelle
Q69UU3_ORYSJ	Os07g0108300	39947.Q69UU3	GO Process	GO:0043436	Oxoacid metabolic process
Q69UU3_ORYSJ	Os07g0108300	39947.Q69UU3	GO Process	GO:0044237	Cellular metabolic process
Q69UU3_ORYSJ	Os07g0108300	39947.Q69UU3	GO Process	GO:0044238	Primary metabolic process
Q69UU3_ORYSJ	Os07g0108300	39947.Q69UU3	GO Process	GO:0044248	Cellular catabolic process
Q69UU3_ORYSJ	Os07g0108300	39947.Q69UU3	GO Process	GO:0044281	Small molecule metabolic process
Q69UU3_ORYSJ	Os07g0108300	39947.Q69UU3	GO Process	GO:0044282	Small molecule catabolic process
Q69UU3_ORYSJ	Os07g0108300	39947.Q69UU3	GO Process	GO:0046395	Carboxylic acid catabolic process
Q69UU3_ORYSJ	Os07g0108300	39947.Q69UU3	GO Function	GO:0047635	Alanine-oxo-acid transaminase activity
Q69UU3_ORYSJ	Os07g0108300	39947.Q69UU3	GO Function	GO:0047958	glycine:2-oxoglutarate aminotransferase activity
Q69UU3_ORYSJ	Os07g0108300	39947.Q69UU3	GO Function	GO:0070279	Vitamin B6 binding
Q69UU3_ORYSJ	Os07g0108300	39947.Q69UU3	GO Process	GO:0071704	Organic substance metabolic process
Q69UU3_ORYSJ	Os07g0108300	39947.Q69UU3	GO Function	GO:0097159	Organic cyclic compound binding
Q69UU3_ORYSJ	Os07g0108300	39947.Q69UU3	GO Component	GO:0110165	Cellular anatomical entity
Q69UU3_ORYSJ	Os07g0108300	39947.Q69UU3	GO Function	GO:1901363	Heterocyclic compound binding
Q69UU3_ORYSJ	Os07g0108300	39947.Q69UU3	GO Process	GO:1901564	Organonitrogen compound metabolic process
Q69UU3_ORYSJ	Os07g0108300	39947.Q69UU3	GO Process	GO:1901565	Organonitrogen compound catabolic process
Q69UU3_ORYSJ	Os07g0108300	39947.Q69UU3	GO Process	GO:1901575	Organic substance catabolic process
Q69UU3_ORYSJ	Os07g0108300	39947.Q69UU3	GO Process	GO:1901605	Alpha-amino acid metabolic process
Q69UU3_ORYSJ	Os07g0108300	39947.Q69UU3	GO Process	GO:1901606	Alpha-amino acid catabolic process
Q69UU3_ORYSJ	Os07g0108300	39947.Q69UU3	COMPARTMENTS	GOCC:0005622	Intracellular
Q69UU3_ORYSJ	Os07g0108300	39947.Q69UU3	COMPARTMENTS	GOCC:0005737	Cytoplasm
Q69UU3_ORYSJ	Os07g0108300	39947.Q69UU3	COMPARTMENTS	GOCC:0005777	Peroxisome
Q69UU3_ORYSJ	Os07g0108300	39947.Q69UU3	COMPARTMENTS	GOCC:0042579	Microbody
Q69UU3_ORYSJ	Os07g0108300	39947.Q69UU3	COMPARTMENTS	GOCC:0043226	Organelle
Q69UU3_ORYSJ	Os07g0108300	39947.Q69UU3	COMPARTMENTS	GOCC:0043227	Membrane-bounded organelle
Q69UU3_ORYSJ	Os07g0108300	39947.Q69UU3	COMPARTMENTS	GOCC:0043229	Intracellular organelle
Q69UU3_ORYSJ	Os07g0108300	39947.Q69UU3	COMPARTMENTS	GOCC:0043231	Intracellular membrane-bounded organelle
Q69UU3_ORYSJ	Os07g0108300	39947.Q69UU3	COMPARTMENTS	GOCC:0110165	Cellular anatomical entity
Q69UU3_ORYSJ	Os07g0108300	39947.Q69UU3	InterPro	IPR004839	Aminotransferase, class I/classII
Q69UU3_ORYSJ	Os07g0108300	39947.Q69UU3	InterPro	IPR015421	Pyridoxal phosphate-dependent transferase, major domain
Q69UU3_ORYSJ	Os07g0108300	39947.Q69UU3	InterPro	IPR015422	Pyridoxal phosphate-dependent transferase, small domain
Q69UU3_ORYSJ	Os07g0108300	39947.Q69UU3	InterPro	IPR015424	Pyridoxal phosphate-dependent transferase
Q69UU3_ORYSJ	Os07g0108300	39947.Q69UU3	InterPro	IPR045088	Aminotransferase ALAT1/2-like
Q69UU3_ORYSJ	Os07g0108300	39947.Q69UU3	KEGG	map00220	Arginine biosynthesis
Q69UU3_ORYSJ	Os07g0108300	39947.Q69UU3	KEGG	map00250	Alanine, aspartate and glutamate metabolism
Q69UU3_ORYSJ	Os07g0108300	39947.Q69UU3	KEGG	map00260	Glycine, serine and threonine metabolism
Q69UU3_ORYSJ	Os07g0108300	39947.Q69UU3	KEGG	map00630	Glyoxylate and dicarboxylate metabolism
Q69UU3_ORYSJ	Os07g0108300	39947.Q69UU3	KEGG	map00710	Carbon fixation in photosynthetic organisms
Q69UU3_ORYSJ	Os07g0108300	39947.Q69UU3	KEGG	map01100	Metabolic pathways
Q69UU3_ORYSJ	Os07g0108300	39947.Q69UU3	KEGG	map01110	Biosynthesis of secondary metabolites
Q69UU3_ORYSJ	Os07g0108300	39947.Q69UU3	KEGG	map01200	Carbon metabolism
Q69UU3_ORYSJ	Os07g0108300	39947.Q69UU3	KEGG	map01210	2-Oxocarboxylic acid metabolism
Q69UU3_ORYSJ	Os07g0108300	39947.Q69UU3	KEGG	map01230	Biosynthesis of amino acids
Q69UU3_ORYSJ	Os07g0108300	39947.Q69UU3	Reactome	MAP-1430728	Metabolism
Q69UU3_ORYSJ	Os07g0108300	39947.Q69UU3	Reactome	MAP-71291	Metabolism of amino acids and derivatives
Q69UU3_ORYSJ	Os07g0108300	39947.Q69UU3	Reactome	MAP-8964540	Alanine metabolism
Q69UU3_ORYSJ	Os07g0108300	39947.Q69UU3	Pfam	PF00155	Aminotransferase class I and II
Q6AUW7_ORYSJ	Os05g0499600	39947.Q6AUW7	STRING clusters	CL:51875	UDP-glucoronosyl and UDP-glucosyl transferase, and Epidermal cell fate specification
Q6AUW7_ORYSJ	Os05g0499600	39947.Q6AUW7	STRING clusters	CL:51876	UDP-glucoronosyl and UDP-glucosyl transferase
Q6AUW7_ORYSJ	Os05g0499600	39947.Q6AUW7	STRING clusters	CL:51877	UDP-glucoronosyl and UDP-glucosyl transferase
Q6AUW7_ORYSJ	Os05g0499600	39947.Q6AUW7	STRING clusters	CL:51878	UDP-glucoronosyl and UDP-glucosyl transferase
Q6AUW7_ORYSJ	Os05g0499600	39947.Q6AUW7	STRING clusters	CL:51880	UDP-glucoronosyl and UDP-glucosyl transferase
Q6AUW7_ORYSJ	Os05g0499600	39947.Q6AUW7	STRING clusters	CL:51881	UDP-glucoronosyl and UDP-glucosyl transferase
Q6AUW7_ORYSJ	Os05g0499600	39947.Q6AUW7	STRING clusters	CL:51883	UDP-glucoronosyl and UDP-glucosyl transferase
Q6AUW7_ORYSJ	Os05g0499600	39947.Q6AUW7	STRING clusters	CL:51887	UDP-glucoronosyl and UDP-glucosyl transferase
Q6AUW7_ORYSJ	Os05g0499600	39947.Q6AUW7	STRING clusters	CL:51889	UDP-glucoronosyl and UDP-glucosyl transferase
Q6AUW7_ORYSJ	Os05g0499600	39947.Q6AUW7	STRING clusters	CL:51891	UDP-glucoronosyl and UDP-glucosyl transferase
Q6AUW7_ORYSJ	Os05g0499600	39947.Q6AUW7	STRING clusters	CL:51892	UDP-glucoronosyl and UDP-glucosyl transferase
Q6AUW7_ORYSJ	Os05g0499600	39947.Q6AUW7	STRING clusters	CL:51894	UDP-glucoronosyl and UDP-glucosyl transferase
Q6AUW7_ORYSJ	Os05g0499600	39947.Q6AUW7	STRING clusters	CL:51895	UDP-glucoronosyl and UDP-glucosyl transferase
Q6AUW7_ORYSJ	Os05g0499600	39947.Q6AUW7	STRING clusters	CL:51897	UDP-glucoronosyl and UDP-glucosyl transferase
Q6AUW7_ORYSJ	Os05g0499600	39947.Q6AUW7	STRING clusters	CL:51899	UDP-glycosyltransferase family, conserved site
Q6AUW7_ORYSJ	Os05g0499600	39947.Q6AUW7	STRING clusters	CL:51957	Mixed, incl. Flavonol metabolic process, and Glucosinolate biosynthesis
Q6AUW7_ORYSJ	Os05g0499600	39947.Q6AUW7	GO Function	GO:0003824	Catalytic activity
Q6AUW7_ORYSJ	Os05g0499600	39947.Q6AUW7	GO Component	GO:0005622	Intracellular anatomical structure
Q6AUW7_ORYSJ	Os05g0499600	39947.Q6AUW7	GO Component	GO:0005737	Cytoplasm
Q6AUW7_ORYSJ	Os05g0499600	39947.Q6AUW7	GO Function	GO:0008194	UDP-glycosyltransferase activity
Q6AUW7_ORYSJ	Os05g0499600	39947.Q6AUW7	GO Function	GO:0016740	Transferase activity
Q6AUW7_ORYSJ	Os05g0499600	39947.Q6AUW7	GO Function	GO:0016757	Glycosyltransferase activity
Q6AUW7_ORYSJ	Os05g0499600	39947.Q6AUW7	GO Component	GO:0043226	Organelle
Q6AUW7_ORYSJ	Os05g0499600	39947.Q6AUW7	GO Component	GO:0043227	Membrane-bounded organelle
Q6AUW7_ORYSJ	Os05g0499600	39947.Q6AUW7	GO Component	GO:0043229	Intracellular organelle
Q6AUW7_ORYSJ	Os05g0499600	39947.Q6AUW7	GO Component	GO:0043231	Intracellular membrane-bounded organelle
Q6AUW7_ORYSJ	Os05g0499600	39947.Q6AUW7	GO Process	GO:0050896	Response to stimulus
Q6AUW7_ORYSJ	Os05g0499600	39947.Q6AUW7	GO Component	GO:0110165	Cellular anatomical entity
Q6AUW7_ORYSJ	Os05g0499600	39947.Q6AUW7	COMPARTMENTS	GOCC:0005622	Intracellular
Q6AUW7_ORYSJ	Os05g0499600	39947.Q6AUW7	COMPARTMENTS	GOCC:0005737	Cytoplasm
Q6AUW7_ORYSJ	Os05g0499600	39947.Q6AUW7	COMPARTMENTS	GOCC:0043226	Organelle
Q6AUW7_ORYSJ	Os05g0499600	39947.Q6AUW7	COMPARTMENTS	GOCC:0043227	Membrane-bounded organelle
Q6AUW7_ORYSJ	Os05g0499600	39947.Q6AUW7	COMPARTMENTS	GOCC:0043229	Intracellular organelle
Q6AUW7_ORYSJ	Os05g0499600	39947.Q6AUW7	COMPARTMENTS	GOCC:0043231	Intracellular membrane-bounded organelle
Q6AUW7_ORYSJ	Os05g0499600	39947.Q6AUW7	COMPARTMENTS	GOCC:0110165	Cellular anatomical entity
Q6AUW7_ORYSJ	Os05g0499600	39947.Q6AUW7	InterPro	IPR002213	UDP-glucuronosyl/UDP-glucosyltransferase
Q6AUW7_ORYSJ	Os05g0499600	39947.Q6AUW7	InterPro	IPR035595	UDP-glycosyltransferase family, conserved site
Q6AUW7_ORYSJ	Os05g0499600	39947.Q6AUW7	UniProt Keywords	KW-0328	Glycosyltransferase
Q6AUW7_ORYSJ	Os05g0499600	39947.Q6AUW7	UniProt Keywords	KW-0808	Transferase
Q6AUW7_ORYSJ	Os05g0499600	39947.Q6AUW7	KEGG	map01110	Biosynthesis of secondary metabolites
Q6AUW7_ORYSJ	Os05g0499600	39947.Q6AUW7	Reactome	MAP-1430728	Metabolism
Q6AUW7_ORYSJ	Os05g0499600	39947.Q6AUW7	Reactome	MAP-9748784	Drug ADME
Q6AUW7_ORYSJ	Os05g0499600	39947.Q6AUW7	Pfam	PF00201	UDP-glucoronosyl and UDP-glucosyl transferase
Q6K2P9_ORYSJ	Os09g0326900	39947.Q6K2P9	STRING clusters	CL:18529	Formation of cytoplasmic translation initiation complex, and STAMBP/STALP-like, MPN domain
Q6K2P9_ORYSJ	Os09g0326900	39947.Q6K2P9	STRING clusters	CL:18533	Formation of cytoplasmic translation initiation complex, and STAMBP/STALP-like, MPN domain
Q6K2P9_ORYSJ	Os09g0326900	39947.Q6K2P9	STRING clusters	CL:18536	Formation of cytoplasmic translation initiation complex, and SUI1 domain
Q6K2P9_ORYSJ	Os09g0326900	39947.Q6K2P9	GO Function	GO:0000166	Nucleotide binding
Q6K2P9_ORYSJ	Os09g0326900	39947.Q6K2P9	GO Process	GO:0001731	Formation of translation preinitiation complex
Q6K2P9_ORYSJ	Os09g0326900	39947.Q6K2P9	GO Process	GO:0001732	Formation of cytoplasmic translation initiation complex
Q6K2P9_ORYSJ	Os09g0326900	39947.Q6K2P9	GO Process	GO:0002181	Cytoplasmic translation
Q6K2P9_ORYSJ	Os09g0326900	39947.Q6K2P9	GO Process	GO:0002183	Cytoplasmic translational initiation
Q6K2P9_ORYSJ	Os09g0326900	39947.Q6K2P9	GO Function	GO:0003676	Nucleic acid binding
Q6K2P9_ORYSJ	Os09g0326900	39947.Q6K2P9	GO Function	GO:0003743	Translation initiation factor activity
Q6K2P9_ORYSJ	Os09g0326900	39947.Q6K2P9	GO Function	GO:0005092	GDP-dissociation inhibitor activity
Q6K2P9_ORYSJ	Os09g0326900	39947.Q6K2P9	GO Function	GO:0005488	Binding
Q6K2P9_ORYSJ	Os09g0326900	39947.Q6K2P9	GO Function	GO:0005515	Protein binding
Q6K2P9_ORYSJ	Os09g0326900	39947.Q6K2P9	GO Function	GO:0005525	GTP binding
Q6K2P9_ORYSJ	Os09g0326900	39947.Q6K2P9	GO Component	GO:0005622	Intracellular anatomical structure
Q6K2P9_ORYSJ	Os09g0326900	39947.Q6K2P9	GO Component	GO:0005737	Cytoplasm
Q6K2P9_ORYSJ	Os09g0326900	39947.Q6K2P9	GO Component	GO:0005829	Cytosol
Q6K2P9_ORYSJ	Os09g0326900	39947.Q6K2P9	GO Process	GO:0006412	Translation
Q6K2P9_ORYSJ	Os09g0326900	39947.Q6K2P9	GO Process	GO:0006413	Translational initiation
Q6K2P9_ORYSJ	Os09g0326900	39947.Q6K2P9	GO Process	GO:0006417	Regulation of translation
Q6K2P9_ORYSJ	Os09g0326900	39947.Q6K2P9	GO Process	GO:0006518	Peptide metabolic process
Q6K2P9_ORYSJ	Os09g0326900	39947.Q6K2P9	GO Process	GO:0006807	Nitrogen compound metabolic process
Q6K2P9_ORYSJ	Os09g0326900	39947.Q6K2P9	GO Function	GO:0008135	Translation factor activity, RNA binding
Q6K2P9_ORYSJ	Os09g0326900	39947.Q6K2P9	GO Process	GO:0008152	Metabolic process
Q6K2P9_ORYSJ	Os09g0326900	39947.Q6K2P9	GO Process	GO:0009058	Biosynthetic process
Q6K2P9_ORYSJ	Os09g0326900	39947.Q6K2P9	GO Process	GO:0009059	Macromolecule biosynthetic process
Q6K2P9_ORYSJ	Os09g0326900	39947.Q6K2P9	GO Process	GO:0009889	Regulation of biosynthetic process
Q6K2P9_ORYSJ	Os09g0326900	39947.Q6K2P9	GO Process	GO:0009987	Cellular process
Q6K2P9_ORYSJ	Os09g0326900	39947.Q6K2P9	GO Process	GO:0010467	Gene expression
Q6K2P9_ORYSJ	Os09g0326900	39947.Q6K2P9	GO Process	GO:0010468	Regulation of gene expression
Q6K2P9_ORYSJ	Os09g0326900	39947.Q6K2P9	GO Process	GO:0010556	Regulation of macromolecule biosynthetic process
Q6K2P9_ORYSJ	Os09g0326900	39947.Q6K2P9	GO Process	GO:0010608	Post-transcriptional regulation of gene expression
Q6K2P9_ORYSJ	Os09g0326900	39947.Q6K2P9	GO Process	GO:0016043	Cellular component organization
Q6K2P9_ORYSJ	Os09g0326900	39947.Q6K2P9	GO Function	GO:0017076	Purine nucleotide binding
Q6K2P9_ORYSJ	Os09g0326900	39947.Q6K2P9	GO Function	GO:0019001	Guanyl nucleotide binding
Q6K2P9_ORYSJ	Os09g0326900	39947.Q6K2P9	GO Process	GO:0019222	Regulation of metabolic process
Q6K2P9_ORYSJ	Os09g0326900	39947.Q6K2P9	GO Process	GO:0019538	Protein metabolic process
Q6K2P9_ORYSJ	Os09g0326900	39947.Q6K2P9	GO Process	GO:0022607	Cellular component assembly
Q6K2P9_ORYSJ	Os09g0326900	39947.Q6K2P9	GO Process	GO:0022613	Ribonucleoprotein complex biogenesis
Q6K2P9_ORYSJ	Os09g0326900	39947.Q6K2P9	GO Process	GO:0022618	Ribonucleoprotein complex assembly
Q6K2P9_ORYSJ	Os09g0326900	39947.Q6K2P9	GO Function	GO:0030234	Enzyme regulator activity
Q6K2P9_ORYSJ	Os09g0326900	39947.Q6K2P9	GO Function	GO:0030695	GTPase regulator activity
Q6K2P9_ORYSJ	Os09g0326900	39947.Q6K2P9	GO Process	GO:0031323	Regulation of cellular metabolic process
Q6K2P9_ORYSJ	Os09g0326900	39947.Q6K2P9	GO Process	GO:0031326	Regulation of cellular biosynthetic process
Q6K2P9_ORYSJ	Os09g0326900	39947.Q6K2P9	GO Function	GO:0031369	Translation initiation factor binding
Q6K2P9_ORYSJ	Os09g0326900	39947.Q6K2P9	GO Function	GO:0032553	Ribonucleotide binding
Q6K2P9_ORYSJ	Os09g0326900	39947.Q6K2P9	GO Function	GO:0032555	Purine ribonucleotide binding
Q6K2P9_ORYSJ	Os09g0326900	39947.Q6K2P9	GO Function	GO:0032561	Guanyl ribonucleotide binding
Q6K2P9_ORYSJ	Os09g0326900	39947.Q6K2P9	GO Process	GO:0034248	Regulation of cellular amide metabolic process
Q6K2P9_ORYSJ	Os09g0326900	39947.Q6K2P9	GO Process	GO:0034641	Cellular nitrogen compound metabolic process
Q6K2P9_ORYSJ	Os09g0326900	39947.Q6K2P9	GO Process	GO:0034645	Cellular macromolecule biosynthetic process
Q6K2P9_ORYSJ	Os09g0326900	39947.Q6K2P9	GO Function	GO:0035639	Purine ribonucleoside triphosphate binding
Q6K2P9_ORYSJ	Os09g0326900	39947.Q6K2P9	GO Function	GO:0036094	Small molecule binding
Q6K2P9_ORYSJ	Os09g0326900	39947.Q6K2P9	GO Process	GO:0043043	Peptide biosynthetic process
Q6K2P9_ORYSJ	Os09g0326900	39947.Q6K2P9	GO Function	GO:0043167	Ion binding
Q6K2P9_ORYSJ	Os09g0326900	39947.Q6K2P9	GO Function	GO:0043168	Anion binding
Q6K2P9_ORYSJ	Os09g0326900	39947.Q6K2P9	GO Process	GO:0043170	Macromolecule metabolic process
Q6K2P9_ORYSJ	Os09g0326900	39947.Q6K2P9	GO Process	GO:0043603	Cellular amide metabolic process
Q6K2P9_ORYSJ	Os09g0326900	39947.Q6K2P9	GO Process	GO:0043604	Amide biosynthetic process
Q6K2P9_ORYSJ	Os09g0326900	39947.Q6K2P9	GO Process	GO:0043933	Protein-containing complex organization
Q6K2P9_ORYSJ	Os09g0326900	39947.Q6K2P9	GO Process	GO:0044085	Cellular component biogenesis
Q6K2P9_ORYSJ	Os09g0326900	39947.Q6K2P9	GO Process	GO:0044237	Cellular metabolic process
Q6K2P9_ORYSJ	Os09g0326900	39947.Q6K2P9	GO Process	GO:0044238	Primary metabolic process
Q6K2P9_ORYSJ	Os09g0326900	39947.Q6K2P9	GO Process	GO:0044249	Cellular biosynthetic process
Q6K2P9_ORYSJ	Os09g0326900	39947.Q6K2P9	GO Process	GO:0044260	Cellular macromolecule metabolic process
Q6K2P9_ORYSJ	Os09g0326900	39947.Q6K2P9	GO Process	GO:0044271	Cellular nitrogen compound biosynthetic process
Q6K2P9_ORYSJ	Os09g0326900	39947.Q6K2P9	GO Function	GO:0045182	Translation regulator activity
Q6K2P9_ORYSJ	Os09g0326900	39947.Q6K2P9	GO Process	GO:0050789	Regulation of biological process
Q6K2P9_ORYSJ	Os09g0326900	39947.Q6K2P9	GO Process	GO:0050790	Regulation of catalytic activity
Q6K2P9_ORYSJ	Os09g0326900	39947.Q6K2P9	GO Process	GO:0050794	Regulation of cellular process
Q6K2P9_ORYSJ	Os09g0326900	39947.Q6K2P9	GO Process	GO:0051171	Regulation of nitrogen compound metabolic process
Q6K2P9_ORYSJ	Os09g0326900	39947.Q6K2P9	GO Process	GO:0051246	Regulation of protein metabolic process
Q6K2P9_ORYSJ	Os09g0326900	39947.Q6K2P9	GO Process	GO:0060255	Regulation of macromolecule metabolic process
Q6K2P9_ORYSJ	Os09g0326900	39947.Q6K2P9	GO Function	GO:0060589	Nucleoside-triphosphatase regulator activity
Q6K2P9_ORYSJ	Os09g0326900	39947.Q6K2P9	GO Process	GO:0065003	Protein-containing complex assembly
Q6K2P9_ORYSJ	Os09g0326900	39947.Q6K2P9	GO Process	GO:0065007	Biological regulation
Q6K2P9_ORYSJ	Os09g0326900	39947.Q6K2P9	GO Process	GO:0065009	Regulation of molecular function
Q6K2P9_ORYSJ	Os09g0326900	39947.Q6K2P9	GO Function	GO:0071074	Eukaryotic initiation factor eIF2 binding
Q6K2P9_ORYSJ	Os09g0326900	39947.Q6K2P9	GO Process	GO:0071704	Organic substance metabolic process
Q6K2P9_ORYSJ	Os09g0326900	39947.Q6K2P9	GO Process	GO:0071826	Ribonucleoprotein complex subunit organization
Q6K2P9_ORYSJ	Os09g0326900	39947.Q6K2P9	GO Process	GO:0071840	Cellular component organization or biogenesis
Q6K2P9_ORYSJ	Os09g0326900	39947.Q6K2P9	GO Process	GO:0080090	Regulation of primary metabolic process
Q6K2P9_ORYSJ	Os09g0326900	39947.Q6K2P9	GO Function	GO:0090079	Translation regulator activity, nucleic acid binding
Q6K2P9_ORYSJ	Os09g0326900	39947.Q6K2P9	GO Function	GO:0097159	Organic cyclic compound binding
Q6K2P9_ORYSJ	Os09g0326900	39947.Q6K2P9	GO Function	GO:0097367	Carbohydrate derivative binding
Q6K2P9_ORYSJ	Os09g0326900	39947.Q6K2P9	GO Function	GO:0098772	Molecular function regulator activity
Q6K2P9_ORYSJ	Os09g0326900	39947.Q6K2P9	GO Component	GO:0110165	Cellular anatomical entity
Q6K2P9_ORYSJ	Os09g0326900	39947.Q6K2P9	GO Function	GO:1901265	Nucleoside phosphate binding
Q6K2P9_ORYSJ	Os09g0326900	39947.Q6K2P9	GO Function	GO:1901363	Heterocyclic compound binding
Q6K2P9_ORYSJ	Os09g0326900	39947.Q6K2P9	GO Process	GO:1901564	Organonitrogen compound metabolic process
Q6K2P9_ORYSJ	Os09g0326900	39947.Q6K2P9	GO Process	GO:1901566	Organonitrogen compound biosynthetic process
Q6K2P9_ORYSJ	Os09g0326900	39947.Q6K2P9	GO Process	GO:1901576	Organic substance biosynthetic process
Q6K2P9_ORYSJ	Os09g0326900	39947.Q6K2P9	GO Process	GO:2000112	Regulation of cellular macromolecule biosynthetic process
Q6K2P9_ORYSJ	Os09g0326900	39947.Q6K2P9	COMPARTMENTS	GOCC:0005622	Intracellular
Q6K2P9_ORYSJ	Os09g0326900	39947.Q6K2P9	COMPARTMENTS	GOCC:0005737	Cytoplasm
Q6K2P9_ORYSJ	Os09g0326900	39947.Q6K2P9	COMPARTMENTS	GOCC:0005886	Plasma membrane
Q6K2P9_ORYSJ	Os09g0326900	39947.Q6K2P9	COMPARTMENTS	GOCC:0005905	Clathrin-coated pit
Q6K2P9_ORYSJ	Os09g0326900	39947.Q6K2P9	COMPARTMENTS	GOCC:0012505	Endomembrane system
Q6K2P9_ORYSJ	Os09g0326900	39947.Q6K2P9	COMPARTMENTS	GOCC:0012506	Vesicle membrane
Q6K2P9_ORYSJ	Os09g0326900	39947.Q6K2P9	COMPARTMENTS	GOCC:0016020	Membrane
Q6K2P9_ORYSJ	Os09g0326900	39947.Q6K2P9	COMPARTMENTS	GOCC:0030117	Membrane coat
Q6K2P9_ORYSJ	Os09g0326900	39947.Q6K2P9	COMPARTMENTS	GOCC:0030118	Clathrin coat
Q6K2P9_ORYSJ	Os09g0326900	39947.Q6K2P9	COMPARTMENTS	GOCC:0030119	AP-type membrane coat adaptor complex
Q6K2P9_ORYSJ	Os09g0326900	39947.Q6K2P9	COMPARTMENTS	GOCC:0030120	Vesicle coat
Q6K2P9_ORYSJ	Os09g0326900	39947.Q6K2P9	COMPARTMENTS	GOCC:0030122	AP-2 adaptor complex
Q6K2P9_ORYSJ	Os09g0326900	39947.Q6K2P9	COMPARTMENTS	GOCC:0030125	Clathrin vesicle coat
Q6K2P9_ORYSJ	Os09g0326900	39947.Q6K2P9	COMPARTMENTS	GOCC:0030128	Clathrin coat of endocytic vesicle
Q6K2P9_ORYSJ	Os09g0326900	39947.Q6K2P9	COMPARTMENTS	GOCC:0030131	Clathrin adaptor complex
Q6K2P9_ORYSJ	Os09g0326900	39947.Q6K2P9	COMPARTMENTS	GOCC:0030132	Clathrin coat of coated pit
Q6K2P9_ORYSJ	Os09g0326900	39947.Q6K2P9	COMPARTMENTS	GOCC:0030135	Coated vesicle
Q6K2P9_ORYSJ	Os09g0326900	39947.Q6K2P9	COMPARTMENTS	GOCC:0030136	Clathrin-coated vesicle
Q6K2P9_ORYSJ	Os09g0326900	39947.Q6K2P9	COMPARTMENTS	GOCC:0030139	Endocytic vesicle
Q6K2P9_ORYSJ	Os09g0326900	39947.Q6K2P9	COMPARTMENTS	GOCC:0030659	Cytoplasmic vesicle membrane
Q6K2P9_ORYSJ	Os09g0326900	39947.Q6K2P9	COMPARTMENTS	GOCC:0030662	Coated vesicle membrane
Q6K2P9_ORYSJ	Os09g0326900	39947.Q6K2P9	COMPARTMENTS	GOCC:0030665	Clathrin-coated vesicle membrane
Q6K2P9_ORYSJ	Os09g0326900	39947.Q6K2P9	COMPARTMENTS	GOCC:0030666	Endocytic vesicle membrane
Q6K2P9_ORYSJ	Os09g0326900	39947.Q6K2P9	COMPARTMENTS	GOCC:0030669	Clathrin-coated endocytic vesicle membrane
Q6K2P9_ORYSJ	Os09g0326900	39947.Q6K2P9	COMPARTMENTS	GOCC:0031090	Organelle membrane
Q6K2P9_ORYSJ	Os09g0326900	39947.Q6K2P9	COMPARTMENTS	GOCC:0031410	Cytoplasmic vesicle
Q6K2P9_ORYSJ	Os09g0326900	39947.Q6K2P9	COMPARTMENTS	GOCC:0031982	Vesicle
Q6K2P9_ORYSJ	Os09g0326900	39947.Q6K2P9	COMPARTMENTS	GOCC:0032991	Protein-containing complex
Q6K2P9_ORYSJ	Os09g0326900	39947.Q6K2P9	COMPARTMENTS	GOCC:0043226	Organelle
Q6K2P9_ORYSJ	Os09g0326900	39947.Q6K2P9	COMPARTMENTS	GOCC:0043227	Membrane-bounded organelle
Q6K2P9_ORYSJ	Os09g0326900	39947.Q6K2P9	COMPARTMENTS	GOCC:0043229	Intracellular organelle
Q6K2P9_ORYSJ	Os09g0326900	39947.Q6K2P9	COMPARTMENTS	GOCC:0045334	Clathrin-coated endocytic vesicle
Q6K2P9_ORYSJ	Os09g0326900	39947.Q6K2P9	COMPARTMENTS	GOCC:0048475	Coated membrane
Q6K2P9_ORYSJ	Os09g0326900	39947.Q6K2P9	COMPARTMENTS	GOCC:0071944	Cell periphery
Q6K2P9_ORYSJ	Os09g0326900	39947.Q6K2P9	COMPARTMENTS	GOCC:0097708	Intracellular vesicle
Q6K2P9_ORYSJ	Os09g0326900	39947.Q6K2P9	COMPARTMENTS	GOCC:0098588	Bounding membrane of organelle
Q6K2P9_ORYSJ	Os09g0326900	39947.Q6K2P9	COMPARTMENTS	GOCC:0098590	Plasma membrane region
Q6K2P9_ORYSJ	Os09g0326900	39947.Q6K2P9	COMPARTMENTS	GOCC:0098796	Membrane protein complex
Q6K2P9_ORYSJ	Os09g0326900	39947.Q6K2P9	COMPARTMENTS	GOCC:0098797	Plasma membrane protein complex
Q6K2P9_ORYSJ	Os09g0326900	39947.Q6K2P9	COMPARTMENTS	GOCC:0110165	Cellular anatomical entity
Q6K2P9_ORYSJ	Os09g0326900	39947.Q6K2P9	InterPro	IPR002735	Translation initiation factor IF2/IF5 domain
Q6K2P9_ORYSJ	Os09g0326900	39947.Q6K2P9	InterPro	IPR003307	W2 domain
Q6K2P9_ORYSJ	Os09g0326900	39947.Q6K2P9	InterPro	IPR016024	Armadillo-type fold
Q6K2P9_ORYSJ	Os09g0326900	39947.Q6K2P9	InterPro	IPR016189	Translation initiation factor IF2/IF5, N-terminal
Q6K2P9_ORYSJ	Os09g0326900	39947.Q6K2P9	InterPro	IPR016190	Translation initiation factor IF2/IF5, zinc-binding
Q6K2P9_ORYSJ	Os09g0326900	39947.Q6K2P9	InterPro	IPR045196	Translation initiation factor IF2/IF5
Q6K2P9_ORYSJ	Os09g0326900	39947.Q6K2P9	KEGG	map03013	RNA transport
Q6K2P9_ORYSJ	Os09g0326900	39947.Q6K2P9	Reactome	MAP-392499	Metabolism of proteins
Q6K2P9_ORYSJ	Os09g0326900	39947.Q6K2P9	Reactome	MAP-72613	Eukaryotic Translation Initiation
Q6K2P9_ORYSJ	Os09g0326900	39947.Q6K2P9	Reactome	MAP-72702	Ribosomal scanning and start codon recognition
Q6K2P9_ORYSJ	Os09g0326900	39947.Q6K2P9	Reactome	MAP-72737	Cap-dependent Translation Initiation
Q6K2P9_ORYSJ	Os09g0326900	39947.Q6K2P9	Reactome	MAP-72766	Translation
Q6K2P9_ORYSJ	Os09g0326900	39947.Q6K2P9	SMART	SM00515	Domain at the C-termini of GCD6, eIF-2B epsilon, eIF-4 gamma and eIF-5
Q6K2P9_ORYSJ	Os09g0326900	39947.Q6K2P9	SMART	SM00653	Domain present in translation initiation factor eIF2B and eIF5
Q6K838_ORYSJ	Os02g0805800	39947.Q6K838	STRING clusters	CL:29148	Mixed, incl. Porphyrin-containing compound metabolic process, and Ubiquinol biosynthesis
Q6K838_ORYSJ	Os02g0805800	39947.Q6K838	STRING clusters	CL:29149	Mixed, incl. Terpenoid backbone biosynthesis, and Ubiquinone metabolic process
Q6K838_ORYSJ	Os02g0805800	39947.Q6K838	STRING clusters	CL:29277	Mixed, incl. Ubiquinone metabolic process, and ABC1 atypical kinase-like domain
Q6K838_ORYSJ	Os02g0805800	39947.Q6K838	STRING clusters	CL:29278	Ubiquinone metabolic process, and ABC1 atypical kinase-like domain
Q6K838_ORYSJ	Os02g0805800	39947.Q6K838	STRING clusters	CL:29281	Ubiquinone metabolic process, and ABC1 atypical kinase-like domain
Q6K838_ORYSJ	Os02g0805800	39947.Q6K838	GO Function	GO:0003824	Catalytic activity
Q6K838_ORYSJ	Os02g0805800	39947.Q6K838	GO Function	GO:0004672	Protein kinase activity
Q6K838_ORYSJ	Os02g0805800	39947.Q6K838	GO Component	GO:0005622	Intracellular anatomical structure
Q6K838_ORYSJ	Os02g0805800	39947.Q6K838	GO Component	GO:0005737	Cytoplasm
Q6K838_ORYSJ	Os02g0805800	39947.Q6K838	GO Process	GO:0006793	Phosphorus metabolic process
Q6K838_ORYSJ	Os02g0805800	39947.Q6K838	GO Process	GO:0006796	Phosphate-containing compound metabolic process
Q6K838_ORYSJ	Os02g0805800	39947.Q6K838	GO Process	GO:0008152	Metabolic process
Q6K838_ORYSJ	Os02g0805800	39947.Q6K838	GO Process	GO:0009987	Cellular process
Q6K838_ORYSJ	Os02g0805800	39947.Q6K838	GO Component	GO:0016020	Membrane
Q6K838_ORYSJ	Os02g0805800	39947.Q6K838	GO Function	GO:0016301	Kinase activity
Q6K838_ORYSJ	Os02g0805800	39947.Q6K838	GO Process	GO:0016310	Phosphorylation
Q6K838_ORYSJ	Os02g0805800	39947.Q6K838	GO Function	GO:0016740	Transferase activity
Q6K838_ORYSJ	Os02g0805800	39947.Q6K838	GO Function	GO:0016772	Transferase activity, transferring phosphorus-containing groups
Q6K838_ORYSJ	Os02g0805800	39947.Q6K838	GO Function	GO:0016773	Phosphotransferase activity, alcohol group as acceptor
Q6K838_ORYSJ	Os02g0805800	39947.Q6K838	GO Component	GO:0043226	Organelle
Q6K838_ORYSJ	Os02g0805800	39947.Q6K838	GO Component	GO:0043227	Membrane-bounded organelle
Q6K838_ORYSJ	Os02g0805800	39947.Q6K838	GO Component	GO:0043229	Intracellular organelle
Q6K838_ORYSJ	Os02g0805800	39947.Q6K838	GO Component	GO:0043231	Intracellular membrane-bounded organelle
Q6K838_ORYSJ	Os02g0805800	39947.Q6K838	GO Process	GO:0044237	Cellular metabolic process
Q6K838_ORYSJ	Os02g0805800	39947.Q6K838	GO Component	GO:0110165	Cellular anatomical entity
Q6K838_ORYSJ	Os02g0805800	39947.Q6K838	GO Function	GO:0140096	Catalytic activity, acting on a protein
Q6K838_ORYSJ	Os02g0805800	39947.Q6K838	COMPARTMENTS	GOCC:0005622	Intracellular
Q6K838_ORYSJ	Os02g0805800	39947.Q6K838	COMPARTMENTS	GOCC:0032991	Protein-containing complex
Q6K838_ORYSJ	Os02g0805800	39947.Q6K838	COMPARTMENTS	GOCC:0034708	Methyltransferase complex
Q6K838_ORYSJ	Os02g0805800	39947.Q6K838	COMPARTMENTS	GOCC:0036396	RNA N6-methyladenosine methyltransferase complex
Q6K838_ORYSJ	Os02g0805800	39947.Q6K838	COMPARTMENTS	GOCC:0045293	mRNA editing complex
Q6K838_ORYSJ	Os02g0805800	39947.Q6K838	COMPARTMENTS	GOCC:1902494	Catalytic complex
Q6K838_ORYSJ	Os02g0805800	39947.Q6K838	COMPARTMENTS	GOCC:1990234	Transferase complex
Q6K838_ORYSJ	Os02g0805800	39947.Q6K838	KEGG	map01100	Metabolic pathways
Q6K838_ORYSJ	Os02g0805800	39947.Q6K838	Pfam	PF01636	Phosphotransferase enzyme family
Q6K838_ORYSJ	Os02g0805800	39947.Q6K838	Pfam	PF03109	ABC1 atypical kinase-like domain
Q6Z3F9_ORYSJ	Os08g0553800	39947.Q6Z3F9	STRING clusters	CL:41679	Respirasome, and Complex I biogenesis
Q6Z3F9_ORYSJ	Os08g0553800	39947.Q6Z3F9	STRING clusters	CL:41684	Respirasome, and Complex I biogenesis
Q6Z3F9_ORYSJ	Os08g0553800	39947.Q6Z3F9	STRING clusters	CL:41689	Respirasome, and Complex I biogenesis
Q6Z3F9_ORYSJ	Os08g0553800	39947.Q6Z3F9	STRING clusters	CL:41694	Respirasome, and Complex I biogenesis
Q6Z3F9_ORYSJ	Os08g0553800	39947.Q6Z3F9	STRING clusters	CL:41697	Respirasome, and Complex I biogenesis
Q6Z3F9_ORYSJ	Os08g0553800	39947.Q6Z3F9	STRING clusters	CL:41702	Respirasome, and Complex I biogenesis
Q6Z3F9_ORYSJ	Os08g0553800	39947.Q6Z3F9	STRING clusters	CL:41706	Respirasome, and Complex I biogenesis
Q6Z3F9_ORYSJ	Os08g0553800	39947.Q6Z3F9	STRING clusters	CL:41710	Respirasome, and Complex I biogenesis
Q6Z3F9_ORYSJ	Os08g0553800	39947.Q6Z3F9	STRING clusters	CL:41711	Respirasome, and Complex I biogenesis
Q6Z3F9_ORYSJ	Os08g0553800	39947.Q6Z3F9	STRING clusters	CL:41714	Oxidoreduction-driven active transmembrane transporter activity, and Respirasome
Q6Z3F9_ORYSJ	Os08g0553800	39947.Q6Z3F9	STRING clusters	CL:41717	Mixed, incl. Oxidoreduction-driven active transmembrane transporter activity, and Cytochrome complex
Q6Z3F9_ORYSJ	Os08g0553800	39947.Q6Z3F9	GO Function	GO:0003676	Nucleic acid binding
Q6Z3F9_ORYSJ	Os08g0553800	39947.Q6Z3F9	GO Function	GO:0003743	Translation initiation factor activity
Q6Z3F9_ORYSJ	Os08g0553800	39947.Q6Z3F9	GO Function	GO:0005488	Binding
Q6Z3F9_ORYSJ	Os08g0553800	39947.Q6Z3F9	GO Component	GO:0005622	Intracellular anatomical structure
Q6Z3F9_ORYSJ	Os08g0553800	39947.Q6Z3F9	GO Component	GO:0005737	Cytoplasm
Q6Z3F9_ORYSJ	Os08g0553800	39947.Q6Z3F9	GO Component	GO:0005886	Plasma membrane
Q6Z3F9_ORYSJ	Os08g0553800	39947.Q6Z3F9	GO Process	GO:0006091	Generation of precursor metabolites and energy
Q6Z3F9_ORYSJ	Os08g0553800	39947.Q6Z3F9	GO Process	GO:0006412	Translation
Q6Z3F9_ORYSJ	Os08g0553800	39947.Q6Z3F9	GO Process	GO:0006413	Translational initiation
Q6Z3F9_ORYSJ	Os08g0553800	39947.Q6Z3F9	GO Process	GO:0006417	Regulation of translation
Q6Z3F9_ORYSJ	Os08g0553800	39947.Q6Z3F9	GO Process	GO:0006518	Peptide metabolic process
Q6Z3F9_ORYSJ	Os08g0553800	39947.Q6Z3F9	GO Process	GO:0006807	Nitrogen compound metabolic process
Q6Z3F9_ORYSJ	Os08g0553800	39947.Q6Z3F9	GO Function	GO:0008135	Translation factor activity, RNA binding
Q6Z3F9_ORYSJ	Os08g0553800	39947.Q6Z3F9	GO Process	GO:0008152	Metabolic process
Q6Z3F9_ORYSJ	Os08g0553800	39947.Q6Z3F9	GO Process	GO:0009058	Biosynthetic process
Q6Z3F9_ORYSJ	Os08g0553800	39947.Q6Z3F9	GO Process	GO:0009059	Macromolecule biosynthetic process
Q6Z3F9_ORYSJ	Os08g0553800	39947.Q6Z3F9	GO Component	GO:0009507	Chloroplast
Q6Z3F9_ORYSJ	Os08g0553800	39947.Q6Z3F9	GO Component	GO:0009521	Photosystem
Q6Z3F9_ORYSJ	Os08g0553800	39947.Q6Z3F9	GO Component	GO:0009523	Photosystem II
Q6Z3F9_ORYSJ	Os08g0553800	39947.Q6Z3F9	GO Component	GO:0009526	Plastid envelope
Q6Z3F9_ORYSJ	Os08g0553800	39947.Q6Z3F9	GO Component	GO:0009532	Plastid stroma
Q6Z3F9_ORYSJ	Os08g0553800	39947.Q6Z3F9	GO Component	GO:0009534	Chloroplast thylakoid
Q6Z3F9_ORYSJ	Os08g0553800	39947.Q6Z3F9	GO Component	GO:0009535	Chloroplast thylakoid membrane
Q6Z3F9_ORYSJ	Os08g0553800	39947.Q6Z3F9	GO Component	GO:0009536	Plastid
Q6Z3F9_ORYSJ	Os08g0553800	39947.Q6Z3F9	GO Component	GO:0009570	Chloroplast stroma
Q6Z3F9_ORYSJ	Os08g0553800	39947.Q6Z3F9	GO Component	GO:0009579	Thylakoid
Q6Z3F9_ORYSJ	Os08g0553800	39947.Q6Z3F9	GO Process	GO:0009889	Regulation of biosynthetic process
Q6Z3F9_ORYSJ	Os08g0553800	39947.Q6Z3F9	GO Process	GO:0009987	Cellular process
Q6Z3F9_ORYSJ	Os08g0553800	39947.Q6Z3F9	GO Process	GO:0010207	Photosystem II assembly
Q6Z3F9_ORYSJ	Os08g0553800	39947.Q6Z3F9	GO Process	GO:0010467	Gene expression
Q6Z3F9_ORYSJ	Os08g0553800	39947.Q6Z3F9	GO Process	GO:0010468	Regulation of gene expression
Q6Z3F9_ORYSJ	Os08g0553800	39947.Q6Z3F9	GO Process	GO:0010556	Regulation of macromolecule biosynthetic process
Q6Z3F9_ORYSJ	Os08g0553800	39947.Q6Z3F9	GO Process	GO:0010608	Post-transcriptional regulation of gene expression
Q6Z3F9_ORYSJ	Os08g0553800	39947.Q6Z3F9	GO Process	GO:0015979	Photosynthesis
Q6Z3F9_ORYSJ	Os08g0553800	39947.Q6Z3F9	GO Component	GO:0016020	Membrane
Q6Z3F9_ORYSJ	Os08g0553800	39947.Q6Z3F9	GO Process	GO:0016043	Cellular component organization
Q6Z3F9_ORYSJ	Os08g0553800	39947.Q6Z3F9	GO Process	GO:0019222	Regulation of metabolic process
Q6Z3F9_ORYSJ	Os08g0553800	39947.Q6Z3F9	GO Process	GO:0019538	Protein metabolic process
Q6Z3F9_ORYSJ	Os08g0553800	39947.Q6Z3F9	GO Process	GO:0019684	Photosynthesis, light reaction
Q6Z3F9_ORYSJ	Os08g0553800	39947.Q6Z3F9	GO Process	GO:0022607	Cellular component assembly
Q6Z3F9_ORYSJ	Os08g0553800	39947.Q6Z3F9	GO Component	GO:0031090	Organelle membrane
Q6Z3F9_ORYSJ	Os08g0553800	39947.Q6Z3F9	GO Process	GO:0031323	Regulation of cellular metabolic process
Q6Z3F9_ORYSJ	Os08g0553800	39947.Q6Z3F9	GO Process	GO:0031326	Regulation of cellular biosynthetic process
Q6Z3F9_ORYSJ	Os08g0553800	39947.Q6Z3F9	GO Component	GO:0031967	Organelle envelope
Q6Z3F9_ORYSJ	Os08g0553800	39947.Q6Z3F9	GO Component	GO:0031975	Envelope
Q6Z3F9_ORYSJ	Os08g0553800	39947.Q6Z3F9	GO Component	GO:0031976	Plastid thylakoid
Q6Z3F9_ORYSJ	Os08g0553800	39947.Q6Z3F9	GO Component	GO:0031984	Organelle subcompartment
Q6Z3F9_ORYSJ	Os08g0553800	39947.Q6Z3F9	GO Component	GO:0032991	Protein-containing complex
Q6Z3F9_ORYSJ	Os08g0553800	39947.Q6Z3F9	GO Process	GO:0034248	Regulation of cellular amide metabolic process
Q6Z3F9_ORYSJ	Os08g0553800	39947.Q6Z3F9	GO Component	GO:0034357	Photosynthetic membrane
Q6Z3F9_ORYSJ	Os08g0553800	39947.Q6Z3F9	GO Process	GO:0034641	Cellular nitrogen compound metabolic process
Q6Z3F9_ORYSJ	Os08g0553800	39947.Q6Z3F9	GO Process	GO:0034645	Cellular macromolecule biosynthetic process
Q6Z3F9_ORYSJ	Os08g0553800	39947.Q6Z3F9	GO Component	GO:0042170	Plastid membrane
Q6Z3F9_ORYSJ	Os08g0553800	39947.Q6Z3F9	GO Component	GO:0042651	Thylakoid membrane
Q6Z3F9_ORYSJ	Os08g0553800	39947.Q6Z3F9	GO Process	GO:0043043	Peptide biosynthetic process
Q6Z3F9_ORYSJ	Os08g0553800	39947.Q6Z3F9	GO Process	GO:0043170	Macromolecule metabolic process
Q6Z3F9_ORYSJ	Os08g0553800	39947.Q6Z3F9	GO Component	GO:0043226	Organelle
Q6Z3F9_ORYSJ	Os08g0553800	39947.Q6Z3F9	GO Component	GO:0043227	Membrane-bounded organelle
Q6Z3F9_ORYSJ	Os08g0553800	39947.Q6Z3F9	GO Component	GO:0043229	Intracellular organelle
Q6Z3F9_ORYSJ	Os08g0553800	39947.Q6Z3F9	GO Component	GO:0043231	Intracellular membrane-bounded organelle
Q6Z3F9_ORYSJ	Os08g0553800	39947.Q6Z3F9	GO Process	GO:0043603	Cellular amide metabolic process
Q6Z3F9_ORYSJ	Os08g0553800	39947.Q6Z3F9	GO Process	GO:0043604	Amide biosynthetic process
Q6Z3F9_ORYSJ	Os08g0553800	39947.Q6Z3F9	GO Process	GO:0043933	Protein-containing complex organization
Q6Z3F9_ORYSJ	Os08g0553800	39947.Q6Z3F9	GO Process	GO:0044085	Cellular component biogenesis
Q6Z3F9_ORYSJ	Os08g0553800	39947.Q6Z3F9	GO Process	GO:0044237	Cellular metabolic process
Q6Z3F9_ORYSJ	Os08g0553800	39947.Q6Z3F9	GO Process	GO:0044238	Primary metabolic process
Q6Z3F9_ORYSJ	Os08g0553800	39947.Q6Z3F9	GO Process	GO:0044249	Cellular biosynthetic process
Q6Z3F9_ORYSJ	Os08g0553800	39947.Q6Z3F9	GO Process	GO:0044260	Cellular macromolecule metabolic process
Q6Z3F9_ORYSJ	Os08g0553800	39947.Q6Z3F9	GO Process	GO:0044271	Cellular nitrogen compound biosynthetic process
Q6Z3F9_ORYSJ	Os08g0553800	39947.Q6Z3F9	GO Function	GO:0045182	Translation regulator activity
Q6Z3F9_ORYSJ	Os08g0553800	39947.Q6Z3F9	GO Process	GO:0050789	Regulation of biological process
Q6Z3F9_ORYSJ	Os08g0553800	39947.Q6Z3F9	GO Process	GO:0050794	Regulation of cellular process
Q6Z3F9_ORYSJ	Os08g0553800	39947.Q6Z3F9	GO Process	GO:0051171	Regulation of nitrogen compound metabolic process
Q6Z3F9_ORYSJ	Os08g0553800	39947.Q6Z3F9	GO Process	GO:0051246	Regulation of protein metabolic process
Q6Z3F9_ORYSJ	Os08g0553800	39947.Q6Z3F9	GO Component	GO:0055035	Plastid thylakoid membrane
Q6Z3F9_ORYSJ	Os08g0553800	39947.Q6Z3F9	GO Process	GO:0060255	Regulation of macromolecule metabolic process
Q6Z3F9_ORYSJ	Os08g0553800	39947.Q6Z3F9	GO Process	GO:0065003	Protein-containing complex assembly
Q6Z3F9_ORYSJ	Os08g0553800	39947.Q6Z3F9	GO Process	GO:0065007	Biological regulation
Q6Z3F9_ORYSJ	Os08g0553800	39947.Q6Z3F9	GO Process	GO:0071704	Organic substance metabolic process
Q6Z3F9_ORYSJ	Os08g0553800	39947.Q6Z3F9	GO Process	GO:0071840	Cellular component organization or biogenesis
Q6Z3F9_ORYSJ	Os08g0553800	39947.Q6Z3F9	GO Component	GO:0071944	Cell periphery
Q6Z3F9_ORYSJ	Os08g0553800	39947.Q6Z3F9	GO Process	GO:0080090	Regulation of primary metabolic process
Q6Z3F9_ORYSJ	Os08g0553800	39947.Q6Z3F9	GO Function	GO:0090079	Translation regulator activity, nucleic acid binding
Q6Z3F9_ORYSJ	Os08g0553800	39947.Q6Z3F9	GO Function	GO:0097159	Organic cyclic compound binding
Q6Z3F9_ORYSJ	Os08g0553800	39947.Q6Z3F9	GO Component	GO:0098796	Membrane protein complex
Q6Z3F9_ORYSJ	Os08g0553800	39947.Q6Z3F9	GO Component	GO:0110165	Cellular anatomical entity
Q6Z3F9_ORYSJ	Os08g0553800	39947.Q6Z3F9	GO Function	GO:1901363	Heterocyclic compound binding
Q6Z3F9_ORYSJ	Os08g0553800	39947.Q6Z3F9	GO Process	GO:1901564	Organonitrogen compound metabolic process
Q6Z3F9_ORYSJ	Os08g0553800	39947.Q6Z3F9	GO Process	GO:1901566	Organonitrogen compound biosynthetic process
Q6Z3F9_ORYSJ	Os08g0553800	39947.Q6Z3F9	GO Process	GO:1901576	Organic substance biosynthetic process
Q6Z3F9_ORYSJ	Os08g0553800	39947.Q6Z3F9	GO Process	GO:2000112	Regulation of cellular macromolecule biosynthetic process
Q6Z3F9_ORYSJ	Os08g0553800	39947.Q6Z3F9	COMPARTMENTS	GOCC:0005622	Intracellular
Q6Z3F9_ORYSJ	Os08g0553800	39947.Q6Z3F9	COMPARTMENTS	GOCC:0005737	Cytoplasm
Q6Z3F9_ORYSJ	Os08g0553800	39947.Q6Z3F9	COMPARTMENTS	GOCC:0009507	Chloroplast
Q6Z3F9_ORYSJ	Os08g0553800	39947.Q6Z3F9	COMPARTMENTS	GOCC:0009521	Photosystem
Q6Z3F9_ORYSJ	Os08g0553800	39947.Q6Z3F9	COMPARTMENTS	GOCC:0009523	Photosystem II
Q6Z3F9_ORYSJ	Os08g0553800	39947.Q6Z3F9	COMPARTMENTS	GOCC:0009532	Plastid stroma
Q6Z3F9_ORYSJ	Os08g0553800	39947.Q6Z3F9	COMPARTMENTS	GOCC:0009534	Chloroplast thylakoid
Q6Z3F9_ORYSJ	Os08g0553800	39947.Q6Z3F9	COMPARTMENTS	GOCC:0009536	Plastid
Q6Z3F9_ORYSJ	Os08g0553800	39947.Q6Z3F9	COMPARTMENTS	GOCC:0009570	Chloroplast stroma
Q6Z3F9_ORYSJ	Os08g0553800	39947.Q6Z3F9	COMPARTMENTS	GOCC:0009579	Thylakoid
Q6Z3F9_ORYSJ	Os08g0553800	39947.Q6Z3F9	COMPARTMENTS	GOCC:0016020	Membrane
Q6Z3F9_ORYSJ	Os08g0553800	39947.Q6Z3F9	COMPARTMENTS	GOCC:0031976	Plastid thylakoid
Q6Z3F9_ORYSJ	Os08g0553800	39947.Q6Z3F9	COMPARTMENTS	GOCC:0031984	Organelle subcompartment
Q6Z3F9_ORYSJ	Os08g0553800	39947.Q6Z3F9	COMPARTMENTS	GOCC:0032991	Protein-containing complex
Q6Z3F9_ORYSJ	Os08g0553800	39947.Q6Z3F9	COMPARTMENTS	GOCC:0034357	Photosynthetic membrane
Q6Z3F9_ORYSJ	Os08g0553800	39947.Q6Z3F9	COMPARTMENTS	GOCC:0042651	Thylakoid membrane
Q6Z3F9_ORYSJ	Os08g0553800	39947.Q6Z3F9	COMPARTMENTS	GOCC:0043226	Organelle
Q6Z3F9_ORYSJ	Os08g0553800	39947.Q6Z3F9	COMPARTMENTS	GOCC:0043227	Membrane-bounded organelle
Q6Z3F9_ORYSJ	Os08g0553800	39947.Q6Z3F9	COMPARTMENTS	GOCC:0043229	Intracellular organelle
Q6Z3F9_ORYSJ	Os08g0553800	39947.Q6Z3F9	COMPARTMENTS	GOCC:0043231	Intracellular membrane-bounded organelle
Q6Z3F9_ORYSJ	Os08g0553800	39947.Q6Z3F9	COMPARTMENTS	GOCC:0098796	Membrane protein complex
Q6Z3F9_ORYSJ	Os08g0553800	39947.Q6Z3F9	COMPARTMENTS	GOCC:0110165	Cellular anatomical entity
Q6Z3F9_ORYSJ	Os08g0553800	39947.Q6Z3F9	InterPro	IPR008030	NmrA-like domain
Q6Z3F9_ORYSJ	Os08g0553800	39947.Q6Z3F9	InterPro	IPR036291	NAD(P)-binding domain superfamily
Q6Z3F9_ORYSJ	Os08g0553800	39947.Q6Z3F9	InterPro	IPR044256	High chlorophyll fluorescence 244-like
Q6Z3F9_ORYSJ	Os08g0553800	39947.Q6Z3F9	KEGG	map00520	Amino sugar and nucleotide sugar metabolism
Q6Z3F9_ORYSJ	Os08g0553800	39947.Q6Z3F9	KEGG	map01100	Metabolic pathways
Q6Z3F9_ORYSJ	Os08g0553800	39947.Q6Z3F9	KEGG	map04016	MAPK signaling pathway - plant
Q6Z3F9_ORYSJ	Os08g0553800	39947.Q6Z3F9	Reactome	MAP-1430728	Metabolism
Q6Z3F9_ORYSJ	Os08g0553800	39947.Q6Z3F9	Pfam	PF05368	NmrA-like family
Q6Z6H2_ORYSJ	Os02g0761700	39947.Q6Z6H2	GO Function	GO:0003824	Catalytic activity
Q6Z6H2_ORYSJ	Os02g0761700	39947.Q6Z6H2	GO Function	GO:0004177	Aminopeptidase activity
Q6Z6H2_ORYSJ	Os02g0761700	39947.Q6Z6H2	GO Function	GO:0005488	Binding
Q6Z6H2_ORYSJ	Os02g0761700	39947.Q6Z6H2	GO Component	GO:0005622	Intracellular anatomical structure
Q6Z6H2_ORYSJ	Os02g0761700	39947.Q6Z6H2	GO Component	GO:0005737	Cytoplasm
Q6Z6H2_ORYSJ	Os02g0761700	39947.Q6Z6H2	GO Component	GO:0005739	Mitochondrion
Q6Z6H2_ORYSJ	Os02g0761700	39947.Q6Z6H2	GO Process	GO:0006508	Proteolysis
Q6Z6H2_ORYSJ	Os02g0761700	39947.Q6Z6H2	GO Process	GO:0006807	Nitrogen compound metabolic process
Q6Z6H2_ORYSJ	Os02g0761700	39947.Q6Z6H2	GO Process	GO:0008152	Metabolic process
Q6Z6H2_ORYSJ	Os02g0761700	39947.Q6Z6H2	GO Function	GO:0008233	Peptidase activity
Q6Z6H2_ORYSJ	Os02g0761700	39947.Q6Z6H2	GO Function	GO:0008235	Metalloexopeptidase activity
Q6Z6H2_ORYSJ	Os02g0761700	39947.Q6Z6H2	GO Function	GO:0008237	Metallopeptidase activity
Q6Z6H2_ORYSJ	Os02g0761700	39947.Q6Z6H2	GO Function	GO:0008238	Exopeptidase activity
Q6Z6H2_ORYSJ	Os02g0761700	39947.Q6Z6H2	GO Component	GO:0009507	Chloroplast
Q6Z6H2_ORYSJ	Os02g0761700	39947.Q6Z6H2	GO Component	GO:0009536	Plastid
Q6Z6H2_ORYSJ	Os02g0761700	39947.Q6Z6H2	GO Function	GO:0016787	Hydrolase activity
Q6Z6H2_ORYSJ	Os02g0761700	39947.Q6Z6H2	GO Process	GO:0019538	Protein metabolic process
Q6Z6H2_ORYSJ	Os02g0761700	39947.Q6Z6H2	GO Process	GO:0031365	N-terminal protein amino acid modification
Q6Z6H2_ORYSJ	Os02g0761700	39947.Q6Z6H2	GO Process	GO:0036211	Protein modification process
Q6Z6H2_ORYSJ	Os02g0761700	39947.Q6Z6H2	GO Function	GO:0043167	Ion binding
Q6Z6H2_ORYSJ	Os02g0761700	39947.Q6Z6H2	GO Function	GO:0043169	Cation binding
Q6Z6H2_ORYSJ	Os02g0761700	39947.Q6Z6H2	GO Process	GO:0043170	Macromolecule metabolic process
Q6Z6H2_ORYSJ	Os02g0761700	39947.Q6Z6H2	GO Component	GO:0043226	Organelle
Q6Z6H2_ORYSJ	Os02g0761700	39947.Q6Z6H2	GO Component	GO:0043227	Membrane-bounded organelle
Q6Z6H2_ORYSJ	Os02g0761700	39947.Q6Z6H2	GO Component	GO:0043229	Intracellular organelle
Q6Z6H2_ORYSJ	Os02g0761700	39947.Q6Z6H2	GO Component	GO:0043231	Intracellular membrane-bounded organelle
Q6Z6H2_ORYSJ	Os02g0761700	39947.Q6Z6H2	GO Process	GO:0043412	Macromolecule modification
Q6Z6H2_ORYSJ	Os02g0761700	39947.Q6Z6H2	GO Process	GO:0044238	Primary metabolic process
Q6Z6H2_ORYSJ	Os02g0761700	39947.Q6Z6H2	GO Function	GO:0046872	Metal ion binding
Q6Z6H2_ORYSJ	Os02g0761700	39947.Q6Z6H2	GO Function	GO:0070006	Metalloaminopeptidase activity
Q6Z6H2_ORYSJ	Os02g0761700	39947.Q6Z6H2	GO Process	GO:0070084	Protein initiator methionine removal
Q6Z6H2_ORYSJ	Os02g0761700	39947.Q6Z6H2	GO Process	GO:0071704	Organic substance metabolic process
Q6Z6H2_ORYSJ	Os02g0761700	39947.Q6Z6H2	GO Component	GO:0110165	Cellular anatomical entity
Q6Z6H2_ORYSJ	Os02g0761700	39947.Q6Z6H2	GO Function	GO:0140096	Catalytic activity, acting on a protein
Q6Z6H2_ORYSJ	Os02g0761700	39947.Q6Z6H2	GO Process	GO:1901564	Organonitrogen compound metabolic process
Q6Z6H2_ORYSJ	Os02g0761700	39947.Q6Z6H2	COMPARTMENTS	GOCC:0005622	Intracellular
Q6Z6H2_ORYSJ	Os02g0761700	39947.Q6Z6H2	COMPARTMENTS	GOCC:0005737	Cytoplasm
Q6Z6H2_ORYSJ	Os02g0761700	39947.Q6Z6H2	COMPARTMENTS	GOCC:0009507	Chloroplast
Q6Z6H2_ORYSJ	Os02g0761700	39947.Q6Z6H2	COMPARTMENTS	GOCC:0009536	Plastid
Q6Z6H2_ORYSJ	Os02g0761700	39947.Q6Z6H2	COMPARTMENTS	GOCC:0043226	Organelle
Q6Z6H2_ORYSJ	Os02g0761700	39947.Q6Z6H2	COMPARTMENTS	GOCC:0043227	Membrane-bounded organelle
Q6Z6H2_ORYSJ	Os02g0761700	39947.Q6Z6H2	COMPARTMENTS	GOCC:0043229	Intracellular organelle
Q6Z6H2_ORYSJ	Os02g0761700	39947.Q6Z6H2	COMPARTMENTS	GOCC:0043231	Intracellular membrane-bounded organelle
Q6Z6H2_ORYSJ	Os02g0761700	39947.Q6Z6H2	COMPARTMENTS	GOCC:0110165	Cellular anatomical entity
Q6Z6H2_ORYSJ	Os02g0761700	39947.Q6Z6H2	InterPro	IPR000994	Peptidase M24
Q6Z6H2_ORYSJ	Os02g0761700	39947.Q6Z6H2	InterPro	IPR001714	Peptidase M24, methionine aminopeptidase
Q6Z6H2_ORYSJ	Os02g0761700	39947.Q6Z6H2	InterPro	IPR002467	Peptidase M24A, methionine aminopeptidase, subfamily 1
Q6Z6H2_ORYSJ	Os02g0761700	39947.Q6Z6H2	InterPro	IPR036005	Creatinase/aminopeptidase-like
Q6Z6H2_ORYSJ	Os02g0761700	39947.Q6Z6H2	UniProt Keywords	KW-0031	Aminopeptidase
Q6Z6H2_ORYSJ	Os02g0761700	39947.Q6Z6H2	UniProt Keywords	KW-0378	Hydrolase
Q6Z6H2_ORYSJ	Os02g0761700	39947.Q6Z6H2	UniProt Keywords	KW-0479	Metal-binding
Q6Z6H2_ORYSJ	Os02g0761700	39947.Q6Z6H2	UniProt Keywords	KW-0645	Protease
Q6Z6H2_ORYSJ	Os02g0761700	39947.Q6Z6H2	KEGG	map00860	Porphyrin and chlorophyll metabolism
Q6Z6H2_ORYSJ	Os02g0761700	39947.Q6Z6H2	KEGG	map01100	Metabolic pathways
Q6Z6H2_ORYSJ	Os02g0761700	39947.Q6Z6H2	KEGG	map01110	Biosynthesis of secondary metabolites
Q6Z6H2_ORYSJ	Os02g0761700	39947.Q6Z6H2	Reactome	MAP-2187338	Visual phototransduction
Q6Z6H2_ORYSJ	Os02g0761700	39947.Q6Z6H2	Reactome	MAP-2514856	The phototransduction cascade
Q6Z6H2_ORYSJ	Os02g0761700	39947.Q6Z6H2	Reactome	MAP-2514859	Inactivation, recovery and regulation of the phototransduction cascade
Q6Z6H2_ORYSJ	Os02g0761700	39947.Q6Z6H2	Reactome	MAP-9709957	Sensory Perception
Q6Z6H2_ORYSJ	Os02g0761700	39947.Q6Z6H2	Pfam	PF00557	Metallopeptidase family M24
Q7X6M7_ORYSJ	Os04g0507100	39947.Q7X6M7	STRING clusters	CL:27653	4-alpha-hydroxytetrahydrobiopterin dehydratase activity, and Low psii accumulation1 / Rep27
Q7X6M7_ORYSJ	Os04g0507100	39947.Q7X6M7	GO Function	GO:0003824	Catalytic activity
Q7X6M7_ORYSJ	Os04g0507100	39947.Q7X6M7	GO Component	GO:0005622	Intracellular anatomical structure
Q7X6M7_ORYSJ	Os04g0507100	39947.Q7X6M7	GO Component	GO:0005737	Cytoplasm
Q7X6M7_ORYSJ	Os04g0507100	39947.Q7X6M7	GO Component	GO:0005886	Plasma membrane
Q7X6M7_ORYSJ	Os04g0507100	39947.Q7X6M7	GO Process	GO:0006996	Organelle organization
Q7X6M7_ORYSJ	Os04g0507100	39947.Q7X6M7	GO Component	GO:0009507	Chloroplast
Q7X6M7_ORYSJ	Os04g0507100	39947.Q7X6M7	GO Component	GO:0009536	Plastid
Q7X6M7_ORYSJ	Os04g0507100	39947.Q7X6M7	GO Process	GO:0009657	Plastid organization
Q7X6M7_ORYSJ	Os04g0507100	39947.Q7X6M7	GO Process	GO:0009658	Chloroplast organization
Q7X6M7_ORYSJ	Os04g0507100	39947.Q7X6M7	GO Process	GO:0009987	Cellular process
Q7X6M7_ORYSJ	Os04g0507100	39947.Q7X6M7	GO Component	GO:0016020	Membrane
Q7X6M7_ORYSJ	Os04g0507100	39947.Q7X6M7	GO Component	GO:0016021	Integral component of membrane
Q7X6M7_ORYSJ	Os04g0507100	39947.Q7X6M7	GO Process	GO:0016043	Cellular component organization
Q7X6M7_ORYSJ	Os04g0507100	39947.Q7X6M7	GO Component	GO:0031224	Intrinsic component of membrane
Q7X6M7_ORYSJ	Os04g0507100	39947.Q7X6M7	GO Component	GO:0043226	Organelle
Q7X6M7_ORYSJ	Os04g0507100	39947.Q7X6M7	GO Component	GO:0043227	Membrane-bounded organelle
Q7X6M7_ORYSJ	Os04g0507100	39947.Q7X6M7	GO Component	GO:0043229	Intracellular organelle
Q7X6M7_ORYSJ	Os04g0507100	39947.Q7X6M7	GO Component	GO:0043231	Intracellular membrane-bounded organelle
Q7X6M7_ORYSJ	Os04g0507100	39947.Q7X6M7	GO Process	GO:0071840	Cellular component organization or biogenesis
Q7X6M7_ORYSJ	Os04g0507100	39947.Q7X6M7	GO Component	GO:0071944	Cell periphery
Q7X6M7_ORYSJ	Os04g0507100	39947.Q7X6M7	GO Component	GO:0110165	Cellular anatomical entity
Q7X6M7_ORYSJ	Os04g0507100	39947.Q7X6M7	COMPARTMENTS	GOCC:0005622	Intracellular
Q7X6M7_ORYSJ	Os04g0507100	39947.Q7X6M7	COMPARTMENTS	GOCC:0110165	Cellular anatomical entity
Q7X6M7_ORYSJ	Os04g0507100	39947.Q7X6M7	InterPro	IPR021883	Protein LOW PSII ACCUMULATION 1-like
Q7X6M7_ORYSJ	Os04g0507100	39947.Q7X6M7	UniProt Keywords	KW-0472	Membrane
Q7X6M7_ORYSJ	Os04g0507100	39947.Q7X6M7	UniProt Keywords	KW-0812	Transmembrane
Q7X6M7_ORYSJ	Os04g0507100	39947.Q7X6M7	UniProt Keywords	KW-1133	Transmembrane helix
Q7X6M7_ORYSJ	Os04g0507100	39947.Q7X6M7	KEGG	map01100	Metabolic pathways
Q7X6M7_ORYSJ	Os04g0507100	39947.Q7X6M7	Pfam	PF11998	Low psii accumulation1 / Rep27
