# Supplementary material for: Transcriptomic Landscape and Regulatory Pathways of Drought Response in Rice (Oryza sativa L.): A Meta-Analysis of Microarray and RNA-Seq Data
Source: Int J Mol Sci. 2026 Mar 31;27(7):3167. doi: 10.3390/ijms27073167 (PMC13074122; doi:10.3390/ijms27073167)
Supplement: Supplementary file 1 [file ijms-27-03167-s001.zip › Supplementary File S8.xlsx]

## Sheet: Title
Supplementary File S8. Integration-driven discovery rate (IDR) and integration-driven revision rate (IRR) metrics for DEGs.
8a	Integration metrics (IDR & IRR) of DEGs identified via RNA-Seq meta-analysis in seedling/shoot tissue.
8b	Integration metrics (IDR & IRR) of DEGs identified via RNA-Seq meta-analysis in root tissue.
8c	Integration metrics (IDR & IRR) of DEGs identified via microarray meta-analysis in seedling/shoot tissue.
8d	Integration metrics (IDR & IRR) of DEGs identified via microarray meta-analysis in root tissue.

## Sheet: Sup. File 8a
Supplementary File 8a. Integration metrics (IDR & IRR) of DEGs identified via RNA-Seq meta-analysis in seedling/shoot tissue.
RGAP Gene	Meta-analysis Adj P-value	GSE117047 Adj P-value	GSE128495 Adj P-value	GSE160679 Adj P-value	GSE147158 Adj P-value	GSE107425 Adj P-value	IDR numerator	IRR numerator	IRR denominator
LOC_Os01g01010	0.0461341	0.200235	0.00297485	0.0011528	0.60055	0.0350932	0	0	0
LOC_Os01g01019	0.245343	0.661378	0.0033065	0.000144277	0.749975	0.603122	0	1	1
LOC_Os01g01030	0.706261	0.191052	0.757157	0.000701217	0.198392	0.374205	0	1	1
LOC_Os01g01040	0.00279977	0.770361	0.204125	0.0484069	0.097394	0.0144947	0	0	0
LOC_Os01g01050	0.451345	0.947248	0.884996	0.0014453	0.91578	0.641725	0	0	0
LOC_Os01g01060	0.79208	0.000182595	0.173082	0.000143739	0.0578072	0.99194	0	1	1
LOC_Os01g01070	0.145045	0.30184	0.00144057	0.676739	0.577921	0.00079262	0	1	1
LOC_Os01g01080	0.0720757	0.00911561	0.00144057	0.0046012	0.357671	0.860811	0	0	0
LOC_Os01g01090	0.250501	0.187598					0	0	0
LOC_Os01g01100	0.730565	0.199915	0.0148363			0.544353	0	0	0
LOC_Os01g01110	0.883022	0.511584	0.0387419	0.0347696		0.0385705	0	0	0
LOC_Os01g01115	0.72758	0.00185803	0.840959	0.00804436	0.914062	0.0913263	0	0	0
LOC_Os01g01120	0.201976	0.00172925	0.191816	0.000143739	0.150375		0	1	1
LOC_Os01g01130	0.0379312	0.00127559	0.0363042	0.000143739	0.227786	0.0542716	0	1	1
LOC_Os01g01150	0.0394017	0.000747722	0.00278986	0.174074	0.43511	0.00202532	0	1	1
LOC_Os01g01160	0.784392	0.479162	0.246453	0.198119	0.0355341	0.0078297	0	0	0
LOC_Os01g01170	0.663856	0.661335	0.0146139	0.000422236	0.0001912	0.139485	0	1	1
LOC_Os01g01180	0.603599	0.522603		0.000149135			0	1	1
LOC_Os01g01190	0.248786	0.0134246	0.0108107	0.000143739	0.00135891	0.00225639	0	1	1
LOC_Os01g01200	0.0853212	0.0136216	0.359571			0.240136	0	0	0
LOC_Os01g01210	0.570796	0.0199869	0.297984	0.149913			0	0	0
LOC_Os01g01230	0.612225	0.522603					0	0	0
LOC_Os01g01240	0.431296	0.187598		0.800336		0.374205	0	0	0
LOC_Os01g01250	0.612225	0.0368377	0.488216	0.695256		0.27028	0	0	0
LOC_Os01g01260	0.625764	0.0750653	0.0101669			0.0171819	0	0	0
LOC_Os01g01270	0.742607	0.11607	0.181657			0.250693	0	0	0
LOC_Os01g01280	0.0921221	0.000208338	0.0809211	0.000143739	0.198392	0.000693229	0	1	1
LOC_Os01g01290	0.558344	0.011631	0.0026081	0.531434	0.018786	0.809224	0	0	0
LOC_Os01g01295	0.0282548	0.000221776	0.00144057	0.000582632	0.219934	0.00102672	0	1	1
LOC_Os01g01302	0.0157047	0.000196083	0.00144057	0.000143739	0.000543016	0.000650513	0	1	1
LOC_Os01g01307	0.945262	0.00104714		0.000143739	0.991995	0.167491	0	1	1
LOC_Os01g01312	0.249628	0.00121829	0.00224104	0.687489	0.206866	0.0337979	0	0	0
LOC_Os01g01320	0.205359					0.113047	0	0	0
LOC_Os01g01330	0.548092	0.0381895	0.185281	0.0905846		0.287525	0	0	0
LOC_Os01g01340	0.465221	0.100124	0.323768	0.000181134	0.543883	0.013033	0	1	1
LOC_Os01g01350	0.175602	0.851418	0.070281	0.000171362	0.623088	0.00153735	0	1	1
LOC_Os01g01360	0.0787302	0.000182595	0.00213777	0.00139934	0.598412	0.281396	0	1	1
LOC_Os01g01369	0.428497	0.00123441	0.067606	0.000151518	0.835011	0.00116721	0	1	1
LOC_Os01g01380	0.15408	0.000675054	0.0157993	0.00148313	0.152521	0.00108789	0	1	1
LOC_Os01g01390	0.42505	0.000185551	0.697811	0.700567	0.910469	0.479573	0	1	1
LOC_Os01g01400	0.973648	0.187598	0.126586	0.00799029	0.0080698	0.124126	0	0	0
LOC_Os01g01410	0.477754	0.234392	0.098129	0.00666713	0.85347	0.149185	0	0	0
LOC_Os01g01420	0.313307	0.00112234	0.672133	0.00894517	0.000250326	0.00315242	0	1	1
LOC_Os01g01430	0.442254	0.522603	0.00144102	0.0577264	0.198392	0.00508591	0	0	0
LOC_Os01g01440	0.612225	0.522603					0	0	0
LOC_Os01g01450	0.358036	0.0116052	0.00264861	0.000215368	0.0368222	0.0779527	0	1	1
LOC_Os01g01470	0.576106	0.593337	0.297984	0.00270375		0.149185	0	0	0
LOC_Os01g01484	0.0553995	0.177772	0.00173944	0.00166321	0.725816	0.0332186	0	0	0
LOC_Os01g01510	0.704479	0.00038596	0.190966	0.000247189	0.685504	0.00902762	0	1	1
LOC_Os01g01520	0.761184	0.000227066	0.0196634	0.000143739	0.000891341	0.00681031	0	1	1
LOC_Os01g01530	0.249628					0.149185	0	0	0
LOC_Os01g01540	0.612225	0.522603					0	0	0
LOC_Os01g01550	0.249628			0.118485			0	0	0
LOC_Os01g01560	0.280788	0.10614	0.231257	0.00216799	0.198392	0.504076	0	0	0
LOC_Os01g01570	0.996252	0.00229921	0.285237	0.0736253	0.695594	0.345567	0	0	0
LOC_Os01g01580	0.989303	0.00309473	0.414069	0.152108		0.186827	0	0	0
LOC_Os01g01590	0.0193563	0.0704775		0.0214758			0	0	0
LOC_Os01g01600	0.697374	0.00241961	0.0027925	0.00118751	0.394576	0.951946	0	0	0
LOC_Os01g01610	0.0486904	0.000247452	0.00144057	0.000143739	0.981535	0.000722595	0	1	1
LOC_Os01g01620	0.0353916	0.000184728	0.00146316	0.000143739	0.446448	0.000607102	0	1	1
LOC_Os01g01640	0.804395	0.000182595	0.0418766	0.000804589	0.463975	0.0502542	0	1	1
LOC_Os01g01650	0.0923655	0.00487186	0.00271999	0.000143739	0.845267	0.00129188	0	1	1
LOC_Os01g01660	0.0869432	0.00288452	0.00144057	0.00545152	0.721083	0.129046	0	0	0
LOC_Os01g01670	0.654081	0.000217756	0.850271	0.000904735	0.453922	0.208952	0	1	1
LOC_Os01g01680	0.612225	0.883818	0.0635724	0.000557495	0.0541556	0.831034	0	1	1
LOC_Os01g01689	0.884158	0.701063	0.0127053	0.173533	0.515676	0.552178	0	0	0
LOC_Os01g01700	0.977578	0.00273302	0.0913723	0.0004008	0.975904	0.218902	0	1	1
LOC_Os01g01710	0.000102239	0.00116384	0.0220285	0.110305	0.000587607	0.0171665	0	0	1
LOC_Os01g01720	0.415895	0.729914	0.00592486	0.000210632	0.000633524	0.00315868	0	1	1
LOC_Os01g01730	0.612225	0.522603					0	0	0
LOC_Os01g01740	0.0952662	0.915582	0.00594798	0.000487742		0.000614429	0	1	1
LOC_Os01g01760	0.187363	0.179323	0.143711	0.00060489		0.967568	0	1	1
LOC_Os01g01770	0.0967985	0.000183488	0.0492925	0.00152913		0.717613	0	1	1
LOC_Os01g01780	0.889545	0.00755012	0.0552491	0.00821815	0.361689	0.805489	0	0	0
LOC_Os01g01790	0.495059	0.0277612	0.0381774	0.00204847	0.062918	0.265423	0	0	0
LOC_Os01g01800	0.403621	0.0469554	0.320727	0.934026	0.530605	0.546953	0	0	0
LOC_Os01g01810	0.57772	0.518699					0	0	0
LOC_Os01g01830	0.246168	0.905975	0.871303	0.041617	0.0107176	0.906289	0	0	0
LOC_Os01g01840	0.127109	0.147038	0.261669	0.000143739	0.328488	0.00697061	0	1	1
LOC_Os01g01850	0.72427		0.0207669			0.446391	0	0	0
LOC_Os01g01860	0.978822	0.388508				0.374205	0	0	0
LOC_Os01g01870	0.209357	0.0197902	0.0101262	0.000602212	0.887142	0.527364	0	1	1
LOC_Os01g01880	0.652944	0.370701	0.297984		0.000214642	0.374205	0	1	1
LOC_Os01g01890	0.0137281	0.000182595	0.00144057	0.000143739	0.489663	0.0048617	0	1	1
LOC_Os01g01900	0.495059					0.374205	0	0	0
LOC_Os01g01910	0.0310631	0.000182595	0.0136935	0.003446		0.0236766	0	1	1
LOC_Os01g01920	0.495059	0.181197	0.00243918	0.000417078	0.0036096	0.0128878	0	1	1
LOC_Os01g01925	0.786216		0.0233288		0.198392		0	0	0
LOC_Os01g01930	0.100049	0.461658		0.0768379		0.3477	0	0	0
LOC_Os01g01940	0.458868	0.265633		0.0597904	0.693362	0.0039222	0	0	0
LOC_Os01g01950	0.70423	0.551707	0.130069	0.649626		0.711495	0	0	0
LOC_Os01g01960	0.192487	0.0901445	0.0103993	0.0447308	0.323072	0.0610989	0	0	0
LOC_Os01g01970	0.0332126	0.321925	0.00169445	0.00427052	0.214513	0.000881442	0	1	1
LOC_Os01g01980	0.536917	0.644534	0.297984	0.00754265		0.39293	0	0	0
LOC_Os01g02000	0.244311	0.244629	0.0302143	0.16396	0.242471	0.00708028	0	0	0
LOC_Os01g02010	0.398609	0.00744959	0.00144057	0.000234297	0.395293	0.750462	0	1	1
LOC_Os01g02020	0.035425	0.0204902	0.00177742	0.000143739	0.829227	0.000607102	0	1	1
LOC_Os01g02040	0.0719911	0.00108033	0.00340731	0.000198812	0.867678	0.000788674	0	1	1
LOC_Os01g02050	0.0584122	0.000553046	0.0237041	0.00125763	0.889936	0.0723127	0	1	1
LOC_Os01g02060	0.251309	0.714698	0.00165654	0.000143739	0.0061152	0.063415	0	1	1
LOC_Os01g02070	0.747068	0.611841	0.291028	0.0872413	0.21128	0.624475	0	0	0
LOC_Os01g02080	0.149711	0.190559	0.0370957	0.000143739	0.656702	0.000610262	0	1	1
LOC_Os01g02090	0.324277	0.000829227	0.00484863	0.431869	0.946411	0.750352	0	1	1
LOC_Os01g02100	0.356449	0.0655195	0.298752	0.647319	0.926249	0.223175	0	0	0
LOC_Os01g02110	0.473295		0.297984	0.000143739		0.750795	0	1	1
LOC_Os01g02120	0.537246			0.388248			0	0	0
LOC_Os01g02130	0.0212185	0.0486416	0.210592	0.00877037	0.380904	0.00351934	0	0	0
LOC_Os01g02139	0.612225	0.0442243	0.0444218	0.778461	0.000526842	0.00180975	0	1	1
LOC_Os01g02150	0.286908	0.00105557	0.0174246	0.00034109	0.000263683	0.000607102	0	1	1
LOC_Os01g02160	0.996654	0.522603	0.0411224	0.195997	0.134235	0.246378	0	0	0
LOC_Os01g02170	0.656269	0.000267947	0.066158	0.000143739	0.767123	0.14687	0	1	1
LOC_Os01g02180	0.103042	0.000501783	0.00177304	0.0533745	0.240934	0.000706689	0	1	1
LOC_Os01g02190	0.392934	0.159773	0.0157437	0.449066	0.0498367	0.0202983	0	0	0
LOC_Os01g02200	0.060059	0.0740483	0.00144102	0.000143739	0.711846	0.00279751	0	1	1
LOC_Os01g02210	0.495059					0.374205	0	0	0
LOC_Os01g02220	0.432762		0.297984				0	0	0
LOC_Os01g02230	0.612225	0.522603					0	0	0
LOC_Os01g02250	0.539435	0.522603		0.0798239		0.374205	0	0	0
LOC_Os01g02260	0.0394017		0.0124033			0.112142	0	0	0
LOC_Os01g02270	0.625323	0.0755383	0.0612975	0.988605		0.00524713	0	0	0
LOC_Os01g02280	0.385462	0.522603		0.674275	0.198392		0	0	0
LOC_Os01g02290	0.474179	0.216641	0.297984	0.000371747	0.544169	0.692888	0	1	1
LOC_Os01g02300	0.495059	0.977386	0.297984	0.000144093	0.874798	0.194191	0	1	1
LOC_Os01g02310	0.417522	0.0897118	0.137797	0.000915203	0.267318	0.00133217	0	1	1
LOC_Os01g02320	0.479141	0.785675	0.349672	0.185212	0.163846	0.00107585	0	0	0
LOC_Os01g02334	0.941148	0.179741		0.00622529	0.978224	0.423528	0	0	0
LOC_Os01g02350	0.11031	0.522603	0.546216	0.314628	0.154516	0.0824984	0	0	0
LOC_Os01g02360	0.781118	0.236304	0.0861662	0.00042158	0.198392	0.0425728	0	1	1
LOC_Os01g02370	0.0127677	0.000182595	0.0227162	0.0227397	0.00010179	0.00064553	0	1	1
LOC_Os01g02380	0.353614	0.000182595	0.0635724			0.149185	0	1	1
LOC_Os01g02390	0.96299	0.816669	0.0976453	0.000183061	0.000184796	0.0268773	0	1	1
LOC_Os01g02400	0.0064726	0.000184246	0.0980376	0.000146917	0.000486621	0.000607102	0	1	1
LOC_Os01g02410	0.832027	0.88829	0.297984		0.000665061	0.374205	0	1	1
LOC_Os01g02420	8.57296e-05	0.0160132	0.0190187	0.00409359		0.000836036	0	0	1
LOC_Os01g02430	0.0672763	0.00132897	0.811491	0.000180427	0.417929	0.00906634	0	1	1
LOC_Os01g02440	0.919136	0.516961	0.800592	0.909358	0.59512	0.374205	0	0	0
LOC_Os01g02450	0.186311	0.000346052	0.00235456	0.12409	0.586904		0	1	1
LOC_Os01g02460	0.181343	0.00104451	0.122794		0.936162	0.0307185	0	0	0
LOC_Os01g02470	0.0132117	0.00163461	0.283727	0.000643965		0.00610615	0	1	1
LOC_Os01g02480	0.495059			0.348436			0	0	0
LOC_Os01g02490	0.13757	0.00126065	0.00382259	0.00165664	0.198392	0.00111412	0	0	0
LOC_Os01g02500	0.0636365	0.000527589	0.0104498	0.198204	0.833072	0.00333531	0	1	1
LOC_Os01g02510	0.480184	0.522603		0.472984			0	0	0
LOC_Os01g02520	0.612225	0.522603					0	0	0
LOC_Os01g02530	0.0594992			0.0861115		0.112142	0	0	0
LOC_Os01g02540	0.843929	0.522603		0.381389		0.374205	0	0	0
LOC_Os01g02550	0.00413347	0.522603	0.0394784	0.00115239	0.00410114	0.0015	0	0	0
LOC_Os01g02560	0.0136331	0.348352	0.0828807	0.00369559	0.0201141	0.000678368	0	1	1
LOC_Os01g02570	0.000396148	0.000182595	0.0295937	0.00185882	0.000163619	0.00192177	0	0	1
LOC_Os01g02580	0.0296107	0.000182595	0.00237436	0.00046356	0.254825	0.000700628	0	1	1
LOC_Os01g02590	0.56259	0.00743162	0.0185917	0.00121908	0.198392	0.0031424	0	0	0
LOC_Os01g02600	0.0935461	0.522603	0.0205118	0.00124326	0.92998	0.000607102	0	1	1
LOC_Os01g02610	0.674692	0.191177	0.0532146	0.0469803	0.995877	0.58384	0	0	0
LOC_Os01g02660	0.967202	0.368346				0.374205	0	0	0
LOC_Os01g02670	0.899537	0.522603	0.297984				0	0	0
LOC_Os01g02680	0.888189	0.0550162		0.682158		0.0990462	0	0	0
LOC_Os01g02690	0.769428	0.853455	0.0746987	0.121266	0.282531	0.0527781	0	0	0
LOC_Os01g02700	0.394001	0.000327858	0.00204996	0.000360532	0.198392	0.0261179	0	1	1
LOC_Os01g02710	0.245343	0.388508	0.239953	0.000163061	0.909783	0.00128438	0	1	1
LOC_Os01g02720	0.666369	0.028178	0.347911	0.0149069	0.198392	0.8236	0	0	0
LOC_Os01g02730	0.0358561	0.0110145	0.751189	0.00782244	0.261273	0.0126845	0	0	0
LOC_Os01g02740	0.0618673	0.00216309	0.264433	0.348436		0.0985366	0	0	0
LOC_Os01g02750	3.82046e-05	0.0002276	0.00520641	0.00121064		0.00074264	0	0	1
LOC_Os01g02760	0.0590442	0.000182595	0.0262505	0.00053855	0.403499	0.000657421	0	1	1
LOC_Os01g02770	0.140085	0.000182595		0.000225841	0.636368	0.000607102	0	1	1
LOC_Os01g02780	0.0560128	0.000210107	0.171314	0.000191393		0.000607102	0	1	1
LOC_Os01g02790	0.0475725	0.000182595	0.0830722	0.00224744	0.596309	0.000607102	0	1	1
LOC_Os01g02800	0.0870835	0.00034032		0.00489283			0	1	1
LOC_Os01g02810	0.910461	0.548762		0.132459	0.121215		0	0	0
LOC_Os01g02830	0.0312984	0.00035719	0.0787622	0.000190936	0.198392	0.000607102	0	1	1
LOC_Os01g02840	0.043521	0.015818	0.0764523	0.0227842	0.727815	0.00209548	0	0	0
LOC_Os01g02850	0.356868	0.938374	0.475336	0.000324692			0	1	1
LOC_Os01g02860	0.751395	0.00784939		0.000145785			0	1	1
LOC_Os01g02870	0.106234	0.000266025	0.0189075	0.000159417	0.1764	0.00101296	0	1	1
LOC_Os01g02880	0.612225	0.000182595	0.0131399	0.000143739	0.387418	0.339696	0	1	1
LOC_Os01g02884	0.50765	0.522603	0.342975	0.0188797	0.0049786	0.593385	0	0	0
LOC_Os01g02890	0.701225	0.208051	0.720435	0.348436	0.435171	0.359039	0	0	0
LOC_Os01g02900	0.346006	0.213094	0.215967	0.000143739	0.00010179	0.00075982	0	1	1
LOC_Os01g02910	0.211746	0.00107482	0.00181953	0.221049	0.0729192	0.0141056	0	0	0
LOC_Os01g02920	0.146155	0.411213	0.00362782	0.000143739	0.198392	0.00271744	0	1	1
LOC_Os01g02930	0.42709	0.924712	0.679997	0.000164747	0.100144	0.00970662	0	1	1
LOC_Os01g02940	0.0724012	0.000182595	0.0428606	0.000144627	0.0302278	0.000607102	0	1	1
LOC_Os01g02950	0.210695	0.000182595	0.314851	0.000733175		0.276862	0	1	1
LOC_Os01g02960	0.750785	0.000800724	0.788783	0.0033471	0.019443	0.00231126	0	1	1
LOC_Os01g02970	0.210327	0.260617	0.549059			0.346689	0	0	0
LOC_Os01g02980	0.366405	0.767538	0.0187529	0.00161496		0.374205	0	0	0
LOC_Os01g03020	0.993711	0.0451195	0.514506	0.0138962	0.000861936	0.00948684	0	1	1
LOC_Os01g03030	0.372912	0.0561624		0.000177555	0.198392		0	1	1
LOC_Os01g03040	0.000888356	0.000371943	0.0863864	0.0490053	0.000665061	0.00273443	0	0	1
LOC_Os01g03050	0.142204	0.0673959	0.00196608	0.000143739	0.0427792	0.000608063	0	1	1
LOC_Os01g03060	0.152298	0.00607343	0.00144057	0.000180849	0.0258774	0.0255613	0	1	1
LOC_Os01g03070	0.64097	0.00132207	0.0553631	0.000643976	0.771117	0.020289	0	1	1
LOC_Os01g03080	0.599232	0.567895	0.885338	0.31915	0.775046	0.0454433	0	0	0
LOC_Os01g03090	0.0487787	0.626666	0.00231341	0.000143739	0.0809667	0.0323535	0	1	1
LOC_Os01g03100	0.451881	0.0371332	0.379709	0.000365964	0.132281	0.347364	0	1	1
LOC_Os01g03110	0.636385	0.6872	0.352518	0.0936259	0.317048	0.0135837	0	0	0
LOC_Os01g03130	0.312684	0.831547	0.227575	0.000143739	0.0353236	0.0180832	0	1	1
LOC_Os01g03144	0.119454	0.0208089	0.0147239	0.000143739	0.0462181	0.6157	0	1	1
LOC_Os01g03160	0.0759069	0.000771403	0.00459691	0.803099	0.561417	0.00481044	0	1	1
LOC_Os01g03170	0.656218	0.0730312	0.457881	0.375905	0.0986811	0.776323	0	0	0
LOC_Os01g03180	0.724081	0.0143361	0.556715	0.0329546	0.0538135	0.659604	0	0	0
LOC_Os01g03190	0.433475	0.388388	0.225655	0.19126	0.198392	0.772991	0	0	0
LOC_Os01g03200	0.126484	0.0622769					0	0	0
LOC_Os01g03220	0.249628			0.118485			0	0	0
LOC_Os01g03230	0.523974			0.000173116		0.856468	0	1	1
LOC_Os01g03250	0.0184358			0.00189249			0	0	0
LOC_Os01g03260	0.612225	0.522603					0	0	0
LOC_Os01g03270	0.0479922	0.398726	0.105965	0.000219588	0.198392	0.000607102	0	1	1
LOC_Os01g03280	0.249628					0.149185	0	0	0
LOC_Os01g03290	0.807507	0.0767545	0.102742	0.867291	0.359784	0.596997	0	0	0
LOC_Os01g03300	0.787769	0.0288838	0.919929	0.37504	0.0140285	0.534439	0	0	0
LOC_Os01g03310	0.279246	0.0297485	0.621241	0.0028305	0.198392	0.00139243	0	0	0
LOC_Os01g03320	0.249628	0.0175567	0.117843	0.000143739	0.705445	0.107949	0	1	1
LOC_Os01g03330	0.128385	0.0146098	0.0136854	0.000143739	0.771849	0.000729604	0	1	1
LOC_Os01g03340	0.249628	0.000380754	0.00433942	0.000143739	0.000198457	0.00507746	0	1	1
LOC_Os01g03360	0.0402995	0.000627421	0.00212372	0.000143739	0.413962	0.00604729	0	1	1
LOC_Os01g03370	0.11386	0.4579		0.0394994			0	0	0
LOC_Os01g03380	0.124425	0.201569	0.297984	0.00103515			0	0	0
LOC_Os01g03390	0.0697466	0.187598	0.00144057	0.000143739	0.198392	0.000761508	0	1	1
LOC_Os01g03400	0.612225				0.596309		0	0	0
LOC_Os01g03410	0.612225	0.522603					0	0	0
LOC_Os01g03420	0.628468		0.297984	0.118485		0.374205	0	0	0
LOC_Os01g03464	0.612225	0.522603			0.776885		0	0	0
LOC_Os01g03480	0.784392	0.0146098		0.00120596	0.0940885		0	0	0
LOC_Os01g03490	0.249628	0.0347511	0.0044122	0.00380981	0.0402045	0.0391927	0	0	0
LOC_Os01g03500	0.0519638	0.000267556	0.00608671	0.00660204	0.494044	0.334341	0	1	1
LOC_Os01g03510	0.029257	0.0764424	0.00787659	0.00121765	0.473401	0.00227898	0	0	0
LOC_Os01g03520	0.612225	0.0882619	0.027806	0.161828	0.00952141	0.841372	0	0	0
LOC_Os01g03530	0.304811	0.0981673	0.227296	0.000143739	0.0372589	0.237899	0	1	1
LOC_Os01g03549	0.0146806	0.000182595	0.00149326	0.000143739	0.0065613	0.000607102	0	1	1
LOC_Os01g03570	0.00210458	0.0657501	0.0222855	0.288162	0.0575358		0	0	0
LOC_Os01g03580	0.432762	0.368521				0.62893	0	0	0
LOC_Os01g03600	0.244311	0.522603				0.149185	0	0	0
LOC_Os01g03610	0.974787	0.380879				0.374205	0	0	0
LOC_Os01g03620	0.480704		0.119025	0.000154819	0.0102	0.702084	0	1	1
LOC_Os01g03630	0.308001		0.297984	0.747847		0.374205	0	0	0
LOC_Os01g03640	0.562502	0.522603	0.0404505	0.00125366	0.0947507	0.697297	0	0	0
LOC_Os01g03650	0.237179	0.000208638	0.112094	0.645051	0.639758	0.243019	0	1	1
LOC_Os01g03660	0.416786	0.00025574	0.953258	0.126989	0.957851	0.0473481	0	1	1
LOC_Os01g03670	0.249628	0.0155698		0.000143739	0.432215	0.00215794	0	1	1
LOC_Os01g03680	0.221223	0.0219719	0.00818875	0.478314	0.867916	0.642366	0	0	0
LOC_Os01g03690	0.286954	0.00165973	0.652281	0.00110509	0.198392	0.315061	0	0	0
LOC_Os01g03710	0.0508196	0.0278027	0.00606007	0.000151505	0.775571	0.00447234	0	1	1
LOC_Os01g03720	0.0905801	0.295356	0.00398286	0.00346868	0.915214	0.18603	0	0	0
LOC_Os01g03730	0.0260211	0.405823	0.00458346	0.000143739	0.00181497	0.000607102	0	1	1
LOC_Os01g03740	0.584427	0.853455	0.00247803	0.186089	0.627314	0.103787	0	0	0
LOC_Os01g03750	0.12732	0.637524	0.0107374	0.000143739	0.591614	0.00062877	0	1	1
LOC_Os01g03760	0.650467	0.000185551	0.64525	0.00161961	0.615693		0	1	1
LOC_Os01g03810	0.253955	0.658099	0.108305	0.00175582	0.726543	0.518398	0	0	0
LOC_Os01g03820	0.00868519	0.00542913	0.0023379	0.00334993	0.0698839	0.000607102	0	1	1
LOC_Os01g03830	0.16421	0.000349936	0.297984	0.383566		0.254323	0	1	1
LOC_Os01g03840	0.726335	0.522603		0.0162441			0	0	0
LOC_Os01g03860	0.134876	0.187598	0.297984			0.374205	0	0	0
LOC_Os01g03870	0.150418	0.00283365	0.171167	0.0322171	0.326333	0.000859647	0	1	1
LOC_Os01g03890	0.60766	0.187598	0.297984	0.000143739	0.228764		0	1	1
LOC_Os01g03900	0.0220085	0.000438779	0.00144057	0.00058852	0.198392	0.00359823	0	1	1
LOC_Os01g03914	0.0251508	0.233893	0.00205142	0.000143739	0.101104	0.000607102	0	1	1
LOC_Os01g03940	0.0405094	0.000758892	0.13176	0.000143739	0.465356	0.000607102	0	1	1
LOC_Os01g03950	0.340002	0.0125088	0.290036	0.485694	0.0228262	0.642581	0	0	0
LOC_Os01g03980	0.389841	0.775698	0.422262	0.010039	0.3925	0.016724	0	0	0
LOC_Os01g03989	0.818772	0.756877					0	0	0
LOC_Os01g04000	0.908581	0.867096					0	0	0
LOC_Os01g04005	0.951159	0.574954	0.297984	0.348436	0.198392	0.149185	0	0	0
LOC_Os01g04010	0.115537	0.000182595	0.00584009	0.000832547	0.135807	0.00201417	0	1	1
LOC_Os01g04020	0.0891762	0.000182595	0.00572099	0.0603163	0.0363202	0.000607102	0	1	1
LOC_Os01g04030	0.660009	0.00033648	0.15526	0.0104208	0.840107	0.701423	0	1	1
LOC_Os01g04040	0.364879	0.0115227	0.00144057	0.120256	0.726178		0	0	0
LOC_Os01g04050	0.256177	0.0366824		0.000143739	0.294197	0.00364924	0	1	1
LOC_Os01g04070	0.313493	0.00950633	0.615775	0.000285505		0.285843	0	1	1
LOC_Os01g04080	0.0763521		0.00205701	0.00029297		0.108645	0	1	1
LOC_Os01g04090	0.86119			0.348436		0.116446	0	0	0
LOC_Os01g04100	0.284449	0.94476	0.275909	0.0032867	0.277142	0.697714	0	0	0
LOC_Os01g04110	0.902374	0.0745394	0.556042	0.11507	0.747674	0.499886	0	0	0
LOC_Os01g04120	0.847495	0.76555	0.822369	0.00401845	0.379077	0.433052	0	0	0
LOC_Os01g04130	0.678735	0.00120115		0.0718841	0.905312		0	0	0
LOC_Os01g04150	0.612225	0.522603					0	0	0
LOC_Os01g04160	0.024551	0.171255	0.00293054	0.000143739	0.000184796	0.187827	0	1	1
LOC_Os01g04170	0.269403	0.671248	0.0148534	0.000143739	0.237552	0.0992289	0	1	1
LOC_Os01g04190	0.0727263	0.157656	0.0060535	0.352442	0.645971	0.176489	0	0	0
LOC_Os01g04200	0.169043	0.00021857	0.00386585	0.687894	0.181606	0.000832259	0	1	1
LOC_Os01g04210	0.828981	0.608571	0.496463	0.971327	0.198392		0	0	0
LOC_Os01g04220	0.658878	0.522603	0.00672218	0.608778	0.198392	0.724668	0	0	0
LOC_Os01g04230	0.074686	0.00219385	0.00456739	0.000143739	0.80319	0.0141679	0	1	1
LOC_Os01g04250	0.812923	0.00184091	0.298353	0.00940123	0.198392	0.162182	0	0	0
LOC_Os01g04260	0.0517925	0.000189295	0.00149441	0.000143739	0.537726	0.00064553	0	1	1
LOC_Os01g04280	0.307526	0.154154	0.281427	0.000162386	0.251386	0.910793	0	1	1
LOC_Os01g04290	0.330515	0.576207	0.0192811	0.000169745	0.198392	0.743987	0	1	1
LOC_Os01g04300	0.78846	0.00106868	0.00667513	0.000870932	0.215931	0.507532	0	1	1
LOC_Os01g04310	0.982459	0.0276171		0.00681845			0	0	0
LOC_Os01g04320	0.914631	0.433915	0.297984			0.149185	0	0	0
LOC_Os01g04324	0.185849	0.823422	0.345922	0.00081399	0.844594	0.00104981	0	1	1
LOC_Os01g04330	0.187624	0.504676	0.00158261	0.000143739	0.768302	0.0115872	0	1	1
LOC_Os01g04340	0.0770008	0.12819	0.00144102	0.000264889	0.236637	0.000607102	0	1	1
LOC_Os01g04350	0.877136	0.560883	0.0176141	0.000150872	0.00045208	0.0125136	0	1	1
LOC_Os01g04360	0.040578	0.0114099	0.00144057	0.000143739	0.198392	0.000814063	0	1	1
LOC_Os01g04370	0.0280161	0.001002	0.00144057	0.000157481	0.198392	0.0031227	0	1	1
LOC_Os01g04380	0.0266501	0.0262594	0.00144057	0.000143739	0.258162	0.00355778	0	1	1
LOC_Os01g04390	0.0987917	0.000251858	0.00144057	0.000166437	0.100578	0.000607102	0	1	1
LOC_Os01g04409	0.566171	0.941843	0.00247076	0.000143739	0.000745944	0.885954	0	1	1
LOC_Os01g04430	0.455979	0.0590122	0.410664	0.0327446		0.227613	0	0	0
LOC_Os01g04440	0.100555	0.122054	0.41621	0.620286	0.209804	0.161123	0	0	0
LOC_Os01g04450	0.764725	0.0174081		0.0392761	0.0455346	0.408371	0	0	0
LOC_Os01g04460	0.280283	0.176642	0.297984	0.0108242	0.226091	0.0737559	0	0	0
LOC_Os01g04470	0.0656341	0.00114408	0.0133437	0.894615	0.198392	0.00348432	0	0	0
LOC_Os01g04480	0.00264529	0.411112	0.146469	0.00635378	0.0602189		0	0	0
LOC_Os01g04490	0.495059	0.771879	0.836891	0.00015737		0.99926	0	1	1
LOC_Os01g04500	0.382048	0.0224332	0.0109319	0.0409645	0.103513	0.616104	0	0	0
LOC_Os01g04510	0.256177		0.219258			0.464465	0	0	0
LOC_Os01g04520	0.612225	0.0636108	0.949411	0.567015	0.198392	0.583508	0	0	0
LOC_Os01g04530	0.423179	0.0139386	0.485217	0.728536		0.175785	0	0	0
LOC_Os01g04540	0.235086	0.00963455		0.394466	0.401286		0	0	0
LOC_Os01g04550	0.162444	0.000452371		0.00105557	0.198392		0	1	1
LOC_Os01g04560	0.0589217	0.000575123	0.0215677	0.0215012		0.515293	0	1	1
LOC_Os01g04570	0.00201535	0.000362666	0.00157889	0.00183422	0.0193927	0.0153903	0	1	1
LOC_Os01g04580	0.422526	0.866329	0.0435831	0.000143739	0.0651753	0.0156018	0	1	1
LOC_Os01g04590	0.272937	0.127328	0.00152471	0.000143739	0.000225787	0.00200063	0	1	1
LOC_Os01g04600	0.409362	0.00356029	0.058102	0.333223	0.242369	0.0623673	0	0	0
LOC_Os01g04620	0.957105	0.0281504	0.097159	0.000143739	0.650757	0.00496918	0	1	1
LOC_Os01g04630	0.0614277	0.000299834	0.0342095	0.784188	0.106099	0.000607102	0	1	1
LOC_Os01g04640	0.403381	0.786322	0.00743841	0.55163	0.05862	0.00200783	0	0	0
LOC_Os01g04650	0.0788759	0.00042843	0.297984	0.125685	0.629573	0.0259968	0	1	1
LOC_Os01g04660	0.124856	0.522603	0.0116846	0.172476		0.641441	0	0	0
LOC_Os01g04670	0.144636	0.405186	0.205282	0.00836225	0.798031	0.0148312	0	0	0
LOC_Os01g04690	0.0559756	0.467427		0.0453432	0.198392		0	0	0
LOC_Os01g04699	0.91546	0.187598	0.536842	0.108818		0.989358	0	0	0
LOC_Os01g04710	0.291617	0.364686	0.0064908	0.000143739	0.000442366	0.00291891	0	1	1
LOC_Os01g04720	0.51689	0.521746	0.00365545	0.00166629	0.000300991	0.00327759	0	1	1
LOC_Os01g04730	0.4206	0.000192189	0.00896904	0.00109097	0.985675	0.0196778	0	1	1
LOC_Os01g04750	0.0962591	0.00260052	0.00901976	0.000379629	0.466229	0.000707892	0	1	1
LOC_Os01g04780	0.244311	0.522603				0.149185	0	0	0
LOC_Os01g04790	0.256177	0.187598					0	0	0
LOC_Os01g04800	0.678069	0.000200765	0.00460743	0.000143739	0.603579	0.00124713	0	1	1
LOC_Os01g04814	0.724077	0.235131	0.820498	0.00837332	0.909688	0.928198	0	0	0
LOC_Os01g04830	0.795787	0.774414		0.118485		0.374205	0	0	0
LOC_Os01g04840	0.129524	0.00036308	0.297984	0.350466		0.121611	0	1	1
LOC_Os01g04850	0.256177	0.187598					0	0	0
LOC_Os01g04860	0.0385589	0.000186248	0.09372	0.00192069	0.4746	0.000908726	0	1	1
LOC_Os01g04870	0.123781	0.000182595	0.179295	0.178175	0.705139	0.0883119	0	1	1
LOC_Os01g04880	0.612225	0.0110244	0.131932	0.00508268	0.176382	0.563315	0	0	0
LOC_Os01g04900	0.126458	0.411326	0.00918837	0.000186426	0.301876	0.00242372	0	1	1
LOC_Os01g04910	0.953687	0.000626483	0.167803	0.000143739	0.672186	0.469747	0	1	1
LOC_Os01g04920	0.0433847	0.000182595	0.0106718	0.000163103	0.282716	0.682376	0	1	1
LOC_Os01g04930	0.0643661	0.00288224	0.0108506	0.00883568	0.259501	0.991616	0	0	0
LOC_Os01g04950	0.221966	0.388006	0.137279	0.000143739	0.948348	0.00808066	0	1	1
LOC_Os01g04970	0.612225	0.522603					0	0	0
LOC_Os01g04980	0.495059					0.374205	0	0	0
LOC_Os01g04990	0.363792	0.0336984	0.00372379	0.000193559	0.281688	0.0284016	0	1	1
LOC_Os01g05000	0.816072	0.532108				0.149185	0	0	0
LOC_Os01g05010	0.800382	0.000299207	0.42874	0.000143739	0.997472	0.440238	0	1	1
LOC_Os01g05020	0.820204	0.522603			0.995877		0	0	0
LOC_Os01g05030	0.703708	0.715922		0.118485			0	0	0
LOC_Os01g05050	0.494938	0.0963339		0.076608		0.477877	0	0	0
LOC_Os01g05060	0.988809	0.00022954	0.626934	0.000144277	0.319149	0.77226	0	1	1
LOC_Os01g05064	0.152331	0.187598	0.233647	0.000248373	0.34102	0.00104196	0	1	1
LOC_Os01g05070	0.411865	0.00186812	0.00399474	0.000143739	0.34973	0.0180268	0	1	1
LOC_Os01g05080	0.885743	0.000567661	0.297984	0.000233366	0.615693	0.682437	0	1	1
LOC_Os01g05090	0.175577	0.00273949	0.0574645	0.25967	0.596309	0.129929	0	0	0
LOC_Os01g05100	0.410006	0.605129	0.594721	0.222409	0.000214642	0.374205	0	1	1
LOC_Os01g05105	0.330929	0.448987	0.531025	0.0798239		0.374629	0	0	0
LOC_Os01g05120	0.215943	0.00697218	0.268283	0.158108	0.0030966	0.0846302	0	0	0
LOC_Os01g05130	0.105808	0.00489364	0.00157084	0.000190484	0.743019	0.999885	0	1	1
LOC_Os01g05140	0.0573923	0.000185551	0.00213873	0.198375	0.506338	0.110672	0	1	1
LOC_Os01g05150	0.194455	0.345465	0.0783221	0.000230007	0.488473	0.005027	0	1	1
LOC_Os01g05160	0.244311	0.522603		0.118485			0	0	0
LOC_Os01g05170	0.236676	0.0991571	0.055315	0.000143739	0.198392	0.0716026	0	1	1
LOC_Os01g05180	0.152132	0.000196083	0.637086	0.000400625		0.0589006	0	1	1
LOC_Os01g05210	0.0904893	0.000185551	0.297984	0.253911		0.00159201	0	1	1
LOC_Os01g05220	0.0536281	0.00447519	0.00579722	0.663238		0.00547593	0	0	0
LOC_Os01g05250	0.523886	0.0418802	0.620814	0.00377876		0.000607102	0	1	1
LOC_Os01g05260	0.54423	0.378065	0.297984	0.00192496		0.866909	0	0	0
LOC_Os01g05280	0.624747	0.923474	0.101897	0.00309165		0.149185	0	0	0
LOC_Os01g05289	0.475835	0.052133	0.00927163	0.000162522		0.111333	0	1	1
LOC_Os01g05310	0.205359	0.025922	0.148955	0.0295377	0.74062	0.693672	0	0	0
LOC_Os01g05330	0.166226	0.368472		0.118485			0	0	0
LOC_Os01g05340	0.691682	0.522603		0.378256		0.149185	0	0	0
LOC_Os01g05360	0.0216325	0.0198447	0.297984			0.11317	0	0	0
LOC_Os01g05370	0.195606	0.522603		0.0301908			0	0	0
LOC_Os01g05380	0.899197			0.0753215	0.198392		0	0	0
LOC_Os01g05390	0.322018	0.187598		0.630329			0	0	0
LOC_Os01g05400	0.48394	0.370116		0.000143739			0	1	1
LOC_Os01g05410	0.0996955	0.187598	0.297984	0.233533			0	0	0
LOC_Os01g05420	0.154961	0.0211085	0.00602135	0.189645	0.481453	0.747928	0	0	0
LOC_Os01g05430	0.465299	0.0966703	0.297984	0.863792		0.649688	0	0	0
LOC_Os01g05440	0.0726283	0.223383		0.236138	0.198392		0	0	0
LOC_Os01g05450	0.581593	0.348767		0.614749		0.374205	0	0	0
LOC_Os01g05460	0.965037	0.269497	0.884541	0.00242595		0.031137	0	0	0
LOC_Os01g05470	0.934837	0.0383277	0.0444316	0.10322	0.635518	0.011477	0	0	0
LOC_Os01g05480	0.352434	0.137451	0.00695899	0.000210764	0.137646	0.013012	0	1	1
LOC_Os01g05490	0.612225	0.296042	0.00144478	0.000143739	0.600508	0.00475402	0	1	1
LOC_Os01g05500	0.932679	0.00623531	0.00311743	0.430753	0.100824	0.532508	0	0	0
LOC_Os01g05510	0.182521	0.522603	0.905417	0.162673	0.440638	0.331502	0	0	0
LOC_Os01g05520	0.249628				0.198392		0	0	0
LOC_Os01g05530	0.547194	0.0528919	0.0635724	0.000212624	0.220943	0.17327	0	1	1
LOC_Os01g05540	0.115524	0.000182595	0.00685242	0.124311	0.596309	0.0463503	0	1	1
LOC_Os01g05560	0.950536	0.000902398	0.202819	0.000165086	0.515676	0.206712	0	1	1
LOC_Os01g05580	0.696952	0.176361	0.967693	0.588152		0.517896	0	0	0
LOC_Os01g05585	0.0352909	0.0529951	0.00260198	0.000693032	0.409235	0.000614429	0	1	1
LOC_Os01g05590	0.599232	0.522603	0.297984			0.374205	0	0	0
LOC_Os01g05600	0.848797	0.00468254	0.379026	0.0390771	0.198392	0.802904	0	0	0
LOC_Os01g05610	0.959898	0.0447938	0.872623	0.000143739	0.227259	0.162669	0	1	1
LOC_Os01g05620	0.623885	0.000335741	0.0784249	0.317603	0.174546		0	1	1
LOC_Os01g05630	0.726916	0.0493255		0.000175558	0.140132		0	1	1
LOC_Os01g05640	0.98444	0.512031	0.00986002	0.0520921		0.633635	0	0	0
LOC_Os01g05650	0.32294	0.00712454		0.000143739	0.995877		0	1	1
LOC_Os01g05660	0.495059	0.00985381	0.018735	0.66959	0.0518116	0.216065	0	0	0
LOC_Os01g05670	0.0629245	0.825793	0.00299387	0.000143739	0.701241	0.000702779	0	1	1
LOC_Os01g05680	0.287864	0.301043	0.00259994	0.453614	0.868076	0.00502668	0	0	0
LOC_Os01g05694	0.389916	0.916461		0.000143739	0.75256		0	1	1
LOC_Os01g05710	0.612225	0.0205557	0.152107	0.00365254		0.00525607	0	0	0
LOC_Os01g05720	0.108073	0.960958	0.0021402	0.0674088		0.00774313	0	0	0
LOC_Os01g05730	0.733716	0.214138		0.194426	0.198392		0	0	0
LOC_Os01g05744	0.72595	0.0307652	0.989367	0.000296008	0.0947507	0.061445	0	1	1
LOC_Os01g05760	0.922978	0.00327285	0.182288	0.000520115	0.198392	0.39057	0	1	1
LOC_Os01g05770	0.772392	0.35163	0.309676	0.000163678	0.376543	0.608285	0	1	1
LOC_Os01g05780	0.987157	0.00149085	0.297984	0.000168358		0.149185	0	1	1
LOC_Os01g05790	0.359323	0.829997	0.0918729	0.250201	0.137413	0.00434336	0	0	0
LOC_Os01g05800	0.001161	0.0846484	0.00180576	0.000386138	0.00719153	0.0012432	0	1	1
LOC_Os01g05810	0.698092	0.129265	0.00463507	0.000143739	0.177212	0.0723357	0	1	1
LOC_Os01g05820	0.755307	0.0605812		0.00200103	0.000806449	0.000781427	0	1	1
LOC_Os01g05830	0.275634	0.0114779	0.00209484	0.000143739	0.000118277	0.000607102	0	1	1
LOC_Os01g05840	0.00321326	0.0430684	0.0282238	0.000144277	0.000665061	0.0297288	0	1	1
LOC_Os01g05850	0.987046	0.522603	0.297984	0.00234316		0.149185	0	0	0
LOC_Os01g05860	0.584427	0.000275096	0.540057	0.00205881	0.362514	0.00605522	0	1	1
LOC_Os01g05870	0.256177	0.253303	0.34146	0.00664246	0.0431594	0.000607102	0	1	1
LOC_Os01g05880	0.133861	0.768685		0.143682	0.198392		0	0	0
LOC_Os01g05890	0.616951	0.354048		0.981251			0	0	0
LOC_Os01g05900	0.670632	0.224752	0.797257	0.000143739	0.0441825	0.0349038	0	1	1
LOC_Os01g05940	0.27872	0.187598	0.458868	0.0014117	0.672075	0.777498	0	0	0
LOC_Os01g05960	0.126458	0.469174	0.00144057	0.000274589	0.198392	0.00244568	0	1	1
LOC_Os01g05970	0.800163	0.000948541	0.675739	0.000143739	0.432322	0.0822467	0	1	1
LOC_Os01g05980	0.962651	0.080082	0.00144057	0.0798239	0.00010179	0.232359	0	1	1
LOC_Os01g06000	0.977774	0.522603	0.514471	0.00850839		0.335586	0	0	0
LOC_Os01g06010	0.249628	0.853227	0.133002	0.000143739	0.176633	0.00354744	0	1	1
LOC_Os01g06020	0.138122	0.81027	0.576483	0.0018918	0.198392	0.00320255	0	0	0
LOC_Os01g06030	0.169238	0.0208877	0.297984	0.848293		0.374205	0	0	0
LOC_Os01g06040	0.522554	0.981154	0.989059	0.00255698			0	0	0
LOC_Os01g06050	0.59511	0.0181616	0.425983	0.00190568	0.198392	0.332152	0	0	0
LOC_Os01g06060	0.868656	0.0859622	0.297984	0.00824458	0.696311	0.000607102	0	1	1
LOC_Os01g06080	0.773704	0.545242		0.000143739		0.328209	0	1	1
LOC_Os01g06090	0.249628			0.118485			0	0	0
LOC_Os01g06100	0.992085	0.733673				0.752384	0	0	0
LOC_Os01g06120	0.36904	0.000259578	0.297984	0.784188	0.198392	0.170558	0	1	1
LOC_Os01g06130	0.0462267	0.187598		0.0273981			0	0	0
LOC_Os01g06140	0.612225	0.950636	0.47475	0.377351		0.151783	0	0	0
LOC_Os01g06150	0.0561907	0.00156996	0.0018555	0.000143739	0.375232	0.00061016	0	1	1
LOC_Os01g06160	0.256177	0.187598					0	0	0
LOC_Os01g06180	0.256177	0.187598					0	0	0
LOC_Os01g06210	0.693085	0.21228	0.301796	0.744573		0.155958	0	0	0
LOC_Os01g06220	0.601989	0.159269	0.0372063	0.000143739	0.00010179	0.0329893	0	1	1
LOC_Os01g06230	0.505224	0.00933501	0.297984	0.00566037		0.0457755	0	0	0
LOC_Os01g06240	0.957181	0.00205447	0.0106909	0.334978	0.959491	0.822478	0	0	0
LOC_Os01g06250	0.0925701	0.187598		0.00285256			0	0	0
LOC_Os01g06270	0.129328	0.581798	0.00157862	0.000143739	0.152521	0.00413008	0	1	1
LOC_Os01g06280	0.827399	0.0434876	0.870866	0.000225408	0.0979328	0.606189	0	1	1
LOC_Os01g06290	0.724727	0.0362615	0.502722	0.451395	0.44262	0.721775	0	0	0
LOC_Os01g06300	0.495059	0.269167	0.556852			0.925224	0	0	0
LOC_Os01g06310	0.018531	0.0283228	0.00584314	0.00309094	0.286684	0.00103055	0	0	0
LOC_Os01g06320	0.649221	0.548838	0.297984	0.118485	0.807504		0	0	0
LOC_Os01g06330	0.612225	0.522603					0	0	0
LOC_Os01g06340	0.0848547	0.522603	0.00144057	0.000821221	0.596309	0.174547	0	1	1
LOC_Os01g06350	0.336401	0.542412	0.00144057	0.19137			0	0	0
LOC_Os01g06360	0.495059					0.374205	0	0	0
LOC_Os01g06370	0.595856	0.000182595		0.144231			0	1	1
LOC_Os01g06400	0.0713472	0.940192		0.118485	0.198392	0.149185	0	0	0
LOC_Os01g06410	0.841406	0.675437	0.297984	0.377562		0.374205	0	0	0
LOC_Os01g06420	0.27005	0.277224		0.722487		0.374205	0	0	0
LOC_Os01g06430	0.599977	0.938374		0.693295		0.374205	0	0	0
LOC_Os01g06440	0.495059	0.134924	0.0637725	0.65263	0.944975	0.828083	0	0	0
LOC_Os01g06450	0.665707	0.264232	0.0178379	0.00215029	0.000110382	0.140741	0	1	1
LOC_Os01g06454	0.254185	0.000399091	0.025594	0.00246681	0.00907123	0.0297455	0	1	1
LOC_Os01g06460	0.0701449	0.0748952	0.0115561	0.000143739	0.755397	0.00189529	0	1	1
LOC_Os01g06470	0.0712971	0.102304	0.00413182	0.000154077	0.858442	0.00141949	0	1	1
LOC_Os01g06490	0.609501	0.0630249	0.297984	0.814587	0.242653	0.00575408	0	0	0
LOC_Os01g06500	0.860469	0.000320977	0.429221	0.000143739	0.785311	0.00446969	0	1	1
LOC_Os01g06510	0.401296	0.936378	0.00605198	0.00017018	0.552463	0.137462	0	1	1
LOC_Os01g06520	0.0941884	0.00246393	0.0237368	0.000143739	0.801891	0.190242	0	1	1
LOC_Os01g06530	0.226177	0.187598		0.348436			0	0	0
LOC_Os01g06540	0.684381			0.58041			0	0	0
LOC_Os01g06550	0.404479	0.000185551	0.75558	0.128347	0.418041	0.722855	0	1	1
LOC_Os01g06560	0.0644615	0.00615902	0.0174795	0.000143739	0.554374	0.000713354	0	1	1
LOC_Os01g06570	0.249628			0.118485			0	0	0
LOC_Os01g06580	0.842424	0.00330578	0.00171136	0.000143739	0.000109593	0.0282466	0	1	1
LOC_Os01g06590	0.261434	0.541018	0.0159888	0.000156515	0.0125785	0.012969	0	1	1
LOC_Os01g06600	0.0354146	0.00462319	0.00194703	0.000143739	0.724358	0.000607102	0	1	1
LOC_Os01g06610	0.733716	0.653167					0	0	0
LOC_Os01g06620	0.915326	0.522603	0.917042		0.759166	0.592981	0	0	0
LOC_Os01g06630	0.0438245	0.139051	0.00144057	0.000147654		0.00211962	0	1	1
LOC_Os01g06640	0.0692491	0.000638481	0.00144057	0.000143739	0.202289	0.000608229	0	1	1
LOC_Os01g06650	0.612225	0.522603					0	0	0
LOC_Os01g06660	0.0178114	0.00145838	0.00144057	0.000143739	0.198392	0.0085625	0	1	1
LOC_Os01g06670	0.927854	0.443975		0.0420569	0.198392	0.817442	0	0	0
LOC_Os01g06680	0.823926	0.522603	0.162556	0.736729		0.758612	0	0	0
LOC_Os01g06690	0.249628					0.149185	0	0	0
LOC_Os01g06700	0.244311	0.522603				0.149185	0	0	0
LOC_Os01g06720	0.627698	0.295299	0.00353253	0.348436		0.149185	0	0	0
LOC_Os01g06730	0.173301	0.0113096	0.00144057	0.00139481	0.198392	0.839177	0	0	0
LOC_Os01g06740	0.110322	0.309855	0.00926022	0.000143739	0.198392	0.000607102	0	1	1
LOC_Os01g06750	0.100322	0.181297	0.0793117	0.782839		0.00296799	0	0	0
LOC_Os01g06760	0.786147				0.776885		0	0	0
LOC_Os01g06790	0.577945	0.362662	0.746094	0.189039	0.842802	0.024132	0	0	0
LOC_Os01g06800	0.24025	0.00130419				0.1275	0	0	0
LOC_Os01g06820	0.0636115	0.0495536	0.216891			0.00149231	0	0	0
LOC_Os01g06836	0.881788	0.15381	0.298553	0.0011024			0	0	0
LOC_Os01g06852	0.373754		0.0644931	0.0306661		0.653452	0	0	0
LOC_Os01g06870	0.930343	0.663382	0.375935	0.00966152	0.362514	0.526038	0	0	0
LOC_Os01g06876	0.432762	0.286561		0.000285004	0.3233		0	1	1
LOC_Os01g06882	0.665337	0.187598		0.00035708	0.647335		0	1	1
LOC_Os01g06890	0.572087	0.187598		0.000167617	0.488737	0.825778	0	1	1
LOC_Os01g06900	0.060821			0.0561291		0.149185	0	0	0
LOC_Os01g06910	0.64038			0.530294			0	0	0
LOC_Os01g06920	0.146188	0.00423478	0.00265428	0.000143739	0.612402		0	1	1
LOC_Os01g06940	0.323245			0.189804			0	0	0
LOC_Os01g06960	0.790816			0.707409			0	0	0
LOC_Os01g06980	0.495059			0.348436			0	0	0
LOC_Os01g06990	0.675794	0.522603		0.00330388			0	0	0
LOC_Os01g07010	0.612225	0.522603					0	0	0
LOC_Os01g07020	0.495059			0.348436			0	0	0
LOC_Os01g07030	0.627686			0.516294			0	0	0
LOC_Os01g07040	0.959441	0.522603		0.451938			0	0	0
LOC_Os01g07050	0.329126			0.194211			0	0	0
LOC_Os01g07060	0.295764			0.000157887	0.889936	0.374205	0	1	1
LOC_Os01g07070	0.112816	0.00046461	0.00283003	0.576672	0.911315	0.185772	0	1	1
LOC_Os01g07080	0.761462	0.000198414	0.260592	0.00018302	0.607239	0.374205	0	1	1
LOC_Os01g07090	0.0011115	0.000182595	0.00268834	0.000521195	0.000760127	0.00064553	0	1	1
LOC_Os01g07100	0.00116016	0.184766	0.423448	0.0691261	0.0338107	0.0712729	0	0	0
LOC_Os01g07110	0.256177	0.639142	0.0145588	0.734416	0.904296	0.00116283	0	0	0
LOC_Os01g07120	0.0859978	0.186936	0.0022031	0.000143739	0.839808	0.00211482	0	1	1
LOC_Os01g07130	0.0928955	0.459067	0.00159704	0.0166318	0.902629	0.000814063	0	1	1
LOC_Os01g07140	0.0505995	0.423827	0.150872	0.267197	0.198392	0.00162952	0	0	0
LOC_Os01g07150	0.847842	0.102457	0.961807	0.00387222	0.590891	0.492779	0	0	0
LOC_Os01g07160	0.256177	0.187598					0	0	0
LOC_Os01g07170	0.613164	0.150913	0.341448	0.14658	0.00060956	0.374205	0	1	1
LOC_Os01g07180	0.495059			0.348436			0	0	0
LOC_Os01g07190	0.0505199	0.384388	0.0645939	0.00050406		0.149185	0	1	1
LOC_Os01g07200	0.0563044	0.00478615	0.00249987	0.000143739	0.0110619	0.000607102	0	1	1
LOC_Os01g07212	0.864936	0.00176076	0.139483	0.000195016	0.227743	0.0342042	0	1	1
LOC_Os01g07240	0.234622	0.000370664	0.0120445	0.000262893	0.00648347	0.0110801	0	1	1
LOC_Os01g07250	0.0139207	0.000506562	0.019297	0.000144993	0.0649259	0.00065387	0	1	1
LOC_Os01g07260	0.466788	0.122407	0.491022	0.000143739	0.840843	0.0527265	0	1	1
LOC_Os01g07270	0.95533	0.074597	0.555702	0.00119072		0.496951	0	0	0
LOC_Os01g07280	0.0507435	0.151366	0.0528736	0.388248			0	0	0
LOC_Os01g07300	0.0358292	0.000279839	0.00171816	0.000143739	0.26819	0.000652181	0	1	1
LOC_Os01g07310	0.894781	0.000196621	0.0313151	0.000467811	0.00431207	0.597554	0	1	1
LOC_Os01g07320	0.578975	0.830387	0.0635833	0.0743085	0.132944	0.290189	0	0	0
LOC_Os01g07330	0.495059	0.0286425	0.00959351	0.000200992		0.149185	0	1	1
LOC_Os01g07340	0.427996	0.00033087		0.0520546	0.718129	0.0328998	0	1	1
LOC_Os01g07350	0.0952201	0.00145486	0.00181953	0.801555	0.872184	0.000781427	0	1	1
LOC_Os01g07360	0.219256	0.187598	0.0473134	0.000344172	0.342388	0.00605741	0	1	1
LOC_Os01g07364	0.647058	0.187598		0.348436	0.00010179	0.374205	0	1	1
LOC_Os01g07370	0.591451	0.421893	0.157657	0.00166543	0.217461	0.149412	0	0	0
LOC_Os01g07376	0.438592	0.00138894	0.00144057	0.000155592	0.00010179	0.00067029	0	1	1
LOC_Os01g07382	0.925659	0.00188886	0.89417	0.00178812	0.821531	0.754753	0	0	0
LOC_Os01g07390	0.889053	0.549758	0.777072	0.000143739	0.0319487	0.374205	0	1	1
LOC_Os01g07400	0.592819	0.429382	0.33354	0.734416	0.522453	0.732268	0	0	0
LOC_Os01g07410	0.0570772	0.0114619	0.00144057	0.000583705	0.962704	0.00183901	0	1	1
LOC_Os01g07420	0.663821	0.000544371	0.0400782	0.000143739	0.0890047	0.0231837	0	1	1
LOC_Os01g07430	0.245984		0.738487	0.000149384		0.114159	0	1	1
LOC_Os01g07450	0.340447		0.297984	0.000211029		0.828617	0	1	1
LOC_Os01g07460	0.269917			0.149913			0	0	0
LOC_Os01g07480	0.300637	0.522603	0.0658704	0.000148241	0.693362	0.680085	0	1	1
LOC_Os01g07490	0.0522488	0.000787982	0.00144102	0.515719	0.401315	0.00538781	0	1	1
LOC_Os01g07500	0.0479839	0.000182595	0.00416844	0.000143739	0.449706	0.000607102	0	1	1
LOC_Os01g07520	0.445399	0.00137584	0.376542	0.150254	0.895783	0.23541	0	0	0
LOC_Os01g07530	0.249628	0.767914	0.00764801	0.000143739	0.237903	0.00308553	0	1	1
LOC_Os01g07540	0.0843223	0.688574	0.00144057	0.00015356	0.541246	0.0124679	0	1	1
LOC_Os01g07550	0.432762		0.297984				0	0	0
LOC_Os01g07560	0.543537	0.897381	0.0298159	0.0745102	0.0252498	0.0258534	0	0	0
LOC_Os01g07570	0.249628	0.0692064	0.00349381	0.000143739	0.0073628	0.0119627	0	1	1
LOC_Os01g07590	0.47568	0.000182595	0.910848	0.315756	0.424675	0.430859	0	1	1
LOC_Os01g07600	0.139778	0.846839	0.00711616	0.0250534	0.995877	0.0228332	0	0	0
LOC_Os01g07610	0.0294519	0.00187842	0.0662988	0.0757113	0.461542	0.00601935	0	0	0
LOC_Os01g07620	0.608081	0.187598	0.0273246	0.00299335	0.198392	0.482562	0	0	0
LOC_Os01g07630	0.249628	0.00224534	0.00463608	0.000592845	0.00674491	0.00340902	0	1	1
LOC_Os01g07640	0.448486	0.522603	0.297984	0.797221	0.346517	0.00310299	0	0	0
LOC_Os01g07650	0.919504	0.522603		0.348436			0	0	0
LOC_Os01g07660	0.37973	0.53343	0.172426	0.000212884	0.198392	0.844275	0	1	1
LOC_Os01g07680	0.145831	0.522603	0.297984	0.118485			0	0	0
LOC_Os01g07700	0.0706891	0.00064143	0.402896	0.000144993	0.274671	0.000607102	0	1	1
LOC_Os01g07710	0.604886		0.533408	0.304492		0.374205	0	0	0
LOC_Os01g07720	0.880048	0.00113818	0.11455	0.00170928	0.993443	0.751224	0	0	0
LOC_Os01g07730	0.425935	0.000299834	0.00144068	0.000143739	0.00154571	0.00164919	0	1	1
LOC_Os01g07740	0.790776	0.00269318	0.603716	0.408668	0.150299	0.8931	0	0	0
LOC_Os01g07750	0.244431	0.522603	0.00172372	0.185835	0.200507	0.299684	0	0	0
LOC_Os01g07760	0.154487	0.0260614		0.000359075	0.332535	0.000607102	0	1	1
LOC_Os01g07770	0.78184	0.0102112	0.00144057	0.000640822	0.549308	0.249654	0	1	1
LOC_Os01g07780	0.0446722	0.000238006		0.000143739	0.0345684	0.00575408	0	1	1
LOC_Os01g07790	0.00342177	0.0580476		0.149913	0.018786	0.374205	0	0	0
LOC_Os01g07800	0.612225	0.000195592	0.101489	0.000144277	0.155872	0.0165545	0	1	1
LOC_Os01g07810	0.302389	0.198131		0.847971	0.352596		0	0	0
LOC_Os01g07820	0.893012	0.522603	0.310203			0.270677	0	0	0
LOC_Os01g07830	0.495059	0.187598				0.870997	0	0	0
LOC_Os01g07840	0.16903	0.373921				0.149185	0	0	0
LOC_Os01g07850	0.612225			0.000143739	0.0313356		0	1	1
LOC_Os01g07860	0.249628					0.149185	0	0	0
LOC_Os01g07870	0.487337	0.000544371	0.0818188	0.0010683	0.495813	0.00590975	0	1	1
LOC_Os01g07880	0.710953	0.675739	0.794441	0.445919	0.577359	0.0235603	0	0	0
LOC_Os01g07890	0.226177	0.00635985	0.297984	0.000985782	0.897166	0.0142461	0	1	1
LOC_Os01g07900	0.405602	0.000830302		0.161552	0.625608	0.0757802	0	1	1
LOC_Os01g07910	0.995268	0.000192189	0.280247	0.000215856	0.560666	0.948415	0	1	1
LOC_Os01g07920	0.71716	0.0111	0.00804619	0.0504357	0.753001	0.415392	0	0	0
LOC_Os01g07930	0.249628				0.198392		0	0	0
LOC_Os01g07940	0.708102	0.00206098	0.0125323	0.000632291	0.824319	0.813967	0	1	1
LOC_Os01g07950	0.0672763	0.000729845	0.00209871	0.000173863	0.888361	0.000607102	0	1	1
LOC_Os01g07960	0.0786349	0.000238621	0.00204514	0.000143739	0.198392	0.000784197	0	1	1
LOC_Os01g07970	0.694891	0.000182595	0.686645	0.000143739	0.00359169	0.0211205	0	1	1
LOC_Os01g07980	0.892006	0.00384688	0.950006	0.0450382		0.00219207	0	0	0
LOC_Os01g07990	0.970594	0.837407	0.862082			0.658824	0	0	0
LOC_Os01g08000	0.847934	0.000893549		0.0140578	0.415798		0	1	1
LOC_Os01g08010	0.750669	0.187789	0.0299372	0.444994	0.936124	0.0551914	0	0	0
LOC_Os01g08020	0.00191755	0.000221163	0.0652205	0.000443906	0.00209345	0.000714451	0	1	1
LOC_Os01g08060	0.599232	0.522603	0.297984			0.374205	0	0	0
LOC_Os01g08090	0.490931	0.188376	0.00158981	0.000143739	0.859539	0.00262812	0	1	1
LOC_Os01g08100	0.657564	0.0013403		0.00943476	0.0123384		0	0	0
LOC_Os01g08110	0.277797	0.000467036		0.00533712	0.819955		0	1	1
LOC_Os01g08120	0.244311	0.00110066	0.767036	0.316011	0.934054	0.149185	0	0	0
LOC_Os01g08130	0.787802	0.00120802	0.0040503	0.30224		0.0234953	0	0	0
LOC_Os01g08140	0.764648	0.187598		0.322435	0.615693		0	0	0
LOC_Os01g08150	0.335612	0.787192	0.00953015	0.000225704	0.0110619	0.0451206	0	1	1
LOC_Os01g08160	0.0342488	0.228622	0.0135831	0.00130693	0.517104	0.0398507	0	0	0
LOC_Os01g08170	0.249628	0.187598	0.0795758	0.000143739	0.198392	0.123796	0	1	1
LOC_Os01g08180	0.790816			0.707409			0	0	0
LOC_Os01g08190	0.926761	0.00283154	0.00327926	0.0107601	0.000573451	0.00591907	0	1	1
LOC_Os01g08200	0.423062	0.000660884	0.0401207	0.21507	0.203692	0.171981	0	1	1
LOC_Os01g08220	0.185789	0.183537	0.0389755	0.000155978	0.307167	0.00262931	0	1	1
LOC_Os01g08250	0.372401	0.573889	0.00342772	0.763081		0.981313	0	0	0
LOC_Os01g08260	0.432762	0.522603	0.00548872	0.000143739	0.000185572	0.0126172	0	1	1
LOC_Os01g08270	0.726797	0.780966	0.776203	0.150252	0.95589	0.830693	0	0	0
LOC_Os01g08280	0.349134	0.345955	0.297984	0.321259	0.00933059	0.832953	0	0	0
LOC_Os01g08290	0.471523	0.0167661	0.0866033	0.0335134	0.719578	0.0397646	0	0	0
LOC_Os01g08300	0.612225	0.000654987	0.532284	0.000374475	0.0145369	0.000607102	0	1	1
LOC_Os01g08310	0.0976694	0.0252542	0.00150208	0.000143739	0.705944	0.0149339	0	1	1
LOC_Os01g08320	0.185371	0.000437991	0.448922	0.000143739	0.198392	0.129481	0	1	1
LOC_Os01g08330	0.495059	0.187598		0.866707			0	0	0
LOC_Os01g08340	0.883194	0.542181	0.0716114	0.244703	0.018786	0.628911	0	0	0
LOC_Os01g08350	0.622632	0.856513	0.719923	0.368208		0.0303939	0	0	0
LOC_Os01g08360	0.169041	0.370063		0.00616437			0	0	0
LOC_Os01g08370	0.171616	0.00161936	0.0792381	0.00149982	0.331937	0.348608	0	0	0
LOC_Os01g08380	0.582349	0.0531151	0.0142029	0.849652	0.00695998	0.0726202	0	0	0
LOC_Os01g08400	0.612225	0.000411794	0.0234554	0.00103817	0.626335	0.000762033	0	1	1
LOC_Os01g08410	7.29272e-11	0.000804096	0.00579722	0.0012616	0.00126733	0.00489793	0	0	1
LOC_Os01g08420	0.943119	0.0217881	0.224763	0.258208	0.597445	0.344752	0	0	0
LOC_Os01g08430	0.736791	0.368346	0.00363482	0.0510705	0.0151773	0.0809982	0	0	0
LOC_Os01g08440	0.0377304	0.000216387	0.719577	0.115562	0.00307193	0.00131302	0	1	1
LOC_Os01g08450	0.145831	0.39054	0.0044561	0.000144232	0.554374	0.00796911	0	1	1
LOC_Os01g08460	0.00758689	0.000453665	0.0669018	0.000144093	0.00827117	0.000691914	0	1	1
LOC_Os01g08464	0.249628	0.522603	0.501196	0.87971	0.198392	0.0869945	0	0	0
LOC_Os01g08470	0.678149	0.0453034	0.021579	0.000276241	0.000522373	0.00811719	0	1	1
LOC_Os01g08480	0.484608		0.297984			0.748073	0	0	0
LOC_Os01g08500	0.405152	0.000436519	0.297984	0.121266		0.149185	0	1	1
LOC_Os01g08510	0.0661588	0.000347241	0.00260751	0.00017983	0.848928	0.00533834	0	1	1
LOC_Os01g08520	0.0969205	0.000508072	0.167655	0.000144336	0.363739	0.0123612	0	1	1
LOC_Os01g08530	0.87801	0.197783	0.811991	0.000493007		0.149185	0	1	1
LOC_Os01g08540	0.343104	0.0245695		0.00700068	0.766236		0	0	0
LOC_Os01g08550	0.637057	0.0051386	0.0103567	0.00135335	0.862015	0.376144	0	0	0
LOC_Os01g08560	0.794207	0.00113722	0.140014	0.320297	0.000254237	0.03826	0	1	1
LOC_Os01g08570	0.226177	0.187598		0.348436			0	0	0
LOC_Os01g08580	0.0843223	0.00447977	0.00264579	0.00138315	0.818846	0.657453	0	0	0
LOC_Os01g08600	0.58324	0.154544	0.00687859	0.00315671	0.573301	0.789183	0	0	0
LOC_Os01g08630	0.0195811	0.00459386	0.299984	0.0808246		0.0039222	0	0	0
LOC_Os01g08650	0.242089	0.0508118	0.401456	0.000306673	0.982107	0.0333566	0	1	1
LOC_Os01g08660	0.0592727	0.950087	0.00188521	0.000143739	0.19222	0.000607102	0	1	1
LOC_Os01g08670	0.17172	0.00150766	0.00215684	0.000150337	0.0120695	0.000699905	0	1	1
LOC_Os01g08680	0.0822443	0.0244769	0.0024624	0.000279148	0.731109	0.00211482	0	1	1
LOC_Os01g08690	0.0984265	0.00164634	0.00463507	0.00419232	0.971946	0.526053	0	0	0
LOC_Os01g08700	0.485714	0.846396	0.560602	0.000196472	0.357908	0.834605	0	1	1
LOC_Os01g08710	0.258814	0.903279	0.297984	0.000143739	0.000683984	0.000629251	0	1	1
LOC_Os01g08720	0.941148	0.666922		0.118485		0.461361	0	0	0
LOC_Os01g08730	0.495059					0.374205	0	0	0
LOC_Os01g08740	0.781152			0.695256			0	0	0
LOC_Os01g08750	0.244311	0.0249138	0.0281056	0.257078	0.196178	0.00353777	0	0	0
LOC_Os01g08760	0.179519	0.000203821		0.000143739	0.949782		0	1	1
LOC_Os01g08770	0.899843	0.00114405		0.000273963	0.523985		0	1	1
LOC_Os01g08780	0.0492157	0.00854631	0.0889922	0.000469285	0.664883	0.000607102	0	1	1
LOC_Os01g08790	0.207128	0.187598	0.00723924	0.000143739	0.198392	0.121407	0	1	1
LOC_Os01g08800	0.476031	0.522603	0.971891	0.000171255			0	1	1
LOC_Os01g08810	0.523834	0.429241	0.131909	0.00459748	0.00108701	0.00466034	0	0	0
LOC_Os01g08814	0.342474	0.899344	0.176874	0.181568	0.77773	0.980813	0	0	0
LOC_Os01g08820	0.384511	0.864837	0.127497	0.000143739		0.0686422	0	1	1
LOC_Os01g08830	0.268364	0.393202	0.00199906	0.538405	0.724136	0.0144345	0	0	0
LOC_Os01g08840	0.222097	0.00571676	0.508254	0.000172399		0.221429	0	1	1
LOC_Os01g08850	0.726531	0.000241713	0.0769137	0.0005081	0.774354	0.827808	0	1	1
LOC_Os01g08860	0.049408	0.00124163	0.00144057	0.000143739	0.753001	0.0020355	0	1	1
LOC_Os01g08870	0.0924731	0.0690237	0.112048			0.636303	0	0	0
LOC_Os01g08880	0.836342	0.187598		0.876985	0.0296914	0.0492684	0	0	0
LOC_Os01g08890	0.0010408	0.0209434	0.104172	0.000509461		0.0155654	0	1	1
LOC_Os01g08930	0.778845	0.00350915	0.561002	0.0171683	0.0353236	0.182735	0	0	0
LOC_Os01g08940	0.582977	0.187598		0.000143739		0.374205	0	1	1
LOC_Os01g08950	0.129524	0.720793	0.0811509	0.0224044	0.00140406	0.707663	0	0	0
LOC_Os01g08960	0.0763398	0.187598	0.00159469	0.000208354	0.658553	0.000666521	0	1	1
LOC_Os01g08970	0.106611	0.0200226	0.00312515	0.0829792	0.620295	0.00215625	0	0	0
LOC_Os01g08980	0.612225	0.522603					0	0	0
LOC_Os01g08990	0.765516	0.693406	0.856047	0.0129886	0.198392	0.353637	0	0	0
LOC_Os01g09000	0.247144	0.000196621	0.441718	0.130276	0.000326964	0.462858	0	1	1
LOC_Os01g09010	0.46422	0.0102017	0.0707411	0.0594406	0.00492367	0.767806	0	0	0
LOC_Os01g09020	0.0563044	0.262938	0.00144102	0.000144173	0.999348	0.0016518	0	1	1
LOC_Os01g09030	0.637686	0.000354346	0.25828	0.0641084	0.000512744	0.876743	0	1	1
LOC_Os01g09050	0.686736		0.297984	0.0811338		0.374205	0	0	0
LOC_Os01g09060	0.919859	0.548189	0.560227			0.122285	0	0	0
LOC_Os01g09080	0.184707	0.0141207	0.113351	0.000156507	0.502942	0.579867	0	1	1
LOC_Os01g09090	0.534894	0.522603		0.000143739			0	1	1
LOC_Os01g09100	0.179456	0.333481	0.00440883	0.000143739	0.897275	0.000755297	0	1	1
LOC_Os01g09120	0.736183	0.0360576	0.297984	0.00365254	0.575447	0.0147047	0	0	0
LOC_Os01g09130	0.119877			0.149913	0.198392		0	0	0
LOC_Os01g09140	0.0509876	0.000492812	0.297984	0.0212218		0.113744	0	1	1
LOC_Os01g09150	0.0938442	0.000339324	0.0885729	0.608725		0.000721229	0	1	1
LOC_Os01g09160	0.612225	0.522603					0	0	0
LOC_Os01g09170	0.612225	0.522603					0	0	0
LOC_Os01g09180	0.0487538	0.015186					0	0	0
LOC_Os01g09190	0.0332285	0.00149184	0.28984	0.000170638	0.198392	0.00291232	0	1	1
LOC_Os01g09200	0.754457	0.125524	0.00265928	0.0181094	0.105524	0.697892	0	0	0
LOC_Os01g09206	0.244311	0.159063					0	0	0
LOC_Os01g09212	0.188737	0.522603	0.0017373			0.00069957	0	1	1
LOC_Os01g09220	0.618248	0.31853	0.462522	0.000143739	0.198392	0.157615	0	1	1
LOC_Os01g09230	0.449058	0.024711	0.329521	0.93655	0.995942	0.908365	0	0	0
LOC_Os01g09246	0.801048	0.141431	0.00333973	0.201843	0.363915	0.0859949	0	0	0
LOC_Os01g09252	0.474179	0.000402175	0.299296	0.00225035	0.872891	0.00276384	0	1	1
LOC_Os01g09260	0.353162	0.527488	0.0112737	0.000143739	0.198392	0.415019	0	1	1
LOC_Os01g09270	0.123024	0.00123305	0.00144057	0.00109957		0.649847	0	0	0
LOC_Os01g09280	0.612225	0.522603	0.190026	0.385179	0.149558	0.00863881	0	0	0
LOC_Os01g09290	0.309471	0.359632	0.00632846	0.0377375		0.227533	0	0	0
LOC_Os01g09300	0.315078	0.392388	0.00144057	0.000143739	0.000327272	0.00153219	0	1	1
LOC_Os01g09305	0.0136549	0.0395912	0.39503	0.00623822		0.216964	0	0	0
LOC_Os01g09310	0.333809	0.00424102		0.0984469	0.885561		0	0	0
LOC_Os01g09320	0.197845	0.948785	0.697244	0.00558339	0.0044608	0.872972	0	0	0
LOC_Os01g09340	0.183256	0.617501	0.339974	0.204725		0.00109816	0	0	0
LOC_Os01g09350	0.919504	0.661378	0.45609	0.962919			0	0	0
LOC_Os01g09360	0.087002	0.250753	0.400975	0.243494		0.328883	0	0	0
LOC_Os01g09370	0.988172	0.0297657	0.755868	0.00587758	0.653131	0.615099	0	0	0
LOC_Os01g09384	0.851946	0.000432812	0.705474	0.00318533			0	1	1
LOC_Os01g09400	0.249628	0.250618		0.348436			0	0	0
LOC_Os01g09410	0.0925701	0.0576846	0.996859	0.00154056		0.00565327	0	0	0
LOC_Os01g09420	0.100432	0.0187216	0.00218908	0.000212722	0.417721	0.00153869	0	1	1
LOC_Os01g09430	0.712937	0.000379454	0.0080097	0.000146483	0.17862	0.636347	0	1	1
LOC_Os01g09450	0.960719	0.016834	0.0503361	0.000175629	0.237418	0.0247397	0	1	1
LOC_Os01g09460	0.368319	0.0156269	0.00144057	0.000423176	0.0497432	0.0104646	0	1	1
LOC_Os01g09470	0.166678	0.238347	0.0535487	0.00014752	0.591483	0.093069	0	1	1
LOC_Os01g09490	0.919504	0.522603				0.374205	0	0	0
LOC_Os01g09500	0.46468	0.000659329	0.0076948	0.0114764		0.179699	0	1	1
LOC_Os01g09510	0.830797	0.000182595	0.271876	0.000159417	0.812829	0.0081713	0	1	1
LOC_Os01g09520	0.976657	0.259737				0.149185	0	0	0
LOC_Os01g09530	0.612225	0.522603					0	0	0
LOC_Os01g09540	0.230163	0.000182595	0.103744	0.00191681	0.421157	0.000619936	0	1	1
LOC_Os01g09550	0.766468	0.0123112	0.058074	0.000143739	0.058817	0.535905	0	1	1
LOC_Os01g09560	0.995827	0.000182595	0.0241066	0.000399976	0.324222	0.298807	0	1	1
LOC_Os01g09570	0.145749	0.000196621	0.00152471	0.00033294	0.00467528	0.000607102	0	1	1
LOC_Os01g09580	0.0762302	0.142375	0.00980012	0.000143739		0.0618142	0	1	1
LOC_Os01g09590	0.0509427	0.000703982	0.00396445	0.000295757	0.0255721	0.768113	0	1	1
LOC_Os01g09600	0.612225	0.522603					0	0	0
LOC_Os01g09610	0.612225	0.522603					0	0	0
LOC_Os01g09620	0.0636268	0.0190495	0.00230183	0.000143739	0.00397525	0.00580697	0	1	1
LOC_Os01g09640	0.0274282	0.00018422	0.00144057	0.000143739	0.408604	0.000607102	0	1	1
LOC_Os01g09650	0.612225	0.522603					0	0	0
LOC_Os01g09660	0.0154556	0.000208417	0.00144057	0.000143739	0.095421	0.374205	0	1	1
LOC_Os01g09665	0.0627309	0.000185551	0.58329	0.000595068	0.567888	0.0066194	0	1	1
LOC_Os01g09670	0.220629	0.930137	0.0320905	0.000619321	0.553502	0.00633582	0	1	1
LOC_Os01g09680	0.612225	0.522603					0	0	0
LOC_Os01g09690	0.612225	0.522603					0	0	0
LOC_Os01g09700	0.612225	0.522603	0.00144057	0.000150806	0.490444	0.000935082	0	1	1
LOC_Os01g09720	0.49376	0.462546		0.669191		0.114812	0	0	0
LOC_Os01g09730	0.173641	0.0104144	0.00144057	0.685607	0.00180186	0.426614	0	0	0
LOC_Os01g09740	0.250309	0.0132277	0.00144057	0.000790562	0.977483	0.00110568	0	1	1
LOC_Os01g09750	0.432762	0.00327534	0.438705	0.000143739	0.355212	0.00529083	0	1	1
LOC_Os01g09760	0.229938	0.805406	0.00150552	0.797187	0.243861	0.000607102	0	1	1
LOC_Os01g09770	0.390532	0.251938	0.250143	0.00992056	0.866083	0.172637	0	0	0
LOC_Os01g09790	0.736724	0.557135	0.633691	0.000143739	0.00887432	0.899088	0	1	1
LOC_Os01g09800	0.145644	0.693068	0.630403	0.0927437	0.204084	0.988998	0	0	0
LOC_Os01g09810	0.249628	0.306852		0.348023		0.605882	0	0	0
LOC_Os01g09830	0.0828991	0.000182595	0.0617183	0.0393803	0.145097	0.000607102	0	1	1
LOC_Os01g09850	0.12544	0.0045323	0.0374892	0.309479	0.29626	0.874679	0	0	0
LOC_Os01g09860	0.513756	0.00673538	0.00215923	0.000375939	0.648012	0.711489	0	1	1
LOC_Os01g09870	0.0383124	0.11949	0.0100786	0.000143739	0.0225069	0.0754797	0	1	1
LOC_Os01g09880	0.354351	0.00579347	0.00428306	0.000143739	0.0724399	0.00247419	0	1	1
LOC_Os01g09890	0.302898	0.853837	0.884649	0.000192968	0.198392	0.00275623	0	1	1
LOC_Os01g09900	0.570512			0.00171326	0.198392	0.225659	0	0	0
LOC_Os01g09930	0.11386	0.585519	0.00223234	0.241379		0.000613008	0	1	1
LOC_Os01g09960	0.742225		0.297984	0.784188			0	0	0
LOC_Os01g09990	0.140807	0.334567	0.183645	0.70465	0.0903186	0.00155482	0	0	0
LOC_Os01g10000	0.875194	0.522603		0.225796			0	0	0
LOC_Os01g10010	0.721883	0.0319828	0.140257	0.00299689	0.906454	0.890961	0	0	0
LOC_Os01g10020	0.81157	0.000196621	0.0315905	0.000181692	0.105524	0.0125959	0	1	1
LOC_Os01g10030	0.543075	0.151081	0.415794	0.200918	0.703718	0.564004	0	0	0
LOC_Os01g10040	0.738562	0.466261		0.000302915	0.00145943		0	1	1
LOC_Os01g10050	0.612225	0.0252188	0.917029	0.0231395	0.669719	0.000993041	0	1	1
LOC_Os01g10060	0.37799	0.6189	0.0113906	0.348436		0.542773	0	0	0
LOC_Os01g10070	0.0508196	0.00864123	0.00385102	0.000363203	0.847211	0.00796758	0	1	1
LOC_Os01g10080	0.284842	0.000259578		0.000143739	0.265477		0	1	1
LOC_Os01g10090	0.673844	0.00686739	0.00169432	0.12263	0.382264	0.02332	0	0	0
LOC_Os01g10100	0.0794253	0.0502393	0.015864	0.000238629	0.394925		0	1	1
LOC_Os01g10110	0.96092	0.0319425	0.157734	0.407635	0.370351	0.00103187	0	0	0
LOC_Os01g10120	0.256177	0.187598					0	0	0
LOC_Os01g10130	0.451817	0.522603	0.00144057	0.00200962	0.000214642	0.068243	0	1	1
LOC_Os01g10140	0.556912	0.00708586		0.000143739	0.80319	0.06394	0	1	1
LOC_Os01g10150	0.526467	0.0161689	0.0156604	0.216086	0.874362	0.00170989	0	0	0
LOC_Os01g10160	0.959265	0.940192					0	0	0
LOC_Os01g10180	0.266516	0.0149436	0.003924	0.000143739	0.00735024	0.000685925	0	1	1
LOC_Os01g10195	0.979371	0.569643	0.999539	0.0473779	0.0624429	0.416521	0	0	0
LOC_Os01g10210	0.959488	0.0337008	0.374168	0.000143739	0.930466	0.112567	0	1	1
LOC_Os01g10230	0.187029	0.588851	0.0806193	0.208305	0.433749	0.680085	0	0	0
LOC_Os01g10240	0.684765	0.522603	0.103845			0.374205	0	0	0
LOC_Os01g10250	0.095786	0.379982	0.00217245	0.000143739	0.876933	0.000689516	0	1	1
LOC_Os01g10260	0.085231	0.522603	0.116005	0.973972	0.263809	0.233626	0	0	0
LOC_Os01g10270	0.251811	0.00300852	0.279584				0	0	0
LOC_Os01g10280	0.0628897	0.187598	0.193982	0.00201922	0.394576	0.000607102	0	1	1
LOC_Os01g10290	0.245343	0.83124	0.380572	0.000209874	0.177412	0.00106656	0	1	1
LOC_Os01g10300	0.472331	0.127886	0.734004	0.331158		0.0454536	0	0	0
LOC_Os01g10310	0.256177	0.368346	0.972532	0.601162	0.00010179		0	1	1
LOC_Os01g10320	0.0245559	0.000182595	0.00144057	0.000143739	0.773376	0.000615627	0	1	1
LOC_Os01g10340	0.658459	0.00080201	0.0104052	0.000177918	0.271084	0.374205	0	1	1
LOC_Os01g10350	0.513443	0.000203188	0.0756532	0.145541	0.775046	0.443366	0	1	1
LOC_Os01g10370	0.0623774	0.0017211	0.0639358	0.000193759	0.995877	0.00170729	0	1	1
LOC_Os01g10380	0.763133	0.522603	0.0638572				0	0	0
LOC_Os01g10400	0.177117	0.70146	0.0877669	0.573646	0.0928883	0.429654	0	0	0
LOC_Os01g10430	0.0996955	0.853767	0.00402716	0.000172692	0.412209	0.034413	0	1	1
LOC_Os01g10440	0.313231	0.438092	0.0358918	0.000143739	0.949404	0.817514	0	1	1
LOC_Os01g10450	0.0150327	0.00169746	0.00377129	0.000178722	0.0847626	0.000607102	0	1	1
LOC_Os01g10460	0.675713	0.141996	0.0507495	0.00111358	0.132167	0.863434	0	0	0
LOC_Os01g10470	0.249628	0.041225	0.297984		0.995877	0.374205	0	0	0
LOC_Os01g10480	0.256177	0.522603	0.00950272	0.0113453		0.374205	0	0	0
LOC_Os01g10490	0.447954	0.425845	0.00274298	0.000143739	0.000401925	0.149185	0	1	1
LOC_Os01g10504	0.889883	0.884375	0.0235275	0.00533828	0.775046	0.468312	0	0	0
LOC_Os01g10520	0.993831	0.0859378	0.275526	0.101115	0.00790558	0.0259761	0	0	0
LOC_Os01g10530	0.909116	0.00266509	0.0144996	0.116925	0.511066	0.76121	0	0	0
LOC_Os01g10560	0.520582	0.457732					0	0	0
LOC_Os01g10580	0.275786	0.000980675	0.348956	0.0123633	0.0100175	0.00124583	0	1	1
LOC_Os01g10590	0.917573	0.202226	0.108358	0.129046	0.790738	0.374205	0	0	0
LOC_Os01g10600	0.687994	0.122707	0.10479	0.242713	0.0710731	0.464687	0	0	0
LOC_Os01g10610	0.721535	0.00398626	0.0563451	0.036148	0.0346085	0.0948604	0	0	0
LOC_Os01g10630	0.954145	0.0255007	0.799463	0.019665	0.153472	0.40022	0	0	0
LOC_Os01g10640	0.804917	0.000231909	0.00388996	0.000265742	0.408985	0.0275692	0	1	1
LOC_Os01g10670	0.0945333	0.187598		0.153042		0.374205	0	0	0
LOC_Os01g10680	0.878713	0.103554	0.716297	0.000143739	0.977912	0.00296915	0	1	1
LOC_Os01g10690	0.612225	0.514868	0.00152953	0.000733011	0.00010179	0.517058	0	1	1
LOC_Os01g10700	0.612225	0.576338	0.102705			0.618486	0	0	0
LOC_Os01g10710	0.466246	0.175317	0.111459	0.118485		0.0510214	0	0	0
LOC_Os01g10760	0.845232	0.787903					0	0	0
LOC_Os01g10770	0.249628			0.118485			0	0	0
LOC_Os01g10780	0.244311	0.522603		0.118485			0	0	0
LOC_Os01g10790	0.194318	0.738573	0.158452	0.718253	0.477529	0.116504	0	0	0
LOC_Os01g10800	0.875914	0.00072523	0.0641594	0.000707827	0.00791775	0.0863271	0	1	1
LOC_Os01g10810	0.0584043	0.000629116	0.00233294	0.000143739	0.000116462	0.707663	0	1	1
LOC_Os01g10820	0.912951	0.000186248	0.189729	0.000143739	0.650821	0.0156	0	1	1
LOC_Os01g10830	0.130872	0.587899	0.00157959	0.020643	0.00207888	0.487102	0	0	0
LOC_Os01g10840	0.925887	0.00114523	0.239757	0.35107	0.548185	0.0761306	0	0	0
LOC_Os01g10850	0.190297	0.368346	0.00830425	0.000143739	0.605523	0.00200424	0	1	1
LOC_Os01g10860	0.147996	0.000182595	0.0678774	0.914887	0.0434115	0.269895	0	1	1
LOC_Os01g10870	0.0536281	0.522603	0.00146035	0.000362001	0.198392	0.106985	0	1	1
LOC_Os01g10880	0.476498	0.393333	0.297984	0.0138858	0.144531	0.448257	0	0	0
LOC_Os01g10890	0.176368	0.00620609	0.553144	0.000143739	0.0280823	0.00112238	0	1	1
LOC_Os01g10900	0.936499	0.00858841	0.641063	0.00042624	0.494752	0.42988	0	1	1
LOC_Os01g10910	0.998733	0.568955		0.348436		0.149185	0	0	0
LOC_Os01g10920	0.471423	0.368302	0.147617	0.237651		0.149185	0	0	0
LOC_Os01g10930	0.927523	0.133434	0.0328049	0.00024362	0.000128351	0.445531	0	1	1
LOC_Os01g10940	0.830728	0.409678		0.348436	0.661235		0	0	0
LOC_Os01g10950	0.0638308	0.000358046	0.00164225	0.000143739	0.310799	0.000607102	0	1	1
LOC_Os01g10960	0.213068	0.000189295	0.00144057	0.00036669	0.000776118	0.00127532	0	1	1
LOC_Os01g10970	0.695844	0.522603			0.198392	0.374205	0	0	0
LOC_Os01g10980	0.436369	0.00178003	0.0576248	0.0218243	0.00179631	0.0522983	0	0	0
LOC_Os01g10990	0.64672	0.618403	0.0644092	0.000910288	0.643633	0.28598	0	1	1
LOC_Os01g11010	0.034189	0.00188425	0.00146316	0.000156145	0.435171	0.00306432	0	1	1
LOC_Os01g11020	0.927912	0.00257754	0.092231	0.00362846		0.0556761	0	0	0
LOC_Os01g11040	0.0759492	0.0385264	0.0142628	0.0018918	0.876325	0.00178169	0	0	0
LOC_Os01g11054	0.00551224	0.000202662	0.140455	0.000169807	0.000180685	0.000708792	0	1	1
LOC_Os01g11070	0.962391	0.000192105	0.778281	0.000248509	0.629912	0.747267	0	1	1
LOC_Os01g11080	0.856518	0.0726796		0.693295		0.149185	0	0	0
LOC_Os01g11110	0.0734404	0.000209224	0.0827707	0.000518747	0.642518	0.000721382	0	1	1
LOC_Os01g11120	0.398652	0.684814	0.0990951	0.000223178	0.186048	0.275512	0	1	1
LOC_Os01g11130	0.52011	0.315759	0.704612	0.787187	0.444253	0.0948589	0	0	0
LOC_Os01g11140	0.226177	0.187598				0.374205	0	0	0
LOC_Os01g11150	0.224517	0.522603	0.540409	0.000143739	0.602455	0.00120325	0	1	1
LOC_Os01g11160	0.00430662	0.000248188	0.00180641	0.000143739	0.000604549	0.000626755	0	1	1
LOC_Os01g11210	0.197651	0.385563	0.00359342	0.000143739	0.372525	0.00187521	0	1	1
LOC_Os01g11220	0.766995	0.42288	0.0231836	0.00433322	0.00020273	0.00299884	0	1	1
LOC_Os01g11230	0.617528	0.000671932	0.00144057	0.000300911	0.00149	0.00613487	0	1	1
LOC_Os01g11240	0.0607957	0.000390902	0.00855452	0.000175364	0.89751	0.300187	0	1	1
LOC_Os01g11250	0.91526	0.00673041	0.00432136	0.0726847	0.198392	0.407979	0	0	0
LOC_Os01g11260	0.163352	0.000182595	0.00161612	0.172893	0.00185775	0.000857221	0	1	1
LOC_Os01g11270	0.216695	0.187598	0.638691	0.00762995	0.435171	0.000681402	0	1	1
LOC_Os01g11280	8.95954e-05	0.187598	0.110682	0.00356728	0.0567487	0.0135603	1	0	0
LOC_Os01g11300	0.711541	0.900977	0.297984	0.0509726	0.186045		0	0	0
LOC_Os01g11330	0.449058	0.370797					0	0	0
LOC_Os01g11340	0.252302	0.241814	0.035084	0.000143739	0.164615	0.00196726	0	1	1
LOC_Os01g11350	0.0667553	0.000184496	0.00150847	0.000143739	0.126694	0.00534634	0	1	1
LOC_Os01g11360	0.00192839		0.00899157	0.0798239		0.00717599	0	0	0
LOC_Os01g11370	0.705108	0.25897	0.0248342	0.000296196	0.221131	0.149185	0	1	1
LOC_Os01g11400	0.33337	0.0011037	0.297984				0	0	0
LOC_Os01g11414	0.788337	0.508179	0.44021	0.000537886	0.374526	0.738996	0	1	1
LOC_Os01g11430	0.826407	0.590736	0.812078	0.520149	0.16436	0.00751161	0	0	0
LOC_Os01g11450	0.346006	0.522603	0.297984				0	0	0
LOC_Os01g11460	0.786851	0.911762	0.00273793	0.0191496	0.192614	0.0966043	0	0	0
LOC_Os01g11470	0.800207	0.338786	0.990735	0.816056		0.996158	0	0	0
LOC_Os01g11480	0.132055	0.522603	0.00144057	0.000163896		0.230356	0	1	1
LOC_Os01g11490	0.100876			0.109571	0.198392		0	0	0
LOC_Os01g11500	0.00270603			0.000202262			0	1	1
LOC_Os01g11510	0.612225	0.522603					0	0	0
LOC_Os01g11520	0.760861	0.0318465	0.391833	0.00408514	0.000373327	0.568385	0	1	1
LOC_Os01g11550	0.396238	0.000473326	0.0979936	0.000143739	0.198392	0.480132	0	1	1
LOC_Os01g11570	0.336009	0.0104661	0.00491824	0.00552989	0.154106	0.0119473	0	0	0
LOC_Os01g11580	0.872426	0.455958	0.0017373	0.0815389	0.0691016	0.470766	0	0	0
LOC_Os01g11590	0.926778	0.00198993		0.688076	0.190236	0.000695757	0	1	1
LOC_Os01g11600	0.282734	0.000432696		0.000143739	0.509054		0	1	1
LOC_Os01g11620	0.398607	0.058715	0.114202	0.000144277	0.000135512	0.000607102	0	1	1
LOC_Os01g11650	0.798702	0.00476503	0.238928	0.00174862	0.583067	0.970934	0	0	0
LOC_Os01g11660	0.00229464	0.000182595	0.00144057	0.000371218	0.0019632	0.00195473	0	1	1
LOC_Os01g11670	0.249628	0.187598	0.00425242	0.000159637	0.00423317	0.0053652	0	1	1
LOC_Os01g11680	0.909178		0.297984	0.979598		0.149185	0	0	0
LOC_Os01g11690	0.533665	0.666718	0.297984	0.0522659		0.00212909	0	0	0
LOC_Os01g11700	0.124716	0.235188	0.0357065	0.000176787	0.0857962	0.000607102	0	1	1
LOC_Os01g11710	0.432762	0.9778	0.0266241	0.000143739	0.0136255	0.0540868	0	1	1
LOC_Os01g11720	0.0188384	0.0366229		0.0379127			0	0	0
LOC_Os01g11730	0.124101	0.0364023	0.00242649	0.000149007	0.198392	0.0775095	0	1	1
LOC_Os01g11740	0.249628				0.198392		0	0	0
LOC_Os01g11750	0.249628		0.00501819	0.000306108	0.198392	0.0621035	0	1	1
LOC_Os01g11760	0.0029701		0.00938626	0.000467811			0	1	1
LOC_Os01g11770	0.346006	0.522603	0.297984				0	0	0
LOC_Os01g11780	0.249628	0.831127	0.297984	0.267636		0.000607102	0	1	1
LOC_Os01g11790	0.074724			0.0181731			0	0	0
LOC_Os01g11810	0.120943	0.000547391	0.0130694	0.000496185	0.297875	0.00618656	0	1	1
LOC_Os01g11820	0.759803	0.669894	0.0431865	0.0579453	0.264918	0.00741597	0	0	0
LOC_Os01g11830	0.924045	0.801389		0.371947		0.149185	0	0	0
LOC_Os01g11840	0.674583	0.187598		0.800336			0	0	0
LOC_Os01g11850	0.151552	0.431575		0.0798239			0	0	0
LOC_Os01g11860	0.224147	0.048736	0.43414	0.000589571	0.375188	0.000623586	0	1	1
LOC_Os01g11870	0.256177	0.187598					0	0	0
LOC_Os01g11880	0.0533527	0.688971	0.00391228	0.0905288	0.155545	0.379725	0	0	0
LOC_Os01g11900	3.43491e-05	0.00998501	0.0172223	0.0911064	0.0521314	0.0341418	1	0	0
LOC_Os01g11910	0.972506	0.377211	0.00160433	0.000324448	0.684631	0.242461	0	1	1
LOC_Os01g11920	0.565616	0.0172988	0.0116974	0.00099695	0.0786363	0.00537076	0	1	1
LOC_Os01g11940	0.249628	0.368346	0.358611	0.0278391	0.198392	0.482336	0	0	0
LOC_Os01g11946	0.380094	0.494048	0.519936	0.00613341	0.319864	0.000966694	0	1	1
LOC_Os01g11952	0.036094	0.000845836	0.0728621	0.000885361	0.529633	0.00612423	0	1	1
LOC_Os01g11960	0.116486	0.880058	0.00189817	0.000143739	0.557915	0.00234925	0	1	1
LOC_Os01g11970	0.278028	0.000185551	0.929956	0.516793	0.343888	0.0675321	0	1	1
LOC_Os01g11980	0.977469	0.00302026	0.156308	0.000535235	0.916416	0.602186	0	1	1
LOC_Os01g11990	0.298222	0.522603		0.985589	0.00285613	0.735976	0	0	0
LOC_Os01g12000	0.149915	0.106458	0.00239808	0.000143739	0.334992	0.35716	0	1	1
LOC_Os01g12020	0.486595	0.406261					0	0	0
LOC_Os01g12030	0.249628				0.198392		0	0	0
LOC_Os01g12040	0.338177	0.759137	0.297984			0.149185	0	0	0
LOC_Os01g12060	0.0399406	0.000182595	0.0311665	0.00863142		0.0535903	0	1	1
LOC_Os01g12070	0.429418	0.522603		0.000143739	0.759166		0	1	1
LOC_Os01g12080	0.237931	0.00126463	0.00144057	0.000220307	0.233184	0.000667531	0	1	1
LOC_Os01g12090	0.933986	0.00053272	0.00157882	0.000268515	0.861748	0.00195312	0	1	1
LOC_Os01g12100	0.328931	0.187598	0.00144057	0.829179	0.00249024	0.374205	0	0	0
LOC_Os01g12110	0.460366			0.000166039	0.198392		0	1	1
LOC_Os01g12130	0.0224953	0.000291893	0.0481633	0.000298284	0.198392	0.0033849	0	1	1
LOC_Os01g12140	0.784267	0.522603		0.962919			0	0	0
LOC_Os01g12150	0.249628				0.198392		0	0	0
LOC_Os01g12160	0.16939	0.114614	0.00445499	0.00014711	0.0643966	0.00699004	0	1	1
LOC_Os01g12180	0.316698	0.458218	0.955275	0.000736736	0.50447	0.0207949	0	1	1
LOC_Os01g12190	0.163216	0.000791341	0.00144057	0.000148276	0.972938	0.0174828	0	1	1
LOC_Os01g12200	0.566099	0.000200593	0.963855	0.000143739	0.446417	0.00498336	0	1	1
LOC_Os01g12210	0.711638	0.00625014	0.759005	0.109971	0.320108	0.00147425	0	0	0
LOC_Os01g12220	0.18867	0.00635209	0.103012	0.000285006	0.751727		0	1	1
LOC_Os01g12230	0.495059	0.0294688	0.152468	0.000214247	0.343423	0.0342153	0	1	1
LOC_Os01g12240	0.100647	0.101595		0.1994			0	0	0
LOC_Os01g12250	0.612225	0.0251247	0.0398127	0.000143739	0.0283568	0.42775	0	1	1
LOC_Os01g12260	0.633669	0.000182595	0.00862089	0.000143739	0.537786	0.00645643	0	1	1
LOC_Os01g12270	0.172025	0.00375232	0.196931	0.00333923	0.349235	0.0397807	0	0	0
LOC_Os01g12280	0.482561	0.24301		0.063427	0.71014		0	0	0
LOC_Os01g12290	0.781152	0.00242866	0.525796	0.00876816	0.000180039	0.921761	0	1	1
LOC_Os01g12304	0.051336	0.0973275	0.87859	0.24228	0.198392	0.287747	0	0	0
LOC_Os01g12320	0.126896	0.921314	0.121345	0.000143739	0.581179	0.00063273	0	1	1
LOC_Os01g12330	0.903788	0.880325			0.647332	0.524307	0	0	0
LOC_Os01g12340	0.414491	0.193875	0.00204446	0.00477074		0.779323	0	0	0
LOC_Os01g12350	0.950307	0.958605	0.00559473	0.979598		0.0107158	0	0	0
LOC_Os01g12360	0.844415	0.0551384	0.00730698	0.0731391		0.000969455	0	1	1
LOC_Os01g12374	0.784901	0.0656933		0.384948			0	0	0
LOC_Os01g12381	0.864503	0.00955016		0.101939	0.221472	0.00181744	0	0	0
LOC_Os01g12390	0.53434	0.67687		0.000144277	0.0477144		0	1	1
LOC_Os01g12400	0.204271	0.000240128	0.67798	0.229784	0.207496	0.00150712	0	1	1
LOC_Os01g12410	0.0207535	0.146077		0.240771	0.0611517		0	0	0
LOC_Os01g12420	0.836649	0.187598	0.0126574	0.841129	0.25704	0.21656	0	0	0
LOC_Os01g12430	0.0533278	0.376108	0.0263923	0.000239855	0.0228599	0.636967	0	1	1
LOC_Os01g12440	0.612225	0.945872	0.558105	0.000143739	0.820311	0.275572	0	1	1
LOC_Os01g12460	0.858904	0.199868	0.00144057	0.000143739	0.164025	0.0245632	0	1	1
LOC_Os01g12464	0.0729967	0.000193114	0.00144057	0.112915	0.0233123	0.00163271	0	1	1
LOC_Os01g12470	0.0289765	0.0181492	0.00144057	0.000143739	0.995877	0.000607102	0	1	1
LOC_Os01g12480	0.782177	0.000182595	0.857997	0.000236571	0.709734	0.353063	0	1	1
LOC_Os01g12490	0.0996205	0.000574166	0.0106765	0.000542357	0.487968	0.00127936	0	1	1
LOC_Os01g12520	0.150879	0.808986	0.00314841	0.000143739	0.711273	0.000607102	0	1	1
LOC_Os01g12530	0.706591	0.000235147	0.162196	0.0740271	0.559862	0.661735	0	1	1
LOC_Os01g12540	0.73063	0.00770012	0.323838	0.927432	0.288085	0.374205	0	0	0
LOC_Os01g12550	0.495382	0.000816735		0.0804293	0.0131184		0	1	1
LOC_Os01g12560	0.998752	0.00460388	0.207497	0.00028987	0.748681	0.799986	0	1	1
LOC_Os01g12570	0.919504	0.187598	0.297984	0.173034	0.480582	0.149185	0	0	0
LOC_Os01g12580	0.0650398	0.404725	0.00470523	0.000143739	0.159134	0.0013804	0	1	1
LOC_Os01g12590	0.437728	0.239346	0.212246			0.730528	0	0	0
LOC_Os01g12600	0.249628	0.187598	0.943714	0.166001		0.668031	0	0	0
LOC_Os01g12610	0.376821	0.239739				0.678928	0	0	0
LOC_Os01g12630	0.256177	0.187598					0	0	0
LOC_Os01g12640	0.448046	0.719193	0.0131172	0.000143739	0.000264112	0.00804963	0	1	1
LOC_Os01g12650	0.414666	0.455958	0.00383236	0.000143739	0.693362	0.0162776	0	1	1
LOC_Os01g12660	0.0732169	0.0718611	0.00144057	0.000143739	0.198392	0.00205441	0	1	1
LOC_Os01g12670	0.0976731	0.135659	0.0487863	0.000143739	0.522992	0.188767	0	1	1
LOC_Os01g12680	0.803205	0.00115986	0.0560435	0.000225395	0.414829	0.662479	0	1	1
LOC_Os01g12690	0.901502	0.368346	0.152892	0.000143739	0.198392	0.105802	0	1	1
LOC_Os01g12710	0.20793	0.403853	0.178714	0.000143739	0.313438	0.00069496	0	1	1
LOC_Os01g12720	0.0333122	0.00133796	0.00153099	0.000143739	0.719009	0.000607102	0	1	1
LOC_Os01g12730	0.0376896	0.0172272	0.0497502	0.000532571	0.387237	0.000607102	0	1	1
LOC_Os01g12740	0.0853212	0.39641	0.786298	0.000197548	0.0690055	0.000615627	0	1	1
LOC_Os01g12750	0.166463	0.741384	0.0108239	0.000711866	0.838914	0.000972249	0	1	1
LOC_Os01g12760	0.163592	0.280145	0.00910023	0.000143739	0.770156	0.55286	0	1	1
LOC_Os01g12770	0.0306818	0.000568203	0.536097	0.00014752	0.0321765	0.0165346	0	1	1
LOC_Os01g12780	0.671874	0.0295824		0.707409		0.811914	0	0	0
LOC_Os01g12790	0.0572261	0.364269	0.00327548	0.000143739		0.0229133	0	1	1
LOC_Os01g12800	0.686761	0.00545701	0.718124	0.087507	0.198392	0.140562	0	0	0
LOC_Os01g12810	0.800629	0.00253203	0.98821	0.0990533	0.00303406	0.0125999	0	0	0
LOC_Os01g12820	0.63776	0.188671	0.0187684	0.000143739	0.00154528	0.618413	0	1	1
LOC_Os01g12830	0.0295691	0.000292018	0.004522	0.000144809	0.4398	0.000607102	0	1	1
LOC_Os01g12840	0.0710613	0.224454	0.0494683	0.388944	0.262959	0.000740045	0	1	1
LOC_Os01g12860	0.0772465	0.317942	0.00802648	0.000676318		0.434666	0	1	1
LOC_Os01g12870	0.612225	0.000182595	0.00264177	0.000143739	0.492933	0.00206928	0	1	1
LOC_Os01g12880	0.418151	0.00103831	0.137442	0.0135582	0.198392	0.169808	0	0	0
LOC_Os01g12890	0.443661	0.110012	0.010017	0.210502	0.0517433	0.00119825	0	0	0
LOC_Os01g12900	0.919121	0.0112794	0.2117	0.000315811	0.862805	0.00144826	0	1	1
LOC_Os01g12910	0.684394	0.000534569	0.0856896	0.0814021	0.103426	0.00655049	0	1	1
LOC_Os01g12920	0.510995	0.160116		0.0153115	0.392909		0	0	0
LOC_Os01g12930	0.258822	0.949012	0.113171	0.731696	0.267544	0.764627	0	0	0
LOC_Os01g12940	0.226177			0.000239289	0.198392	0.374205	0	1	1
LOC_Os01g12950	0.628018	0.0634936	0.297984	0.711009	0.00864779	0.0976251	0	0	0
LOC_Os01g12990	0.500174	0.460003	0.0638512			0.098856	0	0	0
LOC_Os01g13000	0.323245	0.522603	0.230606	0.000161408	0.875425	0.00185683	0	1	1
LOC_Os01g13020	0.887151	0.187598	0.297984	0.784188	0.152521		0	0	0
LOC_Os01g13024	0.39447	0.856444	0.178661	0.0108554	0.00856001	0.200005	0	0	0
LOC_Os01g13030	0.289081	0.00100523	0.00307221	0.00429352	0.00074578	0.000847361	0	1	1
LOC_Os01g13040	0.280824	0.832018	0.297984	0.000144277		0.374205	0	1	1
LOC_Os01g13050	0.000739875	0.000822857	0.00787945	0.0162677		0.0527781	0	0	1
LOC_Os01g13060	0.249628	0.000659329	0.0131154	0.245537	0.116957		0	1	1
LOC_Os01g13070	0.0264247	0.0157483	0.00731618	0.000143739	0.198392	0.00212356	0	1	1
LOC_Os01g13080	0.613343	0.000182595	0.159372	0.000337343	0.604144	0.00184424	0	1	1
LOC_Os01g13090	0.802426	0.541029	0.00556029	0.000194369	0.274738	0.52468	0	1	1
LOC_Os01g13100	0.70064	0.458384	0.181035	0.212309	0.000137116	0.335456	0	1	1
LOC_Os01g13120	0.0210766	0.000196621	0.00752335	0.000144125	0.198392	0.0217244	0	1	1
LOC_Os01g13130	0.500116	0.950119	0.00333973	0.000143739	0.000150268	0.161273	0	1	1
LOC_Os01g13140	0.237931	0.522603	0.00287897	0.000143739	0.303178	0.0334789	0	1	1
LOC_Os01g13150	0.618461	0.00248468	0.381135	0.0222526	0.715858	0.612561	0	0	0
LOC_Os01g13160	0.421943	0.000514857	0.124518	0.676424	0.367003	0.679112	0	1	1
LOC_Os01g13170	0.0306744	0.0823904	0.0014461	0.000248748	0.317177	0.00727622	0	1	1
LOC_Os01g13180	0.92929	0.0991406	0.672954	0.138844		0.00130482	0	0	0
LOC_Os01g13190	0.868562	0.00151961	0.354984	0.00021075	0.0330518	0.69161	0	1	1
LOC_Os01g13200	0.617745	0.0028869	0.366258	0.000356854	0.000333495	0.267142	0	1	1
LOC_Os01g13210	0.311903	0.0401973	0.0579444	0.000143739	0.00010179	0.00198634	0	1	1
LOC_Os01g13229	0.851139	0.355557	0.462194	0.0160811		0.645738	0	0	0
LOC_Os01g13250	0.444603	0.953259		0.899143	0.198392		0	0	0
LOC_Os01g13260	0.999352	0.0281205		0.00193747	0.198392		0	0	0
LOC_Os01g13270	0.439765	0.0326204	0.71623	0.811823	0.198392	0.858339	0	0	0
LOC_Os01g13280	0.0563513	0.132904	0.0043912	0.000143739	0.392751	0.000607102	0	1	1
LOC_Os01g13285	0.0504261	0.00163572	0.134011	0.0812431	0.198392	0.616149	0	0	0
LOC_Os01g13300	0.695493	0.295751	0.116424	0.767338	0.87806	0.259954	0	0	0
LOC_Os01g13310	0.701223			0.722487		0.149185	0	0	0
LOC_Os01g13320	0.229395	0.000842752	0.00193966	0.000173721	0.00305201	0.0128222	0	1	1
LOC_Os01g13330	0.218272			0.0890134			0	0	0
LOC_Os01g13340	0.570399	0.834003	0.100564	0.00184664	0.0161577	0.141231	0	0	0
LOC_Os01g13350	0.996252	0.00694364	0.72469	0.0357571	0.0257349	0.0145401	0	0	0
LOC_Os01g13360	0.346077	0.522603	0.352822			0.623912	0	0	0
LOC_Os01g13370	0.23863	0.177176	0.0132853	0.000143739	0.0426643	0.219963	0	1	1
LOC_Os01g13380	0.256177	0.187598					0	0	0
LOC_Os01g13390	0.0149259	0.0850402	0.164061	0.000151	0.00189927	0.000607102	0	1	1
LOC_Os01g13404	0.994867	0.0149756	0.801301	0.792548	0.803225	0.0249098	0	0	0
LOC_Os01g13420	0.684571	0.444912	0.0142795	0.409224	0.97235	0.0444803	0	0	0
LOC_Os01g13430	0.672983	0.000221163	0.0789983	0.00045597	0.722192	0.339436	0	1	1
LOC_Os01g13440	0.0378621		0.0238695			0.149185	0	0	0
LOC_Os01g13450	0.00104296	0.368956	0.0214608	0.0283839		0.0053286	0	0	0
LOC_Os01g13460	0.244311	0.0705495	0.00383107	0.00546098	0.089768	0.0295752	0	0	0
LOC_Os01g13470	0.244311	0.0244278	0.00204722	0.0416062	0.0428802	0.00496434	0	0	0
LOC_Os01g13480	0.993285	0.000452731	0.920003	0.00189488	0.00365444	0.374205	0	1	1
LOC_Os01g13490	0.983612	0.000196621	0.00954225	0.000143739	0.0156814	0.0758004	0	1	1
LOC_Os01g13500	0.0690051			0.0160333			0	0	0
LOC_Os01g13520	0.256177	0.000182595	0.00171362	0.000983265	0.000112887	0.000753842	0	1	1
LOC_Os01g13530	0.612225	0.0014854	0.00340656	0.000976234	0.412643	0.0259139	0	1	1
LOC_Os01g13540	0.208153	0.866731	0.11927	0.105839	0.7548	0.000720746	0	1	1
LOC_Os01g13550	0.0273571	0.00738171	0.0255497	0.00832443	0.65758	0.0308597	0	0	0
LOC_Os01g13560	0.0786997	0.081067	0.136438	0.000149135	0.418709	0.142099	0	1	1
LOC_Os01g13570	0.444228	0.247924	0.373047	0.000143739	0.0685031	0.0429431	0	1	1
LOC_Os01g13600	0.931688				0.198392	0.149185	0	0	0
LOC_Os01g13610	0.276779	0.950577	0.297984	0.000143739	0.488303	0.0288223	0	1	1
LOC_Os01g13620	0.361225	0.00277522	0.101221			0.695643	0	0	0
LOC_Os01g13630	0.201882	0.522603	0.466153	0.0292734		0.955528	0	0	0
LOC_Os01g13640	0.693905	0.00249343	0.480203			0.508831	0	0	0
LOC_Os01g13650	0.498671	0.0204916	0.297984	0.952043		0.0408517	0	0	0
LOC_Os01g13660	0.326434	0.000209979	0.304063	0.00226988	0.442928		0	1	1
LOC_Os01g13670	0.262272	0.0551159	0.297984	0.932015			0	0	0
LOC_Os01g13680	0.81606	0.473127		0.79092			0	0	0
LOC_Os01g13690	0.957313	0.11869	0.0355877	0.0127316	0.198392	0.00118018	0	0	0
LOC_Os01g13700	0.918617	0.000313636	0.558172	0.000167945	0.405001	0.0525765	0	1	1
LOC_Os01g13710	0.599232	0.0689892	0.191501	0.00422631	0.0044027	0.692926	0	0	0
LOC_Os01g13720	0.805514	0.0010693	0.0995187	0.000222626	0.55677	0.910799	0	1	1
LOC_Os01g13730	0.121896	0.000241713	0.00146316	0.63686	0.986666	0.0524713	0	1	1
LOC_Os01g13740	0.20338	0.000909025	0.04916	0.0646889	0.178884	0.0075456	0	1	1
LOC_Os01g13760	0.377848	0.64058	0.153708	0.000366802	0.138551	0.374205	0	1	1
LOC_Os01g13770	0.0498148	0.00285798	0.00764801	0.000143739	0.715146	0.000607102	0	1	1
LOC_Os01g13780	0.524087	0.970536	0.29713	0.000204319	0.198392	0.884583	0	1	1
LOC_Os01g13800	0.933172	0.00177709	0.45857	0.0303987	0.960746	0.138978	0	0	0
LOC_Os01g13810	0.0248932	0.0273949	0.297984	0.0859251			0	0	0
LOC_Os01g13820	0.244311	0.522603				0.149185	0	0	0
LOC_Os01g13830	0.230483	0.368503	0.297984	0.962919		0.00608031	0	0	0
LOC_Os01g13840	0.612225	0.522603					0	0	0
LOC_Os01g13850	0.993711	0.187598				0.149185	0	0	0
LOC_Os01g13860	0.249628				0.198392		0	0	0
LOC_Os01g13870	0.513327	0.368346	0.00417343	0.131688			0	0	0
LOC_Os01g13880	0.495059					0.374205	0	0	0
LOC_Os01g13890	0.612225	0.522603					0	0	0
LOC_Os01g13900	0.327567	0.252214					0	0	0
LOC_Os01g13920	0.612225	0.522603					0	0	0
LOC_Os01g13930	0.0469965	0.000182595	0.00144057	0.000143739	0.951763	0.000607102	0	1	1
LOC_Os01g13940	0.905792	0.0157715	0.283805	0.00199071	0.227786	0.149185	0	0	0
LOC_Os01g13950	0.0362379	0.11166	0.00302629	0.000143739	0.0620191	0.00170729	0	1	1
LOC_Os01g13970	0.612225	0.522603					0	0	0
LOC_Os01g14010	0.159583	0.0827738	0.0420304	0.000150961	0.432215	0.142088	0	1	1
LOC_Os01g14020	0.0363102	0.0272231	0.00198956	0.00101904	0.480582	0.000755297	0	1	1
LOC_Os01g14030	0.0154219	0.0283799	0.2532	0.247008	0.198392	0.374205	0	0	0
LOC_Os01g14040	0.804027	0.423065	0.895918	0.0450142	0.74571	0.173568	0	0	0
LOC_Os01g14050	0.0186477	0.0488226	0.00144057	0.000143739	0.705165	0.000607102	0	1	1
LOC_Os01g14060	0.142742	0.000182595	0.996965	0.000794556		0.252365	0	1	1
LOC_Os01g14070	0.331333	0.337313	0.261499	0.011095	0.87747	0.0825665	0	0	0
LOC_Os01g14080	0.0293679	0.43639	0.00453214	0.000339619	0.165437	0.057194	0	1	1
LOC_Os01g14090	0.256086	0.000182595	0.104085	0.0277752	0.806722	0.662357	0	1	1
LOC_Os01g14100	0.0835827	0.028863	0.00144057	0.000143739	0.602192	0.243675	0	1	1
LOC_Os01g14110	0.256177	0.00599792	0.0303537	0.000690579	0.198392		0	1	1
LOC_Os01g14120	0.505229	0.262145	0.297984	0.000187669		0.786258	0	1	1
LOC_Os01g14130	0.759089	0.0643311	0.170694	0.242965	0.15998	0.415638	0	0	0
LOC_Os01g14140	0.243725	0.399687	0.0198374	0.000143739	0.648012	0.0101203	0	1	1
LOC_Os01g14170	0.946	0.522603		0.674275			0	0	0
LOC_Os01g14180	0.980241		0.297984		0.198392		0	0	0
LOC_Os01g14200	0.894048	0.522603	0.498973			0.374205	0	0	0
LOC_Os01g14220	0.532374			0.000143739	0.198392		0	1	1
LOC_Os01g14230	0.0731495	0.522603	0.0928287	0.118485			0	0	0
LOC_Os01g14270	0.612225	0.522603					0	0	0
LOC_Os01g14280	0.249628				0.198392		0	0	0
LOC_Os01g14290	0.612225	0.522603					0	0	0
LOC_Os01g14300	0.495059					0.374205	0	0	0
LOC_Os01g14310	0.612225	0.522603					0	0	0
LOC_Os01g14320	0.315992	0.241814					0	0	0
LOC_Os01g14330	0.870106	0.0471484	0.297984			0.75478	0	0	0
LOC_Os01g14340	0.612225	0.522603					0	0	0
LOC_Os01g14370	0.612225	0.34667	0.00465966	0.261303	0.00333165	0.338397	0	0	0
LOC_Os01g14380	0.676878				0.669719		0	0	0
LOC_Os01g14390	0.554903	0.455958		0.000143739			0	1	1
LOC_Os01g14410	0.419463	0.212967	0.00912323	0.000147452	0.159084	0.0878092	0	1	1
LOC_Os01g14420	0.613806	0.173126	0.00150157	0.000162953	0.00010179	0.00119979	0	1	1
LOC_Os01g14430	0.0477249	0.657566	0.106879	0.00719068	0.000216997	0.335525	0	1	1
LOC_Os01g14440	0.0616124	0.0232215	0.00569942	0.000143739	0.398081	0.085147	0	1	1
LOC_Os01g14450	0.341764	0.413072	0.297984			0.840644	0	0	0
LOC_Os01g14460	0.612225	0.522603					0	0	0
LOC_Os01g14490	0.432762		0.297984				0	0	0
LOC_Os01g14510	0.256177	0.824153	0.758093	0.000147816	0.263313	0.00101343	0	1	1
LOC_Os01g14514	0.0463985	0.000688473	0.576262	0.000539244	0.198392	0.0476282	0	1	1
LOC_Os01g14520	0.2742	0.43925	0.599465	0.000143739	0.577921	0.374205	0	1	1
LOC_Os01g14530	0.190494		0.00322065	0.000268963	0.547846	0.0448033	0	1	1
LOC_Os01g14540	0.495059	0.522603	0.297984	0.000152513	0.198392	0.374205	0	1	1
LOC_Os01g14550	0.744544	0.026247	0.946166	0.0100186	0.892146	0.0673027	0	0	0
LOC_Os01g14580	0.0444266	0.0499444	0.110913	0.061276	0.768116	0.288843	0	0	0
LOC_Os01g14590	0.789075	0.00735937	0.00271378	0.000143739	0.000508349	0.00696253	0	1	1
LOC_Os01g14610	0.285846	0.0151731	0.0153456	0.544661	0.722173	0.20637	0	0	0
LOC_Os01g14620	0.256177	0.187598					0	0	0
LOC_Os01g14630	0.232794	0.387207	0.12025	0.000294831	0.492572	0.0466282	0	1	1
LOC_Os01g14640	0.259086	0.000959235	0.00184879	0.144406	0.0159117	0.215827	0	1	1
LOC_Os01g14650	0.232776		0.44973	0.000635578	0.527695	0.460958	0	1	1
LOC_Os01g14660	0.169582	0.187598	0.0635724	0.000232863	0.198392	0.00195667	0	1	1
LOC_Os01g14670	0.591156	0.00164692	0.0026495	0.000143739	0.00039601	0.0226761	0	1	1
LOC_Os01g14690	0.0286545	0.00193573	0.00205701	0.000545762	0.267898	0.000607102	0	1	1
LOC_Os01g14700	0.599879	0.436733		0.0095543		0.374205	0	0	0
LOC_Os01g14720	0.895074	0.196359	0.324201	0.921542	0.995877	0.748969	0	0	0
LOC_Os01g14730	0.346006	0.522603	0.297984				0	0	0
LOC_Os01g14760	0.801821	0.187598	0.0636087	0.848293		0.11235	0	0	0
LOC_Os01g14770	0.453652	0.00101127	0.666345	0.108826		0.00181908	0	0	0
LOC_Os01g14790	0.3651	0.000186248	0.190526	0.000513217	0.240708	0.000907019	0	1	1
LOC_Os01g14800	0.42977	0.00198463	0.514036	0.784188		0.863898	0	0	0
LOC_Os01g14810	0.0610633	0.000186185	0.0955833	0.00412709	0.463888	0.000607102	0	1	1
LOC_Os01g14820	0.472505	0.000185551	0.297984	0.00755287	0.000142526	0.0323226	0	1	1
LOC_Os01g14830	0.801048	0.000223379	0.282768	0.000143739	0.56489	0.398395	0	1	1
LOC_Os01g14840	0.21149	0.00196976	0.0190273	0.0609462	0.962002	0.638136	0	0	0
LOC_Os01g14850	0.349896	0.522603	0.00196983	0.000143739	0.000665061	0.0696046	0	1	1
LOC_Os01g14860	0.000428956	0.000842038	0.00797552	0.0535993	0.0232075	0.00846833	0	0	1
LOC_Os01g14870	0.249628	0.0303456	0.0120783	0.000149006	0.103631	0.698239	0	1	1
LOC_Os01g14880	0.216695	0.55342	0.00914975	0.00627361	0.488737	0.121212	0	0	0
LOC_Os01g14890	0.0409723	0.000195684	0.0317521	0.000143739	0.00648536	0.0319942	0	1	1
LOC_Os01g14900	0.569866	0.897193	0.297984	0.000446424		0.507316	0	1	1
LOC_Os01g14920	0.786302	0.000712643	0.833508	0.000155504	0.00364441	0.315755	0	1	1
LOC_Os01g14926	0.0114137	0.273788	0.00156562	0.0020041	0.000665061	0.000607102	0	1	1
LOC_Os01g14932	0.501176	0.130934	0.0760448	0.0213503	0.793704	0.115572	0	0	0
LOC_Os01g14950	0.16283	0.00024896	0.00146316	0.0936329	0.861052	0.00613147	0	1	1
LOC_Os01g14960	0.127803	0.937605	0.00280254	0.000159428	0.80225	0.0125184	0	1	1
LOC_Os01g14970	0.394896	0.104524	0.522728	0.282619	0.000108291	0.668928	0	1	1
LOC_Os01g14980	0.78014	0.00765427	0.663857	0.000143739	0.304118	0.343115	0	1	1
LOC_Os01g14990	0.272273	0.0527923	0.00144057	0.000844266	0.0467259	0.00136713	0	1	1
LOC_Os01g15000	0.10391	0.193187	0.00303703	0.000143739	0.549	0.000607102	0	1	1
LOC_Os01g15010	0.37977	0.380805	0.00529252	0.000143739	0.0105372	0.480245	0	1	1
LOC_Os01g15020	0.525499	0.0011294	0.382803	0.0139146	0.531138	0.000786972	0	1	1
LOC_Os01g15029	0.632332	0.000792803	0.168343	0.000143739	0.693306	0.00275563	0	1	1
LOC_Os01g15039	0.175574	0.965346	0.00279457	0.000393822	0.160138	0.000615627	0	1	1
LOC_Os01g15060	0.331037			0.00127582	0.198392		0	0	0
LOC_Os01g15100	0.2417	0.468126	0.0434132	0.000165292	0.235963	0.149185	0	1	1
LOC_Os01g15110	0.476968	0.623116	0.672027	0.000231974	0.153407	0.0803081	0	1	1
LOC_Os01g15120	2.80823e-13	0.000677305	0.00300227	0.000748588	0.000148135	0.00253009	0	0	1
LOC_Os01g15130	0.672747	0.00694071	0.345956	0.073097	0.132477	0.870456	0	0	0
LOC_Os01g15170	0.606366	0.883423	0.971958	0.000655461		0.374205	0	1	1
LOC_Os01g15200	0.920591	0.844332	0.150551	0.348436			0	0	0
LOC_Os01g15210	0.970415	0.204088		0.85195	0.114908	0.725623	0	0	0
LOC_Os01g15220	0.2043	0.819181		0.289129		0.139964	0	0	0
LOC_Os01g15229	0.242478	0.000182595	0.295826			0.374205	0	1	1
LOC_Os01g15240	0.43613	0.272784	0.0379767	0.000233366			0	1	1
LOC_Os01g15250	0.919504	0.926868	0.84835	0.0124656	0.037289	0.326099	0	0	0
LOC_Os01g15260	0.680643	0.00516513	0.11352	0.00185003	0.98044	0.131278	0	0	0
LOC_Os01g15270	0.00388964	0.0128163	0.00144057	0.000143739	0.00242756	0.000810203	0	1	1
LOC_Os01g15280	0.0171434	0.0161946	0.0734408	0.348436		0.244366	0	0	0
LOC_Os01g15290	0.286639	0.000198414	0.330636	0.0804208	0.458688	0.039373	0	1	1
LOC_Os01g15300	0.455433	0.023154	0.54745	0.241182	0.536938	0.163772	0	0	0
LOC_Os01g15310	0.0382186	0.0600944	0.0395284	0.00019613	0.282531	0.114679	0	1	1
LOC_Os01g15320	0.249628	0.0118522	0.0152929	0.000144277	0.0964306	0.000607102	0	1	1
LOC_Os01g15340	0.116702	0.403378	0.00144057	0.000155504	0.00010179	0.039071	0	1	1
LOC_Os01g15350	0.00266079	0.0330894	0.00752027	0.0470871	0.198392	0.00941005	0	0	0
LOC_Os01g15380	0.226177	0.0719411	0.366545	0.0467531		0.7414	0	0	0
LOC_Os01g15390	0.980109	0.0464933	0.281537	0.000240548	0.480582	0.0902548	0	1	1
LOC_Os01g15399	0.240209	0.0137782	0.00844997	0.944092		0.659604	0	0	0
LOC_Os01g15448	0.229625	0.650702	0.297984	0.000143739	0.00357038	0.532968	0	1	1
LOC_Os01g15460	0.203666	0.334757	0.00624878	0.378993	0.542315	0.00313154	0	0	0
LOC_Os01g15470	0.282471	0.983116	0.00167879	0.00611573	0.31117	0.439756	0	0	0
LOC_Os01g15480	0.294285	0.0514123	0.297984	0.000979295	0.000536221	0.12176	0	1	1
LOC_Os01g15490	0.249628	0.000193562	0.381643	0.417143	0.799575	0.27012	0	1	1
LOC_Os01g15510	0.917075	0.0919577	0.0522436	0.800336		0.8704	0	0	0
LOC_Os01g15520	0.907911	0.749888	0.10961	0.0155757	0.198392	0.600655	0	0	0
LOC_Os01g15530	0.681777	0.189199	0.929537	0.536264	0.198392	0.239997	0	0	0
LOC_Os01g15540	0.0922284	0.0475347	0.00497071	0.000396263	0.669719	0.00188275	0	1	1
LOC_Os01g15550	0.320097	0.0861678	0.217895	0.0952379		0.0010682	0	0	0
LOC_Os01g15560	0.454809	0.522603	0.297984	0.213836	0.527695	0.68289	0	0	0
LOC_Os01g15570	0.612225	0.522603					0	0	0
LOC_Os01g15580	0.0918161	0.000182595	0.0885729	0.0192613		0.237279	0	1	1
LOC_Os01g15590	0.919504	0.8898					0	0	0
LOC_Os01g15600	0.649855	0.000772412	0.096615	0.000155298	0.580449	0.00159049	0	1	1
LOC_Os01g15610	0.078392	0.116226	0.0180279	0.000166222	0.843872	0.00139811	0	1	1
LOC_Os01g15620	0.0642679	0.187598	0.00188926	0.00226267		0.374205	0	0	0
LOC_Os01g15630	0.183868	0.000678479	0.00216945	0.0675075	0.0874316	0.00577798	0	1	1
LOC_Os01g15640	0.249628	0.00477225	0.00158599	0.000250114	0.00455468	0.231658	0	1	1
LOC_Os01g15650	0.150679	0.257825	0.10564			0.000708502	0	1	1
LOC_Os01g15660	0.593388	0.520215	0.123819	0.135081	0.932891	0.105134	0	0	0
LOC_Os01g15680	0.249628				0.198392		0	0	0
LOC_Os01g15690	0.433274	0.592613				0.374205	0	0	0
LOC_Os01g15709	0.249628				0.198392		0	0	0
LOC_Os01g15720	0.226177	0.187598				0.374205	0	0	0
LOC_Os01g15740	0.932822	0.835946	0.0360456	0.00754265		0.412832	0	0	0
LOC_Os01g15750	0.495059					0.374205	0	0	0
LOC_Os01g15760	0.233801	0.000938015	0.297984			0.374205	0	1	1
LOC_Os01g15770	0.612225	0.000183823	0.00794426	0.000143739	0.112075	0.00175603	0	1	1
LOC_Os01g15780	0.553813	0.000182595	0.0273853	0.000476308	0.373073	0.618141	0	1	1
LOC_Os01g15790	0.612225	0.986973	0.727237	0.0555678	0.720742	0.304723	0	0	0
LOC_Os01g15800	0.249628	0.271765				0.374205	0	0	0
LOC_Os01g15810	0.275786	0.368446	0.0345403	0.000162021		0.374205	0	1	1
LOC_Os01g15830	0.664728	0.00666191	0.00735096	0.00994207	0.542493	0.187184	0	0	0
LOC_Os01g15840	0.596491	0.0129477	0.651251	0.0134673	0.144835	0.235163	0	0	0
LOC_Os01g15850	0.148708	0.000250834	0.143575	0.691974	0.568289	0.00673803	0	1	1
LOC_Os01g15860	0.103223	0.643023	0.00373981	0.000321155	0.793704	0.000726146	0	1	1
LOC_Os01g15880	0.316573	0.142965	0.00310588	0.512935		0.000643946	0	1	1
LOC_Os01g15890	0.337584	0.163284	0.00163165			0.000607102	0	1	1
LOC_Os01g15900	0.214088	0.316862	0.00502145	0.00053267	0.80319		0	1	1
LOC_Os01g15910	0.149555	0.071573	0.00530291	0.946198		0.149185	0	0	0
LOC_Os01g15920	0.873877	0.182133		0.143471		0.374205	0	0	0
LOC_Os01g15934	0.784392	0.165463		0.118485		0.149185	0	0	0
LOC_Os01g15950	0.50986	0.591481	0.0998022	0.0968013		0.00320067	0	0	0
LOC_Os01g15960	0.612225	0.522603					0	0	0
LOC_Os01g15970	0.432762	0.015589	0.0120007	0.000143739	0.00264234	0.00270337	0	1	1
LOC_Os01g15979	0.496696	0.000197763	0.0604742	0.147007	0.365491	0.0225285	0	1	1
LOC_Os01g15990	0.724341	0.80463	0.297984	0.543289	0.362514	0.374205	0	0	0
LOC_Os01g16000	0.527085	0.0595902	0.00144063	0.0622098	0.00010179	0.000607102	0	1	1
LOC_Os01g16010	0.0458131	0.000379454	0.00383107	0.843717	0.0222073	0.000825783	0	1	1
LOC_Os01g16020	0.333227	0.000267035	0.00242649	0.000694423	0.181339	0.00331233	0	1	1
LOC_Os01g16030	0.303758	0.00150416	0.00620405	0.000143739	0.000276515	0.0594559	0	1	1
LOC_Os01g16040	0.592731	0.000182595	0.0502231	0.00061716	0.524368	0.253697	0	1	1
LOC_Os01g16050	0.0242719	0.000697068	0.00145375	0.0965177		0.00116847	0	1	1
LOC_Os01g16060	0.143575	0.000338643	0.00279023	0.00759844	0.907819		0	1	1
LOC_Os01g16070	0.362984	0.0139717	0.0323579	0.377562		0.648719	0	0	0
LOC_Os01g16080	0.217166	0.000425427	0.114564	0.17708	0.363499	0.142265	0	1	1
LOC_Os01g16090	0.483054	0.00635985	0.00463306	0.164438	0.748531	0.412134	0	0	0
LOC_Os01g16100	0.317123	0.000439707	0.064988	0.972137	0.206378	0.324995	0	1	1
LOC_Os01g16110	0.495059	0.000393728	0.140993	0.0145517	0.888461	0.34185	0	1	1
LOC_Os01g16120	0.914009	0.217785	0.0155286	0.537356	0.00010179	0.001058	0	1	1
LOC_Os01g16124	0.0540293	0.00246113	0.00187843	0.14472	0.830114	0.000631089	0	1	1
LOC_Os01g16130	0.312312	0.705308		0.0303957			0	0	0
LOC_Os01g16140	0.360635	0.514916	0.00870548	0.0168492	0.198392	0.0042351	0	0	0
LOC_Os01g16146	0.242186	0.759692	0.00144057	0.000143739	0.741143	0.956453	0	1	1
LOC_Os01g16152	0.461502	0.426021	0.00509634	0.00105958	0.560254	0.0126054	0	0	0
LOC_Os01g16160	0.970575	0.187598	0.297984			0.847655	0	0	0
LOC_Os01g16170	0.497935	0.243855	0.371333	0.000143739	0.813468	0.963445	0	1	1
LOC_Os01g16180	0.000211526	0.002832	0.00209672	0.000737781	0.0170207	0.00903289	0	0	1
LOC_Os01g16190	0.114626	0.0382388	0.7735	0.00371836	0.468183	0.000948328	0	1	1
LOC_Os01g16200	0.660007	0.0144499	0.191508	0.00108735	0.976358	0.00532561	0	0	0
LOC_Os01g16210	0.495059	0.187598	0.9627	0.0156985	0.593064	0.000847361	0	1	1
LOC_Os01g16220	0.217053	0.0981673	0.059293	0.335791	0.396604	0.506294	0	0	0
LOC_Os01g16230	0.961824	0.968884	0.659128	0.0245777	0.228375	0.496676	0	0	0
LOC_Os01g16240	0.271204	0.0739868	0.00579533	0.000144277	0.870562	0.0875481	0	1	1
LOC_Os01g16250	0.649864	0.277	0.305977	0.00124233	0.198392		0	0	0
LOC_Os01g16260	0.0334882	0.000751035	0.00393873	0.00182254	0.434056	0.000631089	0	1	1
LOC_Os01g16270	0.241979	0.000666256	0.297984	0.348436			0	1	1
LOC_Os01g16290	0.0163015	0.0254169	0.0127422	0.000214336	0.170807	0.000981487	0	1	1
LOC_Os01g16310	0.188233	0.522603	0.0430243	0.000143739	0.815336	0.000607102	0	1	1
LOC_Os01g16320	0.153761	0.303018			0.198392		0	0	0
LOC_Os01g16330	0.1539	0.0106301	0.00533635	0.000143739	0.670919	0.741326	0	1	1
LOC_Os01g16340	0.348833	0.543201	0.241608	0.000144591	0.712391	0.453716	0	1	1
LOC_Os01g16350	0.0484781	0.028411	0.00144102	0.000143739	0.796511	0.000722552	0	1	1
LOC_Os01g16354	0.00118653	0.0261692	0.00157882	0.0039466	0.0112677	0.124762	0	0	0
LOC_Os01g16360	0.00208807					0.0006114	0	1	1
LOC_Os01g16370	0.0766069	0.0897125	0.00144057	0.000152819	0.432215		0	1	1
LOC_Os01g16380	0.377868	0.103503	0.0031226	0.108818		0.00552888	0	0	0
LOC_Os01g16390	0.906435	0.11127	0.297984	0.00119072			0	0	0
LOC_Os01g16400	0.423612	0.00516257	0.00782399	0.000179449	0.89944	0.0837832	0	1	1
LOC_Os01g16414	0.285831	0.241805	0.0438669	0.411659	0.000250093	0.370821	0	1	1
LOC_Os01g16430	0.0365206	0.00805253	0.00144057	0.000143739	0.941322	0.000879939	0	1	1
LOC_Os01g16450	0.273182	0.12403	0.00760125	0.000143739	0.0174573	0.010433	0	1	1
LOC_Os01g16460	0.0892217		0.0635724			0.262015	0	0	0
LOC_Os01g16470	0.495059					0.374205	0	0	0
LOC_Os01g16480	0.612225	0.522603					0	0	0
LOC_Os01g16490	0.495059					0.374205	0	0	0
LOC_Os01g16500	0.436537	0.360667					0	0	0
LOC_Os01g16510	0.0543985	0.000182595	0.00712668	0.818791	0.117544	0.000863963	0	1	1
LOC_Os01g16520	0.975453	0.143064	0.626191	0.026516	0.0531078	0.576876	0	0	0
LOC_Os01g16530	0.83663	0.00244089	0.537678	0.000819471	0.142695	0.0254846	0	1	1
LOC_Os01g16540	0.203157	0.000182595	0.151306	0.180426	0.881485	0.00140311	0	1	1
LOC_Os01g16550	0.806705	0.000206267	0.875121	0.000232921	0.895193	0.0532675	0	1	1
LOC_Os01g16560	0.185835	0.187598	0.297984				0	0	0
LOC_Os01g16580	0.256177	0.187598					0	0	0
LOC_Os01g16600	0.222782	0.000763991	0.0281899	0.400097	0.739236	0.597756	0	1	1
LOC_Os01g16610	0.452536	0.253181	0.944677	0.256447	0.00815149	0.215676	0	0	0
LOC_Os01g16620	0.996122	0.0018552	0.908217	0.4314	0.198392	0.117368	0	0	0
LOC_Os01g16630	0.256177	0.187598					0	0	0
LOC_Os01g16640	0.769091	0.477297	0.316398	0.000268402	0.000179505	0.134663	0	1	1
LOC_Os01g16650	0.42257	0.303459	0.00494414	0.000143739	0.156702	0.01243	0	1	1
LOC_Os01g16660	0.945456	0.00763242	0.487664			0.0527265	0	0	0
LOC_Os01g16670	0.672851	0.580238	0.750682	0.697019	0.442846	0.00944665	0	0	0
LOC_Os01g16714	0.136389	0.000182595	0.00769326	0.000143739	0.00235606	0.480998	0	1	1
LOC_Os01g16730	0.599232	0.522603	0.297984			0.374205	0	0	0
LOC_Os01g16750	0.145772	0.00416953	0.0173103	0.000143739	0.304488	0.439092	0	1	1
LOC_Os01g16770	0.512626			0.000143739		0.374205	0	1	1
LOC_Os01g16780	0.923086	0.188709	0.297984				0	0	0
LOC_Os01g16790	0.510674	0.439145				0.711706	0	0	0
LOC_Os01g16810	0.844123	0.000262707	0.297984	0.000159457	0.0553063	0.44729	0	1	1
LOC_Os01g16820	0.593484	0.421774				0.851585	0	0	0
LOC_Os01g16840	0.612225	0.522603					0	0	0
LOC_Os01g16850	0.634543	0.640415	0.196537	0.252073		0.639612	0	0	0
LOC_Os01g16860	0.460913	0.0617605	0.0169393	0.128727	0.707007	0.149653	0	0	0
LOC_Os01g16870	0.0975002	0.00695871	0.00197055	0.017325	0.347354	0.000620833	0	1	1
LOC_Os01g16890	0.84035	0.000182595	0.682022	0.000236002	0.461958	0.285215	0	1	1
LOC_Os01g16900	0.308135	0.0705495	0.0670508	0.000788068	0.435171	0.0723989	0	1	1
LOC_Os01g16910	0.984112	0.000565833	0.574024	0.000143739	0.0331391	0.0175453	0	1	1
LOC_Os01g16920	0.0652072	0.0901212	0.00737852	0.000207796	0.693362	0.000607102	0	1	1
LOC_Os01g16930	0.0334847	0.00673538	0.0935707	0.000147133	0.25859	0.00441289	0	1	1
LOC_Os01g16940	0.931688	0.0721349	0.0172141	0.000810236	0.00181791	0.00158771	0	1	1
LOC_Os01g16950	0.0540293	0.383024	0.104357	0.0186585	0.000146712	0.475362	0	1	1
LOC_Os01g16960	0.0866702	0.294794	0.0057051	0.000300144	0.861414	0.149185	0	1	1
LOC_Os01g16970	0.553937	0.00186747	0.0508273	0.0162932	0.445467	0.11744	0	0	0
LOC_Os01g16980	0.333376	0.0443168	0.306513	0.00556698	0.10205	0.00415135	0	0	0
LOC_Os01g16990	0.74674	0.31477	0.499272	0.259726	0.0115479	0.165993	0	0	0
LOC_Os01g17000	0.106153	0.187598	0.00307237	0.000143739	0.346392	0.00378203	0	1	1
LOC_Os01g17010	0.63776	0.512283	0.0051617	0.233609	0.500194	0.158127	0	0	0
LOC_Os01g17020	0.867717	0.000617241	0.886049	0.000291833	0.001439	0.535298	0	1	1
LOC_Os01g17030	0.495059					0.374205	0	0	0
LOC_Os01g17040	0.495059	0.583719	0.263081	0.461846		0.614124	0	0	0
LOC_Os01g17050	0.483472	0.187598	0.920805	0.000143739	0.0847626	0.200224	0	1	1
LOC_Os01g17060	0.506294	0.000182595	0.178696	0.000255367	0.00010179	0.00686944	0	1	1
LOC_Os01g17065	0.37089	0.279484		0.00146257		0.000620833	0	1	1
LOC_Os01g17070	0.194045	0.0148916	0.297984	0.000169232	0.551343	0.399096	0	1	1
LOC_Os01g17100	0.612225	0.522603					0	0	0
LOC_Os01g17150	0.16907	0.371746	0.0124899	0.00034246	0.198392	0.000886939	0	1	1
LOC_Os01g17160	0.658945	0.00558395	0.00304474	0.000236896	0.187992	0.374205	0	1	1
LOC_Os01g17170	0.236359	0.0868895	0.0192839	0.000143739	0.0166509	0.131288	0	1	1
LOC_Os01g17180	0.110407	0.000634919	0.00171136	0.819465	0.480582	0.000740628	0	1	1
LOC_Os01g17190	0.608649	0.129283	0.723239	0.000324692	0.450415	0.986893	0	1	1
LOC_Os01g17214	0.0203914	0.000182595	0.189131	0.000143739	0.150578	0.000607102	0	1	1
LOC_Os01g17240	2.69217e-05	0.00305557	0.00689645	0.0531912	0.0109856	0.00275688	1	0	0
LOC_Os01g17250	0.844015	0.0116298	0.389084	0.000143739	0.00519656	0.149185	0	1	1
LOC_Os01g17260	0.364879	0.0227063	0.00229541	0.651111	0.198392	0.910799	0	0	0
LOC_Os01g17279	0.469638	0.971934	0.00298726	0.299052	0.736334	0.184727	0	0	0
LOC_Os01g17300	0.239953	0.775007	0.00514874	0.94697	0.669719	0.0419558	0	0	0
LOC_Os01g17310	0.567053	0.669464	0.196791	0.784188		0.322657	0	0	0
LOC_Os01g17320	0.481814	0.00881029	0.383445	0.000174257	0.971946	0.00901458	0	1	1
LOC_Os01g17330	0.864716	0.890749	0.080022	0.000143739	0.0202591	0.00113368	0	1	1
LOC_Os01g17360	0.627187	0.193219	0.297984			0.149185	0	0	0
LOC_Os01g17370	0.495059		0.297984	0.779624			0	0	0
LOC_Os01g17390	0.0100751	0.00291401	0.18638	0.000950972	0.15907	0.036052	0	1	1
LOC_Os01g17396	0.93288	0.269396	0.839071	0.000391155	0.000170372	0.0248841	0	1	1
LOC_Os01g17402	0.57772	0.596994	0.154506	0.112692	0.198392	0.0246344	0	0	0
LOC_Os01g17420	0.402405	0.522603	0.211248	0.000603622		0.793031	0	1	1
LOC_Os01g17430	0.881702	0.000358407	0.265192	0.0022812	0.928521	0.393517	0	1	1
LOC_Os01g17440	0.100555	0.197988	0.0110472	0.118485		0.851268	0	0	0
LOC_Os01g17460	0.897516	0.522603	0.9965			0.374205	0	0	0
LOC_Os01g17470	0.210085	0.311818	0.00636364	0.000503222	0.120211	0.00198115	0	1	1
LOC_Os01g17990	0.919504	0.522603		0.348436			0	0	0
LOC_Os01g18000	0.612225	0.522603					0	0	0
LOC_Os01g18020	0.256177	0.187598					0	0	0
LOC_Os01g18030	0.249628					0.149185	0	0	0
LOC_Os01g18040	0.463749	0.961509				0.149185	0	0	0
LOC_Os01g18050	0.583906	0.00187036	0.00179374	0.000143739	0.000194226	0.0746739	0	1	1
LOC_Os01g18060	0.94294	0.00164829	0.0173067	0.00183709	0.220034	0.562551	0	0	0
LOC_Os01g18070	0.826636	0.000222261	0.275408	0.00015356	0.888642	0.238171	0	1	1
LOC_Os01g18080	0.0309179	0.221776	0.00415097	0.000143739	0.0888084	0.000607102	0	1	1
LOC_Os01g18090	0.387973	0.83135	0.197584	0.947877	0.692273	0.374205	0	0	0
LOC_Os01g18100	0.336283	0.00388296	0.255848	0.000143739	0.0997313	0.20644	0	1	1
LOC_Os01g18110	0.690672	0.522603	0.12506	0.0132561	0.000386024	0.0550904	0	1	1
LOC_Os01g18120	0.856282	0.522603	0.410253	0.000161859	0.889936	0.0991568	0	1	1
LOC_Os01g18140	0.256177	0.020466	0.923718	0.916972		0.000607102	0	1	1
LOC_Os01g18150	0.158863		0.297984	0.584918	0.198392		0	0	0
LOC_Os01g18160	0.0185732	0.0515998	0.00354262	0.000144093		0.0115192	0	1	1
LOC_Os01g18170	0.784901	0.000723161	0.865923	0.00015427	0.00791498	0.0287183	0	1	1
LOC_Os01g18180	0.249628					0.149185	0	0	0
LOC_Os01g18210	0.849439	0.000189295	0.530675	0.000143739	0.924016	0.0207191	0	1	1
LOC_Os01g18220	0.0375507	0.013877	0.00144063	0.000143739	0.000585711	0.000797142	0	1	1
LOC_Os01g18230	0.0233376	0.000335015	0.00144057	0.000143739		0.000607102	0	1	1
LOC_Os01g18240	0.386547	0.0415937	0.0558156	0.000265034	0.446491	0.00359582	0	1	1
LOC_Os01g18250	0.612225	0.522603					0	0	0
LOC_Os01g18260	0.612225	0.522603					0	0	0
LOC_Os01g18270	0.308835	0.556367		0.467934		0.374205	0	0	0
LOC_Os01g18280	0.55176	0.00548925	0.174075	0.0152981	0.0114267	0.79914	0	0	0
LOC_Os01g18300	0.602385	0.522603					0	0	0
LOC_Os01g18310	0.319446	0.00897689	0.215236	0.110819	0.637718	0.244214	0	0	0
LOC_Os01g18320	0.140363	0.72765	0.00144057	0.000185607	0.153681	0.000784197	0	1	1
LOC_Os01g18360	0.838	0.140635	0.0783178	0.612419	0.000776359	0.00126998	0	1	1
LOC_Os01g18370	0.926778	0.702356		0.594572			0	0	0
LOC_Os01g18375	0.17972			0.067251			0	0	0
LOC_Os01g18390	0.302706	0.00501096		0.707409		0.0117131	0	0	0
LOC_Os01g18400	0.891748	0.00701381	0.00342574	0.117528	0.709089	0.0225285	0	0	0
LOC_Os01g18410	0.996122	0.0139885	0.090213	0.0857317	0.335184	0.157483	0	0	0
LOC_Os01g18440	0.256177	0.187598					0	0	0
LOC_Os01g18450	0.276573	0.522603	0.0287504	0.000180833		0.729493	0	1	1
LOC_Os01g18470	0.495059					0.374205	0	0	0
LOC_Os01g18480	0.963797	0.708127		0.348436		0.149185	0	0	0
LOC_Os01g18490	0.24708	0.522603	0.297984	0.000143739	0.198392		0	1	1
LOC_Os01g18500	0.0010408			0.000143739			0	1	1
LOC_Os01g18510	0.612343	0.522603		0.763081			0	0	0
LOC_Os01g18520	0.727475	0.395526	0.297984			0.374205	0	0	0
LOC_Os01g18530	0.0676566	0.522603	0.068759	0.000624891		0.149185	0	1	1
LOC_Os01g18584	0.601146	0.432933	0.004605	0.000210303	0.15703	0.00668885	0	1	1
LOC_Os01g18620	0.377393	0.000263087	0.0424215	0.00613367	0.923129	0.374205	0	1	1
LOC_Os01g18630	0.0747647	0.0542746	0.834469	0.00014743	0.435171	0.00096101	0	1	1
LOC_Os01g18640	0.807121	0.000380754	0.00144057	0.000143739	0.0450309		0	1	1
LOC_Os01g18660	0.391454	0.000800724	0.00367514	0.000190484	0.000164238	0.00335016	0	1	1
LOC_Os01g18670	0.224095	0.822878	0.00622956	0.00937784	0.198392	0.00069957	0	1	1
LOC_Os01g18700	0.919504	0.522603				0.374205	0	0	0
LOC_Os01g18710	0.42197	0.522603		0.380758			0	0	0
LOC_Os01g18730	0.744712	0.438452	0.297984	0.348436			0	0	0
LOC_Os01g18744	0.844	0.00501593	0.170987	0.000143739	0.00064168	0.0350013	0	1	1
LOC_Os01g18760	0.495059			0.348023			0	0	0
LOC_Os01g18770	0.612225	0.522603					0	0	0
LOC_Os01g18790	0.612225	0.522603					0	0	0
LOC_Os01g18800	0.910753	0.0129918	0.00394284	0.000262276	0.000501939	0.000607102	0	1	1
LOC_Os01g18810	0.0970873	0.0116456				0.149185	0	0	0
LOC_Os01g18830	0.91875	0.501257	0.439071	0.942885		0.791523	0	0	0
LOC_Os01g18840	0.00170159	0.00025142	0.0355061	0.000186937	0.00246894	0.000827827	0	1	1
LOC_Os01g18850	0.446228	0.762525	0.0353439	0.261957	0.565787	0.300069	0	0	0
LOC_Os01g18860	0.0364117	0.00419134	0.00585354	0.000510193	0.631425	0.0123214	0	1	1
LOC_Os01g18870	0.655904	0.950901	0.426348	0.556737	0.914062	0.70298	0	0	0
LOC_Os01g18880	0.0533497	0.00235142	0.00170556	0.000798538	0.861748	0.00329452	0	1	1
LOC_Os01g18890	0.00242757			0.000185607			0	1	1
LOC_Os01g18900	0.130311	0.206583		0.00228824			0	0	0
LOC_Os01g18910	0.353396		0.297984	0.000451499			0	1	1
LOC_Os01g18920	0.495059					0.374205	0	0	0
LOC_Os01g18930	0.552581		0.0158302	0.101217		0.0062478	0	0	0
LOC_Os01g18950	0.00268023			0.000199714			0	1	1
LOC_Os01g18970	0.921509	0.011972	0.659291	0.000143739		0.0125136	0	1	1
LOC_Os01g18980	0.445257	0.411518		0.348436		0.997166	0	0	0
LOC_Os01g19010	0.476001	0.395892					0	0	0
LOC_Os01g19020	0.0544687	0.000182595	0.00632207	0.000143739	0.249512	0.00700264	0	1	1
LOC_Os01g19050	0.894333	0.522603		0.779624			0	0	0
LOC_Os01g19090	0.612225	0.522603					0	0	0
LOC_Os01g19100	0.495059	0.430747					0	0	0
LOC_Os01g19110	0.668467	0.885476		0.348436			0	0	0
LOC_Os01g19120	0.820592	0.522952	0.297984	0.00598951	0.198392		0	0	0
LOC_Os01g19130	0.182137	0.522603	0.00309961	0.000143739	0.063571	0.00595579	0	1	1
LOC_Os01g19140	0.00814976	0.000995092	0.00658858	0.000566541	0.11134	0.0751517	0	1	1
LOC_Os01g19150	0.0694126	0.200873	0.00833352	0.0455773	0.588191	0.000607102	0	1	1
LOC_Os01g19160	0.525361	0.115071	0.730377	0.949501	0.198392	0.681976	0	0	0
LOC_Os01g19170	0.00229464	0.00896781	0.00946822	0.0688085	0.198392	0.0187748	0	0	0
LOC_Os01g19190	0.856021	0.0327206	0.388367			0.574248	0	0	0
LOC_Os01g19200	0.0229693		0.18866	0.025612		0.170954	0	0	0
LOC_Os01g19210	0.599279	0.328966	0.88699	0.000336266			0	1	1
LOC_Os01g19220	0.00606486	0.0460565	0.00373441	0.000143739	0.000214642	0.00220808	0	1	1
LOC_Os01g19240	0.256177		0.0132314	0.894276		0.224885	0	0	0
LOC_Os01g19260	0.346879	0.268543	0.987221	0.341099	0.00970867	0.00149693	0	0	0
LOC_Os01g19270	0.0378366	0.31059	0.023608	0.588256		0.0342064	0	0	0
LOC_Os01g19280	0.0991326	0.51472	0.250897	0.000306377		0.0750308	0	1	1
LOC_Os01g19290	0.800207	0.245544	0.00372539	0.000597592		0.0740924	0	1	1
LOC_Os01g19310	0.658616	0.55593	0.297984	0.633262		0.149185	0	0	0
LOC_Os01g19320	0.899007	0.036817	0.272103			0.666949	0	0	0
LOC_Os01g19330	0.454628	0.047546	0.963669	0.000143739	0.000641768	0.759426	0	1	1
LOC_Os01g19340	0.495059	0.423151					0	0	0
LOC_Os01g19360	0.14102		0.0645391			0.374205	0	0	0
LOC_Os01g19370	0.551578	0.369859	0.292135	0.281387		0.000607102	0	1	1
LOC_Os01g19380	0.441557	0.00216232	0.00634176	0.0383003	0.443786	0.9188	0	0	0
LOC_Os01g19390	0.858726	0.00647024	0.0755832	0.000191002	0.000112202	0.00105479	0	1	1
LOC_Os01g19400	0.589462	0.00689294	0.781382	0.0155689	0.654886	0.00532561	0	0	0
LOC_Os01g19410	0.558104	0.000498288	0.70415	0.85195	0.148446	0.492184	0	1	1
LOC_Os01g19420	0.724525	0.652146	0.994467	0.196585		0.00171077	0	0	0
LOC_Os01g19430	0.903796		0.123173	0.0356235		0.777484	0	0	0
LOC_Os01g19440	0.389619	0.0359065	0.297984	0.00959087		0.475212	0	0	0
LOC_Os01g19450	0.51486	0.000433825	0.00986954	0.000195493	0.0769916	0.129071	0	1	1
LOC_Os01g19460	0.97794	0.395921	0.662734	0.0286761		0.0925504	0	0	0
LOC_Os01g19470	0.966563	0.000731017	0.593316	0.00270332	0.00313861	0.249102	0	1	1
LOC_Os01g19480	0.100322	0.000185551	0.00589118	0.000143739	0.0149957	0.000607102	0	1	1
LOC_Os01g19490	0.0580847	0.000182742	0.0674329	0.00539113	0.829907	0.0063264	0	1	1
LOC_Os01g19500	0.633973	0.930438		0.440771			0	0	0
LOC_Os01g19529	0.627633	0.517587	0.0197019	0.70512	0.198392	0.113576	0	0	0
LOC_Os01g19548	0.737675	0.000875838	0.5635	0.00172274	0.903704	0.276006	0	1	1
LOC_Os01g19570	0.612225	0.522603					0	0	0
LOC_Os01g19580	0.256177	0.187598					0	0	0
LOC_Os01g19610	0.0580329	0.839246	0.00236002	0.256434	0.00012964	0.000615627	0	1	1
LOC_Os01g19630	0.113275	0.0124837	0.00146035	0.19756	0.939205	0.151863	0	0	0
LOC_Os01g19660	0.495059					0.374205	0	0	0
LOC_Os01g19670	0.316961	0.967456	0.617934	0.00117013		0.537648	0	0	0
LOC_Os01g19694	0.28923	0.187598		0.00029762			0	1	1
LOC_Os01g19710	0.495059					0.374205	0	0	0
LOC_Os01g19730	0.648295	0.559377					0	0	0
LOC_Os01g19740	0.203666	0.000182595	0.438651	0.601156	0.198392	0.0383169	0	1	1
LOC_Os01g19750	0.609296	0.00201339	0.297984	0.389525	0.000665061	0.0111446	0	1	1
LOC_Os01g19760	0.693291	0.00326122	0.0272238	0.00301047	0.856026	0.221032	0	0	0
LOC_Os01g19770	0.297382	0.103383	0.00496571	0.000143739	0.198392	0.0254844	0	1	1
LOC_Os01g19780	0.964205	0.522603	0.753375	0.00593652		0.0106719	0	0	0
LOC_Os01g19800	0.256177	0.0546588	0.109392	0.000187432	0.00253465	0.0184017	0	1	1
LOC_Os01g19820	0.145927	0.00608408	0.462439	0.000143739	0.0295353	0.113369	0	1	1
LOC_Os01g19840	0.706421	0.000185551	0.456756	0.000156095	0.354335	0.00221221	0	1	1
LOC_Os01g19850	0.24708	0.727635	0.315271	0.000890914	0.453977	0.369929	0	1	1
LOC_Os01g19860	0.188312			0.0722363			0	0	0
LOC_Os01g19870	0.495059	0.00093042	0.0146868	0.00366257	0.00010179	0.973099	0	1	1
LOC_Os01g19880	0.728464	0.0243119	0.187176	0.00100158	0.141941	0.10878	0	0	0
LOC_Os01g19894	0.958684	0.284146			0.266474		0	0	0
LOC_Os01g19910	0.672781	0.584328					0	0	0
LOC_Os01g19940	0.108264	0.473608	0.00409218	0.000143739	0.802876	0.00355739	0	1	1
LOC_Os01g19960	0.612225	0.522603					0	0	0
LOC_Os01g19970	0.29123	0.000182595	0.0378444	0.000481024	0.000196796	0.00235345	0	1	1
LOC_Os01g19990	0.445399	0.522603	0.00531176	0.000156105	0.00179384	0.135953	0	1	1
LOC_Os01g20000	0.256177	0.187598					0	0	0
LOC_Os01g20030	0.0502713	0.0424416	0.00925825	0.000143739	0.954526	0.000615627	0	1	1
LOC_Os01g20050	0.249628					0.149185	0	0	0
LOC_Os01g20070	0.612225	0.522603					0	0	0
LOC_Os01g20090	0.495059					0.374205	0	0	0
LOC_Os01g20100	0.0792805	0.187598		0.00332884			0	0	0
LOC_Os01g20110	0.332038	0.00302649	0.299904	0.000149006	0.84539	0.000743343	0	1	1
LOC_Os01g20120	0.237529	0.814163	0.0309457	0.000202076	0.76385	0.374205	0	1	1
LOC_Os01g20130	0.933945	0.28713		0.0811338			0	0	0
LOC_Os01g20160	0.165271	0.364753	0.897825	0.000143739	0.163985	0.000628871	0	1	1
LOC_Os01g20170	0.612225	0.522603					0	0	0
LOC_Os01g20190	0.226177	0.187598				0.374205	0	0	0
LOC_Os01g20200	0.906918	0.0778921	0.635615			0.374205	0	0	0
LOC_Os01g20204	0.138417	0.522603	0.00396827	0.00536257	0.567265		0	0	0
LOC_Os01g20206	0.256177	0.438139		0.000143739	0.718652	0.00585371	0	1	1
LOC_Os01g20700	0.256177	0.187598					0	0	0
LOC_Os01g20710	0.752214	0.349047	0.630114	0.800336		0.334607	0	0	0
LOC_Os01g20720	0.446591	0.187598	0.279221	0.00187938		0.148161	0	0	0
LOC_Os01g20730	0.180025	0.0254031	0.24671	0.000387804	0.000541259	0.194625	0	1	1
LOC_Os01g20740	0.37614	0.522603	0.0637775		0.198392	0.758809	0	0	0
LOC_Os01g20760	0.0803641	0.183801	0.0549411	0.361178		0.000843233	0	1	1
LOC_Os01g20780	0.383317	0.0762956	0.0320905	0.000339165	0.198392	0.00227946	0	1	1
LOC_Os01g20800	0.226177	0.912988	0.297984	0.0288152		0.000607102	0	1	1
LOC_Os01g20810	0.432762		0.297984				0	0	0
LOC_Os01g20830	0.0268667	0.000205517	0.0278533	0.000143739	0.293166	0.000607102	0	1	1
LOC_Os01g20840	0.076404	0.0950561	0.00144057	0.00210976	0.5604	0.000626083	0	1	1
LOC_Os01g20850	0.175145	0.000189283	0.297984		0.198392	0.374205	0	1	1
LOC_Os01g20860	0.045806	0.000317638	0.00345134	0.000354444	0.619633	0.000607102	0	1	1
LOC_Os01g20880	0.22434	0.000182595	0.222742	0.0732507	0.0570711	0.00647762	0	1	1
LOC_Os01g20890	0.0401773	0.187598	0.0953977	0.180388			0	0	0
LOC_Os01g20894	0.589465	0.0248898	0.475414	0.816304	0.198392	0.00577276	0	0	0
LOC_Os01g20900	0.495059	0.0117577	0.685184	0.399809	0.225092	0.0973343	0	0	0
LOC_Os01g20910	0.313071	0.187598	0.182439	0.000143739	0.00432573	0.0181086	0	1	1
LOC_Os01g20920	0.870349	0.69635	0.297984			0.374205	0	0	0
LOC_Os01g20930	0.000428956	0.02934	0.00144057	0.000144594	0.000231434	0.00136931	0	0	1
LOC_Os01g20940	0.0879687	0.00369242	0.0041585	0.74992	0.646783	0.0571397	0	0	0
LOC_Os01g20950	0.490666	0.00733962	0.00253291	0.00018727	0.000152194	0.386585	0	1	1
LOC_Os01g20970	0.931733	0.522603		0.952089	0.693362	0.589183	0	0	0
LOC_Os01g20980	0.929561	0.141264	0.00144057	0.00015375	0.460605	0.236346	0	1	1
LOC_Os01g20990	0.204232					0.11235	0	0	0
LOC_Os01g21000	0.612225	0.522603					0	0	0
LOC_Os01g21034	0.0377974	0.000182595	0.00311416	0.000143739	0.927039	0.000774346	0	1	1
LOC_Os01g21050	0.239865	0.177579	0.46313	0.671466		0.575106	0	0	0
LOC_Os01g21070	0.463103	0.374475	0.00227045	0.000143739	0.000294754	0.0954895	0	1	1
LOC_Os01g21080	0.352485	0.275681					0	0	0
LOC_Os01g21090	0.922438	0.187598	0.297984				0	0	0
LOC_Os01g21100	0.515275	0.426365	0.653339	0.693295		0.00270324	0	0	0
LOC_Os01g21120	0.905366	0.000434225	0.0528339	0.000143739	0.0291543	0.70243	0	1	1
LOC_Os01g21135	0.784299	0.187598		0.0489204	0.394576	0.374205	0	0	0
LOC_Os01g21144	0.124627	0.0655718	0.0400486	0.000143739	0.0398191	0.000607102	0	1	1
LOC_Os01g21160	0.0206714	0.0507181	0.00149326	0.000143739	0.262449	0.000607102	0	1	1
LOC_Os01g21170	0.526272	0.00162884	0.137172	0.390767		0.50311	0	0	0
LOC_Os01g21180	0.141597	0.472451	0.0112674	0.000143739	0.195923	0.00894005	0	1	1
LOC_Os01g21200	0.612225	0.522603					0	0	0
LOC_Os01g21210	0.83862	0.780726					0	0	0
LOC_Os01g21240	0.440021	0.0217425	0.00159649	0.0811338		0.905231	0	0	0
LOC_Os01g21250	0.180327	0.0950879	0.0167726	0.000143739	0.181933	0.00597903	0	1	1
LOC_Os01g21260	0.256177			0.134667			0	0	0
LOC_Os01g21270	0.256177	0.187598					0	0	0
LOC_Os01g21290	0.432762		0.297984				0	0	0
LOC_Os01g21300	0.676443	0.163564	0.0402168	0.046824	0.000222355	0.0715678	0	1	1
LOC_Os01g21310	0.249628	0.099876		0.000143739	0.0107869		0	1	1
LOC_Os01g21320	0.0662288	0.0136297	0.00221386	0.000156516	0.859312	0.00173428	0	1	1
LOC_Os01g21360	0.495059					0.374205	0	0	0
LOC_Os01g21380	0.904574		0.409799	0.000333839	0.156702	0.00196708	0	1	1
LOC_Os01g21390	0.899431	0.854339					0	0	0
LOC_Os01g21400	0.612225	0.522603					0	0	0
LOC_Os01g21410	0.023245	0.000992777	0.00144057	0.000143739	0.24516	0.00163457	0	1	1
LOC_Os01g21420	0.399141	0.000264734	0.00447611	0.000143739	0.00010179	0.000607102	0	1	1
LOC_Os01g21440	0.980061	0.000270073	0.2143	0.000285641	0.139059	0.137269	0	1	1
LOC_Os01g21450	0.852008	0.00387843	0.00426892	0.00559183	0.615922	0.374205	0	0	0
LOC_Os01g21490	0.612225	0.522603					0	0	0
LOC_Os01g21500	0.930843	0.187598	0.854145			0.0411061	0	0	0
LOC_Os01g21510	0.495059					0.374205	0	0	0
LOC_Os01g21520	0.980724	0.187598	0.297984	0.348436	0.482962	0.00127298	0	0	0
LOC_Os01g21536	0.809069	0.522603	0.908359				0	0	0
LOC_Os01g21542	0.612225	0.522603					0	0	0
LOC_Os01g21560	0.213243	0.129229	0.0183391	0.000143739	0.0288444	0.000607102	0	1	1
LOC_Os01g21580	0.661684			0.022449	0.914062	0.542864	0	0	0
LOC_Os01g21585	0.249628		0.297984	0.000143739		0.374205	0	1	1
LOC_Os01g21590	0.158964	0.00163096	0.0498816	0.000654357	0.199017	0.0190502	0	1	1
LOC_Os01g21600	0.752575	0.783	0.297984			0.977503	0	0	0
LOC_Os01g21610	0.612225	0.132019	0.26103	0.854838		0.0343066	0	0	0
LOC_Os01g21620	0.698839	0.108748	0.0022288	0.0594508		0.157785	0	0	0
LOC_Os01g21630	0.861892	0.373942	0.37958	0.000143739	0.688979	0.00672148	0	1	1
LOC_Os01g21640	0.00469863			0.000345386			0	1	1
LOC_Os01g21650	0.314997	0.187598	0.0636418	0.000501824	0.198392		0	1	1
LOC_Os01g21670	0.495059					0.374205	0	0	0
LOC_Os01g21710	0.821513					0.759043	0	0	0
LOC_Os01g21740	0.992707			0.134667		0.149185	0	0	0
LOC_Os01g21780	0.982004	0.0111167	0.509396	0.348436		0.14812	0	0	0
LOC_Os01g21800	0.921829	0.522603		0.348436			0	0	0
LOC_Os01g21810	0.616663	0.0160382		0.707694			0	0	0
LOC_Os01g21820	0.0244111	0.00296748	0.00676247	0.000881614	0.444253	0.00611894	0	1	1
LOC_Os01g21840	0.244311	0.522603		0.118485			0	0	0
LOC_Os01g21850	0.645284	0.000470083	0.00242616	0.0146583	0.489906	0.0653441	0	1	1
LOC_Os01g21860	0.868039	0.0060362	0.0529681	0.282558	0.76443	0.156427	0	0	0
LOC_Os01g21870	0.896231	0.776291	0.297984	0.150831		0.149185	0	0	0
LOC_Os01g21880	0.0395756	0.000824047	0.0426686	0.00205357	0.661427	0.0156217	0	1	1
LOC_Os01g21900	0.53063		0.297984	0.000143739			0	1	1
LOC_Os01g21920	0.612225	0.522603					0	0	0
LOC_Os01g21940	0.777748	0.000270079	0.828177	0.000262767	0.610054	0.128604	0	1	1
LOC_Os01g21960	0.575809	0.00156397	0.0116768	0.000222555	0.568025	0.0698785	0	1	1
LOC_Os01g21970	0.22646	0.0370069	0.291162	0.183643	0.000119694	0.249739	0	1	1
LOC_Os01g21990	0.0288568	0.00563784	0.143724	0.000678325	0.220304	0.231979	0	1	1
LOC_Os01g22000	0.852105	0.00796097	0.245363	0.0811576	0.632639	0.0765278	0	0	0
LOC_Os01g22010	0.919504	0.00116972	0.0140782	0.000149736	0.200626	0.402968	0	1	1
LOC_Os01g22030	0.249628				0.198392		0	0	0
LOC_Os01g22050	0.797396	0.408438	0.501141			0.374205	0	0	0
LOC_Os01g22070	0.374884	0.411669	0.00156562	0.0417082		0.8163	0	0	0
LOC_Os01g22080	0.612225	0.77371	0.464205	0.147395		0.149185	0	0	0
LOC_Os01g22090	0.993711	0.0026471	0.773328	0.0008061	0.453977	0.624633	0	1	1
LOC_Os01g22100	0.612958	0.067669	0.623731	0.181449		0.0183353	0	0	0
LOC_Os01g22140	0.0581229	0.187598	0.0641929			0.374205	0	0	0
LOC_Os01g22170	0.0105254	0.187598	0.297984	0.0582313		0.0582413	0	0	0
LOC_Os01g22180	0.766566	0.721763	0.297984				0	0	0
LOC_Os01g22190	0.228761	0.187598	0.631915	0.348436			0	0	0
LOC_Os01g22200	0.0981834		0.0853728			0.246683	0	0	0
LOC_Os01g22209	0.612225	0.522603					0	0	0
LOC_Os01g22220	0.426944	0.346878					0	0	0
LOC_Os01g22230	0.0630888	0.000182595	0.00191287	0.000143739	0.100797	0.00159062	0	1	1
LOC_Os01g22249	0.12077	0.000604858	0.0137674	0.000143739	0.463501	0.776323	0	1	1
LOC_Os01g22280	0.249628					0.149185	0	0	0
LOC_Os01g22300	0.612225	0.522603					0	0	0
LOC_Os01g22309	0.999565	0.999518					0	0	0
LOC_Os01g22336	0.41763	0.141088	0.00463335	0.000189718	0.0174046	0.0185708	0	1	1
LOC_Os01g22352	0.0259208	0.0526402	0.00144057	0.000143739	0.000127562	0.00358773	0	1	1
LOC_Os01g22370	0.0185922	0.000265047	0.00286713	0.000143739	0.00010179	0.00399761	0	1	1
LOC_Os01g22380	0.943777	0.143443	0.0159888	0.000167608	0.372553	0.514626	0	1	1
LOC_Os01g22390	0.612225	0.0650431	0.00629106	0.498455	0.472143	0.374205	0	0	0
LOC_Os01g22410	0.810725	0.187598	0.297984			0.149185	0	0	0
LOC_Os01g22420	0.612225	0.522603					0	0	0
LOC_Os01g22430	0.63776	0.522603	0.833308	0.306063	0.82812	0.374205	0	0	0
LOC_Os01g22440	0.950187	0.405334	0.00266813	0.946913		0.00248459	0	0	0
LOC_Os01g22450	0.531492	0.925749	0.204113	0.354447		0.0534332	0	0	0
LOC_Os01g22480	0.159322	0.000182595	0.00431419	0.915099	0.120706	0.00152502	0	1	1
LOC_Os01g22490	0.907392	0.000182595	0.61255	0.000143739	0.331604	0.0351575	0	1	1
LOC_Os01g22500	0.973856	0.000187969	0.80821	0.000153226	0.820087	0.930001	0	1	1
LOC_Os01g22510	0.381851	0.00361914	0.316652	0.00548612	0.00137455	0.0166532	0	0	0
LOC_Os01g22520	0.0268909	0.522603	0.00622965	0.0015016	0.0200366	0.000607102	0	1	1
LOC_Os01g22540	0.0590295	0.187598	0.439706	0.00477337		0.408341	0	0	0
LOC_Os01g22550	0.874823	0.254696	0.560105	0.0318882	0.236669	0.271846	0	0	0
LOC_Os01g22560	0.432762	0.08018	0.0189827	0.00031938		0.374205	0	1	1
LOC_Os01g22570	0.340938	0.187188		0.00019306			0	1	1
LOC_Os01g22590	0.301164	0.522603	0.438231	0.857132	0.219856	0.112142	0	0	0
LOC_Os01g22600	0.108226	0.0105397	0.00155293	0.000151933	0.00476304	0.000607102	0	1	1
LOC_Os01g22620	0.478739	0.398461					0	0	0
LOC_Os01g22630	0.0524828	0.000187969	0.00335772	0.0972832	0.944266	0.000777225	0	1	1
LOC_Os01g22640	0.244388	0.010829	0.0651083	0.000143739	0.106504	0.0544357	0	1	1
LOC_Os01g22660	0.0684612	0.0192397	0.00719082	0.000208354	0.914062	0.00323658	0	1	1
LOC_Os01g22670	0.205359	0.187598	0.00857864	0.000891283	0.186045	0.00712091	0	1	1
LOC_Os01g22680	0.711874	0.187598		0.0545069		0.149185	0	0	0
LOC_Os01g22710	0.00358448	0.000182595	0.00721895	0.000148527		0.0015996	0	1	1
LOC_Os01g22720	0.226177	0.187598		0.348436			0	0	0
LOC_Os01g22730	0.612225	0.522603					0	0	0
LOC_Os01g22750	0.269917		0.297984			0.374205	0	0	0
LOC_Os01g22780	0.192693	0.0055538	0.0665918	0.000388705	0.12953	0.0109733	0	1	1
LOC_Os01g22840	0.495059					0.374205	0	0	0
LOC_Os01g22870	0.244311	0.522603	0.928197	0.73492	0.376516	0.189041	0	0	0
LOC_Os01g22890	0.729936					0.655556	0	0	0
LOC_Os01g22900	0.913532	0.0101065	0.92315	0.00113051	0.102101	0.728713	0	0	0
LOC_Os01g22910	0.0479579	0.000182595	0.26587	0.0332006	0.914062	0.000607102	0	1	1
LOC_Os01g22920	0.0895094	0.187598		0.0961582			0	0	0
LOC_Os01g22954	0.0763713	0.000522287	0.0150003	0.000154743	0.278743	0.000607102	0	1	1
LOC_Os01g22980	0.00395635	0.000182595	0.00494659	0.000143882	0.0014354	0.000607102	0	1	1
LOC_Os01g22990	0.505229	0.00118628	0.0368187	0.000252794	0.98342	0.00291461	0	1	1
LOC_Os01g23000	0.746375	0.867309		0.433497			0	0	0
LOC_Os01g23020	0.226177	0.187598				0.374205	0	0	0
LOC_Os01g23040	0.597045	0.908179	0.966021			0.214442	0	0	0
LOC_Os01g23050	0.0537882					0.017396	0	0	0
LOC_Os01g23070	0.480648	0.455958	0.384473	0.763081	0.5575	0.0148152	0	0	0
LOC_Os01g23080	0.249628			0.118485			0	0	0
LOC_Os01g23090	0.495059					0.374205	0	0	0
LOC_Os01g23100	0.612225	0.522603					0	0	0
LOC_Os01g23110	0.612225	0.522603					0	0	0
LOC_Os01g23120	0.612225	0.522603					0	0	0
LOC_Os01g23130	0.256177	0.187598					0	0	0
LOC_Os01g23144	0.919504	0.522603				0.374205	0	0	0
LOC_Os01g23160	0.249628					0.149185	0	0	0
LOC_Os01g23190	0.495059					0.374205	0	0	0
LOC_Os01g23200	0.717708	0.798816				0.374205	0	0	0
LOC_Os01g23230	0.283328	0.513999	0.297984			0.613718	0	0	0
LOC_Os01g23239	0.972404	0.247173	0.0483223			0.536864	0	0	0
LOC_Os01g23270	0.713397	0.180163	0.297984			0.374205	0	0	0
LOC_Os01g23280	0.947161	0.877969	0.297984			0.149185	0	0	0
LOC_Os01g23290	0.288253	0.00923643				0.374205	0	0	0
LOC_Os01g23330	0.249628					0.149185	0	0	0
LOC_Os01g23370	0.563851	0.437368	0.127923	0.0522309	0.995877	0.113606	0	0	0
LOC_Os01g23380	0.416514	0.15313	0.198693	0.000881687	0.894467	0.000607102	0	1	1
LOC_Os01g23410	0.985885		0.267699	0.128724		0.870375	0	0	0
LOC_Os01g23420	0.230028		0.297984	0.217721			0	0	0
LOC_Os01g23430	0.074724		0.0638346	0.000986285			0	1	1
LOC_Os01g23440	0.423062		0.29315	0.695514		0.00690639	0	0	0
LOC_Os01g23490	0.612225	0.522603					0	0	0
LOC_Os01g23520	0.422465	0.342733					0	0	0
LOC_Os01g23530	0.495059	0.522603		0.000143739			0	1	1
LOC_Os01g23540	0.599232	0.522603	0.297984			0.374205	0	0	0
LOC_Os01g23580	0.834552	0.0281379	0.00233527	0.000288064	0.617903	0.503473	0	1	1
LOC_Os01g23590	0.340447	0.859655	0.00174858	0.903079	0.334041	0.0115364	0	0	0
LOC_Os01g23600	0.743041	0.00155309	0.181662	0.179493	0.17757	0.868736	0	0	0
LOC_Os01g23610	0.0986482	0.000182595	0.0183497	0.0601025	0.0224515	0.000623586	0	1	1
LOC_Os01g23620	0.658087	0.000434737	0.0089105	0.000143739	0.210499	0.0815384	0	1	1
LOC_Os01g23630	0.848573	0.108762	0.00144057	0.0157151	0.0894855	0.0537727	0	0	0
LOC_Os01g23640	0.333029	0.522603	0.212926	0.640393	0.0416368	0.0102766	0	0	0
LOC_Os01g23660	0.612225	0.522603					0	0	0
LOC_Os01g23670	0.612225	0.522603					0	0	0
LOC_Os01g23680	0.0513015	0.447361	0.00254221	0.000143739	0.816931	0.000607102	0	1	1
LOC_Os01g23700	0.612225	0.522603					0	0	0
LOC_Os01g23705	0.69096	0.363358	0.788183	0.0149669	0.198392	0.93597	0	0	0
LOC_Os01g23710	0.387612	0.000197763	0.0159077	0.000296856	0.0331233	0.0088318	0	1	1
LOC_Os01g23730	0.898158	0.191176		0.594572		0.748507	0	0	0
LOC_Os01g23740	0.612225	0.000203356	0.155292	0.000216319	0.198392	0.00107077	0	1	1
LOC_Os01g23760	0.817843		0.297984		0.000665061	0.374205	0	1	1
LOC_Os01g23770	0.796196	0.522603		0.0808246			0	0	0
LOC_Os01g23780	0.296674				0.198392	0.00434336	0	0	0
LOC_Os01g23790	0.199116	0.000680657		0.125827		0.374205	0	1	1
LOC_Os01g23800	0.83587			0.763081			0	0	0
LOC_Os01g23810	0.613568	0.522603	0.715466	0.268076	0.198392	0.470901	0	0	0
LOC_Os01g23840	0.701907		0.297984	0.106155		0.374205	0	0	0
LOC_Os01g23850	0.319986	0.522603	0.00419777	0.000143739	0.657536	0.00759123	0	1	1
LOC_Os01g23870	0.959265	0.0185117	0.20015	0.733318	0.537741	0.093231	0	0	0
LOC_Os01g23880	0.612225	0.000833451	0.12789	0.000457496	0.33555	0.0312666	0	1	1
LOC_Os01g23910	0.816248	0.0156402	0.997051			0.15706	0	0	0
LOC_Os01g23930	0.249628	0.368346	0.297984				0	0	0
LOC_Os01g23970	0.0205606	0.00176408	0.00649669	0.0288856		0.000607102	0	1	1
LOC_Os01g23980	0.000849594	0.0519789	0.0234801	0.000304281		0.0124044	0	0	1
LOC_Os01g23990	0.57836	0.000182595	0.0455376	0.020704	0.123761	0.0176816	0	1	1
LOC_Os01g24010	0.428802	0.000296041	0.217551	0.143241	0.198392	0.04558	0	1	1
LOC_Os01g24020	0.0300997	0.00086792	0.0049512	0.191882	0.258179	0.0625241	0	1	1
LOC_Os01g24030	0.39447	0.876824	0.0202899	0.000143739		0.00601365	0	1	1
LOC_Os01g24040	0.919504	0.522603				0.374205	0	0	0
LOC_Os01g24050	0.500719			0.000469973	0.198392	0.374205	0	1	1
LOC_Os01g24060	0.110107	0.000182595	0.232492	0.266744	0.444534	0.0125997	0	1	1
LOC_Os01g24070	0.0560847	0.000182595	0.00144057	0.000987686	0.258152	0.00233594	0	1	1
LOC_Os01g24080	0.984125	0.522603	0.966021		0.171141	0.0466426	0	0	0
LOC_Os01g24090	0.045777	0.000424692	0.187471	0.000165751	0.581802	0.00294155	0	1	1
LOC_Os01g24100	0.456857	0.377715					0	0	0
LOC_Os01g24110	0.786147	0.941528	0.0918729			0.424721	0	0	0
LOC_Os01g24120	0.256177	0.00514609	0.96352	0.911391		0.00424688	0	0	0
LOC_Os01g24130	0.948058	0.187598	0.267715	0.348436		0.149185	0	0	0
LOC_Os01g24140	0.563796	0.429419	0.0911597			0.149185	0	0	0
LOC_Os01g24160	0.495059			0.348436			0	0	0
LOC_Os01g24180	0.663453	0.668813	0.0291748				0	0	0
LOC_Os01g24190	0.805005	0.255811		0.00435738			0	0	0
LOC_Os01g24200	0.757426	0.47138	0.297984			0.374205	0	0	0
LOC_Os01g24210	0.902237	0.00299827	0.0817789	0.00120077		0.620847	0	0	0
LOC_Os01g24240	0.495059					0.374205	0	0	0
LOC_Os01g24280	0.256177	0.187598					0	0	0
LOC_Os01g24294	0.956443	0.306378				0.149185	0	0	0
LOC_Os01g24310	0.612225	0.522603					0	0	0
LOC_Os01g24330	0.993711	0.187598				0.149185	0	0	0
LOC_Os01g24340	0.000108349	0.00162215	0.0410324	0.0184354		0.0456064	0	0	0
LOC_Os01g24350	0.0812561	0.187598				0.113596	0	0	0
LOC_Os01g24380	0.453652	0.37437					0	0	0
LOC_Os01g24400	0.256177	0.187598					0	0	0
LOC_Os01g24420	0.076089	0.00193028	0.0257713	0.000166119	0.722069	0.00229195	0	1	1
LOC_Os01g24430	0.69096	0.000452005	0.994481	0.000880478	0.00256518	0.99282	0	1	1
LOC_Os01g24440	0.587259	0.000182595	0.181135	0.00257051	0.895086	0.418386	0	1	1
LOC_Os01g24460	0.306513	0.368818		0.946244		0.0412796	0	0	0
LOC_Os01g24470	0.226177	0.000329812	0.121309	0.37348	0.198392	0.0128123	0	1	1
LOC_Os01g24480	0.0143321	0.00374616	0.00226308	0.000453902	0.156711	0.000893759	0	1	1
LOC_Os01g24490	0.718021	0.000238049	0.00575169	0.000298476	0.824361	0.374205	0	1	1
LOC_Os01g24500	0.256177	0.189551	0.216443	0.000223099	0.845322	0.842976	0	1	1
LOC_Os01g24520	0.316046	0.522603	0.297984				0	0	0
LOC_Os01g24530	0.495059					0.374205	0	0	0
LOC_Os01g24540	0.54895		0.969817			0.149185	0	0	0
LOC_Os01g24550	0.341906	0.737856	0.297984	0.000143739			0	1	1
LOC_Os01g24560	0.469613	0.187598	0.297984	0.000143739	0.414283		0	1	1
LOC_Os01g24570	0.00806567			0.00063451			0	1	1
LOC_Os01g24600	0.497608		0.297984	0.000143739			0	1	1
LOC_Os01g24630	0.256177	0.187598					0	0	0
LOC_Os01g24640	0.612225	0.522603					0	0	0
LOC_Os01g24660	0.495059					0.374205	0	0	0
LOC_Os01g24670	0.495059					0.374205	0	0	0
LOC_Os01g24680	0.75115	0.0162137	0.67988	0.759528	0.00240926	0.019462	0	0	0
LOC_Os01g24690	0.827833	0.000182595	0.297984	0.000143739	0.0213595	0.0116315	0	1	1
LOC_Os01g24700	0.521325		0.297984	0.000143739			0	1	1
LOC_Os01g24710	0.0327576	0.333201	0.00148573	0.000143739	0.33109	0.000607102	0	1	1
LOC_Os01g24720	0.0245559	0.014548	0.00144057	0.000143739		0.000986009	0	1	1
LOC_Os01g24750	0.629114	0.389451	0.457577	0.851132	0.740078	0.65834	0	0	0
LOC_Os01g24760	0.203254					0.112142	0	0	0
LOC_Os01g24764	0.235604	0.689335	0.138292	0.00135333	0.84241	0.148453	0	0	0
LOC_Os01g24770	0.919504	0.887934					0	0	0
LOC_Os01g24780	0.372915	0.000702534	0.0302885	0.000154077	0.00858502	0.00328027	0	1	1
LOC_Os01g24790	0.496864	0.168089	0.0282816	0.000538242	0.198392	0.0037287	0	1	1
LOC_Os01g24800	0.612225	0.522603					0	0	0
LOC_Os01g24810	0.276573	0.68261	0.00145375	0.795953		0.137092	0	0	0
LOC_Os01g24820	0.0430435	0.0116228	0.062869	0.000143739	0.558819	0.00081582	0	1	1
LOC_Os01g24830	0.256177	0.187598					0	0	0
LOC_Os01g24840	0.249628				0.198392		0	0	0
LOC_Os01g24860	0.727001	0.187598				0.722427	0	0	0
LOC_Os01g24870	0.495059					0.374205	0	0	0
LOC_Os01g24880	0.612226	0.516586	0.0147283	0.0618196	0.248043	0.188077	0	0	0
LOC_Os01g24890	0.249628					0.149185	0	0	0
LOC_Os01g24910	0.205359					0.113193	0	0	0
LOC_Os01g24920	0.455079	0.0103594	0.847134	0.274166	0.995877	0.0458813	0	0	0
LOC_Os01g24940	0.745803	0.0650334		0.00245374	0.379982	0.0828615	0	0	0
LOC_Os01g24950	0.903187	0.00680034	0.0416839	0.0466835	0.351993	0.432947	0	0	0
LOC_Os01g24980	0.567993	0.441321	0.268529	0.000143739	0.0203789	0.0923439	0	1	1
LOC_Os01g24990	0.334528	0.0179922	0.457047	0.0018632		0.338687	0	0	0
LOC_Os01g25010	0.0699598	0.0237861	0.0287892	0.000143739	0.463945	0.0590593	0	1	1
LOC_Os01g25030	0.217703	0.187598		0.000143739		0.374205	0	1	1
LOC_Os01g25040	0.612225	0.522603					0	0	0
LOC_Os01g25060	0.496618	0.522603	0.616748			0.710646	0	0	0
LOC_Os01g25065	0.0586453	0.00453212	0.0964055			0.259199	0	0	0
LOC_Os01g25070	0.561964					0.438445	0	0	0
LOC_Os01g25080	0.612225	0.849742				0.149185	0	0	0
LOC_Os01g25090	0.612225	0.522603					0	0	0
LOC_Os01g25100	0.224564	0.522603	0.297984	0.000147452	0.198392	0.672481	0	1	1
LOC_Os01g25110	0.16692	0.0916481					0	0	0
LOC_Os01g25140	0.712697	0.187598				0.748087	0	0	0
LOC_Os01g25160	0.205359			0.0811338			0	0	0
LOC_Os01g25189	0.433858	0.0101858	0.00396915	0.000153055	0.297232	0.176819	0	1	1
LOC_Os01g25230	0.501236	0.0416514	0.662512			0.461361	0	0	0
LOC_Os01g25240	0.1944	0.320952		0.78198	0.198392		0	0	0
LOC_Os01g25250	0.612225	0.522603					0	0	0
LOC_Os01g25270	0.951295	0.00116563	0.0778002	0.000255573	0.47861	0.119481	0	1	1
LOC_Os01g25280	0.0514138	0.187598	0.0639222	0.000143739		0.000607102	0	1	1
LOC_Os01g25300	0.165844	0.368346		0.118485			0	0	0
LOC_Os01g25320	0.198028	0.662095	0.00144057	0.00543981	0.647743	0.250662	0	0	0
LOC_Os01g25330	0.895328	0.0283407	0.174037	0.203863	0.00945594	0.516194	0	0	0
LOC_Os01g25340	0.612225	0.522603					0	0	0
LOC_Os01g25360	0.200782	0.436276	0.149149	0.000458111	0.870453	0.000607102	0	1	1
LOC_Os01g25370	0.0270774	0.000603354	0.00236794	0.0104628	0.198392	0.298491	0	1	1
LOC_Os01g25386	0.0427182	0.00857156	0.679969	0.00381694	0.225561	0.0016679	0	0	0
LOC_Os01g25402	0.612225	0.522603					0	0	0
LOC_Os01g25440	0.0240798	0.0354893	0.12004	0.00104406	0.279977	0.232678	0	0	0
LOC_Os01g25450	0.244311	0.351467	0.509336	0.380758	0.0973825	0.149185	0	0	0
LOC_Os01g25460	0.688364	0.3592		0.0183265	0.151972		0	0	0
LOC_Os01g25470	0.561106	0.988496	0.297984	0.0798239		0.48446	0	0	0
LOC_Os01g25484	0.182233	0.0166721	0.364902	0.000143739	0.227786	0.00101544	0	1	1
LOC_Os01g25500	0.248698	0.311182	0.09323	0.000263912	0.346517	0.00068751	0	1	1
LOC_Os01g25510	0.874495	0.522603		0.57717		0.716902	0	0	0
LOC_Os01g25520	0.495059			0.0378687	0.822825		0	0	0
LOC_Os01g25530	0.0484314	0.000188892	0.0506963	0.0346874	0.658692	0.00117494	0	1	1
LOC_Os01g25540	0.412409	0.000532467	0.0054228	0.000143739	0.00010179	0.000924541	0	1	1
LOC_Os01g25550	0.612225	0.522603					0	0	0
LOC_Os01g25560	0.28413	0.129509	0.0052055	0.000143739	0.0284386	0.00385091	0	1	1
LOC_Os01g25580	0.00254809	0.101663	0.0333537			0.0282152	0	0	0
LOC_Os01g25590	0.670635	0.522603	0.297984			0.507807	0	0	0
LOC_Os01g25600	0.0240115	0.00152743	0.00226308	0.0002042	0.198392	0.118791	0	1	1
LOC_Os01g25610	0.849609	0.000196406	0.70575	0.000143739	0.709989	0.221036	0	1	1
LOC_Os01g25630	0.52273	0.644426	0.945208	0.00326721	0.346392	0.498434	0	0	0
LOC_Os01g25640	0.256177	0.187598					0	0	0
LOC_Os01g25650	0.150597	0.107048	0.130734	0.789236		0.683565	0	0	0
LOC_Os01g25660	0.919504				0.914062		0	0	0
LOC_Os01g25670	0.00195724	0.00168812	0.0506188	0.000210343		0.00215395	0	1	1
LOC_Os01g25679	0.0633447	0.000195171		0.0174542		0.0207132	0	1	1
LOC_Os01g25688	0.0911346	0.000293986	0.00724772	0.0112513		0.784633	0	1	1
LOC_Os01g25700	0.000333543	0.00552957		0.000933735			0	0	1
LOC_Os01g25710	0.0333167	0.000182784	0.00690766	0.0437292	0.399364	0.000867993	0	1	1
LOC_Os01g25720	0.346297	0.786853		0.0499785			0	0	0
LOC_Os01g25730	0.348872	0.0548138	0.971022			0.515153	0	0	0
LOC_Os01g25740	0.462097	0.56541		0.236207	0.00035366		0	1	1
LOC_Os01g25760	0.848722	0.00151663	0.482782	0.00231204	0.304474	0.529766	0	0	0
LOC_Os01g25770	0.993711	0.522603		0.459775			0	0	0
LOC_Os01g25780	0.732643	0.181463	0.0638945			0.113656	0	0	0
LOC_Os01g25800	0.785902	0.317912	0.297984	0.0501073		0.07426	0	0	0
LOC_Os01g25810	0.240966	0.00067646		0.00251988	0.198392	0.000926326	0	1	1
LOC_Os01g25820	0.265857	0.000218935	0.633717	0.00434985	0.361504	0.000607102	0	1	1
LOC_Os01g25839	0.256177	0.187598					0	0	0
LOC_Os01g25860	0.612225	0.522603					0	0	0
LOC_Os01g25880	0.335013	0.00018733	0.312738	0.0930622	0.202224	0.33114	0	1	1
LOC_Os01g25900	0.745803	0.201261	0.297984			0.415131	0	0	0
LOC_Os01g25920	0.0912651	0.000909288	0.00454581	0.000143739	0.456278	0.00789425	0	1	1
LOC_Os01g25930	0.107146	0.206175	0.144682				0	0	0
LOC_Os01g25940	0.200962	0.522603	0.297984	0.00227356			0	0	0
LOC_Os01g25950	0.972814	0.447335	0.456129				0	0	0
LOC_Os01g25960	0.244311	0.522603		0.118485			0	0	0
LOC_Os01g25970	0.0507397	0.368346	0.0542735	0.000438634		0.149185	0	1	1
LOC_Os01g25980	0.119323	0.52531	0.238902			0.149185	0	0	0
LOC_Os01g25990	0.0605242	0.138433	0.0144728	0.000143739	0.567313	0.000607102	0	1	1
LOC_Os01g26000	0.24493	0.255647	0.00347702	0.535885		0.0163601	0	0	0
LOC_Os01g26010	0.578118	0.839141	0.967693	0.118485		0.78253	0	0	0
LOC_Os01g26020	0.026614	0.00187967	0.00259373	0.508121	0.117211	0.0183654	0	0	0
LOC_Os01g26039	0.691668	0.00026107	0.434678	0.000143739	0.331358	0.00444784	0	1	1
LOC_Os01g26070	0.55995	0.0527942	0.00959351	0.00789475	0.722225	0.374205	0	0	0
LOC_Os01g26080	0.946992	0.187585		0.186376			0	0	0
LOC_Os01g26120	0.631992	0.522603	0.101873	0.0879474	0.0791517	0.00925538	0	0	0
LOC_Os01g26130	0.0198101	0.0129243	0.00144057	0.000143739	0.920713	0.000607102	0	1	1
LOC_Os01g26150	0.545657	0.187598		0.946913			0	0	0
LOC_Os01g26160	0.766346	0.00609319	0.199169	0.792324	0.252091	0.186128	0	0	0
LOC_Os01g26174	0.075543	0.0243875	0.0460857	0.00345006	0.923129	0.0997996	0	0	0
LOC_Os01g26190	0.795787		0.297984			0.718796	0	0	0
LOC_Os01g26210	0.0233497	0.193781	0.0698374	0.00033242	0.19224	0.00243717	0	1	1
LOC_Os01g26224	0.0202191	0.119964	0.204274			0.0571894	0	0	0
LOC_Os01g26240	8.0438e-08	0.000923628		0.000169499		0.000996844	0	0	1
LOC_Os01g26270	0.0136002	0.00247402	0.00303703	0.00247343	0.102267	0.000607102	0	1	1
LOC_Os01g26280	0.142344	0.00182649		0.000144277			0	1	1
LOC_Os01g26290	0.0771345	0.220453	0.0136577	0.00482519	0.995877	0.0775131	0	0	0
LOC_Os01g26300	0.0231053	0.000182595	0.0412029	0.000144277	0.179928	0.0382187	0	1	1
LOC_Os01g26310	0.000683216	0.000832159		0.00269208			0	0	1
LOC_Os01g26320	0.509235	0.775836				0.374205	0	0	0
LOC_Os01g26340	0.0165641			0.00163444			0	0	0
LOC_Os01g26370	0.301484	0.00026725	0.0898947	0.579479	0.896887	0.562374	0	1	1
LOC_Os01g26390	0.161167	0.000244632	0.00144057	0.4505		0.000607102	0	1	1
LOC_Os01g26920	0.994736	0.00118546	0.118958	0.348436	0.914062	0.174429	0	0	0
LOC_Os01g26930	0.800207	0.522603	0.297984			0.374205	0	0	0
LOC_Os01g26940	0.805327	0.000544928	0.205342	0.0015613	0.121813	0.553836	0	1	1
LOC_Os01g26970	0.249628	0.43201	0.00336024	0.000881626	0.451588	0.00350468	0	1	1
LOC_Os01g26980	0.107081				0.198392	0.149185	0	0	0
LOC_Os01g27000	0.226177	0.187598				0.374205	0	0	0
LOC_Os01g27020	0.89385	0.0495504	0.94102	0.00094962	0.444253	0.000629893	0	1	1
LOC_Os01g27030	0.0376117			0.00570715			0	0	0
LOC_Os01g27040	0.671074	0.0133332	0.644024	0.000545959	0.556648	0.0779314	0	1	1
LOC_Os01g27050	0.5192	0.988621	0.248787	0.00024409	0.023465	0.42557	0	1	1
LOC_Os01g27070	0.182324	0.567033	0.0189463	0.0141542		0.964097	0	0	0
LOC_Os01g27090	0.0159336	0.187598	0.0129369			0.00233559	0	0	0
LOC_Os01g27100	0.495059					0.374205	0	0	0
LOC_Os01g27120	0.919504	0.401479	0.0136613	0.930203	0.482557	0.00635294	0	0	0
LOC_Os01g27140	0.901258	0.671193	0.0414604	0.348436	0.204451	0.00068751	0	1	1
LOC_Os01g27150	0.813901	0.18508	0.0097849	0.1606	0.995877	0.121857	0	0	0
LOC_Os01g27160	0.2475	0.0061173	0.00214456	0.255288	0.577921	0.00313964	0	0	0
LOC_Os01g27170	0.975189	0.00522175	0.440861	0.487366	0.00343949	0.552449	0	0	0
LOC_Os01g27180	0.256177	0.187598					0	0	0
LOC_Os01g27190	0.612894	0.212544	0.0290076	0.0044767	0.112002	0.0779385	0	0	0
LOC_Os01g27200	0.516751	0.371977	0.00448854	0.985687		0.374205	0	0	0
LOC_Os01g27210	0.269917	0.0596326	0.00169797	0.000143739	0.0790368	0.227406	0	1	1
LOC_Os01g27230	0.010733	0.000182595	0.0243525	0.000143739	0.584962	0.000607102	0	1	1
LOC_Os01g27240	0.871152	0.786587	0.333304	0.0001452	0.974038	0.080742	0	1	1
LOC_Os01g27250	0.993711	0.187598		0.118485			0	0	0
LOC_Os01g27260	0.332045	0.279731	0.297984	0.000346518	0.0894934	0.156692	0	1	1
LOC_Os01g27280	0.612225	0.522603					0	0	0
LOC_Os01g27300	0.229057	0.522603			0.198392		0	0	0
LOC_Os01g27320	0.612225	0.522603					0	0	0
LOC_Os01g27340	0.784247	0.523329	0.630782	0.000143739	0.453255	0.00720262	0	1	1
LOC_Os01g27350	0.964628		0.297984			0.374205	0	0	0
LOC_Os01g27360	0.790756	0.852855	0.00515211	0.000644817	0.752058	0.0051048	0	1	1
LOC_Os01g27380	0.174597	0.630282	0.297984	0.227915		0.00127529	0	0	0
LOC_Os01g27390	0.408398	0.0173678	0.0408452	0.000143739		0.238174	0	1	1
LOC_Os01g27420	0.13211		0.297984			0.113473	0	0	0
LOC_Os01g27440	0.244311	0.522603				0.149185	0	0	0
LOC_Os01g27449	0.0573008	0.0695709	0.00174843	0.000143739	0.669719	0.000623586	0	1	1
LOC_Os01g27480	0.961347	0.976939	0.99327	0.00021097	0.00262512	0.0499036	0	1	1
LOC_Os01g27490	0.516778	0.972653	0.287666	0.0706627	0.528616	0.374205	0	0	0
LOC_Os01g27520	0.371365	0.000192189	0.0804391	0.00471136	0.198392	0.00118068	0	1	1
LOC_Os01g27530	0.851511	0.569578	0.0530309	0.0222107		0.488819	0	0	0
LOC_Os01g27550	0.00161025					0.000607102	0	1	1
LOC_Os01g27560	0.595373	0.902248	0.988461	0.779624		0.00428734	0	0	0
LOC_Os01g27570	0.495059			0.348436			0	0	0
LOC_Os01g27580	0.86896	0.976794	0.229897	0.838957		0.386783	0	0	0
LOC_Os01g27590	0.0285764	0.0239587	0.00150157	0.0157221			0	0	0
LOC_Os01g27600	0.912299	0.650405	0.175243	0.00384351	0.152521	0.716885	0	0	0
LOC_Os01g27630	0.256177		0.16128	0.935294		0.179164	0	0	0
LOC_Os01g27640	0.527065	0.00214656	0.259547			0.149185	0	0	0
LOC_Os01g27650	0.648727	0.00937545	0.858873	0.000467721	0.596309	0.156031	0	1	1
LOC_Os01g27660	0.249628					0.149185	0	0	0
LOC_Os01g27670	0.256177	0.187598					0	0	0
LOC_Os01g27680	0.44173	0.522603	0.00949615	0.242207		0.374205	0	0	0
LOC_Os01g27690	0.192504	0.240964	0.0702122	0.348436	0.0313356	0.000607102	0	1	1
LOC_Os01g27700	0.432762	0.000412568	0.00233049	0.000143739		0.0424082	0	1	1
LOC_Os01g27710	0.560138	0.559177	0.631392			0.149185	0	0	0
LOC_Os01g27720	0.938351	0.999518	0.00543059	0.973972	0.991098	0.000607102	0	1	1
LOC_Os01g27730	0.692258	0.000229915	0.525993	0.000149282	0.596751	0.00325118	0	1	1
LOC_Os01g27740	0.18093	0.0930148	0.00150157	0.66469	0.316172	0.000649644	0	1	1
LOC_Os01g27750	0.612225	0.000208417	0.188124	0.0471964	0.0260669	0.919952	0	1	1
LOC_Os01g27760	0.0905053	0.0160132	0.00144057	0.242815		0.152999	0	0	0
LOC_Os01g27770	0.000155251	0.00299941		0.000527192			0	0	1
LOC_Os01g27790	0.930842	0.187598		0.674275		0.149185	0	0	0
LOC_Os01g27800	0.495059					0.374205	0	0	0
LOC_Os01g27834	0.256177	0.187598					0	0	0
LOC_Os01g27860	0.735784	0.067925	0.615619	0.890436	0.267466	0.150358	0	0	0
LOC_Os01g27880	0.0265616	0.000182595	0.0225517	0.560097	0.00830752	0.000623746	0	1	1
LOC_Os01g27890	0.612225	0.580238	0.719259	0.0159024	0.92681	0.908781	0	0	0
LOC_Os01g27900	0.256177	0.187598					0	0	0
LOC_Os01g27910	0.975962	0.383042				0.374205	0	0	0
LOC_Os01g27930	0.495059					0.374205	0	0	0
LOC_Os01g27940	0.25495	0.222071	0.039666	0.750317	0.995877	0.149423	0	0	0
LOC_Os01g27950	0.612225	0.522603					0	0	0
LOC_Os01g27960	0.432762		0.297984				0	0	0
LOC_Os01g27990	0.612225	0.506971	0.0702269	0.000569567	0.520505	0.305689	0	1	1
[truncated: 47,680 more rows]

## Sheet: Sup. File 8b
Supplementary File 8b. Integration metrics (IDR & IRR) of DEGs identified via RNA-Seq meta-analysis in root tissue.
RGAP Gene	Meta-analysis Adj P-value	GSE136373 Adj P-value	GSE147158 Adj P-value	IDR numerator	IRR numerator	IRR denominator
LOC_Os01g01010	0.720461	0.00247217	0.609769	0	0	0
LOC_Os01g01019	0.0204727	0.00295359		0	0	0
LOC_Os01g01030	0.720461	0.000315282	0.0767657	0	1	1
LOC_Os01g01040	0.720461	0.000315282	0.0277382	0	1	1
LOC_Os01g01050	0.485987	0.00080046	0.0678979	0	1	1
LOC_Os01g01060	0.720868	0.000320252	0.109085	0	1	1
LOC_Os01g01070	0.720461	0.000315282	0.564854	0	1	1
LOC_Os01g01080	9.28513e-05	0.00146576	0.000531709	0	0	1
LOC_Os01g01110	0.612201	0.271621		0	0	0
LOC_Os01g01115	0.720461	0.000315282	0.625018	0	1	1
LOC_Os01g01120	0.720461	0.000315282	0.167244	0	1	1
LOC_Os01g01130	0.720461	0.837439	0.0106024	0	0	0
LOC_Os01g01140	0.612201	0.271621		0	0	0
LOC_Os01g01150	0.903273	0.210624	0.0199877	0	0	0
LOC_Os01g01160	0.997465	0.00396436	0.000643959	0	1	1
LOC_Os01g01170	0.929852	0.00104375	0.000116926	0	1	1
LOC_Os01g01180	0.609326	0.00247682	0.263034	0	0	0
LOC_Os01g01190	0.734958	0.000473815	0.0747958	0	1	1
LOC_Os01g01210	0.722461	0.524793		0	0	0
LOC_Os01g01250	0.747378	0.599638		0	0	0
LOC_Os01g01270	0.612201	0.271621		0	0	0
LOC_Os01g01280	0.720461	0.000315282	0.191152	0	1	1
LOC_Os01g01290	0.230253	0.0500622		0	0	0
LOC_Os01g01295	0.734249	0.00386241	0.338414	0	0	0
LOC_Os01g01302	0.720461	0.000315282	0.108232	0	1	1
LOC_Os01g01307	0.759064	0.0004405	0.0169454	0	1	1
LOC_Os01g01312	0.370248	0.172045	0.000347277	0	1	1
LOC_Os01g01330	0.0206427	0.00298178		0	0	0
LOC_Os01g01340	0.720461	0.000315282	0.13308	0	1	1
LOC_Os01g01350	0.746424	0.000315282	0.00365305	0	1	1
LOC_Os01g01360	0.720461	0.00307055	0.987345	0	0	0
LOC_Os01g01369	0.720461	0.000320985	0.160909	0	1	1
LOC_Os01g01380	0.720461	0.00058321	0.755697	0	1	1
LOC_Os01g01390	0.720461	0.000315282	0.0402469	0	1	1
LOC_Os01g01400	0.8408	0.0462788	0.219811	0	0	0
LOC_Os01g01410	0.763531	0.000629885	0.0302043	0	1	1
LOC_Os01g01420	0.775627	0.00258934	0.10528	0	0	0
LOC_Os01g01430	0.720461	0.227098	9.39279e-05	0	1	1
LOC_Os01g01450	0.89732	0.00182364	0.00310972	0	0	0
LOC_Os01g01470	0.612201	0.271621		0	0	0
LOC_Os01g01484	0.754468	0.997801	0.636569	0	0	0
LOC_Os01g01510	0.833941	0.000315282	0.000271354	0	1	1
LOC_Os01g01520	0.720461	0.000315282	0.241127	0	1	1
LOC_Os01g01550	0.724792	0.538126		0	0	0
LOC_Os01g01560	0.720461	0.00182456	0.911256	0	0	0
LOC_Os01g01570	0.720868	0.226381	0.968031	0	0	0
LOC_Os01g01580	0.343318	0.0863563		0	0	0
LOC_Os01g01590	0.0357491	0.00548697		0	0	0
LOC_Os01g01600	0.720461	0.00412612	0.92187	0	0	0
LOC_Os01g01610	0.685319	0.00445147	0.683061	0	0	0
LOC_Os01g01620	0.745496	0.0142098	0.424819	0	0	0
LOC_Os01g01640	0.0132562	0.00421564	0.0104418	0	0	0
LOC_Os01g01650	0.724771	0.00357152	0.436797	0	0	0
LOC_Os01g01660	2.28914e-05	0.000829982	0.000253684	0	0	1
LOC_Os01g01670	0.720461	0.000315282	0.503216	0	1	1
LOC_Os01g01680	0.784139	0.0600699	0.463921	0	0	0
LOC_Os01g01689	0.217398	0.305251	0.00303985	0	0	0
LOC_Os01g01700	0.722461	0.000315282	0.00273741	0	1	1
LOC_Os01g01710	0.720461	0.00201967	0.841995	0	0	0
LOC_Os01g01720	0.670668	0.000562511	0.436771	0	1	1
LOC_Os01g01740	0.720461	0.000315282	0.116215	0	1	1
LOC_Os01g01760	0.0796499	0.0136852		0	0	0
LOC_Os01g01770	0.720461	0.455069		0	0	0
LOC_Os01g01780	0.561315	0.771733	0.0120688	0	0	0
LOC_Os01g01790	0.00192904	0.0110973	0.00974787	0	0	0
LOC_Os01g01800	0.612201	0.00429566	0.434889	0	0	0
LOC_Os01g01830	0.813773	0.0028936	0.044881	0	0	0
LOC_Os01g01840	0.767961		0.717785	0	0	0
LOC_Os01g01850	0.612201	0.271621		0	0	0
LOC_Os01g01870	0.843827	0.00249408	0.0180957	0	0	0
LOC_Os01g01880	0.393914		0.191152	0	0	0
LOC_Os01g01890	0.720461	0.000315282	0.212587	0	1	1
LOC_Os01g01910	0.00318153	0.000402421		0	1	1
LOC_Os01g01920	0.723281	0.000534204	0.191152	0	1	1
LOC_Os01g01930	0.274668	0.0648334		0	0	0
LOC_Os01g01940	0.383537	0.376958	0.227581	0	0	0
LOC_Os01g01950	0.849703	0.76571		0	0	0
LOC_Os01g01960	0.039511	0.0656704	0.0844566	0	0	0
LOC_Os01g01970	0.721084	0.845406	0.461259	0	0	0
LOC_Os01g02000	0.76042	0.0637295	0.000125859	0	1	1
LOC_Os01g02010	0.720461	0.00147649	0.611378	0	0	0
LOC_Os01g02020	0.924332	0.0033917	0.00365305	0	0	0
LOC_Os01g02040	0.219335	0.165137	0.203114	0	0	0
LOC_Os01g02050	0.291894	0.056424	0.267269	0	0	0
LOC_Os01g02060	0.720461	0.000315282	0.567635	0	1	1
LOC_Os01g02070	0.612201	0.245745		0	0	0
LOC_Os01g02080	0.720461	0.000315282	0.407182	0	1	1
LOC_Os01g02090	0.974913	0.065905	0.0114436	0	0	0
LOC_Os01g02100	0.788143	0.00825475	0.183177	0	0	0
LOC_Os01g02110	0.720461	0.000315282	0.0538107	0	1	1
LOC_Os01g02120	0.740349	0.00375556	0.276902	0	0	0
LOC_Os01g02130	0.612201	0.0440259	0.574244	0	0	0
LOC_Os01g02139	0.720461	0.000315282	0.306895	0	1	1
LOC_Os01g02150	0.723703	0.00085112	0.246599	0	1	1
LOC_Os01g02160	0.758986	0.00936171	0.28344	0	0	0
LOC_Os01g02170	0.720461	0.000315282	0.0061652	0	1	1
LOC_Os01g02180	0.720461	0.00057546	0.349474	0	1	1
LOC_Os01g02190	0.720461	0.899969	0.427315	0	0	0
LOC_Os01g02200	0.944172	0.386474	0.287359	0	0	0
LOC_Os01g02210	0.612201	0.271621		0	0	0
LOC_Os01g02250	0.742925	0.000345497	0.0175909	0	1	1
LOC_Os01g02270	0.393914		0.191152	0	0	0
LOC_Os01g02280	0.612201	0.271621		0	0	0
LOC_Os01g02290	0.549541	0.00181822	0.191152	0	0	0
LOC_Os01g02300	0.720461	0.0020865	0.689378	0	0	0
LOC_Os01g02310	0.730193	0.00673165	0.462823	0	0	0
LOC_Os01g02320	0.694002	0.000851177	0.607056	0	1	1
LOC_Os01g02334	0.393914	0.0952668	0.437311	0	0	0
LOC_Os01g02350	0.76794	0.200492	0.000406914	0	1	1
LOC_Os01g02360	0.707824	0.00582972	0.771234	0	0	0
LOC_Os01g02390	0.0198306	0.0596794	0.0482231	0	0	0
LOC_Os01g02400	0.270726	0.000316775	0.000619675	0	1	1
LOC_Os01g02410	0.270099	0.271621	0.191152	0	0	0
LOC_Os01g02420	0.00380109	0.000475019		0	1	1
LOC_Os01g02430	0.720461	0.586909	0.641111	0	0	0
LOC_Os01g02440	0.720461	0.00158768	0.986309	0	0	0
LOC_Os01g02450	0.971238	0.686669	0.813164	0	0	0
LOC_Os01g02460	0.598731	0.0568763	0.533834	0	0	0
LOC_Os01g02470	0.00522456	0.000655036		0	1	1
LOC_Os01g02490	0.720868	0.25094	0.954919	0	0	0
LOC_Os01g02500	0.393914	0.406604	0.258793	0	0	0
LOC_Os01g02550	0.851028	0.489287	0.191152	0	0	0
LOC_Os01g02560	0.922592	0.139756	0.22821	0	0	0
LOC_Os01g02570	0.978896	0.271621	0.191152	0	0	0
LOC_Os01g02580	0.202975		0.0872488	0	0	0
LOC_Os01g02590	0.85676	0.0494231	0.191152	0	0	0
LOC_Os01g02600	0.65547	0.90121	0.00436831	0	0	0
LOC_Os01g02610	0.722461		0.615069	0	0	0
LOC_Os01g02680	0.00208341	0.000315282		0	1	1
LOC_Os01g02690	0.754976	0.050074	0.000110634	0	1	1
LOC_Os01g02700	0.966131	0.823726	0.876	0	0	0
LOC_Os01g02710	0.720461	0.181429	0.970139	0	0	0
LOC_Os01g02720	0.720461	0.00537112	0.835093	0	0	0
LOC_Os01g02730	0.937473	0.271621	0.437842	0	0	0
LOC_Os01g02750	0.393914	0.11309		0	0	0
LOC_Os01g02760	0.0472171	0.255916	0.00474974	0	0	0
LOC_Os01g02770	0.729231	0.00250283	0.339468	0	0	0
LOC_Os01g02780	0.612201	0.271621		0	0	0
LOC_Os01g02790	0.995284	0.992576		0	0	0
LOC_Os01g02800	0.729662		0.638364	0	0	0
LOC_Os01g02810	0.720461		0.519775	0	0	0
LOC_Os01g02830	0.300895	0.327487	0.191152	0	0	0
LOC_Os01g02840	0.714127	0.00210574	0.762389	0	0	0
LOC_Os01g02850	0.0080502	0.00103594		0	0	0
LOC_Os01g02860	0.31061	0.0761052		0	0	0
LOC_Os01g02870	0.720868	0.000329966	0.142528	0	1	1
LOC_Os01g02880	0.751821	0.000604338	0.0471805	0	1	1
LOC_Os01g02884	0.720461	0.00068645	0.49125	0	1	1
LOC_Os01g02890	0.785997	0.000701283	0.0153464	0	1	1
LOC_Os01g02900	0.891781	0.0310821	0.0901638	0	0	0
LOC_Os01g02910	0.720461	0.000315282	0.0850269	0	1	1
LOC_Os01g02920	0.612201	0.0408916	0.554579	0	0	0
LOC_Os01g02930	0.904277	0.00933469	0.019326	0	0	0
LOC_Os01g02940	0.69843	0.000600439	0.591811	0	1	1
LOC_Os01g02950	0.00191985	0.000315282		0	1	1
LOC_Os01g02960	0.819764	0.00883062	0.108539	0	0	0
LOC_Os01g02980	0.612201	0.24761		0	0	0
LOC_Os01g03020	0.720461	0.000806367	0.775202	0	1	1
LOC_Os01g03030	0.720461	0.000315282	0.520453	0	1	1
LOC_Os01g03040	0.720461	0.000383105	0.433015	0	1	1
LOC_Os01g03050	0.6318	0.0393369	0.655667	0	0	0
LOC_Os01g03060	0.720461	0.000315282	0.843331	0	1	1
LOC_Os01g03070	0.823442	0.00127153	0.012637	0	0	0
LOC_Os01g03080	0.719911	0.650464	0.527716	0	0	0
LOC_Os01g03090	0.743632	0.980057	0.603489	0	0	0
LOC_Os01g03100	0.720461	0.000315282	0.3016	0	1	1
LOC_Os01g03110	0.720461	0.271621	0.909344	0	0	0
LOC_Os01g03130	0.720461	0.000607577	0.807287	0	1	1
LOC_Os01g03144	0.914897	0.00551414	0.000215319	0	1	1
LOC_Os01g03160	0.83962	0.000333112	0.000473387	0	1	1
LOC_Os01g03170	0.0227896	0.271621	0.0127763	0	0	0
LOC_Os01g03180	0.393914	0.139458	0.433015	0	0	0
LOC_Os01g03190	0.941926	0.019728	0.0188313	0	0	0
LOC_Os01g03220	0.230253	0.0501309		0	0	0
LOC_Os01g03270	0.865564	0.466019	0.191152	0	0	0
LOC_Os01g03300	0.753052		0.691617	0	0	0
LOC_Os01g03310	0.720461	0.0439946	0.868274	0	0	0
LOC_Os01g03320	0.749974	0.144608	0.805955	0	0	0
LOC_Os01g03330	0.749441	0.0348235	0.537427	0	0	0
LOC_Os01g03340	0.589638	0.0252495	0.456265	0	0	0
LOC_Os01g03360	0.284235	0.271621	0.203047	0	0	0
LOC_Os01g03370	0.003901	0.000487523		0	1	1
LOC_Os01g03380	0.728411	0.00311987	0.380508	0	0	0
LOC_Os01g03390	0.00257835	0.011633	0.0145225	0	0	0
LOC_Os01g03464	0.99915		0.998706	0	0	0
LOC_Os01g03480	0.722461	0.295296	0.930409	0	0	0
LOC_Os01g03490	0.830581	0.01257	0.116394	0	0	0
LOC_Os01g03500	0.720461	0.000422843	0.831395	0	1	1
LOC_Os01g03510	0.720461	0.000315282	0.0165555	0	1	1
LOC_Os01g03520	0.82475	0.0285171	0.193636	0	0	0
LOC_Os01g03530	0.625781	0.0014465	0.410015	0	0	0
LOC_Os01g03549	0.757547	0.0170307	0.375301	0	0	0
LOC_Os01g03570	0.548901	0.00125153	0.154629	0	0	0
LOC_Os01g03580	0.612201	0.271621		0	0	0
LOC_Os01g03620	0.803103	0.49101	0.976477	0	0	0
LOC_Os01g03630	0.672075	0.000315282	0.0476779	0	1	1
LOC_Os01g03640	0.000102319	0.00468199	0.000237408	0	0	1
LOC_Os01g03650	0.734184	0.000340843	0.031333	0	1	1
LOC_Os01g03660	0.612201	0.000592158	0.185976	0	1	1
LOC_Os01g03670	0.720461		0.540328	0	0	0
LOC_Os01g03680	0.720461	0.000538565	0.392513	0	1	1
LOC_Os01g03690	0.768005	0.0117065	0.271481	0	0	0
LOC_Os01g03710	0.731614	0.0014519	0.221995	0	0	0
LOC_Os01g03720	0.872586	0.352028	0.853669	0	0	0
LOC_Os01g03730	0.790083	0.00822727	0.176964	0	0	0
LOC_Os01g03740	0.0753316	0.265548	0.0612512	0	0	0
LOC_Os01g03750	0.720461	0.000358852	0.286097	0	1	1
LOC_Os01g03760	0.393914	0.78037	0.0499271	0	0	0
LOC_Os01g03810	0.612201	0.0547291	0.575404	0	0	0
LOC_Os01g03820	0.720461	0.000315282	0.799755	0	1	1
LOC_Os01g03830	0.19872	0.0412613		0	0	0
LOC_Os01g03870	0.960826	0.00114063	0.000442729	0	1	1
LOC_Os01g03890	0.898316	0.0711105	0.184115	0	0	0
LOC_Os01g03900	0.720461	0.000641423	0.985559	0	1	1
LOC_Os01g03914	0.698829	0.00666807	0.742979	0	0	0
LOC_Os01g03940	0.095852	0.0331241	0.140772	0	0	0
LOC_Os01g03950	0.793467	0.0776836	0.484936	0	0	0
LOC_Os01g03980	0.852864	0.128508	0.412533	0	0	0
LOC_Os01g04010	0.999645	0.0500104	0.01461	0	0	0
LOC_Os01g04020	0.719568	0.000315282	0.271172	0	1	1
LOC_Os01g04030	0.726296	0.000412983	0.107509	0	1	1
LOC_Os01g04040	0.776834	0.271621	0.922522	0	0	0
LOC_Os01g04050	0.720461	0.000706551	0.808358	0	1	1
LOC_Os01g04080	0.720461	0.000821547	0.92187	0	1	1
LOC_Os01g04090	0.734681	0.0396463	0.659902	0	0	0
LOC_Os01g04100	0.783244	0.00210352	0.0694512	0	0	0
LOC_Os01g04110	0.760093	0.0501759	0.540328	0	0	0
LOC_Os01g04120	0.720461	0.622868	0.58767	0	0	0
LOC_Os01g04130	0.808685	0.0170688	0.000126378	0	1	1
LOC_Os01g04160	0.967172	0.00253053	0.000899651	0	1	1
LOC_Os01g04170	0.723897	0.00118871	0.28872	0	0	0
LOC_Os01g04190	0.73358	0.000320965	0.0187892	0	1	1
LOC_Os01g04200	0.994498	0.0136632	0.00222191	0	0	0
LOC_Os01g04210	0.729681	0.00335413	0.372954	0	0	0
LOC_Os01g04220	0.844472	0.0723724	0.000558759	0	1	1
LOC_Os01g04230	0.720461	0.000315282	0.446131	0	1	1
LOC_Os01g04250	0.682665	0.000353441	0.380508	0	1	1
LOC_Os01g04260	0.733556	0.000315282	0.00510364	0	1	1
LOC_Os01g04280	0.085837	0.00351254	0.0182213	0	0	0
LOC_Os01g04290	0.704149	0.93472	0.00109437	0	0	0
LOC_Os01g04300	0.776555	0.256136	0.874829	0	0	0
LOC_Os01g04310	0.720461	0.431352		0	0	0
LOC_Os01g04324	0.720461	0.000698245	0.985559	0	1	1
LOC_Os01g04330	0.995312	0.00143471	0.000301275	0	1	1
LOC_Os01g04340	0.876331	0.0589195	0.191152	0	0	0
LOC_Os01g04350	0.755035	0.245088	0.92187	0	0	0
LOC_Os01g04360	0.672515	0.00138895	0.55713	0	0	0
LOC_Os01g04370	0.279795	0.221633	0.235254	0	0	0
LOC_Os01g04380	0.535565	0.126722	0.563266	0	0	0
LOC_Os01g04390	0.720461	0.000315282	0.609052	0	1	1
LOC_Os01g04409	0.720461	0.000315282	0.88858	0	1	1
LOC_Os01g04430	0.00352607	0.000441175		0	1	1
LOC_Os01g04440	0.868329	0.0123966	0.000194257	0	1	1
LOC_Os01g04450	0.531202	0.00263065	0.191152	0	0	0
LOC_Os01g04460	0.00327726	0.0088342	0.017736	0	0	0
LOC_Os01g04470	0.35513	0.0121341	0.170214	0	0	0
LOC_Os01g04480	0.0188046	0.0989185	0.0330218	0	0	0
LOC_Os01g04490	0.612201	0.271621		0	0	0
LOC_Os01g04500	0.706373	0.00123778	0.700975	0	0	0
LOC_Os01g04510	0.612201	0.271621		0	0	0
LOC_Os01g04520	0.720461	0.271621	0.92187	0	0	0
LOC_Os01g04530	0.464841	0.167971		0	0	0
LOC_Os01g04540	0.237961	0.0772177	0.28648	0	0	0
LOC_Os01g04550	0.721084	0.0999955	0.92187	0	0	0
LOC_Os01g04570	0.822151	0.559408	0.347845	0	0	0
LOC_Os01g04580	0.720461	0.0993701	0.988005	0	0	0
LOC_Os01g04590	0.667274	0.257241	0.716889	0	0	0
LOC_Os01g04600	0.720461	0.00159704	0.845849	0	0	0
LOC_Os01g04620	0.734978	0.000598224	0.107509	0	1	1
LOC_Os01g04630	0.800548	0.374852	0.0135449	0	0	0
LOC_Os01g04640	0.720461	0.00297842	0.807868	0	0	0
LOC_Os01g04650	0.814407	0.000337646	0.000907183	0	1	1
LOC_Os01g04660	0.720461	0.648445	0.691617	0	0	0
LOC_Os01g04670	0.721084	0.000860653	0.320468	0	1	1
LOC_Os01g04690	0.857227	0.260512	0.659902	0	0	0
LOC_Os01g04710	0.720461	0.000315282	0.183073	0	1	1
LOC_Os01g04720	0.720554	0.000315282	0.0415068	0	1	1
LOC_Os01g04730	0.730798	0.000315282	0.00330629	0	1	1
LOC_Os01g04750	0.720461	0.00196181	0.649984	0	0	0
LOC_Os01g04780	0.612201	0.271621		0	0	0
LOC_Os01g04800	0.906067	0.0285485	0.0642799	0	0	0
LOC_Os01g04814	0.612201	0.00047415	0.104341	0	1	1
LOC_Os01g04830	0.318008	0.0782809		0	0	0
LOC_Os01g04840	0.750553	0.270837	0.954919	0	0	0
LOC_Os01g04860	0.720461	0.000435607	0.580436	0	1	1
LOC_Os01g04870	0.720461	0.000545431	0.929734	0	1	1
LOC_Os01g04880	0.720461	0.000315282	0.483634	0	1	1
LOC_Os01g04900	0.720461	0.000315282	0.22001	0	1	1
LOC_Os01g04910	0.720461	0.000315282	0.0671405	0	1	1
LOC_Os01g04920	0.725921	0.000315282	0.0124274	0	1	1
LOC_Os01g04930	0.729903	0.413723	0.000521248	0	1	1
LOC_Os01g04950	0.2765	0.391046	0.183756	0	0	0
LOC_Os01g04990	0.720461	0.000315282	0.792994	0	1	1
LOC_Os01g05010	0.730798	0.000315282	0.0188026	0	1	1
LOC_Os01g05020	0.978896	0.271621	0.191152	0	0	0
LOC_Os01g05050	0.0322178	0.00490792		0	0	0
LOC_Os01g05060	0.720461	0.000315282	0.486955	0	1	1
LOC_Os01g05064	0.749441	0.00110842	0.10901	0	0	0
LOC_Os01g05070	0.776912	0.563498	0.110392	0	0	0
LOC_Os01g05080	0.720461	0.000315282	0.912266	0	1	1
LOC_Os01g05090	0.720868	0.00045629	0.221873	0	1	1
LOC_Os01g05100	0.720461	0.000330257	0.416139	0	1	1
LOC_Os01g05105	0.0497953	0.0997521	0.0823137	0	0	0
LOC_Os01g05120	0.720461	0.00127153	0.970139	0	0	0
LOC_Os01g05130	0.598266	0.221998	0.587431	0	0	0
LOC_Os01g05140	0.720461	0.000315282	0.744643	0	1	1
LOC_Os01g05150	0.833165	0.53504	0.992162	0	0	0
LOC_Os01g05170	0.720461	0.000315282	0.843331	0	1	1
LOC_Os01g05180	0.720461	0.000515685	0.998706	0	1	1
LOC_Os01g05220	0.00348311	0.000436886		0	1	1
LOC_Os01g05250	0.0705187	0.0119451		0	0	0
LOC_Os01g05260	0.178659	0.0363275		0	0	0
LOC_Os01g05280	0.129873	0.0244678		0	0	0
LOC_Os01g05289	0.720461	0.000315282	0.191152	0	1	1
LOC_Os01g05310	0.678095	0.0811999	0.749366	0	0	0
LOC_Os01g05340	0.0130311	0.00179451		0	0	0
LOC_Os01g05350	0.393914	0.123553		0	0	0
LOC_Os01g05360	0.720461	0.447253		0	0	0
LOC_Os01g05370	0.355533	0.0906393		0	0	0
LOC_Os01g05400	0.999918	0.271621	0.234982	0	0	0
LOC_Os01g05410	0.101528	0.0181386		0	0	0
LOC_Os01g05420	0.710944	0.264934	0.764159	0	0	0
LOC_Os01g05430	0.0581608	0.00956562		0	0	0
LOC_Os01g05440	0.393914	0.104833		0	0	0
LOC_Os01g05450	0.705783		0.441159	0	0	0
LOC_Os01g05460	0.108128	0.0195213		0	0	0
LOC_Os01g05470	0.720461	0.000315282	0.441857	0	1	1
LOC_Os01g05480	0.722697	0.000340316	0.0887262	0	1	1
LOC_Os01g05490	0.978896	0.00141952	0.000386971	0	1	1
LOC_Os01g05500	0.393914	0.00293945	0.0827905	0	0	0
LOC_Os01g05510	0.586779	0.295213	0.508235	0	0	0
LOC_Os01g05520	0.931246		0.92187	0	0	0
LOC_Os01g05530	0.00193804		0.000586474	0	1	1
LOC_Os01g05540	0.720716	0.00342872	0.572239	0	0	0
LOC_Os01g05560	0.720461	0.000315282	0.0956617	0	1	1
LOC_Os01g05580	0.612201	0.271621		0	0	0
LOC_Os01g05585	0.925489	0.0318616	0.00109704	0	0	0
LOC_Os01g05600	0.720461	0.0020511	0.989225	0	0	0
LOC_Os01g05610	0.797827	0.0534114	0.385756	0	0	0
LOC_Os01g05620	0.773806	0.00555584	0.19079	0	0	0
LOC_Os01g05630	0.762601	0.40876	0.959086	0	0	0
LOC_Os01g05640	0.730892	0.00113502	0.191152	0	0	0
LOC_Os01g05650	0.720461	0.000315282	0.274765	0	1	1
LOC_Os01g05660	0.721084	0.000315282	0.0181842	0	1	1
LOC_Os01g05670	0.720868	0.000315282	0.0381021	0	1	1
LOC_Os01g05680	0.393914	0.000810614	0.0272893	0	1	1
LOC_Os01g05694	0.720461	0.00138106	0.82478	0	0	0
LOC_Os01g05710	0.0851611	0.00131337	0.00546349	0	0	0
LOC_Os01g05720	0.720461	0.00323028	0.652902	0	0	0
LOC_Os01g05730	0.931246		0.92187	0	0	0
LOC_Os01g05744	0.720461	0.00174831	0.833422	0	0	0
LOC_Os01g05770	0.727134		0.631253	0	0	0
LOC_Os01g05790	0.720461	0.899969	0.00304399	0	0	0
LOC_Os01g05800	0.720461	0.000385633	0.825135	0	1	1
LOC_Os01g05810	0.0271195	0.0567417	0.0653679	0	0	0
LOC_Os01g05820	0.202975	0.457369	0.104995	0	0	0
LOC_Os01g05830	0.720461	0.0020111	0.697963	0	0	0
LOC_Os01g05840	0.722461	0.000603426	0.202619	0	1	1
LOC_Os01g05850	0.0106288	0.0014357		0	0	0
LOC_Os01g05860	0.720461	0.000315282	0.452183	0	1	1
LOC_Os01g05870	0.802448	0.511498	0.106097	0	0	0
LOC_Os01g05880	0.612201	0.0745786	0.659902	0	0	0
LOC_Os01g05890	0.270099	0.271621	0.191152	0	0	0
LOC_Os01g05900	0.680719	0.98594	0.0274263	0	0	0
LOC_Os01g05940	0.720461	0.0014386	0.910459	0	0	0
LOC_Os01g05960	0.758849	0.625191	0.191152	0	0	0
LOC_Os01g05970	0.873434	0.376308	0.881248	0	0	0
LOC_Os01g05980	0.657947	0.155869	0.737216	0	0	0
LOC_Os01g06000	0.720461	0.000315282	0.569128	0	1	1
LOC_Os01g06010	0.782393	0.0566806	0.459958	0	0	0
LOC_Os01g06020	0.720461	0.000315282	0.896069	0	1	1
LOC_Os01g06030	0.612201	0.271621		0	0	0
LOC_Os01g06040	0.924202	0.874198		0	0	0
LOC_Os01g06050	0.720868	0.72116	0.191152	0	0	0
LOC_Os01g06060	0.544746	0.807778	0.0214	0	0	0
LOC_Os01g06080	0.500546	0.184804		0	0	0
LOC_Os01g06090	0.393914		0.191152	0	0	0
LOC_Os01g06150	0.720461	0.00243264	0.92187	0	0	0
LOC_Os01g06210	0.612201	0.271621		0	0	0
LOC_Os01g06220	0.720461	0.000315282	0.664064	0	1	1
LOC_Os01g06230	0.00261781	0.000343147		0	1	1
LOC_Os01g06240	0.107757	0.019433		0	0	0
LOC_Os01g06250	0.878989	0.00152241	0.00382817	0	0	0
LOC_Os01g06270	0.852919	0.00823767	0.053918	0	0	0
LOC_Os01g06280	0.898695	0.0197581	0.0503474	0	0	0
LOC_Os01g06290	0.720461	0.000323748	0.179895	0	1	1
LOC_Os01g06310	0.720461	0.000666831	0.519249	0	1	1
LOC_Os01g06320	0.91239	0.00438694	0.00018316	0	1	1
LOC_Os01g06340	0.718063	0.00194795	0.785273	0	0	0
LOC_Os01g06350	0.236408	0.0521648		0	0	0
LOC_Os01g06370	0.783937	0.669637		0	0	0
LOC_Os01g06390	0.612201	0.271621		0	0	0
LOC_Os01g06400	0.953374	0.323509	0.191152	0	0	0
LOC_Os01g06410	0.612201	0.271621		0	0	0
LOC_Os01g06420	0.416513	0.711752	0.191152	0	0	0
LOC_Os01g06430	0.722461	0.00590865	0.557865	0	0	0
LOC_Os01g06440	0.720461	0.000378162	0.712118	0	1	1
LOC_Os01g06450	0.709823	0.00153089	0.729351	0	0	0
LOC_Os01g06454	0.601344	0.000410185	0.0669923	0	1	1
LOC_Os01g06460	0.612201	0.00254845	0.376253	0	0	0
LOC_Os01g06470	0.891909	0.00190544	0.00375278	0	0	0
LOC_Os01g06490	0.38333	0.0349195	0.253123	0	0	0
LOC_Os01g06500	0.741387	0.00199541	0.191152	0	0	0
LOC_Os01g06510	0.720461	0.000713486	0.722981	0	1	1
LOC_Os01g06520	0.720461	0.00101691	0.894201	0	0	0
LOC_Os01g06540	0.720461		0.516601	0	0	0
LOC_Os01g06550	0.722461	0.000315282	0.00125648	0	1	1
LOC_Os01g06560	0.78763	0.0179722	0.245061	0	0	0
LOC_Os01g06580	0.720461	0.000315282	0.658937	0	1	1
LOC_Os01g06590	0.720461	0.000324204	0.303857	0	1	1
LOC_Os01g06600	0.724754	0.00182627	0.342524	0	0	0
LOC_Os01g06620	0.270099	0.271621	0.191152	0	0	0
LOC_Os01g06630	0.225099	0.197354	0.191152	0	0	0
LOC_Os01g06640	0.640413	0.965942	0.0798396	0	0	0
LOC_Os01g06660	0.720456	0.000567818	0.740837	0	1	1
LOC_Os01g06720	0.155102	0.0303725		0	0	0
LOC_Os01g06730	0.740931	0.0024484	0.216106	0	0	0
LOC_Os01g06740	0.575869	0.00186894	0.191152	0	0	0
LOC_Os01g06790	0.393914		0.191152	0	0	0
LOC_Os01g06820	0.483147	0.176591		0	0	0
LOC_Os01g06836	0.00648336	0.000820773		0	1	1
LOC_Os01g06870	0.0194288	0.00279653		0	0	0
LOC_Os01g06876	0.282395	0.0673612		0	0	0
LOC_Os01g06882	0.924986		0.918125	0	0	0
LOC_Os01g06890	0.692157		0.428171	0	0	0
LOC_Os01g06920	0.824518	0.47538	0.111876	0	0	0
LOC_Os01g06960	0.307307	0.0751438		0	0	0
LOC_Os01g06980	0.0215141	0.00311714		0	0	0
LOC_Os01g06990	0.0219052	0.00319447		0	0	0
LOC_Os01g07010	0.518304	0.193582		0	0	0
LOC_Os01g07020	0.00188886	0.000315282		0	1	1
LOC_Os01g07030	0.982808	0.000622363	0.000181024	0	1	1
LOC_Os01g07040	0.00178109	0.000315282		0	1	1
LOC_Os01g07050	0.247305	0.0555394		0	0	0
LOC_Os01g07060	0.737467	0.000546088	0.0770961	0	1	1
LOC_Os01g07070	0.720461	0.000368991	0.813491	0	1	1
LOC_Os01g07080	0.720461	0.000495718	0.738995	0	1	1
LOC_Os01g07090	0.720461	0.00045968	0.708608	0	1	1
LOC_Os01g07100	0.000237618	0.0122787	0.000344736	0	0	1
LOC_Os01g07110	0.720461	0.000704529	0.909665	0	1	1
LOC_Os01g07120	0.729219	0.00340031	0.382952	0	0	0
LOC_Os01g07130	0.612201	0.604196	0.365806	0	0	0
LOC_Os01g07140	0.720461	0.0450206	0.930879	0	0	0
LOC_Os01g07150	0.720461	0.000315282	0.33434	0	1	1
LOC_Os01g07170	0.703852	0.0151032	0.778108	0	0	0
LOC_Os01g07200	0.800449	0.039876	0.321338	0	0	0
LOC_Os01g07212	0.739696	0.0769401	0.729139	0	0	0
LOC_Os01g07240	0.746358	0.00063877	0.0661988	0	1	1
LOC_Os01g07250	0.97312	0.271621	0.348377	0	0	0
LOC_Os01g07260	0.720461	0.000315282	0.239017	0	1	1
LOC_Os01g07270	0.320262	0.0790659		0	0	0
LOC_Os01g07280	0.612201	0.265015		0	0	0
LOC_Os01g07300	0.978896	0.316363	0.423081	0	0	0
LOC_Os01g07310	0.499959	0.0494454	0.433015	0	0	0
LOC_Os01g07320	0.866491	0.487379	0.252093	0	0	0
LOC_Os01g07330	0.0450856	0.0198854	0.0739526	0	0	0
LOC_Os01g07340	0.720461	0.000315282	0.641707	0	1	1
LOC_Os01g07350	0.943964	0.221212	0.308832	0	0	0
LOC_Os01g07360	0.612201	0.0119353	0.488149	0	0	0
LOC_Os01g07364	0.823931	0.271621	0.00700756	0	0	0
LOC_Os01g07370	0.761799	0.00154294	0.098925	0	0	0
LOC_Os01g07376	0.735272	0.000369336	0.0393039	0	1	1
LOC_Os01g07382	0.721902	0.000315282	0.00187355	0	1	1
LOC_Os01g07390	0.862113	0.279312	0.0227948	0	0	0
LOC_Os01g07400	0.720716	0.829348	0.609015	0	0	0
LOC_Os01g07410	0.729231	0.684148	0.102337	0	0	0
LOC_Os01g07420	0.752234	0.000953759	0.0853859	0	1	1
LOC_Os01g07430	0.00428425	0.00052994		0	1	1
LOC_Os01g07450	0.00212931	0.000315282		0	1	1
LOC_Os01g07460	0.0851176	0.0148601		0	0	0
LOC_Os01g07480	0.749696	0.00377702	0.217159	0	0	0
LOC_Os01g07490	0.73057	0.000315282	0.00450535	0	1	1
LOC_Os01g07500	0.7589	0.000320542	0.00356828	0	1	1
LOC_Os01g07520	0.436697	0.963253	0.15928	0	0	0
LOC_Os01g07530	0.741755	0.000380331	0.0275469	0	1	1
LOC_Os01g07540	0.76919	0.974865	0.679743	0	0	0
LOC_Os01g07560	0.840398	0.00276175	0.0221168	0	0	0
LOC_Os01g07570	0.756244	0.000362111	0.0100679	0	1	1
LOC_Os01g07590	0.721326	0.000424327	0.189245	0	1	1
LOC_Os01g07600	0.720716	0.00219916	0.516813	0	0	0
LOC_Os01g07610	0.720461	0.000326146	0.843125	0	1	1
LOC_Os01g07620	0.721084	0.00113176	0.352063	0	0	0
LOC_Os01g07630	0.720461	0.000315282	0.60095	0	1	1
LOC_Os01g07640	0.907828	0.613999	0.674381	0	0	0
LOC_Os01g07650	0.612201	0.271621		0	0	0
LOC_Os01g07660	0.873041	0.517491	0.954919	0	0	0
LOC_Os01g07700	0.744853	0.0335779	0.558107	0	0	0
LOC_Os01g07710	0.755414	0.617105		0	0	0
LOC_Os01g07720	0.960649	0.0286748	0.00218356	0	0	0
LOC_Os01g07730	0.0197083	0.155581	0.0232623	0	0	0
LOC_Os01g07740	0.756522	0.000392946	0.0137183	0	1	1
LOC_Os01g07750	0.308675	0.0569438	0.276819	0	0	0
LOC_Os01g07760	0.613225	0.0247919	0.605577	0	0	0
LOC_Os01g07770	0.720461	0.0235608	0.930508	0	0	0
LOC_Os01g07780	0.966797	0.736318	0.934685	0	0	0
LOC_Os01g07790	0.393914		0.191152	0	0	0
LOC_Os01g07800	0.612201	0.000849702	0.181312	0	1	1
LOC_Os01g07810	0.720461	0.000315282	0.0933974	0	1	1
LOC_Os01g07850	0.720461	0.0340731	0.970429	0	0	0
LOC_Os01g07870	0.381409	0.0175654	0.191152	0	0	0
LOC_Os01g07880	0.603137	0.000337646	0.0367859	0	1	1
LOC_Os01g07890	0.724478	0.000427465	0.129558	0	1	1
LOC_Os01g07900	0.802692	0.0173235	0.191152	0	0	0
LOC_Os01g07910	0.84089	0.00293142	0.0233029	0	0	0
LOC_Os01g07920	0.0461365	0.271621	0.00565659	0	0	0
LOC_Os01g07930	0.393914		0.191152	0	0	0
LOC_Os01g07940	0.720461	0.000320252	0.231001	0	1	1
LOC_Os01g07950	0.880285	0.000315282	0.000143563	0	1	1
LOC_Os01g07960	0.547251	0.734366	0.00882177	0	0	0
LOC_Os01g07970	0.721084	0.00475591	0.555083	0	0	0
LOC_Os01g07980	0.1743	0.0352169		0	0	0
LOC_Os01g08000	0.8966	0.022792	0.0605735	0	0	0
LOC_Os01g08010	0.937232	0.318741	0.176899	0	0	0
LOC_Os01g08020	0.667351	0.0720696	0.731659	0	0	0
LOC_Os01g08060	0.323837	0.0801073		0	0	0
LOC_Os01g08090	0.720461	0.685281	0.000110634	0	1	1
LOC_Os01g08100	0.00057595	0.0112405	0.00249563	1	0	0
LOC_Os01g08110	0.988806	0.170719	0.0899875	0	0	0
LOC_Os01g08120	0.736617	0.000315282	0.00241108	0	1	1
LOC_Os01g08130	0.142198	0.0272839		0	0	0
LOC_Os01g08140	0.720461	0.000640093	0.890729	0	1	1
LOC_Os01g08150	0.720461	0.000372218	0.437016	0	1	1
LOC_Os01g08160	0.874398	0.00372292	0.000124925	0	1	1
LOC_Os01g08170	0.722461	0.00034567	0.105233	0	1	1
LOC_Os01g08180	0.393914		0.191152	0	0	0
LOC_Os01g08190	0.977152	0.271621	0.191152	0	0	0
LOC_Os01g08200	0.965787	0.001472	0.000514651	0	1	1
LOC_Os01g08220	0.720461	0.000315282	0.191152	0	1	1
LOC_Os01g08260	0.85719	0.0720933	0.000728156	0	1	1
LOC_Os01g08270	0.481122	0.545667	0.00226051	0	0	0
LOC_Os01g08280	0.850093	0.0521158	0.218536	0	0	0
LOC_Os01g08290	0.822306	0.010038	0.114423	0	0	0
LOC_Os01g08300	0.745819	0.000582248	0.057705	0	1	1
LOC_Os01g08310	0.970957	0.33611	0.276902	0	0	0
LOC_Os01g08320	0.997562	0.00200755	0.000384412	0	1	1
LOC_Os01g08330	0.612201	0.271621		0	0	0
LOC_Os01g08340	0.723851	0.00199654	0.373146	0	0	0
LOC_Os01g08350	0.451132	0.16194		0	0	0
LOC_Os01g08360	0.267857	0.0618978		0	0	0
LOC_Os01g08370	0.973614	0.387974	0.41102	0	0	0
LOC_Os01g08380	0.776912	0.000433053	0.00746765	0	1	1
LOC_Os01g08400	0.000199118	0.00724511	0.00117228	1	0	0
LOC_Os01g08410	0.893314	0.0473977	0.131626	0	0	0
LOC_Os01g08420	0.922822	0.0184038	0.0280683	0	0	0
LOC_Os01g08430	0.720461	0.827743	0.065273	0	0	0
LOC_Os01g08440	0.723703	0.000646157	0.199298	0	1	1
LOC_Os01g08450	0.682824	0.000315282	0.216823	0	1	1
LOC_Os01g08460	0.720461	0.000320965	0.141151	0	1	1
LOC_Os01g08464	0.612201	0.271621		0	0	0
LOC_Os01g08470	0.851714	0.0257697	0.000244063	0	1	1
LOC_Os01g08500	0.612201	0.271621		0	0	0
LOC_Os01g08510	0.720461	0.000315282	0.799936	0	1	1
LOC_Os01g08520	0.797234	0.00036527	0.00204191	0	1	1
LOC_Os01g08530	0.928795	0.881744		0	0	0
LOC_Os01g08540	0.720461	0.000461012	0.284866	0	1	1
LOC_Os01g08550	0.746749	0.00194406	0.190146	0	0	0
LOC_Os01g08560	0.720461	0.000736151	0.736306	0	1	1
LOC_Os01g08570	0.978896	0.271621	0.191152	0	0	0
LOC_Os01g08580	0.779605	0.000315282	0.000973735	0	1	1
LOC_Os01g08600	0.720461	0.0118114	0.998706	0	0	0
LOC_Os01g08610	0.6676	0.309984		0	0	0
LOC_Os01g08630	0.720461	0.378625		0	0	0
LOC_Os01g08650	0.73541	0.00872473	0.438279	0	0	0
LOC_Os01g08660	0.74183	0.652078	0.347593	0	0	0
LOC_Os01g08670	0.922041	0.137845	0.226679	0	0	0
LOC_Os01g08680	0.927647	0.14786	0.228594	0	0	0
LOC_Os01g08690	0.720461	0.000327248	0.676066	0	1	1
LOC_Os01g08700	0.713437	0.000538565	0.671266	0	1	1
LOC_Os01g08710	0.589638	0.388572	0.451878	0	0	0
LOC_Os01g08720	0.612201	0.271621		0	0	0
LOC_Os01g08730	0.612201	0.271621		0	0	0
LOC_Os01g08750	0.787312	0.0157439	0.227581	0	0	0
LOC_Os01g08760	0.720461	0.0932913	0.950515	0	0	0
LOC_Os01g08770	0.721084	0.000315282	0.00825749	0	1	1
LOC_Os01g08780	0.755312	0.000979079	0.0775975	0	1	1
LOC_Os01g08790	0.724771	0.00170825	0.330534	0	0	0
LOC_Os01g08800	0.612201	0.000435995	0.181696	0	1	1
LOC_Os01g08810	0.722461	0.00033298	0.0881673	0	1	1
LOC_Os01g08814	0.749696	0.00121817	0.11747	0	0	0
LOC_Os01g08820	0.00355426	0.000444169		0	1	1
LOC_Os01g08830	0.830463	0.0109379	0.104561	0	0	0
LOC_Os01g08840	0.00771295	0.000987305		0	1	1
LOC_Os01g08850	0.978896	0.000315282	8.84296e-05	0	1	1
LOC_Os01g08860	0.720461	0.000315282	0.236188	0	1	1
LOC_Os01g08870	0.0165867	0.00237706		0	0	0
LOC_Os01g08880	0.720461	0.0143644	0.940402	0	0	0
LOC_Os01g08890	0.720461	0.37506		0	0	0
LOC_Os01g08930	0.720461	0.000315282	0.0808204	0	1	1
LOC_Os01g08940	0.100809	0.017987		0	0	0
LOC_Os01g08950	0.741596	0.0549026	0.660386	0	0	0
LOC_Os01g08960	0.745699	0.000723834	0.0795956	0	1	1
LOC_Os01g08970	0.0021741	0.0637963	0.00321256	0	0	0
LOC_Os01g08990	0.20888	0.0438826		0	0	0
LOC_Os01g09000	0.726372	0.00343015	0.412991	0	0	0
LOC_Os01g09010	0.720461	0.00104982	0.830561	0	0	0
LOC_Os01g09020	0.73057	0.68111	0.122816	0	0	0
LOC_Os01g09030	0.48493	0.000315282	0.00157348	0	1	1
LOC_Os01g09080	0.115855	0.0676043	0.191152	0	0	0
LOC_Os01g09090	0.725888	0.540775		0	0	0
LOC_Os01g09100	0.959616	0.0051887	0.00248938	0	0	0
LOC_Os01g09120	0.720461	0.152112	0.894835	0	0	0
LOC_Os01g09130	0.762568	0.416493	0.954919	0	0	0
LOC_Os01g09140	0.22049	0.0468478		0	0	0
LOC_Os01g09150	0.749441	0.604729		0	0	0
LOC_Os01g09170	0.612201	0.271621		0	0	0
LOC_Os01g09190	0.778789	0.562102	0.116023	0	0	0
LOC_Os01g09200	0.720461	0.00646073	0.705868	0	0	0
LOC_Os01g09220	0.837784	0.0422968	0.213258	0	0	0
LOC_Os01g09230	0.874995	0.577171	0.609433	0	0	0
LOC_Os01g09246	0.142982	0.00412786	0.0305832	0	0	0
LOC_Os01g09252	0.734227	0.0126913	0.504749	0	0	0
LOC_Os01g09260	0.647048	0.135839	0.722017	0	0	0
LOC_Os01g09270	0.00524816	0.000658908		0	1	1
LOC_Os01g09280	0.190631	0.21203	0.189245	0	0	0
LOC_Os01g09290	0.388797	0.101424		0	0	0
LOC_Os01g09300	0.720461	0.00151405	0.922892	0	0	0
LOC_Os01g09305	0.0372793	0.00575742		0	0	0
LOC_Os01g09310	0.775627	0.00168057	8.82287e-05	0	1	1
LOC_Os01g09320	0.720461	0.000315282	0.0930788	0	1	1
LOC_Os01g09330	0.612201	0.271621		0	0	0
LOC_Os01g09340	0.431363	0.152982		0	0	0
LOC_Os01g09360	0.781691	0.665539		0	0	0
LOC_Os01g09370	0.720461	0.000344121	0.799009	0	1	1
LOC_Os01g09384	0.00679682	0.000862777		0	1	1
LOC_Os01g09410	0.612201	0.257595		0	0	0
LOC_Os01g09420	0.720461	0.00337228	0.673379	0	0	0
LOC_Os01g09430	0.704475	0.000821547	0.66057	0	1	1
LOC_Os01g09450	0.720461	0.00265458	0.612972	0	0	0
LOC_Os01g09460	0.720461	0.000881031	0.835644	0	1	1
LOC_Os01g09470	0.720537	0.000315282	0.0997962	0	1	1
LOC_Os01g09500	0.610422	0.0418981	0.519249	0	0	0
LOC_Os01g09510	0.720716	0.000315282	0.0246814	0	1	1
LOC_Os01g09540	0.612201	0.00141022	0.368618	0	0	0
LOC_Os01g09550	0.788155	0.000315282	0.000346482	0	1	1
LOC_Os01g09560	0.737001	0.000316124	0.0107831	0	1	1
LOC_Os01g09570	0.612201	0.00902041	0.518268	0	0	0
LOC_Os01g09580	0.846784	0.067748	0.277558	0	0	0
LOC_Os01g09590	0.614277	0.902805	0.311132	0	0	0
LOC_Os01g09620	0.720461	0.745685	0.246009	0	0	0
LOC_Os01g09640	0.612201	0.426904	0.000256538	0	1	1
LOC_Os01g09650	0.612201	0.271621		0	0	0
LOC_Os01g09660	0.697333	0.000315282	0.272846	0	1	1
LOC_Os01g09665	0.482464	0.780777	0.0252667	0	0	0
LOC_Os01g09670	0.720461	0.184613	0.907085	0	0	0
LOC_Os01g09690	0.395042	0.13667		0	0	0
LOC_Os01g09700	0.63721	0.74899	0.392612	0	0	0
LOC_Os01g09720	0.999706	0.999248		0	0	0
LOC_Os01g09730	0.80165	0.0058464	0.111201	0	0	0
LOC_Os01g09740	0.142023	0.271621	0.00275798	0	0	0
LOC_Os01g09750	0.720461	0.000318725	0.591826	0	1	1
LOC_Os01g09760	0.744636	0.416568	0.00172489	0	0	0
LOC_Os01g09770	0.985423	0.0351783	0.00590612	0	0	0
LOC_Os01g09790	0.720461	0.000369472	0.757091	0	1	1
LOC_Os01g09800	0.985761	0.0486246	0.0198801	0	0	0
LOC_Os01g09810	0.27891	0.0662932		0	0	0
LOC_Os01g09830	0.8966	0.346344	0.111399	0	0	0
LOC_Os01g09850	0.828446	0.00128323	0.011045	0	0	0
LOC_Os01g09860	0.729106	0.000347599	0.0549793	0	1	1
LOC_Os01g09870	0.922861	0.0590759	0.105769	0	0	0
LOC_Os01g09880	0.721084	0.00595439	0.587431	0	0	0
LOC_Os01g09890	0.720461	0.000329569	0.191152	0	1	1
LOC_Os01g09900	0.967303	0.0642614	0.0090707	0	0	0
LOC_Os01g09990	0.720461	0.000429344	0.497733	0	1	1
LOC_Os01g10000	0.768333	0.641161		0	0	0
LOC_Os01g10010	0.868849	0.000843383	0.0020781	0	1	1
LOC_Os01g10020	0.929072	0.0030588	0.00279741	0	0	0
LOC_Os01g10030	0.0677207	0.0575022	0.140348	0	0	0
LOC_Os01g10040	0.667351	0.717417	0.000229173	0	1	1
LOC_Os01g10050	0.962306	0.00614046	0.00267464	0	0	0
LOC_Os01g10060	0.612201	0.271621		0	0	0
LOC_Os01g10070	0.680698	0.824708	0.000439289	0	1	1
LOC_Os01g10080	0.901125	0.464184	0.329966	0	0	0
LOC_Os01g10090	0.675844	0.000441175	0.41088	0	1	1
LOC_Os01g10100	0.722461	0.00122501	0.342261	0	0	0
LOC_Os01g10110	0.720461	0.864928	0.00239115	0	0	0
LOC_Os01g10130	0.230253	0.0500982		0	0	0
LOC_Os01g10140	0.696043	0.0163172	0.757137	0	0	0
LOC_Os01g10150	0.000411259	0.0120004	0.00172508	1	0	0
LOC_Os01g10180	0.733556	0.00162671	0.223073	0	0	0
LOC_Os01g10195	0.761086	0.0262611	0.426666	0	0	0
LOC_Os01g10210	0.895422	0.0611747	0.165553	0	0	0
LOC_Os01g10230	0.907127	0.0162249	0.034015	0	0	0
LOC_Os01g10250	0.114906	0.00118415	0.00585119	0	0	0
LOC_Os01g10260	0.961465		0.954919	0	0	0
LOC_Os01g10280	0.978896	0.00537427	0.000592502	0	1	1
LOC_Os01g10290	0.00614888	0.0214246	0.0272856	0	0	0
LOC_Os01g10300	0.894862	0.832634		0	0	0
LOC_Os01g10310	0.612201	0.271621		0	0	0
LOC_Os01g10320	0.949973	0.0192523	0.0152334	0	0	0
LOC_Os01g10340	0.781642	0.0785069	0.533075	0	0	0
LOC_Os01g10350	0.720868	0.000330141	0.136537	0	1	1
LOC_Os01g10370	0.751122	0.000315282	0.00330822	0	1	1
LOC_Os01g10380	0.612201	0.271621		0	0	0
LOC_Os01g10400	0.612201	0.00502979	0.396752	0	0	0
LOC_Os01g10430	0.720461	0.000315282	0.192483	0	1	1
LOC_Os01g10440	0.880114	0.00168864	0.00429849	0	0	0
LOC_Os01g10450	0.756201	0.00155638	0.119143	0	0	0
LOC_Os01g10460	0.720461	0.000315282	0.812411	0	1	1
LOC_Os01g10470	0.393914		0.191152	0	0	0
LOC_Os01g10490	0.720461		0.471783	0	0	0
LOC_Os01g10504	0.181875	0.271621	0.14503	0	0	0
LOC_Os01g10520	0.744087	0.00339973	0.240755	0	0	0
LOC_Os01g10530	0.720461	0.000727661	0.705088	0	1	1
LOC_Os01g10580	0.720868	0.589475	0.733834	0	0	0
LOC_Os01g10590	0.726298	0.000386047	0.0919914	0	1	1
LOC_Os01g10600	0.720461	0.000315282	0.621309	0	1	1
LOC_Os01g10610	0.720461	0.000315282	0.88779	0	1	1
LOC_Os01g10630	0.720461	0.000765594	0.712396	0	1	1
LOC_Os01g10640	0.393914	0.0491801	0.326085	0	0	0
LOC_Os01g10670	0.0081363	0.00104774		0	0	0
LOC_Os01g10680	0.868076	0.0484965	0.191152	0	0	0
LOC_Os01g10690	0.724771	0.00145558	0.306332	0	0	0
LOC_Os01g10710	0.612201	0.271621		0	0	0
LOC_Os01g10790	0.73764	0.00994541	0.426439	0	0	0
LOC_Os01g10800	0.720461	0.000315282	0.213214	0	1	1
LOC_Os01g10810	0.612201	0.271621		0	0	0
LOC_Os01g10820	0.738153	0.000315282	0.00739074	0	1	1
LOC_Os01g10830	0.76163	0.000479518	0.0188313	0	1	1
LOC_Os01g10840	0.942358	0.3298	0.191152	0	0	0
LOC_Os01g10850	0.720461	0.000384904	0.453074	0	1	1
LOC_Os01g10860	0.730798	0.000851079	0.187488	0	1	1
LOC_Os01g10870	0.867265	0.746238	0.685269	0	0	0
LOC_Os01g10880	0.822095	0.00558698	0.0700892	0	0	0
LOC_Os01g10890	0.14127	0.416715	0.0744441	0	0	0
LOC_Os01g10900	0.720461	0.00107039	0.868328	0	0	0
LOC_Os01g10920	0.0532787	0.00864614		0	0	0
LOC_Os01g10930	0.720461	0.000328204	0.318428	0	1	1
LOC_Os01g10940	0.653305		0.395397	0	0	0
LOC_Os01g10950	0.800341	0.189126	0.697198	0	0	0
LOC_Os01g10960	0.950123	0.328312	0.191152	0	0	0
LOC_Os01g10970	0.442153	0.765334	0.191152	0	0	0
LOC_Os01g10980	0.85463	0.718142	0.935873	0	0	0
LOC_Os01g10990	0.71562	0.271621	8.82287e-05	0	1	1
LOC_Os01g11010	0.705196	0.0597364	0.79527	0	0	0
LOC_Os01g11020	0.00907091	0.00118153		0	0	0
LOC_Os01g11040	0.816967	0.0349181	0.246479	0	0	0
LOC_Os01g11054	0.762498	0.866641	0.586983	0	0	0
LOC_Os01g11070	0.747774	0.000451105	0.0316675	0	1	1
LOC_Os01g11080	0.612201	0.271621		0	0	0
LOC_Os01g11110	0.720461	0.000315282	0.537988	0	1	1
LOC_Os01g11120	0.722546	0.000315282	0.021368	0	1	1
LOC_Os01g11130	0.612201	0.000488898	0.191152	0	1	1
LOC_Os01g11150	0.983956	0.00142267	0.000361115	0	1	1
LOC_Os01g11160	0.0159823	0.123552	0.0227498	0	0	0
LOC_Os01g11170	0.612201	0.271621		0	0	0
LOC_Os01g11200	0.720461	0.09936	0.954919	0	0	0
LOC_Os01g11210	0.720461	0.000668319	0.954997	0	1	1
LOC_Os01g11220	0.858688	0.675528	0.637427	0	0	0
LOC_Os01g11230	0.732357	0.000611186	0.125408	0	1	1
LOC_Os01g11240	0.438852	0.00347308	0.163192	0	0	0
LOC_Os01g11250	0.393914		0.191152	0	0	0
LOC_Os01g11260	0.691753	0.00247228	0.675013	0	0	0
LOC_Os01g11270	0.627062	0.0541709	0.662623	0	0	0
LOC_Os01g11280	0.871954	0.0347305	0.138665	0	0	0
LOC_Os01g11300	0.741387	0.000327248	0.0130144	0	1	1
LOC_Os01g11340	0.740737	0.00883007	0.389431	0	0	0
LOC_Os01g11350	0.828647	0.000904104	0.00644325	0	1	1
LOC_Os01g11360	0.269199	0.062413		0	0	0
LOC_Os01g11370	0.720461	0.766355	0.245686	0	0	0
LOC_Os01g11400	0.393914	0.132883		0	0	0
LOC_Os01g11414	0.531113	0.0996852	0.533775	0	0	0
LOC_Os01g11430	0.921891	0.271621	0.0807351	0	0	0
LOC_Os01g11460	0.720461	0.000324563	0.92187	0	1	1
LOC_Os01g11470	0.16864	0.0338358		0	0	0
LOC_Os01g11480	0.393914	0.10738		0	0	0
LOC_Os01g11490	0.831627	0.078022	0.348853	0	0	0
LOC_Os01g11500	0.950336	0.916317		0	0	0
LOC_Os01g11510	0.612201	0.271621		0	0	0
LOC_Os01g11520	0.720461	0.000316775	0.46411	0	1	1
LOC_Os01g11550	0.612201	0.253541		0	0	0
LOC_Os01g11570	0.720461	0.00032007	0.296925	0	1	1
LOC_Os01g11580	0.720461	0.875631	0.537842	0	0	0
LOC_Os01g11590	0.911627	0.000388496	0.0002509	0	1	1
LOC_Os01g11600	0.720461	0.000588652	0.965372	0	1	1
LOC_Os01g11620	0.748575	0.00706142	0.306895	0	0	0
LOC_Os01g11650	0.728603	0.0185463	0.615761	0	0	0
LOC_Os01g11660	0.73911	0.449862	0.897861	0	0	0
LOC_Os01g11670	0.346567	0.410835	0.191152	0	0	0
LOC_Os01g11690	0.393914	0.136098		0	0	0
LOC_Os01g11700	0.720461	0.000600895	0.930409	0	1	1
LOC_Os01g11710	0.720868	0.000315282	0.0901742	0	1	1
LOC_Os01g11730	0.693329	0.0228439	0.75849	0	0	0
LOC_Os01g11750	0.752726	0.000325487	0.006422	0	1	1
LOC_Os01g11760	0.720461	0.000315282	0.167074	0	1	1
LOC_Os01g11780	0.253911	0.0574865		0	0	0
LOC_Os01g11790	0.612201	0.0822038	0.615069	0	0	0
LOC_Os01g11810	0.956394	0.243453	0.313418	0	0	0
LOC_Os01g11820	0.393914	0.000315282	0.00064546	0	1	1
LOC_Os01g11830	0.533301	0.201007		0	0	0
LOC_Os01g11840	0.0686035	0.011586		0	0	0
LOC_Os01g11860	0.958292	0.00779288	0.000515915	0	1	1
LOC_Os01g11880	0.798165	0.255045	0.812663	0	0	0
LOC_Os01g11900	0.694458	0.000315282	0.332978	0	1	1
LOC_Os01g11910	0.720461	0.000315282	0.00611813	0	1	1
LOC_Os01g11920	0.730798	0.00045629	0.0923039	0	1	1
LOC_Os01g11940	0.864331	0.127822	0.372954	0	0	0
LOC_Os01g11946	0.720461	0.000347616	0.904918	0	1	1
LOC_Os01g11952	0.637184	0.430125	0.549849	0	0	0
LOC_Os01g11960	0.720461	0.00355872	0.964903	0	0	0
LOC_Os01g11970	0.720461	0.000315282	0.191152	0	1	1
LOC_Os01g11980	0.737799	0.000596629	0.085851	0	1	1
LOC_Os01g11990	0.977635	0.00173627	0.000234514	0	1	1
LOC_Os01g12000	0.88884	0.508781	0.475603	0	0	0
LOC_Os01g12010	0.612201	0.271621		0	0	0
LOC_Os01g12020	0.00289054		0.00109437	0	0	0
LOC_Os01g12030	0.393914		0.191152	0	0	0
LOC_Os01g12060	0.691879	0.329953		0	0	0
LOC_Os01g12070	0.720461	0.000315282	0.826748	0	1	1
LOC_Os01g12080	0.720461	0.0181993	0.936064	0	0	0
LOC_Os01g12090	0.77283	0.00038014	0.0057742	0	1	1
LOC_Os01g12100	0.737001	0.676578	0.76502	0	0	0
LOC_Os01g12110	0.720461	0.000315282	0.705931	0	1	1
LOC_Os01g12130	0.720461	0.0385647	0.987345	0	0	0
LOC_Os01g12140	0.308777	0.0755355		0	0	0
LOC_Os01g12150	0.393914		0.191152	0	0	0
LOC_Os01g12160	0.720461	0.00043769	0.608767	0	1	1
LOC_Os01g12180	0.720461	0.000315282	0.807841	0	1	1
LOC_Os01g12190	0.933579	0.42279	0.34457	0	0	0
LOC_Os01g12200	0.720461	0.87002	0.102309	0	0	0
LOC_Os01g12210	0.0186524	0.00268401		0	0	0
LOC_Os01g12220	0.612201	0.000527443	0.191152	0	1	1
LOC_Os01g12230	0.787128	0.0972392	0.000265383	0	1	1
LOC_Os01g12240	0.883673	0.816462		0	0	0
LOC_Os01g12250	0.720976	0.0012569	0.39999	0	0	0
LOC_Os01g12260	0.723443	0.00102933	0.283101	0	0	0
LOC_Os01g12270	0.666613	0.744952	0.000287656	0	1	1
LOC_Os01g12280	0.702395	0.00918524	0.763359	0	0	0
LOC_Os01g12290	0.00144633	0.00476015	0.00700756	0	0	0
LOC_Os01g12304	0.721876	0.00356377	0.511598	0	0	0
LOC_Os01g12320	0.720461	0.271621	0.810363	0	0	0
LOC_Os01g12330	0.77283		0.725685	0	0	0
LOC_Os01g12340	0.332777	0.0828244		0	0	0
LOC_Os01g12350	0.00190312	0.000315282		0	1	1
LOC_Os01g12360	0.612201	0.271621		0	0	0
LOC_Os01g12374	0.0303845	0.00458616		0	0	0
LOC_Os01g12381	0.720461	0.000339802	0.33206	0	1	1
LOC_Os01g12390	0.720461	0.000315282	0.0529702	0	1	1
LOC_Os01g12400	0.393914	0.822859	0.166106	0	0	0
LOC_Os01g12410	0.707669	0.794044	0.444598	0	0	0
LOC_Os01g12420	0.199796	0.620836	0.0409425	0	0	0
LOC_Os01g12430	0.293585	0.553278	0.145527	0	0	0
LOC_Os01g12440	0.71666	0.000315282	0.539154	0	1	1
LOC_Os01g12460	0.779393	0.00394791	0.133754	0	0	0
LOC_Os01g12464	0.720461	0.00355064	0.977743	0	0	0
LOC_Os01g12470	0.720461	0.000315282	0.771234	0	1	1
LOC_Os01g12480	0.882695	0.00104752	0.00207792	0	0	0
LOC_Os01g12490	0.948947	0.00305058	0.00172764	0	0	0
LOC_Os01g12520	0.729475	0.0457005	0.730178	0	0	0
LOC_Os01g12530	0.0105355	0.204095	0.00759092	0	0	0
LOC_Os01g12540	0.950207	0.00115937	0.00013761	0	1	1
LOC_Os01g12550	0.425484	0.59691	0.233413	0	0	0
LOC_Os01g12560	0.720461	0.000569913	0.785013	0	1	1
LOC_Os01g12570	0.720461	0.377138	0.800738	0	0	0
LOC_Os01g12580	0.126747	0.0623458	0.191152	0	0	0
LOC_Os01g12590	0.820909	0.725208		0	0	0
LOC_Os01g12600	0.001671	0.000315282		0	1	1
LOC_Os01g12610	0.281464	0.0671086		0	0	0
LOC_Os01g12640	0.735318	0.00205252	0.240265	0	0	0
LOC_Os01g12650	0.720461	0.000364383	0.273972	0	1	1
LOC_Os01g12660	0.775099	0.0071538	0.191152	0	0	0
LOC_Os01g12670	0.99975	0.000760562	0.000175782	0	1	1
LOC_Os01g12680	0.983078	0.271621	0.270707	0	0	0
LOC_Os01g12690	0.737829	0.108966	0.80175	0	0	0
LOC_Os01g12710	0.625412	0.00247107	0.463667	0	0	0
LOC_Os01g12720	0.771476	0.0263241	0.373386	0	0	0
LOC_Os01g12730	0.56504	0.000315282	0.00639508	0	1	1
LOC_Os01g12740	0.720461	0.000838866	0.406326	0	1	1
LOC_Os01g12750	0.748569	0.0122027	0.382525	0	0	0
LOC_Os01g12760	0.476421		0.234079	0	0	0
LOC_Os01g12770	0.590912	0.645783	0.329045	0	0	0
LOC_Os01g12790	0.0728395	0.012396		0	0	0
LOC_Os01g12800	0.686583	0.913137	0.00172489	0	0	0
LOC_Os01g12810	0.735318	0.00420927	0.338681	0	0	0
LOC_Os01g12820	0.00437548	0.00211612	0.000117763	0	1	1
LOC_Os01g12830	0.978896	0.00591205	0.00173463	0	0	0
LOC_Os01g12840	0.603127	0.794805	0.280843	0	0	0
LOC_Os01g12860	0.069821	0.0118225		0	0	0
LOC_Os01g12870	0.722294	0.000315282	0.0373193	0	1	1
LOC_Os01g12880	0.730097	0.760934	0.461432	0	0	0
LOC_Os01g12890	0.954429	0.157661	0.0339834	0	0	0
LOC_Os01g12900	0.819846	0.000315282	0.000287656	0	1	1
LOC_Os01g12910	0.720461	0.000559742	0.671038	0	1	1
LOC_Os01g12920	0.720461	0.000521321	0.587485	0	1	1
LOC_Os01g12930	0.918564	0.00673165	0.00953651	0	0	0
LOC_Os01g12940	0.442281	0.0241888	9.16499e-05	0	1	1
LOC_Os01g12950	0.720461	0.000497007	0.902124	0	1	1
LOC_Os01g12990	0.246264	0.0552208		0	0	0
LOC_Os01g13000	0.720461	0.33555	0.832855	0	0	0
LOC_Os01g13020	0.393914		0.191152	0	0	0
LOC_Os01g13024	0.99882	0.421136	0.646948	0	0	0
LOC_Os01g13030	0.746358	0.00110328	0.124008	0	0	0
LOC_Os01g13040	0.641036	0.290579		0	0	0
LOC_Os01g13050	0.00212103	0.000315282		0	1	1
LOC_Os01g13060	0.654269	0.000324572	0.197576	0	1	1
LOC_Os01g13070	0.720461	0.000315282	0.183582	0	1	1
LOC_Os01g13080	0.720461	0.000315282	0.305562	0	1	1
LOC_Os01g13090	0.828364	0.00772626	0.0818085	0	0	0
LOC_Os01g13100	0.720461	0.000315282	0.254923	0	1	1
LOC_Os01g13120	0.628021	0.000383422	0.191152	0	1	1
LOC_Os01g13130	0.40405	0.420224	0.288303	0	0	0
LOC_Os01g13140	0.136631	0.0710052	0.191152	0	0	0
LOC_Os01g13150	0.720461	0.000334885	0.272606	0	1	1
LOC_Os01g13160	0.770134	0.0216223	0.348853	0	0	0
LOC_Os01g13170	0.720461	0.000315282	0.878163	0	1	1
LOC_Os01g13180	0.241493	0.0537212		0	0	0
LOC_Os01g13190	0.85785	0.000315282	0.000134767	0	1	1
LOC_Os01g13200	0.889992	0.000413785	0.000381861	0	1	1
LOC_Os01g13210	0.864199	0.440545	0.167192	0	0	0
LOC_Os01g13229	0.930047	0.319538	0.615634	0	0	0
LOC_Os01g13250	0.393914		0.191152	0	0	0
LOC_Os01g13260	0.720461	0.000315282	0.816921	0	1	1
LOC_Os01g13270	0.743357	0.0170219	0.471537	0	0	0
LOC_Os01g13280	0.8966	0.000433685	0.000374787	0	1	1
LOC_Os01g13300	0.69473	0.00037432	0.477309	0	1	1
LOC_Os01g13310	0.529249	0.931058	0.191152	0	0	0
LOC_Os01g13320	0.848765	0.000446811	0.00103047	0	1	1
LOC_Os01g13330	0.612201	0.271621		0	0	0
LOC_Os01g13340	0.802428	0.00127203	0.0226967	0	0	0
LOC_Os01g13350	0.932771	0.0903013	0.141435	0	0	0
LOC_Os01g13360	0.612201	0.271621		0	0	0
LOC_Os01g13370	0.720461	0.000315282	0.613098	0	1	1
LOC_Os01g13390	0.00377488	0.000472449		0	1	1
LOC_Os01g13404	0.720461	0.128459	0.990262	0	0	0
LOC_Os01g13420	0.730798	0.000690339	0.157544	0	1	1
LOC_Os01g13430	0.720461	0.000315282	0.00688023	0	1	1
LOC_Os01g13450	0.00302246	0.000385633		0	1	1
LOC_Os01g13460	0.720461	0.000427939	0.872818	0	1	1
LOC_Os01g13470	0.720461	0.000970003	0.537842	0	1	1
LOC_Os01g13480	0.395644	0.00267716	0.112022	0	0	0
LOC_Os01g13490	0.720461	0.000315282	0.636601	0	1	1
LOC_Os01g13500	0.0884509	0.0155352		0	0	0
LOC_Os01g13520	0.13079	0.139331	0.165905	0	0	0
LOC_Os01g13530	0.669006	0.0159655	0.689963	0	0	0
LOC_Os01g13540	0.563879	0.313538	0.47535	0	0	0
LOC_Os01g13550	0.824528	0.0178204	0.169477	0	0	0
LOC_Os01g13560	0.975408	0.184754	0.191152	0	0	0
LOC_Os01g13570	0.720246	0.000315282	0.547885	0	1	1
LOC_Os01g13610	0.747497	0.00308008	0.20527	0	0	0
LOC_Os01g13620	0.404206	0.140727		0	0	0
LOC_Os01g13630	0.124846	0.0232347		0	0	0
LOC_Os01g13650	0.720461	0.420613		0	0	0
LOC_Os01g13660	0.720461	0.000315282	0.561436	0	1	1
LOC_Os01g13670	0.892881	0.830206		0	0	0
LOC_Os01g13690	0.798858	0.271237	0.835036	0	0	0
LOC_Os01g13700	0.771227	0.00224234	0.104571	0	0	0
LOC_Os01g13710	0.918925	0.197999	0.350015	0	0	0
LOC_Os01g13720	0.720461	0.000315282	0.107885	0	1	1
LOC_Os01g13730	0.940332	0.000315282	9.37471e-05	0	1	1
LOC_Os01g13740	0.922391	0.103283	0.191152	0	0	0
LOC_Os01g13760	0.720461	0.000315282	0.283339	0	1	1
LOC_Os01g13770	0.720461	0.000357275	0.670956	0	1	1
LOC_Os01g13780	0.723755	0.000632296	0.191152	0	1	1
LOC_Os01g13800	0.894478	0.0180929	0.0497744	0	0	0
LOC_Os01g13860	0.393914		0.191152	0	0	0
LOC_Os01g13930	0.773806	0.00511148	0.181057	0	0	0
LOC_Os01g13940	0.720461	0.000468255	0.743849	0	1	1
LOC_Os01g13950	0.87149	0.000315282	8.82287e-05	0	1	1
LOC_Os01g14010	0.88785	0.00126861	0.00241108	0	0	0
LOC_Os01g14020	0.834077	0.871243	0.837863	0	0	0
LOC_Os01g14030	0.241018	0.233402	0.191152	0	0	0
LOC_Os01g14040	0.725848	0.0014649	0.295267	0	0	0
LOC_Os01g14050	0.720461	0.0548452	0.897131	0	0	0
LOC_Os01g14060	0.715401	0.351688		0	0	0
LOC_Os01g14070	0.720461	0.000315282	0.890928	0	1	1
LOC_Os01g14080	0.953797	0.0105581	0.000623278	0	1	1
LOC_Os01g14090	0.720461	0.00583834	0.852042	0	0	0
LOC_Os01g14100	0.720461	0.000398726	0.715422	0	1	1
LOC_Os01g14110	0.612201	0.0529964	0.576661	0	0	0
LOC_Os01g14120	0.152134	0.0296198		0	0	0
LOC_Os01g14130	0.720461	0.254388	0.905823	0	0	0
LOC_Os01g14140	0.720461	0.000315282	0.191152	0	1	1
LOC_Os01g14180	0.393914		0.191152	0	0	0
LOC_Os01g14200	0.960826	0.931615		0	0	0
LOC_Os01g14220	0.937232	0.0134373	0.000586367	0	1	1
LOC_Os01g14270	0.960826		0.954919	0	0	0
LOC_Os01g14280	0.393914		0.191152	0	0	0
LOC_Os01g14320	0.0163951		0.00700756	0	0	0
LOC_Os01g14330	0.393914		0.191152	0	0	0
LOC_Os01g14340	0.393914		0.191152	0	0	0
LOC_Os01g14370	0.73456	0.112768	0.834138	0	0	0
LOC_Os01g14390	0.230253	0.050268		0	0	0
LOC_Os01g14410	0.143998	0.515383	0.0589444	0	0	0
LOC_Os01g14420	0.740004	0.863554	0.540328	0	0	0
LOC_Os01g14430	0.725888	0.0345994	0.720116	0	0	0
LOC_Os01g14440	0.961465	0.00369736	0.00155849	0	0	0
LOC_Os01g14490	0.612201	0.271621		0	0	0
LOC_Os01g14510	0.803758	0.03824	0.302256	0	0	0
LOC_Os01g14514	0.720461	0.73685	0.191152	0	0	0
LOC_Os01g14520	0.720868	0.000320252	0.110195	0	1	1
LOC_Os01g14530	0.546473	0.983902	0.176765	0	0	0
LOC_Os01g14540	0.720461	0.000315282	0.00217669	0	1	1
LOC_Os01g14550	0.728411	0.0699394	0.80272	0	0	0
LOC_Os01g14570	0.612201	0.271621		0	0	0
LOC_Os01g14580	0.612201	0.000334866	0.106097	0	1	1
LOC_Os01g14590	0.720461	0.000315282	0.246067	0	1	1
LOC_Os01g14610	0.722461	0.000368073	0.124344	0	1	1
LOC_Os01g14630	0.971475	0.0163083	0.00153549	0	0	0
LOC_Os01g14640	0.393914	0.036149	0.295382	0	0	0
LOC_Os01g14650	0.830546	0.60594	0.955891	0	0	0
LOC_Os01g14660	0.958598	0.231551	0.28576	0	0	0
LOC_Os01g14670	0.720461	0.00147038	0.746746	0	0	0
LOC_Os01g14690	0.68206	0.000413896	0.42963	0	1	1
LOC_Os01g14700	0.608718	0.00491951	0.330608	0	0	0
LOC_Os01g14720	0.707669	0.000441175	0.607831	0	1	1
LOC_Os01g14770	0.722601	0.527744		0	0	0
LOC_Os01g14790	0.954962	0.0237822	0.00154216	0	0	0
LOC_Os01g14810	0.720461	0.0939499	0.879524	0	0	0
LOC_Os01g14820	0.720461	0.000315282	0.0888585	0	1	1
LOC_Os01g14830	0.720461	0.000315282	0.44107	0	1	1
LOC_Os01g14840	0.720716	0.000539528	0.275475	0	1	1
LOC_Os01g14850	0.393914		0.191152	0	0	0
LOC_Os01g14860	0.662704	0.00374285	0.600026	0	0	0
LOC_Os01g14870	0.720461	0.000315282	0.237633	0	1	1
LOC_Os01g14880	0.720461	0.000315282	0.362433	0	1	1
LOC_Os01g14890	0.270099	0.271621	0.191152	0	0	0
LOC_Os01g14900	0.178444	0.0362777		0	0	0
LOC_Os01g14920	0.720461	0.000324422	0.180323	0	1	1
LOC_Os01g14926	0.977488	0.177493	0.0747384	0	0	0
LOC_Os01g14932	0.794769	0.00676952	0.141594	0	0	0
LOC_Os01g14940	0.215493	0.180615	0.191152	0	0	0
LOC_Os01g14950	0.720461	0.000315282	0.407465	0	1	1
LOC_Os01g14960	0.720461	0.00130607	0.824666	0	0	0
LOC_Os01g14970	0.721084	0.228628	0.973586	0	0	0
LOC_Os01g14980	0.721084	0.000327562	0.110367	0	1	1
LOC_Os01g14990	0.720461	0.000315282	0.0328079	0	1	1
LOC_Os01g15000	0.959935	0.0621539	0.00668097	0	0	0
LOC_Os01g15010	0.00173999	0.0225363	0.000449566	0	1	1
LOC_Os01g15020	0.703736	0.0051573	0.75197	0	0	0
LOC_Os01g15029	0.612201	0.00210711	0.335047	0	0	0
LOC_Os01g15039	0.720461	0.0174486	0.985637	0	0	0
LOC_Os01g15060	0.720461	0.0359303	0.895839	0	0	0
LOC_Os01g15100	0.774431	0.00173002	0.0747223	0	0	0
LOC_Os01g15110	0.673517	0.000888326	0.516601	0	1	1
LOC_Os01g15120	0.961146	0.000316124	8.82287e-05	0	1	1
LOC_Os01g15130	0.710376	0.000434797	0.621029	0	1	1
LOC_Os01g15210	0.817146	0.926567	0.783636	0	0	0
LOC_Os01g15220	0.876513	0.806289		0	0	0
LOC_Os01g15250	0.852864	0.704727	0.643988	0	0	0
LOC_Os01g15260	0.720461	0.000315282	0.283693	0	1	1
LOC_Os01g15270	0.665819	0.000315282	0.201137	0	1	1
LOC_Os01g15280	0.306038	0.0747757		0	0	0
LOC_Os01g15290	0.720461	0.000315282	0.332664	0	1	1
LOC_Os01g15300	0.720461	0.000907243	0.680492	0	1	1
LOC_Os01g15310	0.612201	0.704466	0.364185	0	0	0
LOC_Os01g15320	0.720461	0.0224504	0.868151	0	0	0
LOC_Os01g15340	0.740911	0.0146604	0.461662	0	0	0
LOC_Os01g15350	0.981564	0.05537	0.0267991	0	0	0
LOC_Os01g15380	0.00318153	0.00040203		0	1	1
LOC_Os01g15390	0.720461	0.00596256	0.765041	0	0	0
LOC_Os01g15399	0.00671319	0.000848242		0	1	1
LOC_Os01g15448	0.726296	0.00230123	0.357393	0	0	0
LOC_Os01g15460	0.758747	0.00044737	0.0178606	0	1	1
LOC_Os01g15470	0.612201	0.927509	0.0360866	0	0	0
LOC_Os01g15480	0.764102	0.00458466	0.191152	0	0	0
LOC_Os01g15490	0.470399	0.00167644	0.119862	0	0	0
LOC_Os01g15510	0.31013	0.0759619		0	0	0
LOC_Os01g15520	0.42673	0.709092	0.0180373	0	0	0
LOC_Os01g15530	0.612201	0.933156	0.295267	0	0	0
LOC_Os01g15540	0.720461	0.000351785	0.276396	0	1	1
LOC_Os01g15550	0.524261	0.196602		0	0	0
LOC_Os01g15560	0.982116	0.256731	0.177172	0	0	0
LOC_Os01g15580	0.393914	0.130807		0	0	0
LOC_Os01g15600	0.729231	0.000326146	0.0370347	0	1	1
LOC_Os01g15610	0.612201	0.00762593	0.491455	0	0	0
LOC_Os01g15620	0.0997164	0.0177717		0	0	0
LOC_Os01g15630	0.720461	0.00147649	0.812246	0	0	0
LOC_Os01g15640	0.720461	0.000315282	0.998737	0	1	1
LOC_Os01g15660	0.0273008	0.185637	0.0282385	0	0	0
LOC_Os01g15680	0.85185		0.82822	0	0	0
LOC_Os01g15709	0.804734		0.771073	0	0	0
LOC_Os01g15740	0.008215	0.00105746		0	0	0
LOC_Os01g15770	0.720461	0.000315282	0.191152	0	1	1
LOC_Os01g15780	0.747389	0.00133755	8.82287e-05	0	1	1
LOC_Os01g15790	0.665889	0.000322901	0.236595	0	1	1
LOC_Os01g15810	0.931352	0.117869	0.191152	0	0	0
LOC_Os01g15830	0.723693	0.000315282	0.00515764	0	1	1
LOC_Os01g15840	0.85185	0.0047459	0.0316766	0	0	0
LOC_Os01g15850	0.720461	0.000556252	0.954274	0	1	1
LOC_Os01g15860	0.720461	0.00250455	0.963775	0	0	0
LOC_Os01g15880	0.720461	0.362384		0	0	0
LOC_Os01g15890	0.612201	0.271621		0	0	0
LOC_Os01g15900	0.8286	0.0304006	0.191152	0	0	0
LOC_Os01g15910	0.79561	0.00825553	0.159835	0	0	0
LOC_Os01g15920	0.149155	0.0289295		0	0	0
LOC_Os01g15950	0.180171	0.0367322		0	0	0
LOC_Os01g15970	0.71354	0.000366846	0.606774	0	1	1
LOC_Os01g15979	0.720461	0.000899545	0.742398	0	1	1
LOC_Os01g15990	0.730798	0.0347521	0.671047	0	0	0
LOC_Os01g16000	0.894372	0.382809	0.155635	0	0	0
LOC_Os01g16010	0.989142	0.0660842	0.0173041	0	0	0
LOC_Os01g16020	0.737601	0.000346796	0.0236117	0	1	1
LOC_Os01g16030	0.734227	0.00301791	0.304899	0	0	0
LOC_Os01g16040	0.791403	0.869537	0.774185	0	0	0
LOC_Os01g16050	0.0390251	0.00608288		0	0	0
LOC_Os01g16060	0.988752	0.23619	0.191152	0	0	0
LOC_Os01g16070	0.0106717	0.00144362		0	0	0
LOC_Os01g16080	0.76944	0.0015095	0.0759978	0	0	0
LOC_Os01g16090	0.933916	0.000315282	0.000100789	0	1	1
LOC_Os01g16100	0.720461	0.000315282	0.821701	0	1	1
LOC_Os01g16110	0.967558	0.0166516	0.00769463	0	0	0
LOC_Os01g16120	0.997355	0.100076	0.041742	0	0	0
LOC_Os01g16124	0.722053	0.714897	0.183582	0	0	0
LOC_Os01g16130	0.260025	0.0597		0	0	0
LOC_Os01g16140	0.681659	0.0355128	0.741439	0	0	0
LOC_Os01g16146	0.63461	0.0318616	0.651473	0	0	0
LOC_Os01g16152	0.781316	0.00906321	9.41089e-05	0	1	1
LOC_Os01g16170	0.720461	0.000349593	0.82822	0	1	1
LOC_Os01g16180	0.770134	0.000332347	0.00332307	0	1	1
LOC_Os01g16190	0.744802	0.101852	0.755345	0	0	0
LOC_Os01g16200	0.720537	0.0195557	0.770476	0	0	0
LOC_Os01g16210	0.6999	0.000315282	0.299318	0	1	1
LOC_Os01g16220	0.720461	0.0183524	0.869435	0	0	0
LOC_Os01g16230	0.270099	0.138166	0.00040183	0	1	1
LOC_Os01g16240	0.780213	0.00243134	0.0877904	0	0	0
LOC_Os01g16250	0.795864	0.0507873	0.382411	0	0	0
LOC_Os01g16260	0.373511	0.020125	0.191971	0	0	0
LOC_Os01g16290	0.720461	0.000315282	0.316346	0	1	1
LOC_Os01g16310	0.724169	0.000743196	0.208407	0	1	1
LOC_Os01g16330	0.660991	0.0938657	0.728474	0	0	0
LOC_Os01g16340	0.721478	0.000838956	0.294964	0	1	1
LOC_Os01g16350	0.73189	0.000739559	0.157393	0	1	1
LOC_Os01g16354	0.2786	0.666716	0.0404541	0	0	0
LOC_Os01g16370	0.691879	0.00374633	0.696574	0	0	0
LOC_Os01g16380	0.720461	0.450473		0	0	0
LOC_Os01g16390	0.00209781	0.000315282		0	1	1
LOC_Os01g16400	0.720461	0.000315282	0.102378	0	1	1
LOC_Os01g16414	0.730798	0.595666	0.00863273	0	0	0
LOC_Os01g16430	0.714399	0.000315282	0.282489	0	1	1
LOC_Os01g16450	0.862028	0.45423	0.187946	0	0	0
LOC_Os01g16460	0.924457	0.874788		0	0	0
LOC_Os01g16470	0.393914		0.191152	0	0	0
LOC_Os01g16510	0.720461	0.000315282	0.890425	0	1	1
LOC_Os01g16520	0.733556	0.000414209	0.0614379	0	1	1
LOC_Os01g16530	0.745637	0.000350046	0.0156988	0	1	1
LOC_Os01g16540	0.934201	0.0652725	0.0940546	0	0	0
LOC_Os01g16550	0.720461	0.000315282	0.0358036	0	1	1
LOC_Os01g16600	0.720868	0.000315282	0.0169895	0	1	1
LOC_Os01g16610	0.715419	0.0181174	0.813869	0	0	0
LOC_Os01g16620	0.724273	0.000315282	0.00718554	0	1	1
LOC_Os01g16630	0.393914		0.191152	0	0	0
LOC_Os01g16640	0.736612	0.000337646	0.0233303	0	1	1
LOC_Os01g16650	0.720461	0.000315282	0.49978	0	1	1
LOC_Os01g16660	0.393914		0.191152	0	0	0
LOC_Os01g16670	0.247284	0.721882	0.0796535	0	0	0
LOC_Os01g16714	0.756761	0.00138297	0.104064	0	0	0
LOC_Os01g16730	0.612201	0.271621		0	0	0
LOC_Os01g16750	0.805968	0.00177854	8.82287e-05	0	1	1
LOC_Os01g16770	0.749441	0.000315282	0.00109099	0	1	1
LOC_Os01g16810	0.820909	0.210252	0.673128	0	0	0
LOC_Os01g16860	0.819018	0.0678836	0.362134	0	0	0
LOC_Os01g16870	0.720461	0.00039519	0.396598	0	1	1
LOC_Os01g16890	0.734978	0.000320535	0.0163148	0	1	1
LOC_Os01g16900	0.721084	0.000315282	0.0388106	0	1	1
LOC_Os01g16910	0.721583	0.000321195	0.0806096	0	1	1
LOC_Os01g16920	0.520782	0.0460294	0.444635	0	0	0
LOC_Os01g16930	0.720461	0.0385691	0.860507	0	0	0
LOC_Os01g16940	0.720461	0.000315282	0.191152	0	1	1
LOC_Os01g16950	0.754539	0.000343824	0.00881318	0	1	1
LOC_Os01g16960	0.720461	0.00157811	0.922885	0	0	0
LOC_Os01g16970	0.860702	0.000391986	0.000570337	0	1	1
LOC_Os01g16980	0.720554	0.0150556	0.741509	0	0	0
LOC_Os01g16990	0.55744	0.100242	0.550363	0	0	0
LOC_Os01g17000	0.78564	0.000315282	0.00024012	0	1	1
LOC_Os01g17010	0.720461	0.0685407	0.906452	0	0	0
LOC_Os01g17020	0.720461	0.000315282	0.604045	0	1	1
LOC_Os01g17040	0.75528	0.61637		0	0	0
LOC_Os01g17050	0.752951	0.0164071	0.400418	0	0	0
LOC_Os01g17060	0.720461	0.0915381	0.92187	0	0	0
LOC_Os01g17065	0.961465	0.0451956	0.00436831	0	0	0
LOC_Os01g17070	0.730798	0.00300791	0.340885	0	0	0
LOC_Os01g17150	0.720461	0.000315282	0.735554	0	1	1
LOC_Os01g17160	0.464763	0.0216992	0.320371	0	0	0
LOC_Os01g17170	0.720537	0.000369734	0.191152	0	1	1
LOC_Os01g17180	0.729231	0.000486677	0.118878	0	1	1
LOC_Os01g17190	0.373364	0.00415493	0.0935301	0	0	0
LOC_Os01g17214	0.379883	0.200048	0.333492	0	0	0
LOC_Os01g17240	0.124772	0.23718	0.114904	0	0	0
LOC_Os01g17250	0.720868	0.000430614	0.209644	0	1	1
LOC_Os01g17260	0.933753	0.000385586	0.000184475	0	1	1
LOC_Os01g17279	0.828446	0.0347305	0.209422	0	0	0
LOC_Os01g17300	0.498517	0.0433481	0.418334	0	0	0
LOC_Os01g17310	0.612201	0.271621		0	0	0
LOC_Os01g17320	0.732737	0.000315282	0.0137242	0	1	1
LOC_Os01g17330	0.944882	0.132402	0.0189427	0	0	0
LOC_Os01g17390	0.767705	0.303858	0.0014435	0	0	0
LOC_Os01g17396	0.720461	0.000315282	0.115266	0	1	1
LOC_Os01g17402	0.773806	0.00259428	0.110532	0	0	0
LOC_Os01g17420	0.819146	0.000315282	0.000285608	0	1	1
LOC_Os01g17430	0.723909	0.000853547	0.234737	0	1	1
LOC_Os01g17440	0.612201	0.271621		0	0	0
LOC_Os01g17470	0.933856	0.0306183	0.0381897	0	0	0
LOC_Os01g17990	0.612201	0.271621		0	0	0
LOC_Os01g18000	0.0523367	0.00843957		0	0	0
LOC_Os01g18050	0.720461	0.000315282	0.125408	0	1	1
LOC_Os01g18060	0.928924	0.000342511	0.000161023	0	1	1
LOC_Os01g18070	0.720461	0.000315282	0.177754	0	1	1
LOC_Os01g18080	0.720461	0.00115002	0.52049	0	0	0
LOC_Os01g18090	0.359346	0.437989	0.191152	0	0	0
LOC_Os01g18100	0.828647	0.000315282	0.000114635	0	1	1
LOC_Os01g18110	0.743	0.362591	0.000827607	0	1	1
LOC_Os01g18120	0.875912	0.0807415	0.227419	0	0	0
LOC_Os01g18140	0.393914	0.107033		0	0	0
LOC_Os01g18150	0.771077	0.14053	0.715045	0	0	0
LOC_Os01g18160	0.00177757	0.000315282		0	1	1
LOC_Os01g18170	0.684197	0.0072433	0.699987	0	0	0
LOC_Os01g18210	0.722601	0.000324572	0.0682442	0	1	1
LOC_Os01g18220	0.438567	0.0221911	0.300927	0	0	0
LOC_Os01g18230	0.720461	0.405032		0	0	0
LOC_Os01g18240	0.720461	0.000315282	0.15985	0	1	1
LOC_Os01g18280	0.720461	0.00102512	0.792232	0	0	0
LOC_Os01g18310	0.720461	0.00318115	0.972179	0	0	0
LOC_Os01g18320	0.741297	0.000382009	0.0286114	0	1	1
LOC_Os01g18340	0.237602	0.0525144		0	0	0
LOC_Os01g18360	0.720461	0.000315282	0.00409068	0	1	1
LOC_Os01g18370	0.226818	0.0487034		0	0	0
LOC_Os01g18375	0.612201	0.256446		0	0	0
LOC_Os01g18390	0.267181	0.0617016		0	0	0
LOC_Os01g18400	0.720461	0.00048259	0.294272	0	1	1
LOC_Os01g18410	0.393914	0.818469	0.169765	0	0	0
LOC_Os01g18420	0.612201	0.271621		0	0	0
LOC_Os01g18450	0.720461	0.00034075	0.282411	0	1	1
LOC_Os01g18490	0.914409	0.108852	0.191152	0	0	0
LOC_Os01g18500	0.612201	0.271621		0	0	0
LOC_Os01g18520	0.612201	0.271621		0	0	0
LOC_Os01g18530	0.744824	0.0327701	0.555069	0	0	0
LOC_Os01g18584	0.720461	0.00776571	0.74384	0	0	0
LOC_Os01g18620	0.720461	0.000315282	0.954919	0	1	1
LOC_Os01g18630	0.720461	0.000315282	0.276252	0	1	1
LOC_Os01g18640	0.720461	0.000315282	0.0178972	0	1	1
LOC_Os01g18660	0.720868	0.000315282	0.0172866	0	1	1
LOC_Os01g18670	0.863372	0.00929342	0.0482821	0	0	0
LOC_Os01g18710	0.612201	0.271621		0	0	0
LOC_Os01g18730	0.612469	0.271794		0	0	0
LOC_Os01g18744	0.720461	0.827153	0.0231496	0	0	0
LOC_Os01g18800	0.720461	0.0015376	0.932046	0	0	0
LOC_Os01g18810	0.612201	0.271621		0	0	0
LOC_Os01g18830	0.720461	0.398751		0	0	0
LOC_Os01g18840	0.0155582	0.00217537		0	0	0
LOC_Os01g18850	0.720461	0.000315282	0.634843	0	1	1
LOC_Os01g18860	0.8472	0.00471648	0.0349437	0	0	0
LOC_Os01g18870	0.15766	0.0978244	0.191152	0	0	0
LOC_Os01g18880	0.720461	0.000316775	0.871791	0	1	1
LOC_Os01g18890	0.393914	0.127618		0	0	0
LOC_Os01g18900	0.107757	0.0194446		0	0	0
LOC_Os01g18910	0.00297994	0.000381388		0	1	1
LOC_Os01g18950	0.00184326	0.000315282		0	1	1
LOC_Os01g18970	0.720461	0.000315282	0.364379	0	1	1
LOC_Os01g18980	0.612201	0.271621		0	0	0
LOC_Os01g19020	0.749304	0.000408349	0.0224997	0	1	1
LOC_Os01g19090	0.612201	0.271621		0	0	0
LOC_Os01g19120	0.000199118		8.82287e-05	0	0	1
LOC_Os01g19130	0.737755	0.000894266	0.137135	0	1	1
LOC_Os01g19140	0.727963	0.000379474	0.0802303	0	1	1
LOC_Os01g19150	0.739353	0.610691	0.0355741	0	0	0
LOC_Os01g19160	0.83053	0.0013668	0.0113349	0	0	0
LOC_Os01g19170	0.78907	0.0326703	0.330004	0	0	0
LOC_Os01g19190	0.144013	0.0276943		0	0	0
LOC_Os01g19200	0.612201	0.271621		0	0	0
LOC_Os01g19210	0.302013	0.0735421		0	0	0
LOC_Os01g19220	0.844808	0.00983846	0.0745432	0	0	0
LOC_Os01g19240	0.612201	0.000614586	0.191152	0	1	1
LOC_Os01g19260	0.720461	0.000599657	0.881248	0	1	1
LOC_Os01g19270	0.0648619	0.0108724		0	0	0
LOC_Os01g19280	0.258981	0.0590812		0	0	0
LOC_Os01g19290	0.119739	0.130304	0.157618	0	0	0
LOC_Os01g19310	0.0714715	0.0121231		0	0	0
LOC_Os01g19320	0.00202879	0.000315282		0	1	1
LOC_Os01g19330	0.896626	0.0489653	0.00100697	0	0	0
LOC_Os01g19370	0.721084	0.0974268	0.92187	0	0	0
LOC_Os01g19380	0.751242	0.00589974	0.267297	0	0	0
LOC_Os01g19390	0.8722	0.0941668	0.271605	0	0	0
LOC_Os01g19400	0.783565	0.00238676	0.0778682	0	0	0
LOC_Os01g19410	0.612201	0.251134	0.64434	0	0	0
LOC_Os01g19420	0.0846789	0.0147736		0	0	0
LOC_Os01g19440	0.612201	0.271621		0	0	0
LOC_Os01g19450	0.79301	0.526373	0.101092	0	0	0
LOC_Os01g19460	0.0139857	0.150135	0.0161829	0	0	0
LOC_Os01g19470	0.889545	0.00566949	0.0155085	0	0	0
LOC_Os01g19480	0.650997	0.000365084	0.245439	0	1	1
LOC_Os01g19490	0.722461	0.00035884	0.118104	0	1	1
LOC_Os01g19500	0.00282918	0.000363735		0	1	1
LOC_Os01g19529	0.0106021	0.0500622	0.0297521	0	0	0
LOC_Os01g19548	0.720461	0.000350046	0.931984	0	1	1
LOC_Os01g19630	0.720461	0.000315282	0.648412	0	1	1
LOC_Os01g19670	0.284235	0.0678889		0	0	0
LOC_Os01g19694	0.730159	0.000783375	0.191152	0	1	1
LOC_Os01g19740	0.720461	0.000315282	0.625517	0	1	1
LOC_Os01g19750	0.720461	0.47645		0	0	0
LOC_Os01g19760	0.730512	0.000321195	0.0286639	0	1	1
LOC_Os01g19770	0.374098		0.17436	0	0	0
LOC_Os01g19780	0.148477	0.028712		0	0	0
LOC_Os01g19800	0.727606	0.0127719	0.577307	0	0	0
LOC_Os01g19820	0.696518	0.000334885	0.440073	0	1	1
LOC_Os01g19840	0.731614	0.000315282	0.0100589	0	1	1
LOC_Os01g19850	0.74378	0.101313	0.763749	0	0	0
LOC_Os01g19870	0.612201	0.0135711	0.437372	0	0	0
LOC_Os01g19880	0.722461	0.0650172	0.844111	0	0	0
LOC_Os01g19894	0.400844		0.19442	0	0	0
LOC_Os01g19940	0.749696	0.000338794	0.0101436	0	1	1
LOC_Os01g19970	0.754539	0.150373	0.00019814	0	1	1
LOC_Os01g19990	0.550319	0.573909	0.32895	0	0	0
LOC_Os01g20010	0.612201	0.271621		0	0	0
LOC_Os01g20030	0.736617	0.24654	0.971415	0	0	0
LOC_Os01g20100	0.196675	0.0407883		0	0	0
LOC_Os01g20110	0.888015	0.000405492	0.000380217	0	1	1
LOC_Os01g20120	0.75483	0.447273	0.00485802	0	0	0
LOC_Os01g20160	0.720461	0.779937	0.405716	0	0	0
LOC_Os01g20200	0.652015	0.298021		0	0	0
LOC_Os01g20204	0.720461	0.0127722	0.95271	0	0	0
LOC_Os01g20206	0.975006	0.00540738	0.00172778	0	0	0
LOC_Os01g20710	0.720461	0.446454		0	0	0
LOC_Os01g20720	0.980245	0.000320985	8.87944e-05	0	1	1
LOC_Os01g20730	0.96191	0.180752	0.191152	0	0	0
LOC_Os01g20740	0.720461	0.376946		0	0	0
LOC_Os01g20780	0.457272	0.0132644	0.266503	0	0	0
LOC_Os01g20800	0.612201	0.271621		0	0	0
LOC_Os01g20830	0.720461	0.794168	0.583818	0	0	0
LOC_Os01g20840	0.7128	0.00440671	0.781055	0	0	0
LOC_Os01g20850	0.270099	0.271621	0.191152	0	0	0
LOC_Os01g20860	0.393914	0.312883	0.317442	0	0	0
LOC_Os01g20880	0.720461	0.000350209	0.728984	0	1	1
LOC_Os01g20890	0.720461	0.482464		0	0	0
LOC_Os01g20894	0.302013	0.556277	0.149961	0	0	0
LOC_Os01g20900	0.868762	0.434979	0.92187	0	0	0
LOC_Os01g20910	0.85962	0.237951	0.611464	0	0	0
LOC_Os01g20920	0.612201	0.271621		0	0	0
LOC_Os01g20930	0.884426	0.0512321	0.163519	0	0	0
LOC_Os01g20940	0.720461	0.0006931	0.458107	0	1	1
LOC_Os01g20950	0.720461	0.000315282	0.0427899	0	1	1
LOC_Os01g20970	0.86204	0.471364	0.191152	0	0	0
LOC_Os01g20980	0.762207	0.000698174	0.0373873	0	1	1
LOC_Os01g21034	0.72444	0.0220942	0.676086	0	0	0
LOC_Os01g21050	0.0819046	0.0141734		0	0	0
LOC_Os01g21070	0.843063	0.00095508	8.84296e-05	0	1	1
LOC_Os01g21100	0.764703	0.63498		0	0	0
LOC_Os01g21120	0.755994	0.0532418	0.574018	0	0	0
LOC_Os01g21135	0.835567	0.0500622	0.247948	0	0	0
LOC_Os01g21144	0.720461	0.00545808	0.75644	0	0	0
LOC_Os01g21160	0.720537	0.0171404	0.759695	0	0	0
LOC_Os01g21170	0.0255794	0.00378145		0	0	0
LOC_Os01g21180	0.744087	0.00361613	0.248384	0	0	0
LOC_Os01g21190	0.612201	0.271621		0	0	0
LOC_Os01g21240	0.00938091	0.00123303		0	0	0
LOC_Os01g21250	0.806753	0.000593538	0.005697	0	1	1
LOC_Os01g21270	0.612201	0.271621		0	0	0
LOC_Os01g21290	0.612201	0.271621		0	0	0
LOC_Os01g21300	0.720461	0.000315282	0.0201219	0	1	1
LOC_Os01g21310	0.720461	0.000315282	0.0171774	0	1	1
LOC_Os01g21320	0.735935	0.299283	0.000317628	0	1	1
LOC_Os01g21380	0.720461	0.000327248	0.204248	0	1	1
LOC_Os01g21410	0.736025	0.309114	0.963826	0	0	0
LOC_Os01g21420	0.645047	0.00231299	0.514185	0	0	0
LOC_Os01g21440	0.720461	0.000315282	0.340914	0	1	1
LOC_Os01g21450	0.720461	0.918116	0.000603714	0	1	1
LOC_Os01g21520	0.720461	0.000615895	0.338939	0	1	1
LOC_Os01g21560	0.730798	0.000315282	0.00187823	0	1	1
LOC_Os01g21580	0.393914		0.191152	0	0	0
LOC_Os01g21585	0.480673	0.839768	0.191152	0	0	0
LOC_Os01g21590	0.0333023	0.044316	0.0879423	0	0	0
LOC_Os01g21610	0.720461	0.000442192	0.92187	0	1	1
LOC_Os01g21620	0.612201	0.271621		0	0	0
LOC_Os01g21630	0.720461	0.00156833	0.968907	0	0	0
LOC_Os01g21640	0.00193804	0.000315282		0	1	1
LOC_Os01g21650	0.720868	0.000757787	0.317442	0	1	1
LOC_Os01g21670	0.223091		0.0956617	0	0	0
LOC_Os01g21740	0.15011	0.0876006	0.191152	0	0	0
LOC_Os01g21780	0.724764	0.537187		0	0	0
LOC_Os01g21810	0.230253	0.0500622		0	0	0
LOC_Os01g21820	0.761826	0.00041584	0.0127115	0	1	1
LOC_Os01g21830	0.393914		0.191152	0	0	0
LOC_Os01g21840	0.612201	0.271621		0	0	0
LOC_Os01g21850	0.828551	0.000803176	0.00534095	0	1	1
LOC_Os01g21860	0.910942	0.0144798	0.0274203	0	0	0
LOC_Os01g21870	0.0116928	0.00159617		0	0	0
LOC_Os01g21880	0.720461	0.00554481	0.849198	0	0	0
LOC_Os01g21920	0.612201	0.271621		0	0	0
LOC_Os01g21940	0.865771	0.00273831	0.0116732	0	0	0
LOC_Os01g21960	0.766068	0.00700503	0.213376	0	0	0
LOC_Os01g21970	0.862075	0.000850621	0.00250285	0	1	1
LOC_Os01g21990	0.720461	0.000315282	0.318751	0	1	1
LOC_Os01g22000	0.443358	0.210102	0.461655	0	0	0
LOC_Os01g22010	0.723083	0.028803	0.731725	0	0	0
LOC_Os01g22030	0.720461		0.56686	0	0	0
LOC_Os01g22039	0.612201	0.271621		0	0	0
LOC_Os01g22050	0.612201	0.271621		0	0	0
LOC_Os01g22070	0.896343	0.834674		0	0	0
LOC_Os01g22080	0.0107407	0.00145298		0	0	0
LOC_Os01g22090	0.720461	0.00084289	0.929079	0	1	1
LOC_Os01g22100	0.00369852	0.000464066		0	1	1
LOC_Os01g22170	0.612201	0.271621		0	0	0
LOC_Os01g22230	0.320262	0.228685	0.266712	0	0	0
LOC_Os01g22249	0.824946	0.138277	0.521369	0	0	0
LOC_Os01g22336	0.721084	0.000535559	0.239798	0	1	1
LOC_Os01g22352	0.730798	0.00136661	0.21892	0	0	0
LOC_Os01g22370	0.926674	0.0284787	0.0426971	0	0	0
LOC_Os01g22380	0.72756	0.00162671	0.295267	0	0	0
LOC_Os01g22390	0.772703	0.0536507	0.495055	0	0	0
LOC_Os01g22430	0.393914	0.395596	0.23393	0	0	0
LOC_Os01g22440	0.0149973	0.00209226		0	0	0
LOC_Os01g22450	0.739035	0.582524		0	0	0
LOC_Os01g22480	0.945751	0.00244467	0.00143021	0	0	0
LOC_Os01g22490	0.720461	0.000315282	0.134663	0	1	1
LOC_Os01g22500	0.797814	0.000338794	0.00145539	0	1	1
LOC_Os01g22510	0.0163973	0.165907	0.0178234	0	0	0
LOC_Os01g22520	0.720461	0.000315282	0.0731687	0	1	1
LOC_Os01g22540	0.612201	0.260971		0	0	0
LOC_Os01g22550	0.773661	0.000567639	0.016576	0	1	1
LOC_Os01g22590	0.612201	0.000329818	0.0882714	0	1	1
LOC_Os01g22600	0.950893	0.00443537	0.00251544	0	0	0
LOC_Os01g22630	0.868033	0.633754	0.628178	0	0	0
LOC_Os01g22640	0.720461	0.000315282	0.827206	0	1	1
LOC_Os01g22660	0.9443	0.377276	0.267614	0	0	0
LOC_Os01g22670	0.955582	0.0236927	0.00155114	0	0	0
LOC_Os01g22680	0.280092	0.0666827		0	0	0
LOC_Os01g22710	0.00914322	0.00119454		0	0	0
LOC_Os01g22780	0.393914	0.915164	0.150486	0	0	0
LOC_Os01g22870	0.720461	0.000315282	0.191152	0	1	1
LOC_Os01g22890	0.612201	0.271621		0	0	0
LOC_Os01g22900	0.720461	0.000315282	0.785967	0	1	1
LOC_Os01g22910	0.791011	0.18738	0.724614	0	0	0
LOC_Os01g22920	0.612201	0.271621		0	0	0
LOC_Os01g22954	0.285816	0.70973	0.0534952	0	0	0
LOC_Os01g22980	0.705264	0.0024902	0.732376	0	0	0
LOC_Os01g22990	0.969495	0.194328	0.191152	0	0	0
LOC_Os01g23040	0.233759	0.0513882		0	0	0
LOC_Os01g23070	0.170828	0.0864358	0.000374787	0	1	1
LOC_Os01g23280	0.720461	0.363662		0	0	0
LOC_Os01g23370	0.720461	0.131388	0.954919	0	0	0
LOC_Os01g23380	0.937131	0.0672623	0.0933127	0	0	0
LOC_Os01g23430	0.612201	0.271621		0	0	0
LOC_Os01g23440	0.00208172	0.000315282		0	1	1
LOC_Os01g23530	0.144851	0.0545392	0.191152	0	0	0
LOC_Os01g23580	0.9381	0.00266413	0.00185231	0	0	0
LOC_Os01g23590	0.495153	0.0385763	0.404064	0	0	0
LOC_Os01g23600	0.720461	0.748789	0.607177	0	0	0
LOC_Os01g23610	0.720461	0.000315282	0.0759957	0	1	1
LOC_Os01g23620	0.822427	0.00591989	0.0731746	0	0	0
LOC_Os01g23630	0.758206	0.00469827	0.199768	0	0	0
LOC_Os01g23640	0.564025	0.00382315	0.249113	0	0	0
LOC_Os01g23680	0.720461	0.000552808	0.304943	0	1	1
LOC_Os01g23705	0.355533	0.271621	0.000967706	0	1	1
LOC_Os01g23710	0.742311	0.0787774	0.722416	0	0	0
LOC_Os01g23730	0.94752	0.91242		0	0	0
LOC_Os01g23740	0.81996	0.146525	0.000967706	0	1	1
LOC_Os01g23750	0.679785	0.319405		0	0	0
LOC_Os01g23760	0.961465	0.306534	0.191152	0	0	0
LOC_Os01g23770	0.612201	0.271621		0	0	0
LOC_Os01g23780	0.393914		0.191152	0	0	0
LOC_Os01g23790	0.931813	0.889769		0	0	0
LOC_Os01g23810	0.612201	0.025888	0.576661	0	0	0
LOC_Os01g23840	0.444409	0.158837		0	0	0
LOC_Os01g23850	0.720461	0.0717505	0.967058	0	0	0
LOC_Os01g23870	0.720461	0.000433975	0.621166	0	1	1
LOC_Os01g23880	0.691753	0.000448442	0.505768	0	1	1
LOC_Os01g23910	0.612201	0.271621		0	0	0
LOC_Os01g23970	0.157625	0.0310428		0	0	0
LOC_Os01g23980	0.0546084	0.00887675		0	0	0
LOC_Os01g23990	0.720461	0.000578432	0.437602	0	1	1
LOC_Os01g24010	0.8168	0.00396275	0.0576329	0	0	0
LOC_Os01g24020	0.720461	0.000315282	0.294387	0	1	1
LOC_Os01g24030	0.402355	0.148955	0.4775	0	0	0
LOC_Os01g24050	0.612201	0.0520298	0.556599	0	0	0
LOC_Os01g24060	0.945671	0.390617	0.302414	0	0	0
LOC_Os01g24070	0.756244	0.0726529	0.632098	0	0	0
LOC_Os01g24080	0.978896	0.271621	0.191152	0	0	0
LOC_Os01g24090	0.612201	0.000676339	0.191152	0	1	1
LOC_Os01g24110	0.240972	0.0535717		0	0	0
LOC_Os01g24120	0.136855	0.0260538		0	0	0
LOC_Os01g24130	0.136522	0.0259486		0	0	0
LOC_Os01g24140	0.612201	0.271621		0	0	0
LOC_Os01g24190	0.475256	0.172733		0	0	0
LOC_Os01g24210	0.612201	0.271621		0	0	0
LOC_Os01g24340	0.00910058	0.00118606		0	0	0
LOC_Os01g24350	0.612201	0.271621		0	0	0
LOC_Os01g24420	0.82475	0.61008	0.558283	0	0	0
LOC_Os01g24430	0.767646	0.000319818	0.00233539	0	1	1
LOC_Os01g24440	0.612201	0.0879011	0.644267	0	0	0
LOC_Os01g24460	0.0020293	0.000315282		0	1	1
LOC_Os01g24470	0.998168	0.0420137	0.0117806	0	0	0
LOC_Os01g24480	0.8113	0.22895	0.732889	0	0	0
LOC_Os01g24490	0.695756	0.147914	0.778076	0	0	0
LOC_Os01g24500	0.590175	0.0320527	0.477785	0	0	0
LOC_Os01g24550	0.720461	0.000553783	0.295267	0	1	1
LOC_Os01g24560	0.000199118	0.00671947	0.000477275	0	0	1
LOC_Os01g24570	0.00284688	0.000365292		0	1	1
LOC_Os01g24600	0.720461	0.000320948	0.403929	0	1	1
LOC_Os01g24680	0.383537	0.00655553	0.131124	0	0	0
LOC_Os01g24690	0.720798	0.000353888	0.183582	0	1	1
LOC_Os01g24700	0.765839	0.00790376	0.229805	0	0	0
LOC_Os01g24710	0.612201	0.00335023	0.348727	0	0	0
LOC_Os01g24720	0.0967125	0.0171447		0	0	0
LOC_Os01g24750	0.735935	0.00419491	0.331364	0	0	0
LOC_Os01g24760	0.612201	0.271621		0	0	0
LOC_Os01g24764	0.720461	0.000315282	0.880347	0	1	1
LOC_Os01g24780	0.572551	0.0138012	0.380508	0	0	0
LOC_Os01g24820	0.943198	0.271621	0.125042	0	0	0
LOC_Os01g24840	0.393914		0.191152	0	0	0
LOC_Os01g24880	0.940497	0.00154834	0.000145426	0	1	1
LOC_Os01g24920	0.862497	0.00153647	0.00589676	0	0	0
LOC_Os01g24940	0.720461	0.000356087	0.504411	0	1	1
LOC_Os01g24950	0.0245917	0.0696565	0.0537923	0	0	0
LOC_Os01g24960	0.236708	0.224988	0.191152	0	0	0
LOC_Os01g24980	0.837507	0.0341768	0.191152	0	0	0
LOC_Os01g24990	0.826504	0.733975		0	0	0
LOC_Os01g25000	0.612201	0.271621		0	0	0
LOC_Os01g25010	0.284303	0.00411458	0.0634754	0	0	0
LOC_Os01g25030	0.0024639	0.000327562		0	1	1
LOC_Os01g25090	0.612201	0.271621		0	0	0
LOC_Os01g25100	0.0275499	0.271621	0.0164252	0	0	0
LOC_Os01g25140	0.393914	0.117293		0	0	0
LOC_Os01g25189	0.721084	0.00142208	0.402009	0	0	0
LOC_Os01g25240	0.720537	0.00604722	0.644671	0	0	0
LOC_Os01g25270	0.703625	0.000498946	0.596764	0	1	1
LOC_Os01g25280	0.105023	0.0188698		0	0	0
LOC_Os01g25320	0.735993	0.00042172	0.0540769	0	1	1
LOC_Os01g25330	0.52552	0.0248446	0.388717	0	0	0
LOC_Os01g25360	0.720461	0.0552704	0.910459	0	0	0
LOC_Os01g25370	0.720461	0.351691	0.816215	0	0	0
LOC_Os01g25386	0.720461	0.875084	0.512065	0	0	0
LOC_Os01g25440	0.76794	0.000933582	0.04707	0	1	1
LOC_Os01g25450	0.104579		0.0442636	0	0	0
LOC_Os01g25460	0.393914	0.590088	0.191152	0	0	0
LOC_Os01g25484	0.861512	0.00381827	0.0194105	0	0	0
LOC_Os01g25500	0.401815	0.139724		0	0	0
LOC_Os01g25510	0.393914	0.401093	0.0019417	0	0	0
LOC_Os01g25520	0.938644	0.271621	0.116215	0	0	0
LOC_Os01g25530	0.370181	0.133178	0.380508	0	0	0
LOC_Os01g25540	0.720461	0.000543458	0.714833	0	1	1
LOC_Os01g25560	0.720461	0.0262775	0.842599	0	0	0
LOC_Os01g25600	0.720461	0.000350354	0.755697	0	1	1
LOC_Os01g25610	0.727963	0.000315282	0.0109543	0	1	1
LOC_Os01g25630	0.988806	0.137973	0.0942316	0	0	0
LOC_Os01g25660	0.960826		0.954919	0	0	0
LOC_Os01g25670	0.0175984	0.00253021		0	0	0
LOC_Os01g25679	0.107757	0.0194472		0	0	0
LOC_Os01g25688	0.326607	0.0809683		0	0	0
LOC_Os01g25700	0.562873	0.214759		0	0	0
LOC_Os01g25710	0.720461	0.000326146	0.695795	0	1	1
LOC_Os01g25720	0.00236442	0.000321195		0	1	1
LOC_Os01g25730	0.612201	0.271621		0	0	0
LOC_Os01g25740	0.809415	0.709743	0.585922	0	0	0
LOC_Os01g25760	0.19245	0.175343	0.191152	0	0	0
LOC_Os01g25770	0.388534	0.101316		0	0	0
LOC_Os01g25780	0.798618	0.692612		0	0	0
LOC_Os01g25800	0.393914	0.555986	0.191152	0	0	0
LOC_Os01g25810	0.720461	0.000938861	0.766292	0	1	1
LOC_Os01g25820	0.724771	0.0417517	0.754041	0	0	0
LOC_Os01g25880	0.721084	0.00362594	0.527228	0	0	0
LOC_Os01g25920	0.738095	0.0136966	0.47038	0	0	0
LOC_Os01g25940	0.0131627	0.00181409		0	0	0
LOC_Os01g25960	0.393914	0.117464		0	0	0
LOC_Os01g25980	0.612201	0.271621		0	0	0
LOC_Os01g25990	0.612201	0.0624286	0.650923	0	0	0
LOC_Os01g26000	0.393914	0.248028	0.000515915	0	1	1
LOC_Os01g26020	0.720461	0.000315282	0.399885	0	1	1
LOC_Os01g26039	0.785997	0.00341969	0.10061	0	0	0
LOC_Os01g26070	0.720461	0.000465649	0.92187	0	1	1
LOC_Os01g26080	0.128502	0.0241221		0	0	0
LOC_Os01g26120	0.95854	0.28326	0.175994	0	0	0
LOC_Os01g26130	0.720461	0.000315282	0.913831	0	1	1
LOC_Os01g26160	0.964134	0.0216472	0.0118001	0	0	0
LOC_Os01g26174	0.720461	0.00141686	0.561275	0	0	0
LOC_Os01g26210	0.393914		0.191152	0	0	0
LOC_Os01g26240	0.612201	0.271621		0	0	0
LOC_Os01g26270	0.720461	0.869101	0.346709	0	0	0
LOC_Os01g26280	0.664324	0.30729		0	0	0
LOC_Os01g26290	0.761544	0.805955	0.555768	0	0	0
LOC_Os01g26310	0.612201	0.271621		0	0	0
LOC_Os01g26340	0.645047	0.293173		0	0	0
LOC_Os01g26370	0.720461	0.00981769	0.832335	0	0	0
LOC_Os01g26390	0.245502	0.0549763		0	0	0
LOC_Os01g26920	0.0428324	0.246679	0.0351944	0	0	0
LOC_Os01g26930	0.230253	0.0500622		0	0	0
LOC_Os01g26940	0.102762	0.410058	0.0508469	0	0	0
LOC_Os01g26960	0.612201	0.271621		0	0	0
LOC_Os01g26970	0.679079	0.988126	0.0154475	0	0	0
LOC_Os01g26980	0.393914		0.191152	0	0	0
LOC_Os01g27000	0.612201	0.271621		0	0	0
LOC_Os01g27020	0.942199	0.0628021	0.00443725	0	0	0
LOC_Os01g27040	0.768303	0.000391611	0.00790004	0	1	1
LOC_Os01g27050	0.720461	0.000315282	0.662337	0	1	1
LOC_Os01g27090	0.612201	0.271621		0	0	0
LOC_Os01g27120	0.393914		0.191152	0	0	0
LOC_Os01g27140	0.418025		0.203374	0	0	0
LOC_Os01g27150	0.182043	0.0197672	0.129646	0	0	0
LOC_Os01g27160	0.720461	0.00233236	0.822726	0	0	0
LOC_Os01g27170	0.165303	0.591147	0.0589287	0	0	0
LOC_Os01g27190	0.839182	0.0369141	0.191152	0	0	0
LOC_Os01g27200	0.0397632	0.0062202		0	0	0
LOC_Os01g27210	0.720461	0.900585	0.0146768	0	0	0
LOC_Os01g27230	0.771476	0.471249	0.944143	0	0	0
LOC_Os01g27240	0.139192	0.309592	0.0973222	0	0	0
LOC_Os01g27260	0.967104	0.411195	0.457003	0	0	0
LOC_Os01g27340	0.392713	0.0218132	0.20914	0	0	0
LOC_Os01g27360	0.393914	0.132073	0.431782	0	0	0
LOC_Os01g27380	0.948696	0.913771		0	0	0
LOC_Os01g27390	0.146475	0.323153	0.0991861	0	0	0
LOC_Os01g27420	0.612201	0.271621		0	0	0
LOC_Os01g27430	0.612201	0.271621		0	0	0
LOC_Os01g27449	0.612201	0.674025	0.380508	0	0	0
LOC_Os01g27480	0.92901	0.365918	0.191152	0	0	0
LOC_Os01g27490	0.720461	0.871912	0.0266643	0	0	0
LOC_Os01g27520	0.720461	0.000315282	0.00593878	0	1	1
LOC_Os01g27530	0.996404	0.994241		0	0	0
LOC_Os01g27560	0.393914	0.10398		0	0	0
LOC_Os01g27580	0.602594	0.23619		0	0	0
LOC_Os01g27590	0.00248111	0.000329385		0	1	1
LOC_Os01g27600	0.801743	0.271621	0.00354913	0	0	0
LOC_Os01g27630	0.750122	0.445908	0.92187	0	0	0
LOC_Os01g27640	0.907131	0.850448		0	0	0
LOC_Os01g27650	0.720461	0.000315282	0.424061	0	1	1
LOC_Os01g27690	0.393914		0.191152	0	0	0
LOC_Os01g27700	0.723755	0.000625451	0.191152	0	1	1
LOC_Os01g27720	0.793031	0.00137892	0.0333618	0	0	0
LOC_Os01g27730	0.720461	0.000315282	0.161139	0	1	1
LOC_Os01g27740	0.815666	0.00537062	0.077768	0	0	0
LOC_Os01g27750	0.488907	0.065118	0.455802	0	0	0
LOC_Os01g27760	0.0848757	0.0148174		0	0	0
LOC_Os01g27770	0.720461	0.000327248	0.191152	0	1	1
LOC_Os01g27860	0.806753	0.00176081	0.03022	0	0	0
LOC_Os01g27880	0.938237	0.227081	0.0566904	0	0	0
LOC_Os01g27890	0.612201	0.0230742	0.567333	0	0	0
LOC_Os01g27940	0.730798	0.000792037	0.174476	0	1	1
LOC_Os01g27990	0.978845	0.0491489	0.00769356	0	0	0
LOC_Os01g28030	0.720461	0.000503442	0.478178	0	1	1
LOC_Os01g28050	0.612201	0.271621		0	0	0
LOC_Os01g28134	0.00221496	0.000316111		0	1	1
LOC_Os01g28150	0.734978	0.00355462	0.318934	0	0	0
LOC_Os01g28300	0.5835		0.292194	0	0	0
LOC_Os01g28360	0.393914		0.191152	0	0	0
LOC_Os01g28390	0.612201	0.271621		0	0	0
LOC_Os01g28400	0.0989448	0.0175945		0	0	0
LOC_Os01g28440	0.922391	0.871802		0	0	0
LOC_Os01g28450	0.749441		0.686116	0	0	0
LOC_Os01g28474	0.35942	0.00289362	0.0668432	0	0	0
LOC_Os01g28500	0.933348	0.891737		0	0	0
LOC_Os01g28510	0.393914		0.191152	0	0	0
LOC_Os01g28540	0.718931	0.000315282	0.517817	0	1	1
LOC_Os01g28580	0.83053	0.0316523	0.191152	0	0	0
LOC_Os01g28590	0.612201	0.271621		0	0	0
LOC_Os01g28600	0.612201	0.294014	0.585601	0	0	0
LOC_Os01g28650	0.612201	0.271621		0	0	0
LOC_Os01g28680	0.76584	0.000928425	0.04996	0	1	1
LOC_Os01g28690	0.975812	0.0840878	0.0589287	0	0	0
LOC_Os01g28710	0.00443153	0.000549493		0	1	1
LOC_Os01g28730	0.720461	0.00574407	0.937923	0	0	0
LOC_Os01g28744	0.0019978	0.000315282		0	1	1
LOC_Os01g28790	0.757498	0.00531009	0.217127	0	0	0
LOC_Os01g28800	0.612201	0.271621		0	0	0
LOC_Os01g28810	0.270099	0.271621	0.191152	0	0	0
LOC_Os01g28840	0.142988	0.0228646	0.000163743	0	1	1
LOC_Os01g28870	0.612201	0.271621		0	0	0
LOC_Os01g28930	0.715528	0.351918		0	0	0
LOC_Os01g28960	0.612201	0.271621		0	0	0
LOC_Os01g28970	0.644292	0.271621	0.660386	0	0	0
LOC_Os01g28980	0.00375734	0.000470285		0	1	1
LOC_Os01g28989	0.612201	0.271621	0.000110503	0	1	1
LOC_Os01g29020	0.393914	0.128738		0	0	0
LOC_Os01g29040	0.720461	0.440621		0	0	0
LOC_Os01g29050	0.612201	0.271621		0	0	0
LOC_Os01g29060	0.906695	0.849871		0	0	0
LOC_Os01g29070	0.235386	0.0518777		0	0	0
LOC_Os01g29104	0.00348311	0.00043672		0	1	1
LOC_Os01g29150	0.889795	0.00537373	0.0144184	0	0	0
LOC_Os01g29180	0.738415	0.000315282	0.00325757	0	1	1
LOC_Os01g29210	0.0777175	0.0132965		0	0	0
LOC_Os01g29220	0.994973	0.992097		0	0	0
LOC_Os01g29230	0.987274	0.401295	0.622925	0	0	0
LOC_Os01g29240	0.270099	0.271621	0.191152	0	0	0
LOC_Os01g29280	0.889624	0.0187064	0.0569323	0	0	0
LOC_Os01g29330	0.798462	0.0295311	0.280474	0	0	0
LOC_Os01g29390	0.720461	0.000315282	0.755788	0	1	1
LOC_Os01g29409	0.720461	0.0093086	0.926404	0	0	0
LOC_Os01g29430	0.00540399	0.131236	0.00552993	0	0	0
LOC_Os01g29450	0.720461	0.460378		0	0	0
LOC_Os01g29469	0.846646	0.459249	0.957342	0	0	0
LOC_Os01g29507	0.326143	0.0808473		0	0	0
LOC_Os01g29600	0.0655816	0.0109952		0	0	0
LOC_Os01g29610	0.908151	0.0206412	0.0435399	0	0	0
LOC_Os01g29620	0.612201	0.271621		0	0	0
LOC_Os01g29640	0.612201	0.271621		0	0	0
LOC_Os01g29650	0.282595	0.0674443		0	0	0
LOC_Os01g29660	0.158162	0.0311937		0	0	0
LOC_Os01g29670	0.612201	0.271621		0	0	0
LOC_Os01g29680	0.896405	0.834785		0	0	0
LOC_Os01g29690	0.0115205	0.00156784		0	0	0
LOC_Os01g29740	0.720461	0.89449	8.82287e-05	0	1	1
LOC_Os01g29780	0.451149	0.161955		0	0	0
LOC_Os01g29804	0.888867	0.277345	0.647718	0	0	0
LOC_Os01g29820	0.904175	0.93412	0.835644	0	0	0
LOC_Os01g29830	0.720461	0.000315282	0.505965	0	1	1
LOC_Os01g29840	0.393914		0.191152	0	0	0
LOC_Os01g29860	0.898322	0.484133	0.394932	0	0	0
LOC_Os01g29870	0.895535	0.833571		0	0	0
LOC_Os01g29910	0.817122	0.719336		0	0	0
LOC_Os01g30956	0.319466	0.0787774		0	0	0
LOC_Os01g30980	0.720461	0.366595		0	0	0
LOC_Os01g31010	0.0295913	0.0044558		0	0	0
LOC_Os01g31110	0.984511	0.000315282	8.84296e-05	0	1	1
LOC_Os01g31200	0.612201	0.271621		0	0	0
LOC_Os01g31220	0.282562	0.00372107	0.0578755	0	0	0
LOC_Os01g31360	0.720461	0.000315282	0.481587	0	1	1
LOC_Os01g31370	0.270099	0.039188	0.208028	0	0	0
LOC_Os01g31450	0.0446623	0.00708741		0	0	0
LOC_Os01g31470	0.714337	0.845887	0.191152	0	0	0
LOC_Os01g31480	0.242902	0.054155		0	0	0
LOC_Os01g31494	0.952313	0.918843		0	0	0
LOC_Os01g31550	0.612201	0.271621		0	0	0
LOC_Os01g31570	0.0104526	0.00140267		0	0	0
LOC_Os01g31580	0.720461	0.000320535	0.225854	0	1	1
LOC_Os01g31610	0.743684	0.000315282	0.00436557	0	1	1
LOC_Os01g31629	0.888867	0.00769678	0.0222301	0	0	0
LOC_Os01g31680	0.720461	0.000325708	0.295267	0	1	1
LOC_Os01g31690	0.720461	0.000382632	0.517241	0	1	1
LOC_Os01g31770	0.875048	0.0967258	0.00174208	0	0	0
LOC_Os01g31780	0.612201	0.271621		0	0	0
LOC_Os01g31800	0.736025	0.00458135	0.34132	0	0	0
LOC_Os01g31810	0.778373	0.513558	0.0466643	0	0	0
LOC_Os01g31840	0.259943	0.0596587		0	0	0
LOC_Os01g31850	0.612201	0.271621		0	0	0
LOC_Os01g31870	0.754539	0.00052776	0.0327077	0	1	1
LOC_Os01g31890	0.00233209	0.000320985		0	1	1
LOC_Os01g31900	0.612201	0.271621		0	0	0
LOC_Os01g31910	0.0496143	0.00794126		0	0	0
LOC_Os01g31920	0.612201	0.271621		0	0	0
LOC_Os01g31940	0.737799	0.000320965	0.0123691	0	1	1
LOC_Os01g31980	0.720461	0.000526994	0.77985	0	1	1
LOC_Os01g32000	0.612201	0.271621		0	0	0
LOC_Os01g32010	0.720461	0.419218		0	0	0
LOC_Os01g32080	0.962735	0.236274	0.273737	0	0	0
LOC_Os01g32090	0.691628	0.000508405	0.527411	0	1	1
LOC_Os01g32120	0.733941	0.0216342	0.578478	0	0	0
LOC_Os01g32130	0.720461	0.000315282	0.536692	0	1	1
LOC_Os01g32160	0.071518	0.0121425		0	0	0
LOC_Os01g32170	0.720461	0.000315282	0.127787	0	1	1
LOC_Os01g32184	0.535779	0.00731305	0.28352	0	0	0
LOC_Os01g32230	0.612201	0.271621		0	0	0
LOC_Os01g32259	0.722461	0.0148103	0.659784	0	0	0
LOC_Os01g32280	0.939606	0.00126783	0.000132338	0	1	1
LOC_Os01g32300	0.73439	0.0822218	0.779906	0	0	0
LOC_Os01g32330	0.720461	0.000315282	0.58558	0	1	1
LOC_Os01g32350	0.737001	0.000347887	0.0260522	0	1	1
LOC_Os01g32364	0.677749	0.00491951	0.66057	0	0	0
LOC_Os01g32380	0.958673	0.00199929	0.000880934	0	1	1
LOC_Os01g32439	0.248408	0.248347	0.191152	0	0	0
LOC_Os01g32460	0.720461	0.133822	0.890004	0	0	0
LOC_Os01g32470	0.612201	0.271621		0	0	0
LOC_Os01g32560	0.612201	0.342221	0.539213	0	0	0
LOC_Os01g32610	0.0115329	0.234576	0.00700756	0	0	0
LOC_Os01g32630	0.960826		0.954919	0	0	0
LOC_Os01g32640	0.961465	0.16225	0.191152	0	0	0
LOC_Os01g32660	0.720461	0.000315282	0.695798	0	1	1
LOC_Os01g32670	0.796569	0.564479	0.191152	0	0	0
LOC_Os01g32680	0.393914	0.118847		0	0	0
LOC_Os01g32710	0.00202879	0.000315282		0	1	1
LOC_Os01g32720	0.612201	0.683718	0.348022	0	0	0
LOC_Os01g32730	0.720461	0.00127628	0.472464	0	0	0
LOC_Os01g32750	0.761826	0.00179894	0.112716	0	0	0
LOC_Os01g32770	0.667367	0.0138652	0.680789	0	0	0
LOC_Os01g32780	0.720461	0.101501	0.999779	0	0	0
LOC_Os01g32790	0.767961	0.000315282	0.001061	0	1	1
LOC_Os01g32800	0.780132	0.000567289	0.0129148	0	1	1
LOC_Os01g32810	0.393914		0.191152	0	0	0
LOC_Os01g32830	0.720461	0.000315282	0.600143	0	1	1
LOC_Os01g32840	0.720461	0.040228	0.845437	0	0	0
LOC_Os01g32849	0.720461	0.0115558	0.870796	0	0	0
LOC_Os01g32870	0.72961	0.601811	0.00759065	0	0	0
LOC_Os01g32880	0.767626	0.000316775	0.00214822	0	1	1
LOC_Os01g32890	0.612201	0.000466166	0.191152	0	1	1
LOC_Os01g32920	0.721084	0.000315282	0.0464299	0	1	1
LOC_Os01g32930	0.471504	0.822709	0.191152	0	0	0
LOC_Os01g32964	0.720461	0.000320971	0.94883	0	1	1
LOC_Os01g32980	0.720461	0.0119423	0.916399	0	0	0
LOC_Os01g33000	0.721084	0.000548486	0.235914	0	1	1
LOC_Os01g33020	0.364537	0.694579	0.0352445	0	0	0
LOC_Os01g33030	0.770864	0.000404367	0.00785957	0	1	1
LOC_Os01g33040	0.720461	0.000427689	0.459465	0	1	1
LOC_Os01g33050	0.861959	0.000354636	0.000418549	0	1	1
LOC_Os01g33060	0.720461	0.759577	0.126944	0	0	0
LOC_Os01g33070	0.980655	0.220549	0.191152	0	0	0
LOC_Os01g33080	0.724425	0.000451105	0.142986	0	1	1
LOC_Os01g33090	0.737001	0.0186298	0.528903	0	0	0
LOC_Os01g33110	0.729878	0.00979245	0.516977	0	0	0
LOC_Os01g33204	0.822301	0.010073	0.114804	0	0	0
LOC_Os01g33220	0.877305	0.0751447	0.209143	0	0	0
LOC_Os01g33230	0.720461	0.00173043	0.853122	0	0	0
LOC_Os01g33240	0.393914		0.191152	0	0	0
LOC_Os01g33260	0.0131551	0.0018112		0	0	0
LOC_Os01g33360	0.794658	0.0184005	0.224057	0	0	0
LOC_Os01g33400	0.00266235	0.0208162	0.0115926	0	0	0
LOC_Os01g33410	0.174598	0.121601	0.191152	0	0	0
LOC_Os01g33420	0.602899	0.00297617	0.273761	0	0	0
LOC_Os01g33450	0.248906	0.00187642	0.0241213	0	0	0
LOC_Os01g33460	0.0828966	0.0143748		0	0	0
LOC_Os01g33470	0.0467008	0.00743726		0	0	0
LOC_Os01g33490	0.720461	0.0572225	0.929909	0	0	0
LOC_Os01g33500	0.901643	0.842037		0	0	0
LOC_Os01g33514	0.720461	0.000315282	0.13568	0	1	1
LOC_Os01g33530	0.964921	0.941972		0	0	0
LOC_Os01g33540	0.697218	0.000315282	0.191152	0	1	1
LOC_Os01g33615	0.961465		0.954919	0	0	0
LOC_Os01g33640	0.612201	0.271621		0	0	0
LOC_Os01g33650	0.612201	0.271621		0	0	0
LOC_Os01g33670	0.270099	0.271621	0.191152	0	0	0
LOC_Os01g33684	0.720461	0.00244688	0.933337	0	0	0
LOC_Os01g33710	0.730798	0.028772	0.644671	0	0	0
LOC_Os01g33720	0.612201	0.271621		0	0	0
LOC_Os01g33760	0.192667	0.0399061		0	0	0
LOC_Os01g33762	0.720461	0.747537	0.633713	0	0	0
LOC_Os01g33764	0.612201	0.271621		0	0	0
LOC_Os01g33784	0.160848	0.00887675	0.0662206	0	0	0
LOC_Os01g33800	0.920497	0.0320699	0.000986426	0	1	1
LOC_Os01g33810	0.720461	0.000315282	0.548917	0	1	1
LOC_Os01g33840	0.290764	0.0699912		0	0	0
LOC_Os01g33869	0.980245	0.31665	0.418847	0	0	0
LOC_Os01g33900	0.612201	0.271621		0	0	0
LOC_Os01g33910	0.0872808	0.0153057		0	0	0
LOC_Os01g33930	0.612201	0.271621		0	0	0
LOC_Os01g33940	0.536564	0.202507		0	0	0
LOC_Os01g33950	0.612201	0.271621		0	0	0
LOC_Os01g33960	0.299884	0.0728409		0	0	0
LOC_Os01g34010	0.471017	0.170868		0	0	0
LOC_Os01g34060	0.720461	0.0247599	0.864212	0	0	0
LOC_Os01g34080	0.720461	0.00117792	0.818991	0	0	0
LOC_Os01g34140	0.536913	0.202648		0	0	0
LOC_Os01g34190	0.738144	0.00291092	0.256051	0	0	0
LOC_Os01g34200	0.73057	0.000521211	0.118223	0	1	1
LOC_Os01g34330	0.945348	0.000315282	0.000108445	0	1	1
LOC_Os01g34350	0.720461	0.000315282	0.0182175	0	1	1
LOC_Os01g34390	0.721084	0.000315282	0.00395563	0	1	1
LOC_Os01g34420	0.785884	0.405918	0.0122132	0	0	0
LOC_Os01g34430	0.00471752	0.000584311		0	1	1
LOC_Os01g34450	0.230253	0.0502585		0	0	0
LOC_Os01g34470	0.00261781	0.000343875		0	1	1
LOC_Os01g34480	0.740208	0.219941	0.93588	0	0	0
LOC_Os01g34560	0.720461	0.769028	0.191152	0	0	0
LOC_Os01g34590	0.720461	0.000487523	0.882053	0	1	1
LOC_Os01g34610	0.958598	0.000765231	0.000122661	0	1	1
LOC_Os01g34614	0.751366	0.000877588	8.82287e-05	0	1	1
LOC_Os01g34620	0.972033	0.0375741	0.0202205	0	0	0
LOC_Os01g34630	0.720461	0.000315282	0.598664	0	1	1
LOC_Os01g34660	0.00208341	0.00757761	0.0130939	0	0	0
LOC_Os01g34670	0.988597	0.00266009	0.000586638	0	1	1
LOC_Os01g34690	0.729662	0.68613	0.202764	0	0	0
LOC_Os01g34700	0.720461	0.000315282	0.0324093	0	1	1
LOC_Os01g34730	0.82188	0.726737		0	0	0
LOC_Os01g34770	0.757734	0.00032315	0.00445392	0	1	1
LOC_Os01g34780	0.612201	0.000414489	0.105111	0	1	1
LOC_Os01g34790	0.630252	0.212659	0.712544	0	0	0
LOC_Os01g34860	0.732118	0.277753	0.973821	0	0	0
LOC_Os01g34870	0.720461	0.00321042	0.615069	0	0	0
LOC_Os01g34880	0.947267	0.00270359	0.00155849	0	0	0
LOC_Os01g34890	0.702114	0.817818	0.000181024	0	1	1
LOC_Os01g34900	0.00198382	0.000315282		0	1	1
LOC_Os01g34920	0.612201	0.327421	0.516813	0	0	0
LOC_Os01g34930	0.478211	0.171921	0.526401	0	0	0
LOC_Os01g34970	0.720461	0.000788159	0.437803	0	1	1
LOC_Os01g35030	0.612201	0.0157446	0.56585	0	0	0
LOC_Os01g35040	0.990927	0.000829773	0.000170415	0	1	1
LOC_Os01g35050	0.794502	0.00471196	0.109219	0	0	0
LOC_Os01g35100	0.819018	0.533332	0.191152	0	0	0
LOC_Os01g35120	0.393914		0.191152	0	0	0
LOC_Os01g35160	0.703852	0.270114	0.750907	0	0	0
LOC_Os01g35170	0.72973	0.000331155	0.0395184	0	1	1
LOC_Os01g35184	0.965205	0.240235	0.271834	0	0	0
LOC_Os01g35220	0.612201	0.271621		0	0	0
LOC_Os01g35230	0.719107	0.00220646	0.796128	0	0	0
LOC_Os01g35254	0.9255		0.9186	0	0	0
LOC_Os01g35330	0.720461	0.00138585	0.954919	0	0	0
LOC_Os01g35580	0.720461	0.000329912	0.857516	0	1	1
LOC_Os01g35770	0.612201	0.271621		0	0	0
LOC_Os01g35789	0.393914	0.367385	0.269096	0	0	0
LOC_Os01g35820	0.612201	0.271621		0	0	0
LOC_Os01g35830	0.399595	0.00965022	0.191152	0	0	0
LOC_Os01g35840	0.857739	0.050268	0.191152	0	0	0
LOC_Os01g35850	0.0920333	0.0162382		0	0	0
LOC_Os01g35870	0.612201	0.271621		0	0	0
LOC_Os01g35910	0.00381832	0.000477338		0	1	1
LOC_Os01g35930	0.101374	0.0181126		0	0	0
LOC_Os01g35990	0.720461	0.0055611	0.953663	0	0	0
LOC_Os01g36020	0.393914	0.113098		0	0	0
LOC_Os01g36030	0.612201	0.271621		0	0	0
LOC_Os01g36040	0.283044	0.0675917		0	0	0
LOC_Os01g36050	0.722461	0.522988		0	0	0
LOC_Os01g36060	0.387738	0.100956		0	0	0
LOC_Os01g36070	0.418093	0.328063	0.345147	0	0	0
LOC_Os01g36080	0.743	0.000883829	0.114345	0	1	1
LOC_Os01g36090	0.735412	0.000320965	0.0160593	0	1	1
LOC_Os01g36100	0.720461		0.540328	0	0	0
LOC_Os01g36130	0.001886	0.000315282		0	1	1
LOC_Os01g36150	0.612201	0.271621		0	0	0
LOC_Os01g36220	0.769294	0.000737324	0.0315597	0	1	1
LOC_Os01g36229	0.720461	0.000315282	0.148505	0	1	1
LOC_Os01g36240	0.720461	0.000315282	0.377266	0	1	1
LOC_Os01g36270	0.76944	0.271621	0.00109437	0	0	0
LOC_Os01g36280	0.247656	0.055659		0	0	0
LOC_Os01g36294	0.720461	0.360043		0	0	0
LOC_Os01g36350	0.371671	0.455616	0.191152	0	0	0
LOC_Os01g36390	0.724764	0.000325301	0.0531994	0	1	1
LOC_Os01g36400	0.751677	0.608769		0	0	0
LOC_Os01g36410	0.768303	0.641105		0	0	0
LOC_Os01g36460	0.735993	0.00130699	0.191152	0	0	0
LOC_Os01g36500	0.802304	0.780719	0.837736	0	0	0
LOC_Os01g36540	0.775627	0.00241876	0.0992475	0	0	0
LOC_Os01g36550	0.413087	0.0932211	0.449244	0	0	0
LOC_Os01g36560	0.612201	0.000718505	0.191152	0	1	1
LOC_Os01g36580	0.725835	0.00139496	0.289035	0	0	0
LOC_Os01g36590	0.00221086	0.000316036		0	1	1
LOC_Os01g36600	0.720461	0.000315282	0.0696955	0	1	1
LOC_Os01g36610	0.844464	0.000870663	0.00411648	0	1	1
LOC_Os01g36620	0.720461	0.000315282	0.021568	0	1	1
LOC_Os01g36630	0.715985	0.459036	0.62083	0	0	0
LOC_Os01g36640	0.720461	0.00597263	0.906342	0	0	0
LOC_Os01g36660	0.726755	0.000352133	0.0680597	0	1	1
LOC_Os01g36670	0.728693	0.000519189	0.135504	0	1	1
LOC_Os01g36710	0.781691	0.00419187	0.131144	0	0	0
LOC_Os01g36720	0.943477	0.271621	0.12567	0	0	0
LOC_Os01g36760	0.612201	0.271621		0	0	0
LOC_Os01g36780	0.667351	0.309708		0	0	0
LOC_Os01g36790	0.720461	0.015938	0.791818	0	0	0
LOC_Os01g36820	0.612201		0.361515	0	0	0
LOC_Os01g36830	0.347935	0.289468	0.243006	0	0	0
LOC_Os01g36840	0.90544	0.00455107	0.000174694	0	1	1
LOC_Os01g36860	0.722461	0.00082613	0.273228	0	1	1
LOC_Os01g36870	0.720461	0.659892	0.000158186	0	1	1
LOC_Os01g36890	0.97453	0.000327562	8.91764e-05	0	1	1
LOC_Os01g36920	0.768602	0.000356912	0.00538888	0	1	1
LOC_Os01g36930	0.809172	0.00565627	0.0922715	0	0	0
LOC_Os01g36940	0.801064	0.00284893	0.05971	0	0	0
LOC_Os01g36950	0.720461	0.00415573	0.974784	0	0	0
LOC_Os01g36970	0.776983	0.00364783	0.13313	0	0	0
LOC_Os01g37000	0.754445	0.394732	0.954919	0	0	0
LOC_Os01g37020	0.0016491	0.000315282		0	1	1
LOC_Os01g37040	0.869807	0.110228	0.31557	0	0	0
LOC_Os01g37050	0.919944	0.149263	0.254953	0	0	0
LOC_Os01g37080	0.612201	0.271621		0	0	0
LOC_Os01g37090	0.720686	0.000398903	0.198442	0	1	1
LOC_Os01g37110	0.720461	0.00033298	0.460361	0	1	1
LOC_Os01g37120	0.961418	0.00756286	0.00358735	0	0	0
LOC_Os01g37130	0.720461	0.000437939	0.807001	0	1	1
LOC_Os01g37140	0.612201	0.271621		0	0	0
LOC_Os01g37200	0.612201	0.271621		0	0	0
LOC_Os01g37210	0.612201	0.00111857	0.191152	0	0	0
LOC_Os01g37220	0.515918	0.192463		0	0	0
LOC_Os01g37230	0.612201	0.271621		0	0	0
LOC_Os01g37260	0.720461	0.000339451	0.791814	0	1	1
LOC_Os01g37280	0.720461	0.00237244	0.838246	0	0	0
LOC_Os01g37325	0.825177		0.797204	0	0	0
LOC_Os01g37350	0.535263	0.201766		0	0	0
LOC_Os01g37360	0.368891	0.0947289		0	0	0
LOC_Os01g37370	0.909381	0.853495		0	0	0
LOC_Os01g37380	0.721084	0.513157		0	0	0
LOC_Os01g37460	0.720461	0.000471276	0.92187	0	1	1
LOC_Os01g37470	0.720461	0.000315282	0.504458	0	1	1
LOC_Os01g37480	0.722461	0.000344987	0.100538	0	1	1
LOC_Os01g37490	0.759859	0.000315282	0.00072624	0	1	1
LOC_Os01g37500	0.612201	0.271621		0	0	0
LOC_Os01g37510	0.720461	0.000315282	0.116023	0	1	1
LOC_Os01g37560	0.0639246	0.235261	0.0572721	0	0	0
LOC_Os01g37590	0.507979	0.332746	0.416438	0	0	0
LOC_Os01g37600	0.728411	0.549446	0.802495	0	0	0
LOC_Os01g37630	0.716545	0.001072	0.750392	0	0	0
LOC_Os01g37650	0.720461	0.00290766	0.608736	0	0	0
LOC_Os01g37670	0.720461	0.00094552	0.856901	0	1	1
LOC_Os01g37690	0.435156	0.691802	0.208421	0	0	0
LOC_Os01g37710	0.230253	0.0500622		0	0	0
LOC_Os01g37750	0.722461	0.00886351	0.610126	0	0	0
LOC_Os01g37760	0.040446	0.0660811	0.0859362	0	0	0
LOC_Os01g37770	0.720461	0.867017	0.510303	0	0	0
LOC_Os01g37790	0.783138	0.000439445	0.00605051	0	1	1
LOC_Os01g37800	0.6802	0.000552808	0.480579	0	1	1
LOC_Os01g37810	0.726749	0.0078482	0.52061	0	0	0
LOC_Os01g37820	0.720461	0.000315282	0.954919	0	1	1
LOC_Os01g37825	0.564686	0.00437245	0.263709	0	0	0
LOC_Os01g37832	0.720461	0.0289241	0.850026	0	0	0
LOC_Os01g37837	0.989252	0.00491201	0.000677458	0	1	1
LOC_Os01g37842	0.721084	0.000315282	0.00614309	0	1	1
LOC_Os01g37850	0.828812	0.68032	0.599104	0	0	0
LOC_Os01g37870	0.784341	0.0223203	0.288863	0	0	0
LOC_Os01g37880	0.612201	0.271621		0	0	0
LOC_Os01g37910	0.941104	0.062981	0.0803198	0	0	0
LOC_Os01g37920	0.00407891	0.000503603		0	1	1
LOC_Os01g37950	0.720461	0.000922226	0.558902	0	1	1
LOC_Os01g37960	0.737001	0.935296	0.632905	0	0	0
LOC_Os01g37980	0.766207	0.000327248	0.00346111	0	1	1
LOC_Os01g38090	0.589855	0.229608		0	0	0
LOC_Os01g38100	0.556421	0.0114993	0.345929	0	0	0
LOC_Os01g38110	0.761086	0.0187579	0.374029	0	0	0
LOC_Os01g38120	0.00178697	0.000315282		0	1	1
LOC_Os01g38130	0.338921	0.0848175		0	0	0
LOC_Os01g38140	0.720461	0.0804801	0.870934	0	0	0
LOC_Os01g38180	0.720554	0.00137293	0.451368	0	0	0
LOC_Os01g38190	0.720461	0.000315282	0.592245	0	1	1
LOC_Os01g38229	0.71562	0.000315282	0.506492	0	1	1
LOC_Os01g38244	0.557496	0.00227637	0.191152	0	0	0
LOC_Os01g38320	0.982222	0.971461		0	0	0
LOC_Os01g38359	0.747379	0.013521	0.405612	0	0	0
LOC_Os01g38380	0.0427384	0.00673034		0	0	0
[truncated: 37,370 more rows]

## Sheet: Sup. File 8c
Supplementary File 8c. Integration metrics (IDR & IRR) of DEGs identified via microarray meta-analysis in seedling/shoot tissue.
RGAP Gene	Meta-analysis Adj P-value	GSE41647 Adj P-value	GSE79212 Adj P-value	GSE6901 Adj P-value	GSE115826 Adj P-value	IDR numerator	IRR numerator	IRR denominator
LOC_Os01g01010	0.831437	0.054279	0.00450654	0.00310289	5.9431e-05	0	1	1
LOC_Os01g01019	0.48938		0.69387		0.000374177	0	1	1
LOC_Os01g01030	0.000239357	7.12163e-07	0.027112	0.00118385	0.000327367	0	0	1
LOC_Os01g01040	0.882686	0.874866	0.166376	0.154935	0.000172124	0	1	1
LOC_Os01g01050	0.945354	0.00462065	0.0207487	0.0502569	3.86337e-05	0	1	1
LOC_Os01g01060	0.000129126	3.5496e-07	0.00336751	0.00115595	3.86337e-05	0	0	1
LOC_Os01g01070	0.850542	2.69851e-05	0.00664158	0.00333188	3.86337e-05	0	1	1
LOC_Os01g01080	0.0655823	2.02915e-05	0.856175	0.0544233	3.90343e-05	0	1	1
LOC_Os01g01110	0.955561	0.936808	0.320477	0.231557		0	0	0
LOC_Os01g01120	1.36041e-07	3.035e-06	0.0033736	0.00117236	0.00239331	0	0	1
LOC_Os01g01130	0.17689	0.525498		0.000906432	0.000227156	0	1	1
LOC_Os01g01140	0.862181	0.289366	0.0689615	0.975524		0	0	0
LOC_Os01g01150	0.97213	1.74369e-05	0.0473071	0.253198	3.86337e-05	0	1	1
LOC_Os01g01160	0.983813	0.0131737	0.740153	0.00137921	0.0364946	0	0	0
LOC_Os01g01170	0.0487727	1.29006e-06	0.49664	0.0111036	3.86337e-05	0	1	1
LOC_Os01g01180	0.358058		0.278962			0	0	0
LOC_Os01g01190	0.0239644	5.15683e-07	0.0952478	0.0885539	5.84009e-05	0	1	1
LOC_Os01g01200	0.0211024	0.136318		0.0433776		0	0	0
LOC_Os01g01280	0.339859	1.35203e-06	0.00705586	0.000923356	0.00341108	0	1	1
LOC_Os01g01290	0.482681	0.180005	0.363168	0.595103	0.000155185	0	1	1
LOC_Os01g01295	0.0944339	0.0969665	0.970779	0.00296482	0.00829603	0	0	0
LOC_Os01g01302	3.20174e-14	1.33404e-06	0.00441833	0.00139524	0.000110015	0	0	1
LOC_Os01g01307	0.248785	0.881797	0.301642	0.0652253	3.86337e-05	0	1	1
LOC_Os01g01312	0.934579	0.257116	0.00755695	0.148847	3.86337e-05	0	1	1
LOC_Os01g01340	0.909213	0.944679	0.0427299	0.0011933	8.52264e-05	0	1	1
LOC_Os01g01350	0.0382544	9.43886e-07	0.488243	0.0160798	3.86337e-05	0	1	1
LOC_Os01g01360	0.700835	0.335019	0.433202	0.843686	0.12102	0	0	0
LOC_Os01g01369	0.0372462	0.158695	0.114647	0.141458	0.949613	0	0	0
LOC_Os01g01380	0.00228589	0.0145801	0.597247	0.0188262	0.0122552	0	0	0
LOC_Os01g01390	0.518604	0.386191		0.0358112	3.86478e-05	0	1	1
LOC_Os01g01400	0.374205	0.671647	0.0243347	0.00992478	0.337235	0	0	0
LOC_Os01g01410	0.254959	0.0373684		0.980589	0.00017026	0	1	1
LOC_Os01g01420	0.206128	0.100957		0.48006	3.86337e-05	0	1	1
LOC_Os01g01430	0.530603	0.0014678	0.00346367	0.010324	0.125242	0	0	0
LOC_Os01g01440	0.890012	0.316183	0.627706	0.940232		0	0	0
LOC_Os01g01450	0.129625	0.281137	0.905828	0.218978	0.00184516	0	0	0
LOC_Os01g01460	0.167328	0.0721923		0.681288		0	0	0
LOC_Os01g01470	0.911348		0.240314		0.0252963	0	0	0
LOC_Os01g01484	0.17037	1.45327e-06	0.00556428	0.189614	0.640112	0	1	1
LOC_Os01g01500	0.812616	0.526828	0.397008	0.247543		0	0	0
LOC_Os01g01510	0.00217277	2.80078e-07	0.00376065	0.00473521	0.000629954	0	1	1
LOC_Os01g01520	0.104451	0.000640632	0.27267	0.910678	6.28638e-05	0	1	1
LOC_Os01g01560	0.722659	0.0218095		0.164599	0.11328	0	0	0
LOC_Os01g01570	0.570955	0.0253551	0.0134342	0.0110901	0.000716131	0	1	1
LOC_Os01g01580	0.490162	0.82954	0.524072	0.220316		0	0	0
LOC_Os01g01590	0.857831	0.745868	0.245957	0.858853		0	0	0
LOC_Os01g01600	0.0146548	0.000231229	0.0923616	0.00797745	3.86337e-05	0	1	1
LOC_Os01g01610	0.0483079	0.00131669	0.547399	0.00545362	3.86337e-05	0	1	1
LOC_Os01g01620	7.08073e-05	6.29226e-06	0.00689248	0.00362153	3.88338e-05	0	0	1
LOC_Os01g01640	0.426911	0.00162344	0.797129	0.0526215	4.9942e-05	0	1	1
LOC_Os01g01650	0.0572742	1.13271e-06	0.109421	0.00910751	3.86337e-05	0	1	1
LOC_Os01g01660	0.519156	0.791468	0.624285	0.526395	3.86337e-05	0	1	1
LOC_Os01g01670	0.0528291	8.30295e-07	0.0987803	0.0777985	0.214396	0	1	1
LOC_Os01g01680	0.937711	0.142344	0.774799	0.000906432	0.000305842	0	1	1
LOC_Os01g01689	0.86423	0.45997	0.0131946	0.00493267	3.86337e-05	0	1	1
LOC_Os01g01700	0.618653		0.953342		0.0659493	0	0	0
LOC_Os01g01710	0.694167	0.000505943	0.479248	0.182786	0.000113883	0	1	1
LOC_Os01g01720	0.0705091	1.24394e-05	0.606034	0.0532385	3.86337e-05	0	1	1
LOC_Os01g01730	0.949659	0.354546	0.045073	0.376434		0	0	0
LOC_Os01g01740	0.00385581	8.74247e-05	0.0319391	0.372131	0.000881512	0	1	1
LOC_Os01g01760	0.929069	0.0738608	0.274109	1		0	0	0
LOC_Os01g01770	0.736759	0.268029	0.053586	0.000913236		0	1	1
LOC_Os01g01780	0.0843639	4.60564e-07	0.897601	0.00267667	0.00800045	0	1	1
LOC_Os01g01790	0.0703986	0.0406551	0.40896	0.12824	4.36713e-05	0	1	1
LOC_Os01g01800	0.0262313	0.068624	0.248948	0.0721318	0.000110528	0	1	1
LOC_Os01g01810	0.116867		0.0925611			0	0	0
LOC_Os01g01830	0.0463757	0.00110307	0.0576179	0.237735	0.870452	0	0	0
LOC_Os01g01840	0.427506	0.400202	0.869147	0.951968	0.0218068	0	0	0
LOC_Os01g01870	0.931812	0.000167231	0.305617	0.465806	4.74634e-05	0	1	1
LOC_Os01g01880	0.360245	0.408016	0.554303	0.0133834	0.0353345	0	0	0
LOC_Os01g01890	0.0604216	4.76524e-07	0.850319	0.0142801	3.86478e-05	0	1	1
LOC_Os01g01910	0.257004	0.590006	0.00960541	0.438422		0	0	0
LOC_Os01g01920	0.365699	0.654147		0.93331	3.86337e-05	0	1	1
LOC_Os01g01925	0.0161808		0.0157959			0	0	0
LOC_Os01g01930	0.206915		0.160189			0	0	0
LOC_Os01g01940	0.237857	6.68656e-05	0.128585	0.00155398	0.000309349	0	1	1
LOC_Os01g01950	0.646828	0.4218	0.493341	0.717082		0	0	0
LOC_Os01g01960	0.000119687	4.59576e-06	0.00685034	0.000906432	8.27174e-05	0	0	1
LOC_Os01g01970	0.908727	0.00518854		0.16807		0	0	0
LOC_Os01g01980	0.918107	0.378406	0.0631218	0.047196		0	0	0
LOC_Os01g01990	0.392857	0.515256	0.0209355	0.952757		0	0	0
LOC_Os01g02000	0.0108193	0.00287739	0.0198937	0.00129303	3.86337e-05	0	1	1
LOC_Os01g02010	0.304873	0.000210133		0.432448	3.86337e-05	0	1	1
LOC_Os01g02020	0.00115165	4.03154e-07	0.00354194	0.00092067	3.86337e-05	0	1	1
LOC_Os01g02040	0.0137388	2.1589e-05	0.135135	0.0138988	3.86337e-05	0	1	1
LOC_Os01g02050	0.214693	0.531637	0.794204	0.245383	0.000102548	0	1	1
LOC_Os01g02060	0.064024	2.83423e-07	0.859188	0.00127082	3.86337e-05	0	1	1
LOC_Os01g02070	0.869197	0.210373	0.168246	0.244893		0	0	0
LOC_Os01g02080	2.03706e-05	6.21283e-05	0.0594137	0.00215093	0.000221707	0	0	1
LOC_Os01g02090	0.0583416	0.00133911	0.414789	0.410584	0.000120346	0	1	1
LOC_Os01g02100	0.595061	0.544987	0.398151	0.324623	3.98446e-05	0	1	1
LOC_Os01g02110	0.543537	0.59752	0.0756559	0.904555	0.382787	0	0	0
LOC_Os01g02120	0.89777	0.194447	0.914538	0.424291	0.297836	0	0	0
LOC_Os01g02130	0.899054	0.976245	0.575878	0.994042	0.90485	0	0	0
LOC_Os01g02139	0.293007	0.367451	0.869304	0.0404528	3.86337e-05	0	1	1
LOC_Os01g02150	0.150085	0.15672	0.0102029	0.676935	3.86337e-05	0	1	1
LOC_Os01g02160	0.975481	0.453873	0.536578	0.01599	0.000263852	0	1	1
LOC_Os01g02170	0.129759	0.00033438	0.300404	0.00110981	4.54447e-05	0	1	1
LOC_Os01g02180	0.482705	0.138955	0.697316	0.950596	3.86337e-05	0	1	1
LOC_Os01g02190	0.452843	0.391802	0.37896	0.345664	0.0692721	0	0	0
LOC_Os01g02200	0.00432753	9.82895e-06	0.0196894	0.000930188	3.86337e-05	0	1	1
LOC_Os01g02250	0.538183		0.766564		6.79692e-05	0	1	1
LOC_Os01g02270	0.860194	0.0396258	0.192793	0.11949	0.00402189	0	0	0
LOC_Os01g02280	0.163082	0.185711		0.400913		0	0	0
LOC_Os01g02290	0.227612	0.00401275	0.845101	0.0218345	0.905057	0	0	0
LOC_Os01g02300	0.693013	0.470973	0.365398	0.0126391	0.420914	0	0	0
LOC_Os01g02310	0.131719	2.01394e-06	0.312883	0.0840527		0	1	1
LOC_Os01g02320	0.85915	0.149001	0.109023	0.933302	0.146171	0	0	0
LOC_Os01g02334	0.440062	0.942848	0.311733	0.376295	4.39213e-05	0	1	1
LOC_Os01g02350	0.00327672	0.0149305	0.497303	0.292417	0.0447462	0	0	0
LOC_Os01g02360	0.330697	0.209962	0.261559	0.08599	0.000127897	0	1	1
LOC_Os01g02370	0.00861247	0.0981467	0.483547	0.040837	0.256971	0	0	0
LOC_Os01g02390	0.0466208	0.0158039	0.814178	0.000906432	6.89488e-05	0	1	1
LOC_Os01g02400	0.590038	0.0741101	0.0863401	0.636088	6.81987e-05	0	1	1
LOC_Os01g02410	0.617555		0.973641		0.183877	0	0	0
LOC_Os01g02420	0.492283		0.866719		0.0223237	0	0	0
LOC_Os01g02430	0.869716		0.0986773		0.00109292	0	0	0
LOC_Os01g02440	0.765651	0.748383	0.0260376	0.700825	0.297836	0	0	0
LOC_Os01g02450	1	0.212025	0.120459	0.786147	0.00200347	0	0	0
LOC_Os01g02460	0.0425755		0.119416		0.103446	0	0	0
LOC_Os01g02470	0.502872		0.406594			0	0	0
LOC_Os01g02480	0.334936	0.323903		0.00630044		0	0	0
LOC_Os01g02490	0.958114	0.0952736	0.75168	0.117345	3.86337e-05	0	1	1
LOC_Os01g02500	0.294188	0.194039	0.113575	0.93661	0.838745	0	0	0
LOC_Os01g02550	0.686429	0.0227098	0.359037	0.423015		0	0	0
LOC_Os01g02560	0.477762	0.000129804	0.824406	0.160913	0.297836	0	1	1
LOC_Os01g02570	0.0976375	0.195153	0.0124967	0.0126919	1	0	0	0
LOC_Os01g02580	0.739286	0.609951		0.0461525		0	0	0
LOC_Os01g02590	0.162078	0.190328	0.705325	0.0505875	0.0197973	0	0	0
LOC_Os01g02600	0.270535	0.0245477		0.882219	0.000124161	0	1	1
LOC_Os01g02610	0.868079	0.700435	0.120484	0.198863	0.248621	0	0	0
LOC_Os01g02670	0.0107256		0.0113029			0	0	0
LOC_Os01g02680	0.593107	0.983037	0.287774	0.034008	0.334301	0	0	0
LOC_Os01g02690	0.179837	0.00679135	0.796945	0.000906432	0.590962	0	1	1
LOC_Os01g02700	0.845721	0.00173521	0.041431	0.0386238	0.298621	0	0	0
LOC_Os01g02710	0.120009	0.792517	0.122999	0.0012358	0.000121523	0	1	1
LOC_Os01g02720	0.0118444	0.00132923	0.00440258	0.0273505	0.418689	0	0	0
LOC_Os01g02730	0.0363458	0.0253192	0.320622	0.619386		0	0	0
LOC_Os01g02750	0.589222		0.492591			0	0	0
LOC_Os01g02760	0.862414		0.0207953		0.000110055	0	1	1
LOC_Os01g02770	0.715048	0.218732	0.369595	0.151974	0.690129	0	0	0
LOC_Os01g02780	0.716499	0.147984	0.256213	0.131248	1	0	0	0
LOC_Os01g02790	0.332392	0.363165	0.910079	0.328012	0.508821	0	0	0
LOC_Os01g02800	0.695876	0.367858	0.0461545	0.333959	6.45581e-05	0	1	1
LOC_Os01g02810	0.124124	0.280807	0.313056	0.913385	0.176073	0	0	0
LOC_Os01g02830	0.476934	0.0105828	0.463674	0.326035	7.1921e-05	0	1	1
LOC_Os01g02840	0.792254	0.0909072	0.980787	0.198863	0.0371315	0	0	0
LOC_Os01g02860	0.295542	0.0493785	0.191071	0.0369893	0.00012088	0	1	1
LOC_Os01g02870	9.35833e-05	1.25205e-06	0.00358194	0.000906432	3.86337e-05	0	0	1
LOC_Os01g02880	0.00135882	3.7006e-07	0.0207163	0.00627763	0.00197204	0	1	1
LOC_Os01g02884	0.284216	0.215908	0.0726151	0.0228292	0.000613253	0	1	1
LOC_Os01g02890	0.273839	0.00270085	0.363858	0.259653	5.65076e-05	0	1	1
LOC_Os01g02900	0.771655	0.00019249	0.00336751	0.000906432	3.86337e-05	0	1	1
LOC_Os01g02910	0.667995	0.378799	0.524022	0.0821411	5.51394e-05	0	1	1
LOC_Os01g02920	0.072288	0.0313187	0.00642576	0.066487	1	0	0	0
LOC_Os01g02930	0.0935846	0.0202036	0.0351375	0.00221633	0.83529	0	0	0
LOC_Os01g02940	0.671952	0.268498	0.281306	0.506022	3.86337e-05	0	1	1
LOC_Os01g02950	0.262192	0.477881	0.891958	0.125102		0	0	0
LOC_Os01g02960	0.639151	0.323836	0.00609896	0.00316166	0.0205788	0	0	0
LOC_Os01g02980	0.843174	0.900276	0.311222	0.820926		0	0	0
LOC_Os01g02990	0.809519	0.182214	0.154394	0.0969738		0	0	0
LOC_Os01g03010	0.927942	0.65864	0.488143	0.96763		0	0	0
LOC_Os01g03020	9.96912e-08	0.000576589	0.013384	0.0147098	0.0167894	0	0	1
LOC_Os01g03030	0.000936557	0.0518713	0.0181958	0.0150084	0.000198801	0	0	1
LOC_Os01g03040	0.916704	9.36908e-05	0.204523	0.00120528	0.000166914	0	1	1
LOC_Os01g03050	0.0483863	0.516829	0.0222296	0.000923356	3.86337e-05	0	1	1
LOC_Os01g03060	0.000778544	2.05169e-05	0.00376008	0.000906432	3.86337e-05	0	0	1
LOC_Os01g03070	0.503982	4.44933e-07	0.0431877	0.365954	0.00505919	0	1	1
LOC_Os01g03080	0.0367182	0.355931	0.0273037	0.00384667	5.99252e-05	0	1	1
LOC_Os01g03090	0.0813239	0.000112741	0.877966	0.0230151	3.86337e-05	0	1	1
LOC_Os01g03100	0.125674	0.000421216	0.84696	0.532205	4.02884e-05	0	1	1
LOC_Os01g03110	0.052911	2.7782e-05	0.669808	0.12035	0.000195625	0	1	1
LOC_Os01g03130	0.0403553	7.49528e-07	0.0129817	0.000906432	0.364383	0	1	1
LOC_Os01g03144	0.511365	3.26054e-06	0.0033736	0.000906432	0.0139525	0	1	1
LOC_Os01g03160	0.106606	0.052686	0.0305943	0.0058611	0.739263	0	0	0
LOC_Os01g03170	0.700691	0.874369	0.491517	0.0122456		0	0	0
LOC_Os01g03180	0.657899	0.000147943	0.478784	0.137597	0.253683	0	1	1
LOC_Os01g03190	0.838773	0.166506	0.678189	0.872154	0.297836	0	0	0
LOC_Os01g03210	0.0232754	0.177373	0.0174755	0.244239		0	0	0
LOC_Os01g03220	0.996934	0.0383719	0.631134	0.221973		0	0	0
LOC_Os01g03230	0.125235	0.0145445	0.234841	0.000906432		0	1	1
LOC_Os01g03250	0.652009		0.556371			0	0	0
LOC_Os01g03260	0.950143	0.188619	0.105413	0.380891		0	0	0
LOC_Os01g03270	0.598469	0.139186	0.126006	0.0255577	0.293222	0	0	0
LOC_Os01g03280	0.398757	0.375751	0.711019	0.632432		0	0	0
LOC_Os01g03290	0.829615	0.72194	0.160766	0.408238		0	0	0
LOC_Os01g03300	0.962884	0.0527813	0.0320768	0.263629		0	0	0
LOC_Os01g03310	0.0341962	0.588765	0.270165	0.0520759	0.00467784	0	0	0
LOC_Os01g03320	0.485669		0.907233		0.121652	0	0	0
LOC_Os01g03330	5.87623e-05	1.30623e-06	0.00414037	0.000906432	5.16051e-05	0	0	1
LOC_Os01g03340	0.0486267	0.435209	0.0424381	0.00127205	3.86337e-05	0	1	1
LOC_Os01g03350	0.990526	0.43787		0.45809		0	0	0
LOC_Os01g03360	0.00354368	8.79886e-07	0.0190796	0.00104478		0	1	1
LOC_Os01g03370	0.245354	0.0694274	0.946621	0.645577		0	0	0
LOC_Os01g03380	0.476845	0.459494	0.109794	0.99252	0.00736482	0	0	0
LOC_Os01g03390	0.020803	7.41849e-05	0.0151999	0.000906432		0	1	1
LOC_Os01g03400	0.321436	0.457775	0.764557	0.327105		0	0	0
LOC_Os01g03410	0.0741641		0.0601952			0	0	0
LOC_Os01g03420	0.555126	0.232059	0.713888	0.60272		0	0	0
LOC_Os01g03429	0.988686	0.712639	0.714966	0.392943		0	0	0
LOC_Os01g03452	0.50239	0.113472		0.978869		0	0	0
LOC_Os01g03464	0.559511		0.936505		0.000477586	0	1	1
LOC_Os01g03480	0.810138	0.489019		0.898556		0	0	0
LOC_Os01g03490	0.00606277	0.00222297	0.00336751	0.00124206	4.1251e-05	0	1	1
LOC_Os01g03500	0.311776	0.469298	0.605183	0.017604	3.92518e-05	0	1	1
LOC_Os01g03510	1.46236e-05	0.0032274	0.00743342	0.00497349	0.000124765	0	0	1
LOC_Os01g03520	0.000227608	0.000854851	0.0343932	0.0404851	0.000112946	0	0	1
LOC_Os01g03530	0.66247	0.0591303	0.192239	0.0146819	0.000229287	0	1	1
LOC_Os01g03549	0.000514939	4.8138e-07		0.00532652	0.000368115	0	0	1
LOC_Os01g03570	0.704158	0.0773153	0.0033736	0.173021	0.00052958	0	1	1
LOC_Os01g03620	0.700097	0.00696677	0.93521	0.572694	1	0	0	0
LOC_Os01g03630	0.282333	0.784106	0.633106	0.00340295	0.0874214	0	0	0
LOC_Os01g03640	0.309252	0.587807	0.336949	0.066112	3.87227e-05	0	1	1
LOC_Os01g03650	0.662513	5.39762e-06	0.223949	0.403329	0.142371	0	1	1
LOC_Os01g03660	0.0331912	4.25134e-07	0.111693	0.16912	0.00216917	0	1	1
LOC_Os01g03670	0.766289	0.0818354	0.681046	0.387925	0.355794	0	0	0
LOC_Os01g03680	0.0779256	0.0957249	0.710764	0.000913236	0.00482599	0	1	1
LOC_Os01g03690	0.344956	0.0846027	0.206484	0.00138527	0.0654029	0	0	0
LOC_Os01g03710	0.00766903	4.35413e-05	0.00336751	0.000906432	4.69222e-05	0	1	1
LOC_Os01g03720	0.54137	0.314964	0.574833	0.0778638	3.86337e-05	0	1	1
LOC_Os01g03730	0.00444214	0.00183088	0.0552375	0.000906432	0.000138648	0	1	1
LOC_Os01g03740	0.814702	0.858264		0.00140037	3.89588e-05	0	1	1
LOC_Os01g03750	0.00208386	1.84644e-05	0.00336751	0.000906432	0.00118004	0	1	1
LOC_Os01g03760	0.0524985	0.234336	0.589895	0.0130654	0.000766517	0	1	1
LOC_Os01g03770	0.841568		0.77481			0	0	0
LOC_Os01g03810	0.826707	0.0479941	0.0880535	0.51513	0.00688422	0	0	0
LOC_Os01g03820	0.957305	0.941231	0.0185424	0.132139	0.000632484	0	1	1
LOC_Os01g03830	0.723551	0.46669		0.989144		0	0	0
LOC_Os01g03840	0.819479	0.0206276	0.0309669	0.729697	0.284829	0	0	0
LOC_Os01g03850	0.184287	0.210648		0.402286		0	0	0
LOC_Os01g03870	0.0060773	0.0188317	0.138694	0.00586381	0.000101174	0	1	1
LOC_Os01g03890	0.768009	0.514811	0.56656	0.489051	0.747154	0	0	0
LOC_Os01g03900	0.313845	0.909852	0.0138536	0.0124264	0.866323	0	0	0
LOC_Os01g03914	0.0199818	0.00206632	0.00336751	0.00113074	3.86337e-05	0	1	1
LOC_Os01g03930	0.921255	0.164937	0.925694	0.344845		0	0	0
LOC_Os01g03940	0.994333	0.185256	0.158486	0.00124098	3.86337e-05	0	1	1
LOC_Os01g03950	0.914867	0.697849	0.308356	0.00100984	0.00153221	0	0	0
LOC_Os01g03960	0.151158	0.724963	0.223363	0.0414763		0	0	0
LOC_Os01g03970	0.831152	0.309166	0.262172	0.24146		0	0	0
LOC_Os01g03980	0.297643	0.203441	0.00700389	0.0433657	3.96718e-05	0	1	1
LOC_Os01g03989	0.341458		0.265996			0	0	0
LOC_Os01g04000	0.755201		0.672144			0	0	0
LOC_Os01g04005	0.653187	0.641403		0.682728		0	0	0
LOC_Os01g04010	0.16332	0.000138374	0.12042	0.00096624	0.41807	0	1	1
LOC_Os01g04020	0.660704	7.88693e-05	0.00336751	0.14858	4.31026e-05	0	1	1
LOC_Os01g04030	2.37925e-06	0.00297285	0.0043913	0.00600678	0.0166725	1	0	0
LOC_Os01g04040	0.520791		0.503254		3.90631e-05	0	1	1
LOC_Os01g04050	0.0145446	0.000109702	0.20152	0.00136306	3.86337e-05	0	1	1
LOC_Os01g04070	0.800278	0.195514	0.849353	0.0353609	0.0816217	0	0	0
LOC_Os01g04080	0.983856	0.461082	0.451724	0.000918543	4.59101e-05	0	1	1
LOC_Os01g04090	0.365166	0.788888	0.173498	0.918693	0.0475965	0	0	0
LOC_Os01g04100	0.0109879	0.000598761	0.107051	0.000906432	0.00630225	0	1	1
LOC_Os01g04110	0.290573	0.0222363	0.804091	0.0194081	0.665082	0	0	0
LOC_Os01g04120	0.374098	0.0430798	0.661874	0.00679248		0	0	0
LOC_Os01g04130	0.987411	0.00012598	0.209578	0.472032	6.95454e-05	0	1	1
LOC_Os01g04160	0.264552	1.29426e-06	0.432981	0.000906432	0.0118684	0	1	1
LOC_Os01g04170	0.0250694	1.25359e-06	0.260576	0.0100549	3.86337e-05	0	1	1
LOC_Os01g04180	0.401684	0.214171		0.841967		0	0	0
LOC_Os01g04190	0.000706454	9.42055e-05	0.217372	0.00865403	0.000467839	0	0	1
LOC_Os01g04200	0.76298	0.661995	0.044951	0.265617	3.86337e-05	0	1	1
LOC_Os01g04210	0.68702	0.519311		0.875229		0	0	0
LOC_Os01g04220	0.190959	0.748306	0.0138451	0.414686	0.000293355	0	1	1
LOC_Os01g04230	0.0317892	4.7473e-06	0.489352	0.00181205	3.86337e-05	0	1	1
LOC_Os01g04250	0.497221	0.38101	0.435614	0.520455	0.0166361	0	0	0
LOC_Os01g04260	0.0223373	0.147053	0.00443094	0.00571951	4.06842e-05	0	1	1
LOC_Os01g04270	0.456461	0.301921	0.756159	0.0201984		0	0	0
LOC_Os01g04280	0.1146	5.32107e-07	0.304239	0.00150956	0.78677	0	1	1
LOC_Os01g04290	0.333908	0.00275443	0.933708	0.334271	4.60694e-05	0	1	1
LOC_Os01g04300	0.374546	0.298211		0.477769	3.86337e-05	0	1	1
LOC_Os01g04320	0.0205555	0.0444026		0.16896		0	0	0
LOC_Os01g04324	0.79536	0.00732189		0.75325	0.182199	0	0	0
LOC_Os01g04330	0.00766396	2.83423e-07	0.00381824	0.000906432	0.00906228	0	1	1
LOC_Os01g04340	0.0766788	0.887188	0.0538747	0.00264891	3.86337e-05	0	1	1
LOC_Os01g04350	0.170463	0.469491	0.00336751	0.0064097	0.0527816	0	0	0
LOC_Os01g04360	0.825415	0.0974703	0.529852	0.222233	3.86337e-05	0	1	1
LOC_Os01g04370	0.834866	0.0633013	0.145821	0.00100294	3.86337e-05	0	1	1
LOC_Os01g04380	0.190989	0.039763	0.046843	0.724706	3.86337e-05	0	1	1
LOC_Os01g04390	0.100587	1.38062e-06	0.660107	0.144643	3.86337e-05	0	1	1
LOC_Os01g04409	0.10665	5.63311e-05	0.561106	0.00179747	3.86337e-05	0	1	1
LOC_Os01g04430	0.236844	0.19738		0.550976		0	0	0
LOC_Os01g04440	0.825535	0.159291	0.54698	0.955152	1	0	0	0
LOC_Os01g04450	0.855764	0.33304	0.0552432	0.6776	8.15422e-05	0	1	1
LOC_Os01g04460	0.93247	0.675587	0.571172	0.16123		0	0	0
LOC_Os01g04470	0.30137	0.310099	0.425033	0.678081	0.193015	0	0	0
LOC_Os01g04480	0.986308	0.110576	0.105861	0.928201	0.00339905	0	0	0
LOC_Os01g04490	0.590789	5.73509e-05	0.477673	0.597026		0	1	1
LOC_Os01g04500	0.000226206				3.86337e-05	0	0	1
LOC_Os01g04510	0.0777054	8.15944e-05	0.440529	0.00184861		0	1	1
LOC_Os01g04520	0.987499	0.225605		0.412759	0.798669	0	0	0
LOC_Os01g04530	0.752674	0.280259		0.00439541		0	0	0
LOC_Os01g04540	0.791318		0.0132931		4.02432e-05	0	1	1
LOC_Os01g04550	0.0994647		0.0794975			0	0	0
LOC_Os01g04560	0.884585	0.972743	0.193917	0.0247585		0	0	0
LOC_Os01g04570	0.0955412	0.000145761	0.893291	0.105806	0.00938404	0	1	1
LOC_Os01g04580	0.000192512	0.00213855	0.0115281	0.00115595	0.00014808	0	0	1
LOC_Os01g04590	0.0575577	3.53497e-05	0.0035213	0.000906432	0.925603	0	1	1
LOC_Os01g04600	0.140264	4.48959e-06	0.312714	0.00614189	0.998339	0	1	1
LOC_Os01g04610	0.398768	0.799327	0.269882	0.129548		0	0	0
LOC_Os01g04620	0.00023325	0.00213822	0.0033736	0.017325	0.000249827	0	0	1
LOC_Os01g04630	0.417865		0.159212		4.39967e-05	0	1	1
LOC_Os01g04640	0.774651	0.180231	0.27929	0.00147757	0.000659358	0	1	1
LOC_Os01g04650	0.0992182	0.00168013	0.884691	0.053941	5.63611e-05	0	1	1
LOC_Os01g04660	0.296125	0.270211	0.254704	0.498927	4.18188e-05	0	1	1
LOC_Os01g04670	0.0116051	0.0858294	0.0172316	0.000915125	0.0058344	0	1	1
LOC_Os01g04680	0.416627	0.338797		0.00219572		0	0	0
LOC_Os01g04690	0.964221	0.201273	0.0894021	0.00769548	9.56309e-05	0	1	1
LOC_Os01g04699	0.404791	0.5285	0.0121945	0.0403644		0	0	0
LOC_Os01g04710	0.0921811	0.999092	0.0139178	0.0356824	3.90931e-05	0	1	1
LOC_Os01g04720	5.02321e-05	8.05245e-06	0.00443062	0.00720965	4.11368e-05	0	0	1
LOC_Os01g04730	0.137985	1.03463e-06	0.0160936	0.00841296	0.598865	0	1	1
LOC_Os01g04740	0.570007	0.137656	0.907129	0.854172		0	0	0
LOC_Os01g04750	0.0395157	0.0616799	0.181508	0.00243532		0	0	0
LOC_Os01g04760	0.949814	0.158506	0.079781	0.893362		0	0	0
LOC_Os01g04800	0.491688	0.0364551	0.455015	0.237194	0.74099	0	0	0
LOC_Os01g04814	0.00181612	4.84415e-06	0.0203542	0.0358415	0.0667183	0	1	1
LOC_Os01g04830	0.757249	0.692462	0.407358	0.703192		0	0	0
LOC_Os01g04840	0.240727	0.309003	0.583368	0.480808		0	0	0
LOC_Os01g04860	0.173472	6.18533e-06	0.0033736	0.00351793	0.215946	0	1	1
LOC_Os01g04870	0.863878	0.607201	0.0348158	0.0066445	0.00048806	0	1	1
LOC_Os01g04880	0.61245	0.00026737	0.00398911	0.00404769	0.000204611	0	1	1
LOC_Os01g04900	0.00679427	2.25624e-06		0.00096293	0.00893761	0	1	1
LOC_Os01g04910	0.00360788	2.80078e-07	0.00934321	0.000967033	3.86337e-05	0	1	1
LOC_Os01g04920	3.6763e-06	1.01032e-05	0.00398836	0.00179211	3.87227e-05	0	0	1
LOC_Os01g04930	0.0256399	0.0689188	0.166593	0.0133024	5.09403e-05	0	1	1
LOC_Os01g04950	0.00399041	0.00162047	0.0267431	0.00258614	3.86337e-05	0	1	1
LOC_Os01g04970	0.174365	0.388795	0.525717	0.26357		0	0	0
LOC_Os01g04990	0.0723041	3.60251e-05	0.00766609	0.0488022	0.999806	0	1	1
LOC_Os01g05000	0.674298	0.0706111	0.407104	0.390045		0	0	0
LOC_Os01g05010	0.00040194	4.41101e-07	0.0172942	0.000986907	7.79228e-05	0	0	1
LOC_Os01g05020	1	0.14173		0.972518	0.125603	0	0	0
LOC_Os01g05030	0.724205	0.309112	0.551194	0.52556		0	0	0
LOC_Os01g05040	0.867748	0.727481	0.833588	0.233265		0	0	0
LOC_Os01g05050	0.977839	0.0152257	0.378705	0.346035	0.00902424	0	0	0
LOC_Os01g05060	0.0103775	2.18347e-06	0.0223537	0.0306674	0.141565	0	1	1
LOC_Os01g05064	0.301309	0.0275535	0.110685	0.000906432	0.00333697	0	1	1
LOC_Os01g05070	0.213632	0.00224882	0.162402	0.327841	4.9205e-05	0	1	1
LOC_Os01g05080	2.57126e-08	8.97508e-05	0.0475724	0.0202306	0.00170253	0	0	1
LOC_Os01g05090	0.941404	0.000927646	0.152173	0.0361439	0.000219047	0	1	1
LOC_Os01g05100	0.490743	0.164457	0.0988776	0.135261	0.0904566	0	0	0
LOC_Os01g05105	0.763345		0.681872			0	0	0
LOC_Os01g05120	0.963442	0.450181		0.400935		0	0	0
LOC_Os01g05130	0.901553	0.0326991	0.0154625	0.987353	3.86337e-05	0	1	1
LOC_Os01g05140	0.338006	0.00176942	0.162349	0.00189741	0.0846061	0	0	0
LOC_Os01g05150	0.982164	0.346489	0.229363	0.106341	0.000886835	0	1	1
LOC_Os01g05160	0.882562	0.417367	0.409051	0.633852		0	0	0
LOC_Os01g05170	0.739066	0.427032	0.703391	0.0981104		0	0	0
LOC_Os01g05180	0.291861	0.183026	0.023659	0.296795	8.13974e-05	0	1	1
LOC_Os01g05210	0.0255097		0.0232424			0	0	0
LOC_Os01g05220	0.694719	0.0553924	0.743712	0.550051		0	0	0
LOC_Os01g05250	0.326627		0.25383			0	0	0
LOC_Os01g05260	0.839254	0.203126	0.804779	0.446173		0	0	0
LOC_Os01g05280	0.984857	0.745562	0.326084	0.603333		0	0	0
LOC_Os01g05289	0.872953	0.151848	0.85618	0.38337		0	0	0
LOC_Os01g05300	0.138644	0.773	0.0823893	0.0721461		0	0	0
LOC_Os01g05310	0.971419	0.0989226	0.361017	0.261479	0.0963595	0	0	0
LOC_Os01g05330	0.0957505	0.356542	0.0987999	0.548745		0	0	0
LOC_Os01g05340	0.0976375	0.52652	0.0453626	0.319207		0	0	0
LOC_Os01g05350	0.496039	0.544825		0.514382		0	0	0
LOC_Os01g05360	0.845721	0.416092	0.334549	0.663264		0	0	0
LOC_Os01g05370	0.767054				0.606279	0	0	0
LOC_Os01g05390	0.749687	0.464086	0.0044443	0.292417		0	0	0
LOC_Os01g05400	0.947789	0.218331	0.0449029	0.10307		0	0	0
LOC_Os01g05410	0.982351	0.651668	0.0268154	0.0625328		0	0	0
LOC_Os01g05420	0.443545	0.176585	0.476095	0.692724	0.00643091	0	0	0
LOC_Os01g05430	0.606493	0.128428	0.130306	0.0338705	3.86337e-05	0	1	1
LOC_Os01g05440	0.474759	0.203421	0.037413	0.518329	0.0232284	0	0	0
LOC_Os01g05450	0.54487	0.149692	0.920446	0.963585		0	0	0
LOC_Os01g05460	0.664089	0.717248	0.905828	0.591496		0	0	0
LOC_Os01g05470	0.440978	0.0971217	0.0161399	0.0319439	0.0600147	0	0	0
LOC_Os01g05480	0.0722572	2.73373e-05	0.905352	0.0100382	3.86478e-05	0	1	1
LOC_Os01g05490	0.743927	0.745352	0.0136102	0.641313	4.74076e-05	0	1	1
LOC_Os01g05500	0.0754229	7.65434e-06	0.892941	0.0117897	3.86337e-05	0	1	1
LOC_Os01g05510	0.981056	0.00195015	0.0331434	0.0329723	3.86337e-05	0	1	1
LOC_Os01g05520	0.754615	0.240446	0.784576	0.423565	0.424154	0	0	0
LOC_Os01g05530	0.172071	0.213574	0.502933	0.120131	3.86337e-05	0	1	1
LOC_Os01g05540	0.943414	0.00668158	0.471346	0.614561	0.00263056	0	0	0
LOC_Os01g05550	0.922971	0.033551	0.0152364	0.833925		0	0	0
LOC_Os01g05560	0.00128537	1.74338e-06	0.00973693	0.0418493	6.76081e-05	0	1	1
LOC_Os01g05570	0.839541		0.772399			0	0	0
LOC_Os01g05580	0.028493	0.130393	0.330397	0.179557		0	0	0
LOC_Os01g05585	0.392368		0.0147537		3.86337e-05	0	1	1
LOC_Os01g05590	2.1541e-06	8.9752e-05		0.00210078		0	0	1
LOC_Os01g05600	0.738614		0.652875			0	0	0
LOC_Os01g05610	0.766771		0.00403195		3.86337e-05	0	1	1
LOC_Os01g05620	0.220805	0.635223	0.0392716	0.00222177	0.264243	0	0	0
LOC_Os01g05630	3.85785e-09	0.000500719	0.0142597	0.00739984	0.000138906	0	0	1
LOC_Os01g05640	0.499906	0.276371	0.027321	0.905647	0.0214889	0	0	0
LOC_Os01g05650	6.91857e-05	2.50183e-06	0.00371863	0.00112493	3.86337e-05	0	0	1
LOC_Os01g05660	0.457473	0.00142335	0.565777	0.00228288	0.427544	0	0	0
LOC_Os01g05670	0.0270477	2.63277e-06	0.00506174	0.019626	3.86337e-05	0	1	1
LOC_Os01g05680	0.89273	0.350815	0.291838	0.184148	0.00388525	0	0	0
LOC_Os01g05694	0.543779		0.180826		3.86337e-05	0	1	1
LOC_Os01g05710	0.917317	0.214948		0.00505131	8.37974e-05	0	1	1
LOC_Os01g05720	0.340488	0.052437	0.637176	0.897814	4.36217e-05	0	1	1
LOC_Os01g05730	0.769463	0.755162		0.000906432	6.48108e-05	0	1	1
LOC_Os01g05744	0.0975999	6.78953e-06	0.94583	0.137772	0.000387296	0	1	1
LOC_Os01g05760	0.0107556				0.00226664	0	0	0
LOC_Os01g05770	0.82069	0.251825	0.20003	0.14286		0	0	0
LOC_Os01g05780	0.75711	0.00829978		0.589254		0	0	0
LOC_Os01g05790	0.941751	0.129777	0.538758	0.647588	0.0189473	0	0	0
LOC_Os01g05800	8.51481e-06	1.22574e-06	0.00878141	0.0135132	0.000199173	0	0	1
LOC_Os01g05810	0.745207	0.162338	0.163097	0.104675	0.0146172	0	0	0
LOC_Os01g05820	0.767766		0.0323953		4.37365e-05	0	1	1
LOC_Os01g05830	0.00233763	1.75058e-05	0.00443297	0.000906432	3.86337e-05	0	1	1
LOC_Os01g05840	0.0810347	0.814849	0.0706351	0.0010657	3.87227e-05	0	1	1
LOC_Os01g05850	0.835104		0.767327			0	0	0
LOC_Os01g05860	1	0.00947517	0.2545	0.122298	0.000115853	0	1	1
LOC_Os01g05870	0.552215	0.00874937	0.712023	0.00379773	0.193466	0	0	0
LOC_Os01g05880	0.27027	0.377864	0.66512	0.00382445		0	0	0
LOC_Os01g05890	0.773493	0.726391	0.120239	0.901176		0	0	0
LOC_Os01g05900	0.0771155	3.07458e-07	0.560854	0.00144438	3.86337e-05	0	1	1
LOC_Os01g05940	0.897993	0.0372958	0.115977	0.00510448	0.0225076	0	0	0
LOC_Os01g05960	0.0719414	0.395977	0.00336751	0.000920216	3.92268e-05	0	1	1
LOC_Os01g05970	0.00922038	0.000707356	0.00919043	0.0543577	3.86337e-05	0	1	1
LOC_Os01g05980	0.707745	0.286471		0.188481	0.146517	0	0	0
LOC_Os01g06000	0.716294	0.298166	0.437677	0.927765	0.297836	0	0	0
LOC_Os01g06010	0.00812003	5.36429e-07	0.0394061	0.0269479	5.35976e-05	0	1	1
LOC_Os01g06020	0.349704	4.79883e-07	0.094953	0.0107146	0.0274036	0	1	1
LOC_Os01g06030	0.416772	0.829511	0.533942	0.811067	0.0152359	0	0	0
LOC_Os01g06040	0.937531	0.17178	0.522458	0.348607		0	0	0
LOC_Os01g06050	0.366038	0.0700864	0.204178	0.615645	3.88316e-05	0	1	1
LOC_Os01g06060	0.337972	0.681306	0.133211	0.0160463	0.724522	0	0	0
LOC_Os01g06070	0.872803	0.513251	0.0316945	0.453438		0	0	0
LOC_Os01g06080	0.164578	0.415043	0.069259	0.634468	3.86337e-05	0	1	1
LOC_Os01g06090	0.403567	0.0913971	0.774612	0.417087		0	0	0
LOC_Os01g06120	0.629345	0.594759	0.690726	0.221007		0	0	0
LOC_Os01g06130	0.289264	0.00652482	0.0854453	0.122367	3.86337e-05	0	1	1
LOC_Os01g06140	0.847013	0.595172	0.0862588	0.0100923	1	0	0	0
LOC_Os01g06150	0.0708186	0.000459527	0.79047	0.000969055	4.47761e-05	0	1	1
LOC_Os01g06160	2.24529e-07	1.55766e-05		0.00160889		0	0	1
LOC_Os01g06210	0.865478		0.804923			0	0	0
LOC_Os01g06220	0.565455	0.0233473	0.270055	0.176909	0.23403	0	0	0
LOC_Os01g06230	0.00907392		0.00988276			0	0	0
LOC_Os01g06240	0.980794	0.162779	0.0256519	0.286577		0	0	0
LOC_Os01g06250	0.557952	0.842844	0.73313	0.133489		0	0	0
LOC_Os01g06260	0.709549	0.185783	0.394046	0.314206		0	0	0
LOC_Os01g06270	0.00658936	0.00139314	0.130242	0.0529345	6.98553e-05	0	1	1
LOC_Os01g06280	0.556341	0.00703355	0.0878296	0.399792	5.66538e-05	0	1	1
LOC_Os01g06290	0.562395	4.06161e-06		0.965942	0.611065	0	1	1
LOC_Os01g06310	0.430185	0.00777317	0.0395036	0.846111	3.86337e-05	0	1	1
LOC_Os01g06320	0.393773	0.48474	0.0037992	0.589106	0.297836	0	0	0
LOC_Os01g06340	0.488105	0.000453283	0.174501	0.916102	0.00100401	0	1	1
LOC_Os01g06350	0.225917		0.174985			0	0	0
LOC_Os01g06360	0.000932962				0.000127862	0	0	1
LOC_Os01g06370	0.783537	0.455334	0.370375	0.182945		0	0	0
LOC_Os01g06380	0.849663	0.060228	0.069678	0.334923		0	0	0
LOC_Os01g06390	0.528121	0.370019	0.835748	0.44079		0	0	0
LOC_Os01g06400	0.681899	0.0830527	0.151851	0.364913	0.297836	0	0	0
LOC_Os01g06410	0.100068	0.461094	0.0101903	0.0335714		0	0	0
LOC_Os01g06420	0.802656	0.243783	0.145228	0.507118		0	0	0
LOC_Os01g06430	0.669921	0.85169	0.0484718	0.281643	0.0887367	0	0	0
LOC_Os01g06440	0.786452	0.89383	0.1486	0.224806	0.297836	0	0	0
LOC_Os01g06450	0.87522	0.839894	0.0816832	0.269529		0	0	0
LOC_Os01g06454	0.959845	0.637512	0.219807	0.10461	0.000432443	0	1	1
LOC_Os01g06460	0.437655	5.16139e-06	0.0803851	0.00193589	0.0063111	0	1	1
LOC_Os01g06470	0.0578939	0.000813025	0.0351592	0.165792	3.86337e-05	0	1	1
LOC_Os01g06490	0.762161	2.67583e-05	0.30833	0.165569	9.06924e-05	0	1	1
LOC_Os01g06500	0.966522	0.000325547	0.784198	0.705921	0.000542521	0	1	1
LOC_Os01g06510	0.748392	0.354975	0.990927	0.867457	0.00887525	0	0	0
LOC_Os01g06520	0.213979	0.451528	0.141566	0.83661	3.86337e-05	0	1	1
LOC_Os01g06530	0.497221	0.263612		0.90347		0	0	0
LOC_Os01g06540	0.860614	0.151159	0.619579	0.868544		0	0	0
LOC_Os01g06550	0.114191	2.47316e-05	0.78714	0.0488041	3.86337e-05	0	1	1
LOC_Os01g06560	0.0107148	0.00291373	0.00358537	0.000906432	3.86337e-05	0	1	1
LOC_Os01g06570	0.912554	0.326782	0.0880442	0.798785		0	0	0
LOC_Os01g06580	0.14481	8.01357e-07	0.626599	0.142326	3.86337e-05	0	1	1
LOC_Os01g06590	0.000761535	8.85566e-06	0.0033736	0.000906432	3.86337e-05	0	0	1
LOC_Os01g06600	0.00137911	0.000142544	0.0197715	0.00336092	3.86337e-05	0	1	1
LOC_Os01g06620	0.99876	0.382519	0.308078	0.940413	1	0	0	0
LOC_Os01g06630	0.0203315	0.0376623	0.0446271	0.000923356	3.86337e-05	0	1	1
LOC_Os01g06640	0.00928307	0.00486535	0.0326401	0.000906432	3.86337e-05	0	1	1
LOC_Os01g06660	0.0066215	0.000873958	0.0033736	0.00582738	3.86337e-05	0	1	1
LOC_Os01g06670	0.578123	0.236911	0.991482	0.907978	4.46905e-05	0	1	1
LOC_Os01g06680	0.100604	0.113015		0.385134		0	0	0
LOC_Os01g06690	0.773198	0.970657		0.496719		0	0	0
LOC_Os01g06700	0.315485	0.467128		0.0314007		0	0	0
LOC_Os01g06710	0.174969	0.296152		0.251304		0	0	0
LOC_Os01g06720	0.699167	0.181841	0.00734817	0.769589		0	0	0
LOC_Os01g06730	0.621442	0.274385	0.00443613	0.87883		0	0	0
LOC_Os01g06740	0.35959	0.162726	0.0185424	0.833277	4.67833e-05	0	1	1
LOC_Os01g06750	0.708615	0.203126	0.0668487	0.260313	1	0	0	0
LOC_Os01g06760	0.427777	0.501512	0.147272	0.481496	0.278778	0	0	0
LOC_Os01g06790	0.191599	0.242407	0.703269	0.174506	0.0254811	0	0	0
LOC_Os01g06800	0.889944	0.232235	0.478193	0.352731		0	0	0
LOC_Os01g06820	0.546713		0.448728			0	0	0
LOC_Os01g06870	0.00302		0.00469894			0	0	0
LOC_Os01g06876	0.0585562	0.16396	0.0173256	0.889257	0.0745746	0	0	0
LOC_Os01g06882	0.0564432	0.208532	0.0530717	0.576312	0.700752	0	0	0
LOC_Os01g06890	0.524979		0.475805		3.86337e-05	0	1	1
LOC_Os01g06900	0.799391	0.379813	0.0639011	0.982851	0.00123348	0	0	0
LOC_Os01g06910	0.928295	0.377913	0.53855	0.993088		0	0	0
LOC_Os01g06920	0.0077573	0.0153833	0.0921211	0.196007	0.000170545	0	1	1
LOC_Os01g06940	0.22176	0.586872	0.0657789	0.664367		0	0	0
LOC_Os01g06950	0.171727	0.392601	0.093067	0.826496		0	0	0
LOC_Os01g06960	0.0974759		0.0780239			0	0	0
LOC_Os01g06970	0.568848	0.932183		0.242893		0	0	0
LOC_Os01g06980	0.770786	0.754076	0.200205	0.977394		0	0	0
LOC_Os01g06990	0.0292362		0.0260363			0	0	0
LOC_Os01g07000	0.975387	0.986566	0.868041	0.778167		0	0	0
LOC_Os01g07010	0.531732	0.564433	0.0115521	0.739596		0	0	0
LOC_Os01g07020	0.573168		0.475957			0	0	0
LOC_Os01g07030	0.990526	0.914217	0.1231	0.11675		0	0	0
LOC_Os01g07040	0.739245	0.93328	0.800788	0.257192		0	0	0
LOC_Os01g07050	0.488677		0.391407			0	0	0
LOC_Os01g07060	0.243084	0.338428	0.129278	1		0	0	0
LOC_Os01g07070	0.839548	0.0280267	0.988593	0.0251345	0.222203	0	0	0
LOC_Os01g07080	0.0475616	7.44365e-07	0.0691569	0.446713	0.000129205	0	1	1
LOC_Os01g07090	9.43312e-06	0.000199948	0.0443426	0.129842	0.0414341	0	0	1
LOC_Os01g07100	0.95488	0.776687	0.00945163	0.813187	0.0190443	0	0	0
LOC_Os01g07110	0.902254	0.00862427	0.00364806	0.00818109	0.027059	0	0	0
LOC_Os01g07120	0.00289413		0.00336751		3.86337e-05	0	1	1
LOC_Os01g07130	0.00472008	3.89284e-06	0.0152078	0.000906432	0.0199934	0	1	1
LOC_Os01g07140	0.151201	0.00014495	0.92859	0.291196	0.0573056	0	1	1
LOC_Os01g07150	0.651611	0.292634	0.929949	0.90519		0	0	0
LOC_Os01g07160	0.616559	0.221862	0.45646	0.114849		0	0	0
LOC_Os01g07170	0.878261	1.97219e-05	0.011498	0.0230927	4.14203e-05	0	1	1
LOC_Os01g07180	0.829615	0.149561	0.0123136	0.856043		0	0	0
LOC_Os01g07190	0.794163	0.915627	0.934742	0.634261		0	0	0
LOC_Os01g07200	0.00501622	0.000265901	0.00372404	0.000906432	0.00764438	0	1	1
LOC_Os01g07212	0.000901343	3.23524e-07	0.0218818	0.00193316	0.0001136	0	0	1
LOC_Os01g07240	0.254581	0.00167986	0.00812572	0.000906432	4.02432e-05	0	1	1
LOC_Os01g07250	0.00293687	2.61466e-05	0.010171	0.000969055	3.86337e-05	0	1	1
LOC_Os01g07260	0.000236059	1.31442e-06	0.00834859	0.00136524	3.86337e-05	0	0	1
LOC_Os01g07270	0.917163	0.000121714		0.0367834		0	1	1
LOC_Os01g07280	0.307036	0.0182196	0.771729	0.00760935		0	0	0
LOC_Os01g07300	0.00911229	0.00021797	0.106432	0.000906432	4.05646e-05	0	1	1
LOC_Os01g07310	0.0793013	0.973621	0.00556745	0.0273023	3.86337e-05	0	1	1
LOC_Os01g07320	0.565308	1.18472e-06	0.485573	0.996907		0	1	1
LOC_Os01g07330	0.12858	3.44019e-05	0.360656	0.952461	5.64834e-05	0	1	1
LOC_Os01g07340	0.349613	0.0129296	0.751634	0.158847		0	0	0
LOC_Os01g07350	0.00736575	0.0154829	0.0194595	0.00111987	4.50213e-05	0	1	1
LOC_Os01g07360	0.190848	0.0212121	0.430397	0.91502	3.87657e-05	0	1	1
LOC_Os01g07364	0.250698	0.698746	0.149903	0.988586	0.000106848	0	1	1
LOC_Os01g07370	0.960826	0.000164219	0.0245421	0.742745	0.0348293	0	1	1
LOC_Os01g07376	0.183202	0.000579667	0.329997	0.935343	3.86337e-05	0	1	1
LOC_Os01g07382	0.0694382	3.64351e-06	0.63798	0.229797	3.91569e-05	0	1	1
LOC_Os01g07390	0.510467	0.520427	0.660715	0.806385	3.86337e-05	0	1	1
LOC_Os01g07400	0.26588	0.013112	0.163339	0.351294	0.000459879	0	1	1
LOC_Os01g07410	0.00572573	7.83709e-06	0.0244578	0.016459	3.86337e-05	0	1	1
LOC_Os01g07420	0.0284675	0.000421814	0.113828	0.019222	3.86337e-05	0	1	1
LOC_Os01g07430	0.79972	0.331237	0.0414542	0.151791		0	0	0
LOC_Os01g07450	0.799614	0.306477	0.043691	0.941365		0	0	0
LOC_Os01g07460	0.960951	0.0787643	0.0306576	0.66061		0	0	0
LOC_Os01g07470	0.0103814		0.0109844			0	0	0
LOC_Os01g07480	0.00700149	8.7983e-07	0.0596048	0.00151451	3.86337e-05	0	1	1
LOC_Os01g07490	0.139461	0.000707091	0.137367	0.696176	3.86337e-05	0	1	1
LOC_Os01g07500	0.175977	5.87565e-05	0.492729	0.386107	4.03108e-05	0	1	1
LOC_Os01g07510	0.964449	0.00909029	0.00564299	0.0227675		0	0	0
LOC_Os01g07520	0.0615391	6.49394e-06	0.659575	0.119213	0.000137891	0	1	1
LOC_Os01g07530	0.00461709	2.80078e-07	0.00349165	0.000906432	0.000608813	0	1	1
LOC_Os01g07540	0.50998	0.0890121	0.226406	0.79399	4.55439e-05	0	1	1
LOC_Os01g07550	0.313171		0.242825			0	0	0
LOC_Os01g07560	0.821197	0.223998	0.642578	0.0293984	3.93339e-05	0	1	1
LOC_Os01g07570	0.0140809	7.23047e-07	0.0355735	0.0425534	3.86337e-05	0	1	1
LOC_Os01g07590	0.488963	0.00296665	0.294305	0.356322	7.42189e-05	0	1	1
LOC_Os01g07600	0.53045	0.212897	0.0411442	0.747963	0.0323576	0	0	0
LOC_Os01g07610	0.611685	0.250727	0.130307	0.466106	3.86337e-05	0	1	1
LOC_Os01g07620	0.0727608	1.58789e-05	0.909492	0.00153762	4.38536e-05	0	1	1
LOC_Os01g07630	0.00128103	2.38028e-06	0.00649972	0.000906432	3.86337e-05	0	1	1
LOC_Os01g07640	0.302493	0.392601	0.766415	0.357726		0	0	0
LOC_Os01g07650	0.749687		0.666313			0	0	0
LOC_Os01g07660	0.762432	0.228459	0.725633	0.247479	0.0102224	0	0	0
LOC_Os01g07670	0.804497	0.191033	0.34846	0.159226		0	0	0
LOC_Os01g07680	0.65369	0.0456386	0.507695	0.565376		0	0	0
LOC_Os01g07700	0.220999	0.00109121	0.689871	0.900575	0.0469563	0	0	0
LOC_Os01g07710	0.144338	0.0932024	0.990631	0.288827		0	0	0
LOC_Os01g07720	0.000216552	0.00398485	0.0148101	0.0238567	0.000102568	0	0	1
LOC_Os01g07730	0.769881	2.71049e-05	0.0107129	0.0119735	0.0251728	0	1	1
LOC_Os01g07740	0.560981	0.0213553	0.0224463	0.942442	4.39967e-05	0	1	1
LOC_Os01g07750	0.0197518	0.000174435	0.289253	0.00145715	3.86337e-05	0	1	1
LOC_Os01g07760	0.00378638	1.90893e-06	0.0282708	0.00121797	3.86337e-05	0	1	1
LOC_Os01g07770	0.00319442	4.86997e-05	0.00583711	0.000906432	3.86337e-05	0	1	1
LOC_Os01g07780	0.475054		0.0851098		3.86337e-05	0	1	1
LOC_Os01g07790	0.778056	0.215566	0.0456761	0.6567		0	0	0
LOC_Os01g07800	0.54266	0.00772961	0.793313	0.0773044	9.51148e-05	0	1	1
LOC_Os01g07810	0.0872563	1.42693e-06	0.409164	0.575519	5.40899e-05	0	1	1
LOC_Os01g07840	0.636039	1.37708e-05		0.0135773	0.018828	0	1	1
LOC_Os01g07850	0.745359	0.232994	0.252157	0.000923356	0.972464	0	1	1
LOC_Os01g07870	0.139431	0.00730867	0.129725	0.987831	3.86337e-05	0	1	1
LOC_Os01g07880	0.331452	0.0261258	0.472185	0.0977629	0.380888	0	0	0
LOC_Os01g07890	0.919524	0.838562	0.120102	0.00152845	3.86337e-05	0	1	1
LOC_Os01g07900	0.859135	0.550923	0.754989	0.0900465	0.00225023	0	0	0
LOC_Os01g07910	0.0177407	5.4086e-06	0.0702963	0.0921465	3.86337e-05	0	1	1
LOC_Os01g07920	0.0179374	1.50303e-05	0.0870344	0.0493076	3.86337e-05	0	1	1
LOC_Os01g07930	0.894404	0.384073	0.434755	0.932589	0.393062	0	0	0
LOC_Os01g07940	0.0495179	0.0117593	0.518595	0.0425149	4.63059e-05	0	1	1
LOC_Os01g07950	0.568599	0.434069	0.539339	0.696323	3.86337e-05	0	1	1
LOC_Os01g07960	0.0834946	0.648597	0.00636853	0.0243364	0.246191	0	0	0
LOC_Os01g07970	0.000292287	1.21393e-06	0.0108085	0.000906432	0.000260868	0	0	1
LOC_Os01g07980	0.203423	0.0674974	0.978909	0.0350194		0	0	0
LOC_Os01g07990	0.753784	0.152723		0.760974		0	0	0
LOC_Os01g08000	0.956611	0.242105	0.504223	0.063901	0.00182006	0	0	0
LOC_Os01g08010	0.951233	0.0402386	0.187105	0.903403	0.000414048	0	1	1
LOC_Os01g08020	0.148692	0.0540613	0.622987	0.011299	6.51503e-05	0	1	1
LOC_Os01g08050	0.261073		0.202275			0	0	0
LOC_Os01g08060	0.0976375	0.185063		0.229117		0	0	0
LOC_Os01g08090	0.493744	0.165702	0.271204	0.0266988	4.77309e-05	0	1	1
LOC_Os01g08100	0.617555		0.885568		0.00122605	0	0	0
LOC_Os01g08110	0.17114	0.0021	0.443386	0.983214	3.86337e-05	0	1	1
LOC_Os01g08120	0.963475	0.00185203	0.0307827	0.383148	0.894211	0	0	0
LOC_Os01g08130	0.0773878	0.560488	0.0875829	0.0330435		0	0	0
LOC_Os01g08140	0.847335		0.100391		0.000588099	0	1	1
LOC_Os01g08150	0.00951684	1.05133e-06	0.07832	0.00165739	3.86337e-05	0	1	1
LOC_Os01g08160	0.0555534	1.41405e-05	0.180055	0.442426	3.86337e-05	0	1	1
LOC_Os01g08170	0.944796	0.227295	0.261693	0.725914	0.0149045	0	0	0
LOC_Os01g08180	0.989558	0.159003	0.309524	0.869983		0	0	0
LOC_Os01g08190	0.166537	2.04818e-05	0.964393	0.588399	3.86337e-05	0	1	1
LOC_Os01g08200	0.706098	0.594759	0.159839	0.588883	0.000209144	0	1	1
LOC_Os01g08220	0.692263		0.325224		7.64066e-05	0	1	1
LOC_Os01g08240	0.747776	0.400112	0.673366	0.106811		0	0	0
LOC_Os01g08260	0.0191352	2.01974e-05	0.00435058	0.207206	3.86337e-05	0	1	1
LOC_Os01g08270	0.261271	0.0117982	0.777748	0.845374	3.86337e-05	0	1	1
LOC_Os01g08280	0.543548	0.00944347	0.1718	0.0461015	3.86337e-05	0	1	1
LOC_Os01g08290	0.153773		0.284081		0.00324903	0	0	0
LOC_Os01g08300	0.017479	0.218242	0.414772	0.0105697	0.00379509	0	0	0
LOC_Os01g08310	0.00493522	1.68833e-06	0.00904705	0.00634998	3.86337e-05	0	1	1
LOC_Os01g08320	0.248796	0.270378	0.00464249	0.0385912	0.0159032	0	0	0
LOC_Os01g08330	0.808785		0.756494		0.843126	0	0	0
LOC_Os01g08340	0.00117784	0.0232293	0.100705	0.102779	0.000357257	0	1	1
LOC_Os01g08350	0.573221		0.476036			0	0	0
LOC_Os01g08360	0.00864002	0.000209199	0.266529	0.014071		0	1	1
LOC_Os01g08370	0.000996174	0.135926	0.0368283	0.00583668	0.0013813	1	0	0
LOC_Os01g08380	0.898312	1.90188e-06	0.0908668	0.688415	3.86337e-05	0	1	1
LOC_Os01g08390	0.518077	0.185392	0.563625	0.0751398		0	0	0
LOC_Os01g08400	0.261614	0.00126366	0.619928	0.307953	4.10011e-05	0	1	1
LOC_Os01g08410	0.0265738	0.265971	0.0635506	0.00197614	0.000191182	0	1	1
LOC_Os01g08420	0.0194377	0.000860103	0.183689	0.00275747	3.86337e-05	0	1	1
LOC_Os01g08430	0.0266479	6.79009e-05	0.500927	0.00346762	4.37725e-05	0	1	1
LOC_Os01g08440	0.0895992	0.000234379	0.824558	0.0160964	0.000107993	0	1	1
LOC_Os01g08450	0.637232		0.372689		3.86337e-05	0	1	1
LOC_Os01g08460	0.427787	0.262151	0.158752	0.00865933	0.31964	0	0	0
LOC_Os01g08464	0.860614	0.339824	0.262477	0.690345		0	0	0
LOC_Os01g08470	0.836297	0.0382032	0.0954373	0.000906432	4.19139e-05	0	1	1
LOC_Os01g08490	0.599183		0.502606			0	0	0
LOC_Os01g08500	0.00242534		0.00420423			0	0	0
LOC_Os01g08510	0.0388083	7.11558e-07	0.135713	0.220033	6.40639e-05	0	1	1
LOC_Os01g08520	0.706582	0.115006	0.160598	0.012317	3.86337e-05	0	1	1
LOC_Os01g08540	0.891681	0.000588871	0.0535563	0.0219329	3.86337e-05	0	1	1
LOC_Os01g08550	0.809608	3.09461e-05	0.787036	0.369095	0.0127327	0	1	1
LOC_Os01g08560	0.981624	0.000318518	0.302405	0.00123516	0.00602114	0	1	1
LOC_Os01g08570	0.845297	0.264168	0.18656	0.592024	1	0	0	0
LOC_Os01g08580	0.440171	0.336936	0.706473	0.51513	8.16671e-05	0	1	1
LOC_Os01g08590	0.871226	0.255744	0.129049	0.827344		0	0	0
LOC_Os01g08600	0.767049	0.0561783		0.001608	0.00343349	0	0	0
LOC_Os01g08610	0.563644	0.194447	0.260122	0.565152		0	0	0
LOC_Os01g08620	0.689996	0.408579	0.502606	0.107734		0	0	0
LOC_Os01g08630	0.114862	0.105322	0.600071	0.488789		0	0	0
LOC_Os01g08650	0.575762	0.712653	0.00770151	0.00753939	4.06875e-05	0	1	1
LOC_Os01g08660	0.142436	0.17088	0.0148675	0.0751398	3.86337e-05	0	1	1
LOC_Os01g08670	0.0432207	0.00835212	0.00439967	0.562266	3.86337e-05	0	1	1
LOC_Os01g08680	0.0109952	0.00436765	0.00336751	0.00106805	3.86337e-05	0	1	1
LOC_Os01g08690	0.0961363	0.000168287	0.752886	0.336386	3.86337e-05	0	1	1
LOC_Os01g08700	0.220001	5.7326e-05	0.798309	0.0365536	3.86337e-05	0	1	1
LOC_Os01g08710	0.599739	7.4298e-06	0.0433674	0.670381	0.0268271	0	1	1
LOC_Os01g08740	0.71927	0.54091	0.112989	0.796293		0	0	0
LOC_Os01g08750	0.126937	0.00568399	0.204726	0.00812571	3.86337e-05	0	1	1
LOC_Os01g08760	0.292561	0.00251033	0.00562223	0.000906432	0.0037703	0	1	1
LOC_Os01g08770	0.00847135	2.80078e-07	0.00336751	0.0115232	0.000147418	0	1	1
LOC_Os01g08780	0.629134	6.02684e-05	0.0152182	0.00131863	0.000152525	0	1	1
LOC_Os01g08790	0.572381	0.510978	0.478505	0.914097	3.86337e-05	0	1	1
LOC_Os01g08800	0.62839	0.745718	0.135265	0.423015	0.000380934	0	1	1
LOC_Os01g08810	0.0254296	0.0388463	0.407626	0.00141054	0.000480072	0	1	1
LOC_Os01g08814	0.00910954	0.278099	0.0546708	0.07622		0	0	0
LOC_Os01g08820	0.159677	0.164339		0.438971		0	0	0
LOC_Os01g08830	0.926986	0.177306	0.00398911	0.569722	3.86337e-05	0	1	1
LOC_Os01g08840	0.061837		0.0509255			0	0	0
LOC_Os01g08850	0.17537	1.43066e-06	0.0331321	0.00546674	0.397239	0	1	1
LOC_Os01g08860	0.11095	0.00503054	0.443417	0.147813	3.86337e-05	0	1	1
LOC_Os01g08870	0.187341	0.277126		0.301763		0	0	0
LOC_Os01g08880	0.00964089	0.142124	0.0162911	0.00291423	0.137272	0	0	0
LOC_Os01g08890	0.297192		0.230111			0	0	0
LOC_Os01g08930	0.702889	4.76972e-06	0.00713267	0.00690628	7.90066e-05	0	1	1
LOC_Os01g08940	0.8413	0.000314056	0.20439	0.808128		0	1	1
LOC_Os01g08950	0.348364	0.583457	0.0191523	0.460019	0.00548227	0	0	0
LOC_Os01g08960	1.58705e-05	5.30773e-05	0.123879	0.0096596	0.00979262	0	0	1
LOC_Os01g08970	0.0794847	0.00701181	0.068541	0.229076	3.86337e-05	0	1	1
LOC_Os01g08980	0.480425	0.944679	0.143353	0.698565		0	0	0
LOC_Os01g08990	0.905723	0.289951	0.179295	0.307115		0	0	0
LOC_Os01g09000	0.689894	0.00713945	0.00495832	0.0867519	0.000628438	0	1	1
LOC_Os01g09010	0.646458	1.66168e-05	0.012069	0.00115939	8.82079e-05	0	1	1
LOC_Os01g09020	0.0106816	0.000334307	0.00401361	0.000906432	3.86337e-05	0	1	1
LOC_Os01g09030	0.00204334	0.0995011	0.0133767	0.00218214	0.00103235	0	0	0
LOC_Os01g09080	0.939041	2.69305e-06	0.161793	0.0157616	0.00709626	0	1	1
LOC_Os01g09090	0.991359	0.153502	0.505684	0.595051		0	0	0
LOC_Os01g09100	0.113859	3.81909e-05	0.290005	0.0021364	3.86337e-05	0	1	1
LOC_Os01g09120	0.581493	0.0227367	0.193563	0.748619	3.86337e-05	0	1	1
LOC_Os01g09130	0.823087	0.113073		0.614734		0	0	0
LOC_Os01g09140	0.714081	0.129775		0.807576		0	0	0
LOC_Os01g09150	0.533978	0.352138	0.00362324	0.711154		0	0	0
LOC_Os01g09190	0.897356	0.227174	0.140428	0.302334	0.0901038	0	0	0
LOC_Os01g09200	0.36574	2.61069e-05	0.557357	0.0391364	0.281542	0	1	1
LOC_Os01g09220	0.385655	2.89363e-07	0.592875	0.00809541	0.0164148	0	1	1
LOC_Os01g09230	0.713612	0.139186	0.254904	0.949052	0.00716136	0	0	0
LOC_Os01g09246	0.00348929	0.000126368	0.0400594	0.0164382	3.94833e-05	0	1	1
LOC_Os01g09252	0.855988	0.23599	0.106596	0.210971	3.86337e-05	0	1	1
LOC_Os01g09260	0.00483961	0.0418151	0.240475	0.408049	0.0737897	0	0	0
LOC_Os01g09270	0.11086	0.000488409		0.253752		0	1	1
LOC_Os01g09280	0.000377264	0.000121578	0.00403195	0.00162031	3.86337e-05	0	0	1
LOC_Os01g09290	0.579446	0.976719		0.0135316		0	0	0
LOC_Os01g09300	0.0238407	0.00608084	0.0182957	0.000906432	3.86337e-05	0	1	1
LOC_Os01g09305	0.253754		0.196597			0	0	0
LOC_Os01g09310	0.230268	0.789437	0.516161	0.0855139	3.86337e-05	0	1	1
LOC_Os01g09320	0.00054558	2.80078e-07	0.00911408	0.00212468	8.96244e-05	0	0	1
LOC_Os01g09330	0.506218	0.165506	0.869913	0.81539		0	0	0
LOC_Os01g09340	0.656666	0.322175	0.675306	0.614561		0	0	0
LOC_Os01g09350	0.719087	0.54184	0.208906	0.00557547		0	0	0
LOC_Os01g09360	0.920044	0.127158	0.151828	0.655236		0	0	0
LOC_Os01g09370	0.700533	8.23854e-06	0.551232	0.0327741	0.0162508	0	1	1
LOC_Os01g09384	0.889228	0.318233	0.655983	0.0825426	0.619889	0	0	0
LOC_Os01g09400	0.969467		0.949849			0	0	0
LOC_Os01g09410	0.612863	0.253675	0.474202	0.0815885	0.00077695	0	1	1
LOC_Os01g09420	0.342514	0.70224	0.627536	0.0124216	3.86337e-05	0	1	1
LOC_Os01g09430	0.281111	0.000245752	0.381044	0.922382	3.86337e-05	0	1	1
LOC_Os01g09440	0.0294066		0.026159			0	0	0
LOC_Os01g09450	0.517277	0.795318	0.934331	0.368843	3.91569e-05	0	1	1
LOC_Os01g09460	0.927418	0.187261	0.362126	0.00423664	3.98216e-05	0	1	1
LOC_Os01g09470	0.022278	2.81849e-06	0.0593686	0.195102	4.56014e-05	0	1	1
LOC_Os01g09480	0.872953	0.0743855		0.00923037		0	0	0
LOC_Os01g09500	0.881696		0.03669		0.000324293	0	1	1
LOC_Os01g09510	0.012129	6.81991e-07	0.0144757	0.0382243	3.86337e-05	0	1	1
LOC_Os01g09540	0.701412	0.021603	0.00808105	0.00351793	0.000273323	0	1	1
LOC_Os01g09550	0.0391713	0.0111711	0.630947	0.00430111	7.43065e-05	0	1	1
LOC_Os01g09560	0.0717981	0.00168735	0.0033736	0.576967	3.86337e-05	0	1	1
LOC_Os01g09570	0.499574		0.275753		3.86337e-05	0	1	1
LOC_Os01g09580	0.00975492	7.17117e-05	0.00336751	0.00276101	3.86337e-05	0	1	1
LOC_Os01g09590	0.316019	0.000993034	0.792289	0.215872	3.86337e-05	0	1	1
LOC_Os01g09620	0.000469213	3.53531e-06	0.00336751	0.0014782	3.86337e-05	0	0	1
LOC_Os01g09640	0.00622738	0.00178295	0.00415723	0.000906432	4.81806e-05	0	1	1
LOC_Os01g09650	0.378089	0.118062	0.724129	0.0842016		0	0	0
LOC_Os01g09660	0.8426	0.159191	0.195363	0.0018083		0	0	0
LOC_Os01g09665	0.999014		0.994955			0	0	0
LOC_Os01g09670	0.686478	0.0651209	0.145725	0.520394	4.09244e-05	0	1	1
LOC_Os01g09680	0.713685	0.164595	0.0150094	0.503369		0	0	0
LOC_Os01g09690	0.955591	0.147319	0.042198	0.640614		0	0	0
LOC_Os01g09700	0.725237	0.559036	0.222718	0.00112518	1	0	0	0
LOC_Os01g09710	0.655005	0.315695	0.86139	0.807576		0	0	0
LOC_Os01g09720	0.240755		0.186333			0	0	0
LOC_Os01g09730	0.843613	0.21161	0.308352	0.806385	0.10045	0	0	0
LOC_Os01g09740	0.350628	0.000979698	0.837056	0.129548	3.86337e-05	0	1	1
LOC_Os01g09750	0.023114	3.13369e-07	0.00365352	0.00160961	0.112419	0	1	1
LOC_Os01g09760	0.30516	0.346945	0.798407	0.489762	3.86337e-05	0	1	1
LOC_Os01g09770	0.976239	0.0140254	0.63041	0.00654614	5.30618e-05	0	1	1
LOC_Os01g09790	0.0586598	2.81239e-07	0.633297	0.000906432	3.86337e-05	0	1	1
LOC_Os01g09800	0.0143384	0.00181204	0.00358092	0.00223686	3.86337e-05	0	1	1
LOC_Os01g09810	0.975681	0.179084	0.0849244	0.432163		0	0	0
LOC_Os01g09830	0.751636	0.00697001	0.948388	0.0409549	0.00210997	0	0	0
LOC_Os01g09840	0.220998	0.241921		0.426001		0	0	0
LOC_Os01g09850	0.220438	0.000466059	0.388026	0.422466	4.5194e-05	0	1	1
LOC_Os01g09860	0.000502301	9.36438e-07	0.00641714	0.00148871	3.86337e-05	0	0	1
LOC_Os01g09870	0.715661		0.626599			0	0	0
LOC_Os01g09880	0.110406	0.647893	0.00384689	0.00094652	3.86337e-05	0	1	1
LOC_Os01g09890	0.0620884	5.50225e-07	0.081337	0.209284	0.121613	0	1	1
LOC_Os01g09900	0.84545	0.346039	0.0761049	0.338108	0.297836	0	0	0
LOC_Os01g09930	0.634715	0.464716	0.898208	0.595802		0	0	0
LOC_Os01g09940	0.788126		0.712339			0	0	0
LOC_Os01g09950	0.928995	0.641914	0.841192	0.606061		0	0	0
LOC_Os01g09970	0.0239785		0.0220358			0	0	0
LOC_Os01g09980	0.943763	0.185738	0.85618	0.469591		0	0	0
LOC_Os01g09990	0.775774	0.000121683		0.0616258	0.276753	0	1	1
LOC_Os01g10010	0.858724	0.340864	0.730536	0.219518	0.0345877	0	0	0
LOC_Os01g10020	0.0131818	4.56959e-07	0.0231361	0.0469589	3.86337e-05	0	1	1
LOC_Os01g10030	0.427135	0.248183	0.718118	0.363494	6.39102e-05	0	1	1
LOC_Os01g10040	0.646313	0.00264269	0.479492	0.173073	0.000148518	0	1	1
LOC_Os01g10050	0.919034	0.175202	0.0189049	0.284566	3.86337e-05	0	1	1
LOC_Os01g10060	0.682359	0.950902	0.937187	0.374516		0	0	0
LOC_Os01g10070	0.974185	0.138883	0.842172	0.0792337		0	0	0
LOC_Os01g10080	0.632503	2.45093e-06	0.0200635	0.507273	3.86337e-05	0	1	1
LOC_Os01g10090	0.521418	0.0623928		0.982341		0	0	0
LOC_Os01g10100	0.702726	1.40851e-05	0.00435058	0.0544052	0.000117687	0	1	1
LOC_Os01g10110	0.774134	0.24698	0.428128	0.00717707	5.12579e-05	0	1	1
LOC_Os01g10130	0.0283623	0.297758	0.00647372	0.00482147	8.52259e-05	0	1	1
LOC_Os01g10140	0.00163562	0.0288821	0.0192878	0.00199321	0.0859045	0	0	0
LOC_Os01g10150	0.328158	2.47254e-05	0.0657699	0.93155	3.86337e-05	0	1	1
LOC_Os01g10160	0.763721		0.682381			0	0	0
LOC_Os01g10170	0.539182	0.238498	0.00498719	0.230427		0	0	0
LOC_Os01g10180	0.915402	0.143171	0.269145	0.00212265	7.27525e-05	0	1	1
LOC_Os01g10190	0.0167967	0.0961248		0.0569632		0	0	0
LOC_Os01g10195	0.313171		0.242825			0	0	0
LOC_Os01g10200	0.290693	0.229655	0.929771	0.413874		0	0	0
LOC_Os01g10210	2.46298e-12	3.84627e-06	0.00960541	0.00121411	0.000657727	0	0	1
LOC_Os01g10230	0.279211		0.215926			0	0	0
LOC_Os01g10240	0.811323	0.210527	0.515856	0.356375		0	0	0
LOC_Os01g10250	3.39774e-06		0.0041505		7.97991e-05	0	0	1
LOC_Os01g10260	0.573499	0.288562	0.0557469	0.963585	0.0594771	0	0	0
LOC_Os01g10270	0.761751		0.679591			0	0	0
LOC_Os01g10280	0.02293	2.80078e-07	0.0035213	0.00299739	0.0752138	0	1	1
LOC_Os01g10290	0.000141344	0.000442024	0.0467644	0.00104876	0.000934152	0	0	1
LOC_Os01g10300	0.903854	0.249134	0.771831	0.695512		0	0	0
LOC_Os01g10310	0.217095	0.145965	0.219118	0.918965		0	0	0
LOC_Os01g10320	0.00406953	0.0489991		0.0118081	0.192465	0	0	0
LOC_Os01g10340	0.0304206	0.000323894	0.123549	0.164757	3.86337e-05	0	1	1
LOC_Os01g10350	0.784002	5.2029e-07	0.0431025	0.0199623	5.12537e-05	0	1	1
LOC_Os01g10370	0.732824	0.53844	0.884744	0.0956516	0.576149	0	0	0
LOC_Os01g10400	0.947082	0.398726	0.00789854	0.00423664	4.15574e-05	0	1	1
LOC_Os01g10420	0.943296	0.141018	0.0558632	0.838795		0	0	0
LOC_Os01g10430	0.0874043	0.0766096	0.00512156	0.966084	3.86337e-05	0	1	1
LOC_Os01g10440	0.0131568	0.00484962	0.00336751	0.000906432	0.0213103	0	1	1
LOC_Os01g10450	0.00662929	1.13646e-06	0.0516594	0.000906432	3.98204e-05	0	1	1
LOC_Os01g10460	0.747006	0.170793	0.0257332	0.528291		0	0	0
LOC_Os01g10470	0.968581	0.0853971	0.275349	0.873128	0.54795	0	0	0
LOC_Os01g10480	0.029484	0.0735396	0.0993501	0.668776		0	0	0
LOC_Os01g10490	0.000724859	3.86439e-07	0.00614468	0.00445494	3.86337e-05	0	0	1
LOC_Os01g10504	0.708212	0.686043	0.0562202	0.41969	4.10768e-05	0	1	1
LOC_Os01g10520	0.794659	0.736896	0.947838	0.132091	0.00125972	0	0	0
LOC_Os01g10530	0.570397	0.270214	0.00989044	0.609581	0.717595	0	0	0
LOC_Os01g10550	0.427452	0.00515602	0.840579	0.892848		0	0	0
LOC_Os01g10580	0.0350707	0.0401804	0.112371	0.0349251	3.86337e-05	0	1	1
LOC_Os01g10590	0.644871	0.081169	0.208245	0.370125		0	0	0
LOC_Os01g10600	0.882777	0.315336	0.137748	0.00202118	0.818303	0	0	0
LOC_Os01g10610	0.80093	0.00037731	0.0523726	0.132713	7.89036e-05	0	1	1
LOC_Os01g10630	0.863306	0.000220964	0.0290685	0.0291495	7.61195e-05	0	1	1
LOC_Os01g10640	0.029293	0.193138	0.00353844	0.00120065	0.0454687	0	0	0
LOC_Os01g10650	0.0016553	0.100421	0.0453504	0.0621081		0	0	0
LOC_Os01g10660	0.983813	0.162637	0.925525	0.13375		0	0	0
LOC_Os01g10670	0.0739431	0.544149	0.223208	0.106925		0	0	0
LOC_Os01g10680	0.265608	0.000308931	0.00345738	0.000906432	0.00551193	0	1	1
LOC_Os01g10690	0.689794	6.29199e-07	0.0775049	0.00261677	8.46349e-05	0	1	1
LOC_Os01g10700	0.932987	0.321678	0.102069	0.765508		0	0	0
LOC_Os01g10710	0.962565	0.21066		0.396229		0	0	0
LOC_Os01g10740	0.538603	0.26297	0.648857	0.359031		0	0	0
LOC_Os01g10750	0.862594	0.388711	0.547818	0.389923		0	0	0
LOC_Os01g10760	0.771992	0.447274	0.21918	0.657306		0	0	0
LOC_Os01g10770	0.570885		0.237378		1	0	0	0
LOC_Os01g10780	0.716233	0.454274	0.487657	0.209669		0	0	0
LOC_Os01g10790	0.703035	1.30691e-06	0.662726	0.00415781	0.000314536	0	1	1
LOC_Os01g10800	0.0295694	2.80078e-07	0.200741	0.0248436	0.000117457	0	1	1
LOC_Os01g10810	0.00537125	3.21778e-05	0.151704	0.0056436	5.16507e-05	0	1	1
LOC_Os01g10820	0.0503764	6.59554e-07		0.0467951	3.86337e-05	0	1	1
LOC_Os01g10830	0.0135036	0.000393795	0.0939122	0.00215978	3.86337e-05	0	1	1
LOC_Os01g10840	0.591405	0.00451431	0.0540479	0.82751	0.0910999	0	0	0
LOC_Os01g10850	0.249193	0.00803585	0.0675832	0.512241	3.86337e-05	0	1	1
LOC_Os01g10860	0.456668	9.85979e-06	0.882187	0.0488835	0.204061	0	1	1
LOC_Os01g10870	0.486075	0.116779	0.374154	0.00273835	0.0912494	0	0	0
LOC_Os01g10880	0.700015		0.5248		0.000479996	0	1	1
LOC_Os01g10890	0.000610202	0.0636803	0.064651	0.310452	0.0140624	1	0	0
LOC_Os01g10900	0.618211	0.000201457	0.616597	0.0642194	0.0443272	0	1	1
LOC_Os01g10920	0.0543712	0.149712		0.149395		0	0	0
LOC_Os01g10930	0.110781	2.43985e-05	0.441591	0.0144345	3.86337e-05	0	1	1
LOC_Os01g10940	0.871266		0.412912		0.0442949	0	0	0
LOC_Os01g10950	0.458175	0.514073	0.747899	0.402284	5.37648e-05	0	1	1
LOC_Os01g10960	0.483875	0.000582156	0.0787864	0.158445	3.86337e-05	0	1	1
LOC_Os01g10970	0.599282	0.541899	0.661161	0.076975	0.993045	0	0	0
LOC_Os01g10980	0.35739	0.187089	0.657069	0.000923356	0.000910167	0	1	1
LOC_Os01g10990	0.51969	0.217925		0.0354935	0.00129558	0	0	0
LOC_Os01g11010	0.6326	0.428972	0.471568	0.134316	3.86337e-05	0	1	1
LOC_Os01g11020	0.511825	0.314185	0.685256	0.301458		0	0	0
LOC_Os01g11040	0.0730308	2.73065e-05	0.00713508	0.81422	3.86337e-05	0	1	1
LOC_Os01g11054	0.000222717	0.0075748	0.120496	0.159623	0.0381746	1	0	0
LOC_Os01g11070	0.000643403	5.31338e-07	0.00794725	0.00119012	3.86337e-05	0	0	1
LOC_Os01g11080	0.989402	0.167908		0.273017		0	0	0
LOC_Os01g11110	0.844067	0.0158383	0.135831	0.183529	3.86337e-05	0	1	1
LOC_Os01g11120	0.307606	0.420649		0.00624961	4.7419e-05	0	1	1
LOC_Os01g11130	0.63849	0.138893	0.187369	0.569009	0.0399083	0	0	0
LOC_Os01g11150	0.328983	0.0177067	0.00383226	0.000906432	0.00467665	0	1	1
LOC_Os01g11160	0.0019865	7.58297e-05	0.0298454	0.00249341	3.86337e-05	0	1	1
LOC_Os01g11170	0.689128	0.653561	0.5182	0.0410137		0	0	0
LOC_Os01g11190	0.664884	0.204976	0.062233	0.149068		0	0	0
LOC_Os01g11200	0.225273	0.182025	0.29925	1		0	0	0
LOC_Os01g11210	0.296367	5.68638e-06	0.532887	0.0121832	3.86337e-05	0	1	1
LOC_Os01g11220	0.603883	0.993017	0.244551	0.841621	4.08432e-05	0	1	1
LOC_Os01g11230	0.755722	2.81239e-07	0.078994	0.00444817	4.05646e-05	0	1	1
LOC_Os01g11240	0.980759	0.00442137	0.32468	0.203091	0.00257688	0	0	0
LOC_Os01g11250	0.836006	0.0706529	0.387255	0.1972	3.86337e-05	0	1	1
LOC_Os01g11260	0.148706	0.00200334	0.756809	0.207019	6.01021e-05	0	1	1
LOC_Os01g11270	0.537147	0.310211	0.0710804	0.0104166	5.18509e-05	0	1	1
LOC_Os01g11280	0.801609	0.0172164	0.0496066	0.0372617		0	0	0
LOC_Os01g11300	0.884842	0.592903	0.0352691	0.137282	0.000110828	0	1	1
LOC_Os01g11340	0.0214393	3.43903e-06	0.26545	0.000906432	4.9501e-05	0	1	1
LOC_Os01g11350	0.0561192	8.10321e-05	0.888238	0.0130869	5.3866e-05	0	1	1
LOC_Os01g11360	0.709669	0.00066901	0.596622	0.904269		0	1	1
LOC_Os01g11370	0.545883	3.66581e-07	0.00945379	0.0045126	0.000193617	0	1	1
LOC_Os01g11390	0.746462	0.493866	0.991461	0.0315566		0	0	0
LOC_Os01g11400	0.249771		0.193462			0	0	0
LOC_Os01g11414	0.484747	0.00468177	0.444756	0.00395153	3.86337e-05	0	1	1
LOC_Os01g11430	0.738429	0.0200104	0.464045	0.332905	0.0365732	0	0	0
LOC_Os01g11460	0.979501	0.177477	0.948339	0.00103856	6.23798e-05	0	1	1
LOC_Os01g11470	0.917317	0.981058	0.18023	0.0409873		0	0	0
LOC_Os01g11480	0.228251	0.405904		0.235598		0	0	0
LOC_Os01g11490	0.482243	0.195823	0.761621	0.948333		0	0	0
LOC_Os01g11500	0.660704	0.944113	0.0467851	0.777415		0	0	0
LOC_Os01g11510	0.078944	0.0790076		0.392158		0	0	0
LOC_Os01g11520	0.484949	5.6902e-05	0.231341	0.0318593	0.792715	0	1	1
LOC_Os01g11530	0.820258	0.835404		0.78378		0	0	0
LOC_Os01g11550	0.00186231	6.59454e-07	0.012386	0.0066604	3.86337e-05	0	1	1
LOC_Os01g11570	0.934701	0.532819	0.0168102	0.00537189	4.52396e-05	0	1	1
LOC_Os01g11580	0.807832	0.752667	0.0626279	0.552007	0.000148813	0	1	1
LOC_Os01g11590	0.616522	5.66529e-05	0.417058	0.527521	0.553141	0	1	1
LOC_Os01g11600	0.000767176	6.18428e-07	0.00383226	0.000906432	3.86337e-05	0	0	1
LOC_Os01g11620	0.288424	0.125446	0.113007	0.118786	3.86337e-05	0	1	1
LOC_Os01g11640	0.939231	0.029841	0.555424	0.442553		0	0	0
LOC_Os01g11650	0.66546	0.00353646	0.714141	0.0229749	0.00018324	0	1	1
LOC_Os01g11660	0.371327	0.146917	0.453078	0.859194	3.89689e-05	0	1	1
LOC_Os01g11670	0.0367916	0.294289	0.0245883	0.00456241	4.04245e-05	0	1	1
LOC_Os01g11680	0.0757064	0.169732		0.188908		0	0	0
LOC_Os01g11690	0.469171	0.249191	0.127461	0.69217		0	0	0
LOC_Os01g11700	0.269731	4.96945e-07	0.0492395	0.0368097	5.70894e-05	0	1	1
LOC_Os01g11704	0.241497		0.186945			0	0	0
LOC_Os01g11710	3.17208e-06	1.72841e-05	0.0033736	0.000915125	4.6181e-05	0	0	1
LOC_Os01g11720	0.104086	0.14999		0.315504		0	0	0
LOC_Os01g11730	0.0950899	0.000664873	0.613378	0.00097251	6.71802e-05	0	1	1
LOC_Os01g11740	0.982746	0.897126	0.772633	0.738505	1	0	0	0
LOC_Os01g11750	0.0634311		0.0609617		0.000368557	0	1	1
LOC_Os01g11760	0.967074	0.22348	0.0477934	0.0853415	0.00117695	0	0	0
LOC_Os01g11770	0.939866	0.145939	0.115588	0.908273		0	0	0
LOC_Os01g11780	0.55995	0.175183		0.815212	3.86337e-05	0	1	1
LOC_Os01g11790	0.930184	0.48855	0.944528	0.00967341	0.102743	0	0	0
LOC_Os01g11800	0.434903	0.191323		0.945567		0	0	0
LOC_Os01g11810	0.0209305	3.22167e-06	0.285671	0.00972689	4.21778e-05	0	1	1
LOC_Os01g11820	0.632516	0.291082	0.230916	0.00538031	0.584236	0	0	0
LOC_Os01g11830	0.697298		0.605881			0	0	0
LOC_Os01g11840	0.0186557		0.0177356			0	0	0
LOC_Os01g11850	0.962521	0.433266	0.206523	0.44892		0	0	0
LOC_Os01g11860	0.0812434	0.0303719	0.979464	0.202492	0.00224984	0	0	0
LOC_Os01g11870	0.681916		0.58956			0	0	0
LOC_Os01g11880	0.585891	0.317261	0.0610114	0.864454	3.86337e-05	0	1	1
LOC_Os01g11900	0.753457	0.00127329	0.516528	0.183711		0	0	0
LOC_Os01g11910	0.40698	0.0527628	0.317578	0.150782	0.000145447	0	1	1
LOC_Os01g11920	0.244236	0.0210944	0.210623	0.344784	4.53481e-05	0	1	1
LOC_Os01g11940	0.54706	0.289333	0.0558998	0.497533	0.000397374	0	1	1
LOC_Os01g11946	0.232342	0.945833	0.782792	0.0310042	3.86337e-05	0	1	1
LOC_Os01g11952	0.496577	1.69555e-06	0.0033736	0.114377	0.00080655	0	1	1
LOC_Os01g11960	0.181866	0.00206629	0.20867	0.021768	3.86337e-05	0	1	1
LOC_Os01g11970	0.993673	0.502016	0.0880535	0.909851	0.0157625	0	0	0
LOC_Os01g11980	0.957272	0.00569948	0.0622539	0.00235249	0.000190653	0	1	1
LOC_Os01g11990	0.174695	0.438713	0.0905029	0.0328726	4.10011e-05	0	1	1
LOC_Os01g12000	0.00165331	0.000119543	0.0411632	0.000915125	6.82389e-05	0	1	1
LOC_Os01g12010	0.993574	0.36587	0.450984	0.924979		0	0	0
LOC_Os01g12020	0.829337		0.201125		0.563805	0	0	0
LOC_Os01g12030	0.311707	8.18927e-05		0.750495	0.00705243	0	1	1
LOC_Os01g12060	0.587625		0.490876			0	0	0
LOC_Os01g12070	0.905039	0.383925	0.148025	0.00559785	0.0196564	0	0	0
LOC_Os01g12080	0.0289543	2.81239e-07	0.0147213	0.00296531	0.154399	0	1	1
LOC_Os01g12090	0.472046	4.05325e-07		0.0131251	0.0640079	0	1	1
LOC_Os01g12100	0.686608	0.025669	0.102261	0.0070426	3.86337e-05	0	1	1
LOC_Os01g12110	0.649766	0.000581468	0.117639	0.504392	0.0239839	0	1	1
LOC_Os01g12130	0.885644	0.435877	0.258964	0.0358038	0.15075	0	0	0
LOC_Os01g12140	0.501294	0.476016	0.177262	0.782732		0	0	0
LOC_Os01g12150	0.574122	0.897321		0.896491	0.00550938	0	0	0
LOC_Os01g12160	0.0235396	0.0729771	0.00336751	0.0801921	0.0431517	0	0	0
LOC_Os01g12180	0.980528	1.07779e-06	0.392696	0.00158342	3.86337e-05	0	1	1
LOC_Os01g12190	0.814514	0.000197116	0.00337832	0.399925		0	1	1
LOC_Os01g12200	0.035432	0.000122687	0.603475	0.00115791	3.86337e-05	0	1	1
LOC_Os01g12210	0.261628	0.215605	0.369571	0.00106935	0.00085042	0	1	1
LOC_Os01g12220	0.17885	0.591658	0.0796481	0.972249	0.0175606	0	0	0
LOC_Os01g12230	0.150284	2.57165e-06	0.177132	0.399189	0.52926	0	1	1
LOC_Os01g12240	0.748627	0.275713	0.473044	0.517686		0	0	0
LOC_Os01g12250	0.159405	0.000269058	0.199915	0.014259	3.86337e-05	0	1	1
LOC_Os01g12260	8.45769e-10	1.20576e-06		0.000931489	0.000364413	0	0	1
LOC_Os01g12270	0.270928	0.818581	0.0580241	0.00163428	3.86337e-05	0	1	1
LOC_Os01g12280	0.0363856	0.226228	0.00649389	0.378515	0.00116308	0	0	0
LOC_Os01g12290	0.654624	0.137593	0.813698	0.41383	0.000330003	0	1	1
LOC_Os01g12304	0.662488	0.737373	0.521452	0.060627	0.000169532	0	1	1
LOC_Os01g12310	0.845679	0.0726743	0.942198	0.417551		0	0	0
LOC_Os01g12320	0.648724	0.140073	0.123668	0.00247788	5.23385e-05	0	1	1
LOC_Os01g12330	0.895977	0.709428	0.988678	0.0613223	0.0984509	0	0	0
LOC_Os01g12381	0.570484		0.984754		0.0671463	0	0	0
LOC_Os01g12390	0.0147565	3.20556e-07	0.0329274	0.0312251	3.86337e-05	0	1	1
LOC_Os01g12400	0.873522		0.0135763		9.01995e-05	0	1	1
LOC_Os01g12410	0.255061	0.000160204	0.813056	0.288219		0	1	1
LOC_Os01g12420	0.853843	0.523871	0.967384	0.000906432	0.000251814	0	1	1
LOC_Os01g12430	0.0231281	0.00103296		0.000906432	9.83733e-05	0	1	1
LOC_Os01g12440	0.164925	0.000156288	0.874492	0.97863	3.96374e-05	0	1	1
LOC_Os01g12460	0.878328	7.21597e-06	0.958072	0.00222639	7.3648e-05	0	1	1
LOC_Os01g12464	0.992296		0.0870807		0.0513929	0	0	0
LOC_Os01g12470	0.0196885	0.00182155	0.0141708	0.00104777	3.86337e-05	0	1	1
LOC_Os01g12480	0.0789624	7.14302e-07		0.153917	0.00852216	0	1	1
LOC_Os01g12490	0.844003	0.903358	0.69675	0.432643	0.380607	0	0	0
LOC_Os01g12500	0.559094		0.461209			0	0	0
LOC_Os01g12510	0.951157	0.434128	0.177383	0.334364		0	0	0
LOC_Os01g12520	0.0062307	0.000633623	0.00336751	0.000906432	8.76656e-05	0	1	1
LOC_Os01g12530	0.047097	2.22158e-06	0.721333	0.0107241	3.86337e-05	0	1	1
LOC_Os01g12540	0.955408	1.0562e-05	0.0432358	0.0401317	3.86337e-05	0	1	1
LOC_Os01g12550	0.860451	0.0201912	0.0576677	0.823307	3.86337e-05	0	1	1
LOC_Os01g12560	0.496853	5.28529e-07	0.25052	0.116023	0.00999658	0	1	1
LOC_Os01g12570	0.102496	0.0408935	0.638236	0.00572582		0	0	0
LOC_Os01g12580	0.0116341	0.00169306	0.051765	0.000906432	3.86337e-05	0	1	1
LOC_Os01g12610	0.00652708		0.00769162			0	0	0
LOC_Os01g12640	0.653361	0.114911	0.873616	0.78659	4.32392e-05	0	1	1
LOC_Os01g12650	0.174598	2.55549e-05	0.0281187	0.299124	3.86337e-05	0	1	1
LOC_Os01g12660	0.0507639	0.0121629	0.0467447	0.000906432	3.86337e-05	0	1	1
LOC_Os01g12670	0.239054	0.00425429	0.442819	0.268098	0.000163668	0	1	1
LOC_Os01g12680	0.773493	0.139609	0.534861	0.374429	0.00040855	0	1	1
LOC_Os01g12690	0.0705455	3.79174e-07	0.00336751	0.000906432	0.0121778	0	1	1
LOC_Os01g12700	0.00667874		0.00782649			0	0	0
LOC_Os01g12710	0.00241087	0.000215964	0.0033736	0.000906432	3.96558e-05	0	1	1
LOC_Os01g12720	0.224855	0.0120061	0.907221	0.0156299	0.996793	0	0	0
LOC_Os01g12730	0.479821	5.19434e-05	0.171841	0.00268903	0.00972499	0	1	1
LOC_Os01g12740	0.974881	0.0111366		0.00642633	0.000208725	0	1	1
LOC_Os01g12750	0.595699	0.181607	0.0998814	0.00113847	0.00328407	0	0	0
LOC_Os01g12760	0.0804568	0.0880751	0.317284	0.00306394	3.86337e-05	0	1	1
LOC_Os01g12770	0.118168	0.957435	0.399089	0.0304826	0.107827	0	0	0
LOC_Os01g12780	0.81129	0.164573	0.413455	0.0987104		0	0	0
LOC_Os01g12790	0.682351	0.201389	0.363904	0.0164297		0	0	0
LOC_Os01g12800	0.800786	0.203742	0.537451	0.00939607	9.51718e-05	0	1	1
LOC_Os01g12810	0.919857	0.00105916	0.571008	0.00851979	0.695533	0	0	0
LOC_Os01g12820	0.0158734	0.00527065	0.00336751	0.000986907	3.86337e-05	0	1	1
LOC_Os01g12830	0.774972	0.0189607	0.247415	0.000906432	6.61578e-05	0	1	1
LOC_Os01g12840	0.460433	0.000316874	0.257347	0.000913236	0.00312363	0	1	1
LOC_Os01g12850	0.630502	0.113896	0.45218	0.300879		0	0	0
LOC_Os01g12860	0.129425	0.000209199	0.403519	0.973539	0.000115761	0	1	1
LOC_Os01g12870	0.486677	6.34059e-06	0.0131894	0.183529	0.0114658	0	1	1
LOC_Os01g12880	0.611835	0.0181755	0.237316	0.0131517	0.000375925	0	1	1
LOC_Os01g12890	0.767228	0.000493889	0.0592091	0.0561023	0.000505716	0	1	1
LOC_Os01g12900	0.00204675	5.53005e-05	0.250463	0.00314584	0.000487732	0	1	1
LOC_Os01g12910	0.652035	0.0708239	0.876926	0.323465	0.0353242	0	0	0
LOC_Os01g12920	0.873804	0.0935554	0.24251	0.178535	0.924031	0	0	0
LOC_Os01g12930	0.950721	0.449522	0.389154	0.00115791	0.00642846	0	0	0
LOC_Os01g12940	0.654044	0.192832	0.237058	0.323501	0.780182	0	0	0
LOC_Os01g12950	0.764891	0.00775029	0.0795384	0.37259	0.00528862	0	0	0
LOC_Os01g12990	0.800786	0.189646	0.0461545	0.680851		0	0	0
LOC_Os01g13000	0.818152	0.207824	0.0388588	0.0021148	3.86337e-05	0	1	1
LOC_Os01g13010	0.888403	0.619235	0.707908	0.610984		0	0	0
LOC_Os01g13020	0.775073	0.38265		0.0186455		0	0	0
LOC_Os01g13024	0.808884	0.0786196	0.0505151	0.742532	0.478005	0	0	0
LOC_Os01g13030	0.00117955	4.86586e-06	0.00336751	0.00814319	4.33438e-05	0	1	1
LOC_Os01g13040	0.701985	0.00700725	0.0674537	0.0112091		0	0	0
LOC_Os01g13050	0.845297		0.692817		0.204489	0	0	0
LOC_Os01g13060	0.576336	0.0821711	0.325224	0.0577244	3.86337e-05	0	1	1
LOC_Os01g13070	0.524987	0.000336134	0.244243	0.471853		0	1	1
LOC_Os01g13080	3.4983e-06	1.44354e-06	0.0231164	0.00285008	0.000244238	0	0	1
LOC_Os01g13090	0.385937	0.0176899	0.370369	0.00623067	6.36881e-05	0	1	1
LOC_Os01g13100	0.656361	0.000188391	0.00336751	0.00163428	4.48947e-05	0	1	1
LOC_Os01g13120	0.0410921	2.80078e-07	0.481859	0.00670019	3.93755e-05	0	1	1
LOC_Os01g13130	0.597205	0.265364	0.285579	0.207296	4.11196e-05	0	1	1
LOC_Os01g13140	0.107933	0.159095	0.505226	0.415989		0	0	0
LOC_Os01g13150	0.294667	2.80078e-07	0.00509326	0.0011379	0.000282825	0	1	1
LOC_Os01g13160	0.120505	0.0157244	0.964848	0.227186	0.00028451	0	1	1
LOC_Os01g13170	0.493266	0.00076424	0.0167124	0.438739	3.86337e-05	0	1	1
LOC_Os01g13180	0.014793		0.0146487			0	0	0
LOC_Os01g13190	0.0020504	3.87913e-06	0.00473778	0.0398903	0.0394474	0	1	1
LOC_Os01g13200	0.222559	0.585038	0.00547715	0.70028	0.000133538	0	1	1
LOC_Os01g13210	0.0439252	0.0339011	0.469691	0.0112859	4.76164e-05	0	1	1
LOC_Os01g13229	0.668114		0.145163		3.86337e-05	0	1	1
LOC_Os01g13250	0.659514		0.555132		0.000109969	0	1	1
LOC_Os01g13260	0.0915053	7.20779e-05	0.788513	0.00686831	0.000151829	0	1	1
LOC_Os01g13270	0.689668	0.135661	0.122144	0.840069	0.0540014	0	0	0
LOC_Os01g13280	0.000404445	3.23838e-06	0.0108348	0.000906432	3.97213e-05	0	0	1
LOC_Os01g13285	0.923153		0.883096			0	0	0
LOC_Os01g13300	0.933018	0.0293014	0.00375384	0.950145	3.86337e-05	0	1	1
LOC_Os01g13310	0.973233	0.29238	0.295371	0.944176		0	0	0
LOC_Os01g13320	0.0231281	9.00856e-07	0.225998	0.0159714	4.11721e-05	0	1	1
LOC_Os01g13330	0.873279		0.815779			0	0	0
LOC_Os01g13340	0.000209173				3.86337e-05	0	0	1
LOC_Os01g13350	0.699508	0.690783	0.0322546	0.246398	3.86337e-05	0	1	1
LOC_Os01g13360	0.972919	0.1545	0.167709	0.7872		0	0	0
LOC_Os01g13370	0.0162457	1.03062e-05	0.177927	0.00124098	3.86337e-05	0	1	1
LOC_Os01g13380	0.890201	0.196372	0.304239	0.695406		0	0	0
LOC_Os01g13390	0.156935	0.355931	0.889802	0.0620982	0.00726803	0	0	0
LOC_Os01g13404	0.417179	0.00284026	0.127878	0.145105	0.120483	0	0	0
LOC_Os01g13420	0.42736	5.92982e-05	0.779796	0.58889	0.00639603	0	1	1
LOC_Os01g13425	0.246015	0.00329339		0.00091411		0	1	1
LOC_Os01g13430	0.0828076	8.23818e-07	0.0084507	0.000906432	0.707565	0	1	1
LOC_Os01g13440	0.703852	0.272296	0.389737	0.221873	1	0	0	0
LOC_Os01g13450	0.868838	0.27691	0.0506341	0.0166221		0	0	0
LOC_Os01g13460	0.00126577	2.00174e-05	0.0038382	0.00376931	3.86337e-05	0	1	1
LOC_Os01g13470	0.688519	0.654728	0.130939	0.243265	3.88338e-05	0	1	1
LOC_Os01g13480	0.528247	0.00151065	0.5917	0.0175956	4.05912e-05	0	1	1
LOC_Os01g13490	0.0526093	1.71748e-06	0.146722	0.430508	6.83105e-05	0	1	1
LOC_Os01g13500	0.819981	0.00309651	0.0968817	0.388329		0	0	0
LOC_Os01g13510	0.96098	0.186866	0.21052	0.783295		0	0	0
LOC_Os01g13520	0.0125786	0.00199484	0.136826	0.0659575	5.25528e-05	0	1	1
LOC_Os01g13530	3.98017e-05	2.78239e-05	0.00455585	0.00202023	3.86478e-05	0	0	1
LOC_Os01g13540	0.200166	0.207291	0.869439	0.324658	0.338747	0	0	0
LOC_Os01g13550	0.278827	0.00179755	0.921219	0.95367	3.86337e-05	0	1	1
LOC_Os01g13560	0.72309	0.118402	0.54206	0.000906432	0.0816265	0	1	1
LOC_Os01g13570	0.650608	6.32498e-07	0.007664	0.000916588	4.29983e-05	0	1	1
LOC_Os01g13590	0.503928		0.40743			0	0	0
LOC_Os01g13600	0.877323	0.211129	0.93252	0.467948		0	0	0
LOC_Os01g13610	0.567849	0.07277	0.847137	0.00103374	0.123457	0	0	0
LOC_Os01g13630	0.940581	0.593066		0.462243		0	0	0
LOC_Os01g13640	0.608618	0.314343		1		0	0	0
LOC_Os01g13650	0.763959	0.438992		0.917754		0	0	0
LOC_Os01g13660	0.0368199	0.00179559		0.280498	0.000242784	0	1	1
LOC_Os01g13670	0.758347		0.675762			0	0	0
LOC_Os01g13680	0.890095	0.298125	0.86623	0.0798558	0.0615769	0	0	0
LOC_Os01g13690	0.337044	0.000178045	0.184023	0.00331075	0.0936411	0	1	1
LOC_Os01g13700	0.01183	0.000267136	0.0104838	0.167003	3.91238e-05	0	1	1
LOC_Os01g13710	0.992949	0.314343	0.48272	0.349466	0.148285	0	0	0
LOC_Os01g13720	0.0382834	7.44304e-07	0.121366	0.0585308	3.86337e-05	0	1	1
LOC_Os01g13730	0.906578	0.80383	0.0190688	0.351425	3.86337e-05	0	1	1
LOC_Os01g13740	0.681475	0.0131671	0.0355025	0.368338	8.88624e-05	0	1	1
LOC_Os01g13760	0.589363	0.312777	0.00336751	0.00789616	3.86337e-05	0	1	1
LOC_Os01g13770	0.0567306	3.6571e-05		0.356936	0.000406978	0	1	1
LOC_Os01g13780	0.588372	0.0958595	0.949295	0.945567	4.4195e-05	0	1	1
LOC_Os01g13800	0.165855	0.84002	0.00336751	0.821088	0.00183525	0	0	0
LOC_Os01g13810	0.82771	0.185121		0.661964		0	0	0
LOC_Os01g13830	0.773015	0.889512	0.643849	0.910827		0	0	0
LOC_Os01g13840	0.612325		0.515608			0	0	0
LOC_Os01g13850	0.749351	0.155578	0.547514	0.801713		0	0	0
LOC_Os01g13870	0.743296	0.631816	0.585566	0.495041	0.000192487	0	1	1
LOC_Os01g13880	0.853467	0.578584		0.91703		0	0	0
LOC_Os01g13910	0.907251	0.569862		0.802248		0	0	0
LOC_Os01g13920	0.427046	0.837579	0.174322	0.405382		0	0	0
LOC_Os01g13930	0.00173173	0.00016768	0.045073	0.0027853	4.11905e-05	0	1	1
LOC_Os01g13940	0.896401	0.385703	0.00337832	1	0.00418411	0	0	0
LOC_Os01g13950	0.657358	0.0196965	0.294254	0.00197365	0.00249154	0	0	0
LOC_Os01g14000	0.0467079		0.0392275			0	0	0
LOC_Os01g14010	0.149453	0.0368432	0.703109	0.0461227	4.24476e-05	0	1	1
LOC_Os01g14020	0.135881	6.20921e-05	0.0412576	0.175699	3.86337e-05	0	1	1
LOC_Os01g14030	0.613017	0.541047	0.659854	0.934236	0.0148801	0	0	0
LOC_Os01g14040	0.0114295	2.8666e-07	0.0629937	0.017325	0.00090752	0	1	1
LOC_Os01g14050	0.0308289	3.15361e-06	0.37697	0.00126547	3.86337e-05	0	1	1
LOC_Os01g14060	0.261518		0.202668			0	0	0
LOC_Os01g14070	0.0441694	0.00553065	0.760694	0.529193	0.0601034	0	0	0
LOC_Os01g14080	0.0149911	0.00270424	0.450378	0.00151451	0.0226596	0	0	0
LOC_Os01g14090	0.561156	0.0267837	0.185668	0.107596	3.99989e-05	0	1	1
LOC_Os01g14100	1.13285e-05	2.99245e-07	0.00399705	0.00096624	3.86337e-05	0	0	1
LOC_Os01g14110	0.641519	1.13007e-05	0.830962	0.00151311	0.00206398	0	1	1
LOC_Os01g14120	0.515456	0.126413	0.573137	0.20269		0	0	0
LOC_Os01g14130	0.188154	0.0375616	0.633297	0.042041	0.785381	0	0	0
LOC_Os01g14140	0.00654877	2.51236e-06	0.00859036	0.000906432	3.86337e-05	0	1	1
LOC_Os01g14160	0.939041	0.18148		0.107378		0	0	0
LOC_Os01g14170	0.144547		0.113034			0	0	0
LOC_Os01g14180	0.196707	0.948382	0.00477863	0.343505	0.10018	0	0	0
LOC_Os01g14190	0.915402	0.929359		0.876965		0	0	0
LOC_Os01g14210	0.689537	0.20802	0.0364707	0.316166		0	0	0
LOC_Os01g14220	0.762084	0.515718	0.213561	0.682728	1	0	0	0
LOC_Os01g14230	0.565579	0.863905	0.740357	0.202368		0	0	0
LOC_Os01g14240	0.956754	0.28469	0.145056	0.847489		0	0	0
LOC_Os01g14250	0.976947	0.34313	0.994934	0.301262		0	0	0
LOC_Os01g14270	0.838685	0.391121	0.984174	0.779268		0	0	0
LOC_Os01g14280	1	0.218219	0.610012	0.554402		0	0	0
LOC_Os01g14290	0.137219	0.355011		0.128316		0	0	0
LOC_Os01g14300	0.518201	0.857306		0.109958		0	0	0
LOC_Os01g14310	0.767819	0.534451	0.654707	0.546084		0	0	0
LOC_Os01g14320	0.479468	0.555159		0.00280834		0	0	0
LOC_Os01g14330	0.503628	0.20376	0.77592	0.586699	8.09542e-05	0	1	1
LOC_Os01g14340	0.995803	0.386013	0.231675	0.706916		0	0	0
LOC_Os01g14360	0.374996	0.75164	0.117757	0.105362		0	0	0
LOC_Os01g14370	0.239771	0.00375516	0.323316	0.353103	4.03461e-05	0	1	1
LOC_Os01g14380	0.383907	0.444053	0.32628	0.919352		0	0	0
LOC_Os01g14390	0.930668	0.98852	0.92536	0.639621	0.358288	0	0	0
LOC_Os01g14400	0.124332	0.565606	0.0661648	0.451436		0	0	0
LOC_Os01g14410	0.359707		0.027793		3.86337e-05	0	1	1
LOC_Os01g14420	0.00379095	0.000161826	0.0622422	0.00115921	4.11852e-05	0	1	1
LOC_Os01g14430	0.682359		0.590041			0	0	0
LOC_Os01g14440	0.0440364	6.30009e-07	0.445589	0.000906432	4.55314e-05	0	1	1
LOC_Os01g14510	0.0151053	0.0200553	0.091829	0.000906432	3.86337e-05	0	1	1
LOC_Os01g14514	0.484266	0.366989	0.388439	0.705829	4.94194e-05	0	1	1
LOC_Os01g14520	0.184203	0.289805	0.0224114	0.00141686	0.000137213	0	1	1
LOC_Os01g14530	0.766427	0.000406468	0.485573	0.000923356	3.86337e-05	0	1	1
LOC_Os01g14540	0.249529	0.306897	0.112582	0.901527	1	0	0	0
LOC_Os01g14550	0.337525	0.10354	0.194821	0.00820398	0.00299835	0	0	0
LOC_Os01g14580	0.437928	0.00420413	0.869213	0.56184	0.93723	0	0	0
LOC_Os01g14590	0.381153	0.0244732	0.941481	0.000906432	0.284822	0	1	1
LOC_Os01g14610	0.52567	8.65513e-07	0.0140414	0.0706316	0.00158316	0	1	1
LOC_Os01g14620	0.343537	0.298309	0.00336751	0.0281748		0	0	0
LOC_Os01g14630	0.0358279	0.228428	0.0321144	0.00548779		0	0	0
LOC_Os01g14640	0.131565	0.0234575	0.025415	0.672761	4.00715e-05	0	1	1
LOC_Os01g14650	0.89777	0.0172391	0.775821	0.986056	0.242667	0	0	0
LOC_Os01g14660	0.813881	0.446879	0.329625	0.0651794	4.24476e-05	0	1	1
LOC_Os01g14670	0.349436	0.303661	0.0284278	0.907978	3.86337e-05	0	1	1
LOC_Os01g14690	0.394645	0.952916	0.152254	0.925095	3.86337e-05	0	1	1
LOC_Os01g14700	0.787899	0.157427	0.0227981	0.00210045		0	0	0
LOC_Os01g14710	0.697336	0.446693		0.00306413		0	0	0
LOC_Os01g14720	0.314918	0.223685	0.167402	0.367087	8.36822e-05	0	1	1
LOC_Os01g14750	0.852129	0.272952	0.006455	0.242166		0	0	0
LOC_Os01g14760	0.515586	0.913453	0.0562314	0.225754	0.00103768	0	0	0
LOC_Os01g14770	0.258479	0.39071		0.30214		0	0	0
LOC_Os01g14780	0.97809	0.416829	0.119848	0.303998		0	0	0
LOC_Os01g14790	0.100843	0.162679	0.0248635	0.00304174	1	0	0	0
LOC_Os01g14800	0.012906	0.118332	0.0335419	0.437878		0	0	0
LOC_Os01g14810	0.000708429	0.0173862	0.0239014	0.0837819	0.434352	1	0	0
LOC_Os01g14820	0.000167996	0.000774374	0.0144013	0.00185393	0.0687428	0	0	1
LOC_Os01g14830	3.84673e-07	3.81795e-06	0.0245128	0.00261025	0.000166112	0	0	1
LOC_Os01g14840	0.537333	0.0370405	0.30751	0.183474	4.66553e-05	0	1	1
LOC_Os01g14850	0.047129	2.81239e-07	0.0033736	0.296788	3.86337e-05	0	1	1
LOC_Os01g14860	0.0226292	9.121e-07	0.00377226	0.256584	6.63667e-05	0	1	1
LOC_Os01g14870	0.659514		0.319845		4.11852e-05	0	1	1
LOC_Os01g14880	0.0701624	0.0243874		0.00178635	0.240609	0	0	0
LOC_Os01g14890	0.362447	0.0946069	0.257199	0.323718	0.00188734	0	0	0
LOC_Os01g14900	0.192892	0.00493076	0.991461	0.00814319		0	0	0
LOC_Os01g14910	0.336908		0.262368			0	0	0
LOC_Os01g14920	0.119628	1.83547e-06	0.73855	0.0151844	0.000189062	0	1	1
LOC_Os01g14926	0.336285		0.0260376		3.86337e-05	0	1	1
LOC_Os01g14932	0.0114027	6.33101e-06	0.0230038	0.351282	0.0004428	0	1	1
LOC_Os01g14940	0.536064	0.281833	0.339842	0.120333	0.297836	0	0	0
LOC_Os01g14950	0.88242	0.475421	0.016035	0.102233	3.86337e-05	0	1	1
LOC_Os01g14960	0.440507	0.000198997	0.0848421	0.125887	3.86337e-05	0	1	1
LOC_Os01g14970	0.99552	0.133859	0.591223	0.0694541	0.195829	0	0	0
LOC_Os01g14980	0.111558	2.80078e-07	0.655269	0.00160209	0.921343	0	1	1
LOC_Os01g14990	0.537365	0.105584	0.828273	0.0671756	4.37772e-05	0	1	1
LOC_Os01g15000	0.00102464	6.00864e-05	0.00486256	0.000906432	4.15532e-05	0	1	1
LOC_Os01g15010	0.000333062	1.33292e-05	0.00949354	0.00118385	3.86337e-05	0	0	1
LOC_Os01g15020	0.995803	0.293887	0.016928	0.089308	7.76016e-05	0	1	1
LOC_Os01g15029	0.585868	0.0745434	0.228553	0.00652981	6.07771e-05	0	1	1
LOC_Os01g15039	0.631581	0.339264	0.603761	0.664644	3.86337e-05	0	1	1
LOC_Os01g15060	0.938354		0.905743			0	0	0
LOC_Os01g15080	0.932987		0.898395			0	0	0
LOC_Os01g15100	0.983043	0.575652	0.122697	0.0307684		0	0	0
LOC_Os01g15110	0.0209149	4.36672e-06	0.0565845	0.0294925	3.86337e-05	0	1	1
LOC_Os01g15120	0.0239212	0.243621	0.113253	0.0894805	0.733601	0	0	0
LOC_Os01g15130	0.652374	0.0534429	0.973827	0.816381	3.86337e-05	0	1	1
LOC_Os01g15150	0.357745	0.436884	0.00336751	0.946226		0	0	0
LOC_Os01g15170	0.000120936	0.014056	0.0314666	0.0222035		0	0	0
LOC_Os01g15190	0.107604	0.172469		0.280967		0	0	0
LOC_Os01g15200	0.791596	0.280171	0.285043	0.204194		0	0	0
LOC_Os01g15210	1	0.269459	0.0968153	0.460578	0.0747958	0	0	0
LOC_Os01g15220	0.188316	0.339153	0.501373	0.377899		0	0	0
LOC_Os01g15229	0.28766	0.851596	0.00591873	0.00153646		0	0	0
LOC_Os01g15240	0.378977	0.543616	0.997008	0.17174		0	0	0
LOC_Os01g15250	0.465692	0.3543	0.110602	0.849117	0.000229034	0	1	1
LOC_Os01g15260	0.724338	0.976289	0.00414736	0.430182	0.0229575	0	0	0
LOC_Os01g15270	0.00282745	1.53335e-06	0.00336751	0.000906432	3.86337e-05	0	1	1
LOC_Os01g15290	0.745746	0.356752	0.498892	0.227989	0.0175534	0	0	0
LOC_Os01g15300	0.661015	0.866834	0.480962	0.0131424	0.197156	0	0	0
LOC_Os01g15310	0.000207243	0.000169746	0.153081	0.00235461	0.00197292	0	0	1
LOC_Os01g15320	0.0294736	0.00504678	0.095336	0.00178509	3.86337e-05	0	1	1
LOC_Os01g15330	0.936204	0.285765	0.212171	0.942618		0	0	0
LOC_Os01g15340	0.000592271	8.66613e-05	0.00336751	0.000906432	6.47743e-05	0	0	1
LOC_Os01g15350	0.0135758	0.0265979	0.0327421	0.179736	7.91478e-05	0	1	1
LOC_Os01g15380	0.178205	0.169627		0.474272		0	0	0
LOC_Os01g15390	0.235975	0.000266662	0.655108	0.652927	0.000166623	0	1	1
LOC_Os01g15399	0.913083	0.169851	0.341205	0.335165	3.86337e-05	0	1	1
LOC_Os01g15410	0.204667	0.0579755	0.818575	0.000906432		0	1	1
LOC_Os01g15448	0.290581		0.00336751		0.0136175	0	0	0
LOC_Os01g15460	0.14675	0.00167348	0.734583	0.173824	7.33116e-05	0	1	1
LOC_Os01g15470	0.621835	0.120022	0.442024	0.0386288	3.86337e-05	0	1	1
LOC_Os01g15480	0.015196	0.000279231	0.133257	0.00152306	3.86337e-05	0	1	1
LOC_Os01g15490	0.966083	1.61373e-05	0.152541	0.127392	4.876e-05	0	1	1
LOC_Os01g15500	0.709709	0.847537		0.198316		0	0	0
LOC_Os01g15510	0.922154	0.656383	0.317049	0.325599		0	0	0
LOC_Os01g15520	0.964585	4.44633e-07		0.00763654	4.00715e-05	0	1	1
LOC_Os01g15530	0.250626	2.70225e-06	0.294759	0.509775	0.00661667	0	1	1
LOC_Os01g15540	0.00354632	3.28483e-06	0.0271046	0.000906432	3.86337e-05	0	1	1
LOC_Os01g15550	0.578848	0.907342	0.210221	0.809924		0	0	0
LOC_Os01g15560	0.0321456	0.148283	0.276008	0.434946	0.258276	0	0	0
LOC_Os01g15580	0.311271	4.38194e-05	0.415508	0.79119		0	1	1
LOC_Os01g15590	0.809885	0.199211	0.280033	0.242579		0	0	0
LOC_Os01g15600	0.52229	0.0919454		0.000906432	0.0208799	0	1	1
LOC_Os01g15610	0.1128	0.628042	0.00643744	0.00230686	4.14203e-05	0	1	1
LOC_Os01g15630	0.0116355	0.000140761	0.15806	0.00139367	3.86337e-05	0	1	1
LOC_Os01g15640	0.0102242	8.58216e-07	0.0777515	0.0012659	3.86337e-05	0	1	1
LOC_Os01g15660	0.300894	2.34001e-06	0.357746	0.00135781	0.101468	0	1	1
LOC_Os01g15680	0.67172	0.175205	0.851116	0.988933	1	0	0	0
LOC_Os01g15690	0.882027	0.164659		0.0308231		0	0	0
LOC_Os01g15700	0.979007	0.835316		0.789999		0	0	0
LOC_Os01g15709	0.758638	0.659738	0.677644	0.943851		0	0	0
LOC_Os01g15720	0.159677		0.124056			0	0	0
LOC_Os01g15740	0.840803	0.317588	0.0917096	0.0234378		0	0	0
LOC_Os01g15770	0.0373476	0.000394289	0.0499068	0.00223686	3.86337e-05	0	1	1
LOC_Os01g15780	0.238708	0.0234902	0.0216652	0.00416934	0.214688	0	0	0
LOC_Os01g15790	0.939041	0.000760563	0.229235	0.03856	9.86109e-05	0	1	1
LOC_Os01g15800	0.33976	0.243538	0.985923	0.00412498		0	0	0
LOC_Os01g15810	0.837578	0.307992	0.69719	0.188037	0.0144223	0	0	0
LOC_Os01g15830	0.849103	0.225605	0.819654	0.0151896	3.86337e-05	0	1	1
LOC_Os01g15840	0.705202	0.168355	0.160111	0.315392		0	0	0
LOC_Os01g15850	0.999733	0.91742		0.0184442	0.00805647	0	0	0
LOC_Os01g15860	3.33317e-11	8.85265e-06	0.0142446	0.00710937	0.00017696	0	0	1
LOC_Os01g15890	0.718617	0.15874		0.810761		0	0	0
LOC_Os01g15900	0.0147285	0.00067199	0.227474	0.000923356	4.63252e-05	0	1	1
LOC_Os01g15910	0.388953	0.199007	0.145139	0.29995	0.297836	0	0	0
LOC_Os01g15920	0.117986		0.093291			0	0	0
LOC_Os01g15934	0.131624	0.207312		0.282178		0	0	0
LOC_Os01g15950	0.562788		0.820094		3.86337e-05	0	1	1
LOC_Os01g15960	0.0232339	0.131991		0.0544836		0	0	0
LOC_Os01g15970	0.00461709	0.00032294	0.00398911	0.0419389	3.86337e-05	0	1	1
LOC_Os01g15979	0.719592	1.95463e-05	0.00349165	0.00749309	5.35052e-05	0	1	1
LOC_Os01g15990	0.347659	0.381332	0.766219	0.00111155	0.458876	0	0	0
LOC_Os01g16000	6.76977e-05	2.41573e-05	0.00336751	0.00116753	3.96558e-05	0	0	1
LOC_Os01g16010	0.884916	0.407924	0.0043903	0.957874	4.14157e-05	0	1	1
LOC_Os01g16020	0.396098	0.074403	0.0593768	0.0151494	0.00012396	0	1	1
LOC_Os01g16030	0.0309489	5.41882e-06	0.00452413	0.0844907	3.86337e-05	0	1	1
LOC_Os01g16040	0.368123	3.13369e-07	0.131936	0.0138637	0.0131424	0	1	1
LOC_Os01g16060	0.000674424	0.000432651	0.00382003	0.141883	0.00105455	0	0	1
LOC_Os01g16080	0.822997	0.668101	0.00729121	0.682506	3.86337e-05	0	1	1
LOC_Os01g16090	0.260308	3.09204e-05	0.271204	0.263645	0.000136078	0	1	1
LOC_Os01g16100	0.91873	0.335809	0.430389	0.177747	0.000319775	0	1	1
LOC_Os01g16110	0.536713	1.23916e-05	0.00816645	0.119097	0.00327602	0	1	1
LOC_Os01g16120	0.746326	0.400521	0.202588	0.00270706	0.0511358	0	0	0
LOC_Os01g16124	0.144913	0.497512	0.00943897	0.139187	3.88482e-05	0	1	1
LOC_Os01g16130	0.422888		0.332286			0	0	0
LOC_Os01g16140	0.202104	0.00255263	0.40203	0.695525	3.86337e-05	0	1	1
LOC_Os01g16146	0.1913	0.524013		0.17882	4.05515e-05	0	1	1
LOC_Os01g16152	0.951609	0.00239071	0.852392	0.440548	0.18571	0	0	0
LOC_Os01g16170	0.00383527	7.03698e-05	0.0196308	0.000906432	3.86337e-05	0	1	1
LOC_Os01g16180	0.771456	0.854373	0.100603	0.576496	3.86337e-05	0	1	1
LOC_Os01g16190	0.602846	0.00417679	0.0228853	0.00484	0.0015083	0	0	0
LOC_Os01g16200	0.301165	0.44213	0.135229	0.619985	0.00743996	0	0	0
LOC_Os01g16210	0.341449	0.44465	0.0387642	0.670124	0.268774	0	0	0
LOC_Os01g16220	0.337335	0.0737936	0.129145	0.00101233	0.106956	0	0	0
LOC_Os01g16230	0.614407	0.375829		0.573495	0.0024524	0	0	0
LOC_Os01g16240	0.641392		0.328128		3.86337e-05	0	1	1
LOC_Os01g16250	0.0199442				0.00484042	0	0	0
LOC_Os01g16260	0.672164	0.391954	0.69716	0.122833	0.00123229	0	0	0
LOC_Os01g16280	0.551979		0.453896			0	0	0
LOC_Os01g16290	0.119826	5.07283e-07	0.00376065	0.00374289	0.695533	0	1	1
LOC_Os01g16300	0.789869	0.443712	0.854745	0.115372		0	0	0
LOC_Os01g16310	0.349555	0.00631887	0.0805536	0.077867	8.99908e-05	0	1	1
LOC_Os01g16320	0.986465	0.402325	0.132228	0.387056		0	0	0
LOC_Os01g16330	0.00047508	1.08525e-05		0.00233526	4.05314e-05	0	0	1
LOC_Os01g16340	0.349868	2.32361e-06	0.353838	0.00765807	0.111486	0	1	1
LOC_Os01g16350	0.00180468	6.92586e-05	0.00475939	0.000913236	3.86337e-05	0	1	1
LOC_Os01g16354	0.0782177	0.00156836	0.402557	0.382704	4.0257e-05	0	1	1
LOC_Os01g16360	0.649489	0.558003	0.00759803	0.908051		0	0	0
LOC_Os01g16370	0.392063	0.185741	0.583887	0.026177	3.86337e-05	0	1	1
LOC_Os01g16380	0.928801		0.892108			0	0	0
LOC_Os01g16390	0.998241	0.23758	0.0958954	0.498618		0	0	0
LOC_Os01g16400	0.290876	0.508251		0.67089	7.27603e-05	0	1	1
LOC_Os01g16414	0.646788	0.00022604	0.0141042	0.138766	0.00171811	0	1	1
LOC_Os01g16430	0.0592098	0.642546	0.00376065	0.00223804	3.86337e-05	0	1	1
LOC_Os01g16440	0.941427	0.247225	0.98253	0.408908		0	0	0
LOC_Os01g16450	0.20304	0.0602102	0.208994	0.994615	3.86337e-05	0	1	1
LOC_Os01g16460	0.921583	0.0109581	0.0651429	0.574552		0	0	0
LOC_Os01g16470	0.00189528	0.198158	0.213827	0.0219329	0.0636215	0	0	0
LOC_Os01g16510	0.876268	0.395442	0.13979	0.0310339	4.01684e-05	0	1	1
LOC_Os01g16520	0.446785	0.206234	0.515933	0.345565	0.000138162	0	1	1
LOC_Os01g16530	0.0489616	1.26079e-05	0.00336751	0.370372	0.0976795	0	1	1
LOC_Os01g16540	0.818548	0.0871284	0.0443486	0.995303	0.0230905	0	0	0
LOC_Os01g16550	0.00108075	3.13369e-07	0.0122001	0.00091411	4.43273e-05	0	1	1
LOC_Os01g16560	0.732069	0.431855	0.00567225	0.529078		0	0	0
LOC_Os01g16580	0.150777	0.221644		0.30467		0	0	0
LOC_Os01g16590	0.454771	0.913154	0.0701562	0.59493		0	0	0
LOC_Os01g16600	0.0364361	6.91379e-06	0.643666	0.0166599	0.00020757	0	1	1
LOC_Os01g16610	0.842067	0.133254	0.13534	0.374047		0	0	0
LOC_Os01g16620	0.574309	0.505242	0.468443	0.0778251	3.86337e-05	0	1	1
LOC_Os01g16630	0.86686	0.265385	0.430763	0.790616		0	0	0
LOC_Os01g16640	0.0347565	2.08169e-06	0.495196	0.00425661	3.91569e-05	0	1	1
LOC_Os01g16650	0.0494236	1.0307e-06	0.333753	0.00152324	3.86337e-05	0	1	1
LOC_Os01g16660	0.0377747	0.190513		0.0542398		0	0	0
LOC_Os01g16670	0.900137	0.479765	0.105263	0.00602362	0.0223161	0	0	0
LOC_Os01g16680	0.586034	0.322146		0.955866		0	0	0
LOC_Os01g16714	0.362765	0.0499154		0.141814	3.86337e-05	0	1	1
LOC_Os01g16730	0.105929		0.429316		0.04762	0	0	0
LOC_Os01g16750	0.000203202				3.86337e-05	0	0	1
LOC_Os01g16760	0.807884	0.737514		0.309938		0	0	0
LOC_Os01g16770	0.651387		0.157998		3.86337e-05	0	1	1
LOC_Os01g16800	0.700533	0.0331044	0.322536	0.36288		0	0	0
LOC_Os01g16810	0.345954	0.057431	0.453753	0.374586	3.86337e-05	0	1	1
LOC_Os01g16840	0.441786	0.585783	0.468394	0.716049		0	0	0
LOC_Os01g16850	0.570875		0.937508		3.87834e-05	0	1	1
LOC_Os01g16860	0.763527	0.551498	0.464339	0.50257		0	0	0
LOC_Os01g16870	0.719423	0.516093	0.873284	0.0714101	4.15626e-05	0	1	1
LOC_Os01g16880	0.467679	0.594604		0.00581599		0	0	0
LOC_Os01g16890	0.00775998	4.68313e-07	0.0127725	0.0643114	7.12163e-05	0	1	1
LOC_Os01g16900	0.174365	2.0801e-05	0.00399354	0.00120936	0.193529	0	1	1
LOC_Os01g16910	0.0389558	0.277297	0.108782	0.000980583	4.01053e-05	0	1	1
LOC_Os01g16920	0.00638497	0.0142709	0.0133416	0.00658266	3.97626e-05	0	1	1
LOC_Os01g16930	0.107356	0.000267547	0.701235	0.00537189	0.00910203	0	1	1
LOC_Os01g16940	0.173861	3.06742e-05	0.0850599	0.0619583	0.575439	0	1	1
LOC_Os01g16950	0.686309	0.0157664	0.18765	0.478876	0.478978	0	0	0
LOC_Os01g16960	0.892851	0.0716557	0.00885868	0.325641	0.000210541	0	1	1
LOC_Os01g16970	0.559556	0.0785651	0.0496579	0.743492	0.500215	0	0	0
LOC_Os01g16980	0.479946	0.583361	0.480132	0.496121	0.000583274	0	1	1
LOC_Os01g16990	0.633847	0.0106098	0.0645757	0.97633	0.000546597	0	1	1
LOC_Os01g17000	0.105583	2.06649e-05	0.393339	0.00325034	3.86337e-05	0	1	1
LOC_Os01g17010	0.082072	0.00214239	0.82423	0.0317462	3.86337e-05	0	1	1
LOC_Os01g17020	0.140271	0.35719	0.00810399	0.00344215	4.10011e-05	0	1	1
LOC_Os01g17040	0.335209	0.16029	0.501624	0.907669		0	0	0
LOC_Os01g17050	0.147688	7.13868e-05	0.0495453	0.000906432	0.310707	0	1	1
LOC_Os01g17060	0.816235	0.00389953	0.0981047	0.552598	5.09992e-05	0	1	1
LOC_Os01g17065	0.80404	0.559649	0.249073	0.427072		0	0	0
LOC_Os01g17070	0.936565	0.847299	0.0520706	0.01969	6.39107e-05	0	1	1
LOC_Os01g17080	0.963475	0.161665		0.338108		0	0	0
LOC_Os01g17090	0.714714	0.161852		0.816603		0	0	0
LOC_Os01g17100	0.911635	0.343055	0.514188	0.543565		0	0	0
LOC_Os01g17120	0.903281	0.328015		0.623705		0	0	0
LOC_Os01g17130	0.485089	0.23656		0.931546		0	0	0
LOC_Os01g17150	0.1164	0.0582222	0.00639521	0.804738	0.00011336	0	1	1
LOC_Os01g17160	0.340951	0.348943	0.314838	0.0275393	0.0391924	0	0	0
LOC_Os01g17170	0.00442334	0.00293699	0.0463883	0.000923356	0.0286312	0	1	1
LOC_Os01g17180	0.784138	0.213473	0.0284088	0.0199288	3.91569e-05	0	1	1
LOC_Os01g17190	0.619487	0.0064084	0.0649576	0.843682	0.000294127	0	1	1
LOC_Os01g17214	0.0272887	2.44325e-05	0.0216616	0.556388	0.000104898	0	1	1
LOC_Os01g17240	0.718303	0.568072	0.20246	0.706635	3.86337e-05	0	1	1
LOC_Os01g17250	0.0279443	0.000281712	0.00336751	0.00652271	0.485822	0	1	1
LOC_Os01g17260	0.963272	0.165096	0.0423321	0.106866	3.86337e-05	0	1	1
LOC_Os01g17279	0.571691	0.00030614	0.0356083	0.0629912	3.88309e-05	0	1	1
LOC_Os01g17300	0.727978		0.0714608		4.16871e-05	0	1	1
LOC_Os01g17320	0.365341		0.0268891		3.86337e-05	0	1	1
LOC_Os01g17330	0.000421847	0.00571524	0.256328	0.0910142	0.092207	1	0	0
LOC_Os01g17380	0.652035	0.77252		0.0110088		0	0	0
LOC_Os01g17390	0.392188	1.61373e-05	0.95465	0.522395	0.0061861	0	1	1
LOC_Os01g17396	0.857019	0.00331291	0.323516	0.0278837	0.803061	0	0	0
LOC_Os01g17402	0.19236	3.19722e-05	0.28792	0.169178	4.39861e-05	0	1	1
LOC_Os01g17410	0.878261	0.0316719	0.0688926	0.30368		0	0	0
LOC_Os01g17420	0.873253		0.815701			0	0	0
LOC_Os01g17430	0.233064	0.000328061	0.0608318	0.214899	0.000102586	0	1	1
LOC_Os01g17470	0.02663	0.0493238	0.010076	0.0431176	3.86337e-05	0	1	1
LOC_Os01g17980	0.892175	0.192756	0.267886	0.623227		0	0	0
LOC_Os01g17990	0.572054	0.102058	0.123393	0.00128708		0	0	0
LOC_Os01g18010	0.637202	0.067474	0.190561	0.0112839		0	0	0
LOC_Os01g18050	0.00267877	2.81239e-07	0.0041018	0.000906432	3.86337e-05	0	1	1
LOC_Os01g18060	0.0216251	3.05776e-06	0.259472	0.000906432	4.75952e-05	0	1	1
LOC_Os01g18070	0.872727	8.15976e-05		0.715406	0.000110358	0	1	1
LOC_Os01g18080	7.33629e-07	2.81239e-07	0.00336751	0.000906432	0.000140522	0	0	1
LOC_Os01g18090	0.3224	0.410766	0.00450654	0.762458	0.00620719	0	0	0
LOC_Os01g18100	0.00979268	0.15289	0.0550805	0.00221734	0.0915443	0	0	0
LOC_Os01g18110	0.545908	0.649746	0.183274	0.0111321	0.168608	0	0	0
LOC_Os01g18120	0.850063	0.252577	0.246816	0.110709	0.034967	0	0	0
LOC_Os01g18130	0.903572	0.241807	0.101301	0.144633		0	0	0
LOC_Os01g18140	0.645628	0.398984	0.683125	0.489458		0	0	0
LOC_Os01g18150	0.985816	0.415591	0.806052	0.641447		0	0	0
LOC_Os01g18160	0.0862047	0.126034	0.716282	0.230455		0	0	0
LOC_Os01g18170	0.502808	0.571737	0.184764	0.609739	0.000312931	0	1	1
LOC_Os01g18210	0.0190555	1.86809e-05	0.0885208	0.131365	4.05646e-05	0	1	1
LOC_Os01g18220	0.000678334	1.01245e-06	0.00336751	0.000906432	3.86337e-05	0	0	1
LOC_Os01g18230	0.349945	0.233569	0.938246	0.00684832		0	0	0
LOC_Os01g18240	0.054891	0.649373	0.00342643	0.00658919	3.86337e-05	0	1	1
LOC_Os01g18250	0.773297		0.694039			0	0	0
LOC_Os01g18280	0.28341	0.347528	0.178345	0.540146	4.06842e-05	0	1	1
LOC_Os01g18290	0.359707	0.275438		0.00306495		0	0	0
LOC_Os01g18300	0.795073	0.473095	0.634138	0.657534		0	0	0
LOC_Os01g18310	0.967638		0.947838			0	0	0
LOC_Os01g18320	0.00345333	1.0454e-06	0.0104976	0.0555695	6.26929e-05	0	1	1
LOC_Os01g18330	0.772326	0.108398	0.179497	0.079576		0	0	0
LOC_Os01g18340	0.768896		0.688923			0	0	0
LOC_Os01g18350	0.774065	0.136271	0.0582572	0.338277		0	0	0
LOC_Os01g18360	0.204155	0.504596	0.157963	0.0317409	0.000144611	0	1	1
LOC_Os01g18370	0.859246	0.163647	0.166886	0.461071		0	0	0
LOC_Os01g18375	0.931922		0.89651			0	0	0
LOC_Os01g18390	0.641545	0.372784		0.973072		0	0	0
LOC_Os01g18400	0.795475	0.0413975	0.280219	0.00680544	0.0235603	0	0	0
LOC_Os01g18410	0.376131	0.230863	0.145442	0.37606	3.86337e-05	0	1	1
LOC_Os01g18420	0.623854	0.325264	0.0455056	0.301478		0	0	0
LOC_Os01g18440	0.213979	0.524507	0.0856102	0.764491		0	0	0
LOC_Os01g18450	0.0238832	0.00128242	0.437515	0.0018188	5.02417e-05	0	1	1
LOC_Os01g18460	0.955797	0.40404	0.245348	0.915396		0	0	0
LOC_Os01g18490	0.0624626	0.0222363	0.00662365	0.000906432	0.297836	0	1	1
LOC_Os01g18530	0.716679	0.201193	0.229961	0.0416351		0	0	0
LOC_Os01g18584	0.00106958	0.0697007		0.0447457	0.0232457	0	0	0
LOC_Os01g18610	0.934376	0.359267		0.581863		0	0	0
LOC_Os01g18620	0.819482	0.717368	0.366373	0.0105665	0.000184494	0	1	1
LOC_Os01g18630	0.842471	0.202376	0.175647	0.825305	0.000140742	0	1	1
LOC_Os01g18640	0.90244	0.118403	0.752003	0.323183	0.000385782	0	1	1
LOC_Os01g18650	0.860217	0.171793	0.548317	0.968027		0	0	0
LOC_Os01g18660	0.905441	0.820144	0.854198	0.454045	0.893523	0	0	0
LOC_Os01g18670	0.261891	0.741123	0.366073	0.752322	0.000106164	0	1	1
LOC_Os01g18680	0.121151	0.258014		0.18512		0	0	0
LOC_Os01g18710	0.904144	0.0396381	0.0661846	0.292511		0	0	0
LOC_Os01g18720	0.0230544	0.129822		0.0556181		0	0	0
LOC_Os01g18730	0.627975	0.71679	0.271643	0.628293		0	0	0
LOC_Os01g18744	0.2518	0.0936774	0.0225465	0.00433901	6.82532e-05	0	1	1
LOC_Os01g18760	0.947082	0.111362		0.0696149		0	0	0
LOC_Os01g18780	0.927873	0.524914	0.510202	0.792101		0	0	0
LOC_Os01g18790	0.823058	0.0436142	0.0861752	0.111746		0	0	0
LOC_Os01g18800	0.330215		0.205497		0.673175	0	0	0
LOC_Os01g18810	0.995019	0.721734	0.439111	0.235232		0	0	0
LOC_Os01g18830	0.959514	0.178634	0.0369537	0.494813		0	0	0
LOC_Os01g18840	0.175406	0.000935944	0.428861	0.00182799	0.0138059	0	1	1
LOC_Os01g18850	0.445485	0.00442236	0.232677	0.256986	3.86337e-05	0	1	1
LOC_Os01g18860	0.742265	8.92172e-05	0.028481	0.00377138	0.000113677	0	1	1
LOC_Os01g18870	0.634626	0.150371	0.127547	0.677684	0.0032888	0	0	0
LOC_Os01g18880	0.000530461	4.21215e-05	0.00929395	0.00464621	3.86337e-05	0	0	1
LOC_Os01g18890	0.457106	0.750985		0.273228		0	0	0
LOC_Os01g18900	0.140182		0.109669			0	0	0
LOC_Os01g18910	0.955694	0.450715	0.974646	0.541293		0	0	0
LOC_Os01g18920	0.56739	0.282857		0.983007		0	0	0
LOC_Os01g18930	0.703887	0.44171	0.0502672	0.727332	4.63059e-05	0	1	1
LOC_Os01g18940	0.878321	0.361396	0.215087	0.234208		0	0	0
LOC_Os01g18950	0.959654	0.178142	0.258021	0.0124216		0	0	0
LOC_Os01g18960	0.823087	0.353704	0.305219	0.265072		0	0	0
LOC_Os01g18970	0.917845	0.213333		0.0948161		0	0	0
LOC_Os01g19020	0.182773	0.231246	0.00522992	0.891228	3.86337e-05	0	1	1
LOC_Os01g19040	0.0932767	0.158729		0.263058		0	0	0
LOC_Os01g19050	0.956549	0.109201		0.294804		0	0	0
LOC_Os01g19080	0.955801		0.929992			0	0	0
LOC_Os01g19120	0.926411	0.550537	0.156757	0.143919		0	0	0
LOC_Os01g19130	0.00916793	1.85115e-05	0.00336751	0.000906432	3.86337e-05	0	1	1
LOC_Os01g19140	0.860991		0.232677		0.00589329	0	0	0
LOC_Os01g19150	0.0937604	4.03079e-06	0.814636	0.005094	5.7583e-05	0	1	1
LOC_Os01g19160	0.606056	0.982933	0.944126	0.349473	8.50129e-05	0	1	1
LOC_Os01g19170	0.926229	0.00597649	0.112175	0.000925641	3.86337e-05	0	1	1
LOC_Os01g19220	0.0353002	4.88897e-07	0.163819	0.141795	3.86337e-05	0	1	1
LOC_Os01g19230	0.101288		0.0808008			0	0	0
LOC_Os01g19240	0.152939	0.484272	0.197946	0.438249		0	0	0
LOC_Os01g19250	0.0779955		0.0630703			0	0	0
LOC_Os01g19260	0.867581	0.0131671	0.955573	0.629319	0.000279292	0	1	1
LOC_Os01g19270	0.958719	0.464258	0.503114	0.24841		0	0	0
LOC_Os01g19280	0.845824	0.488447	0.0425296	0.0045126		0	0	0
LOC_Os01g19290	0.921992	0.339264	0.794204	0.960243	0.159719	0	0	0
LOC_Os01g19300	0.873097	0.501271		0.222333		0	0	0
LOC_Os01g19320	0.987677	0.785663		0.762933		0	0	0
LOC_Os01g19330	0.0667999	0.000554618	0.0387382	0.00129486	1	0	1	1
LOC_Os01g19340	0.78559	0.231028	0.233011	0.295986		0	0	0
LOC_Os01g19350	0.812353	0.325758	0.0201221	0.772921		0	0	0
LOC_Os01g19370	0.20381	0.315536	0.877068	0.0939105	4.25826e-05	0	1	1
LOC_Os01g19380	0.72708	0.0480341	0.683842	0.995838		0	0	0
LOC_Os01g19390	0.463238	0.298663		0.00164624	0.0604323	0	0	0
LOC_Os01g19400	0.0225336	2.5215e-05	0.00928381	0.269314	3.86337e-05	0	1	1
LOC_Os01g19410	0.441864	0.00772147	0.495069	0.900634	0.0401176	0	0	0
LOC_Os01g19420	0.387629	0.176138	0.00336751	0.670725	0.0845432	0	0	0
LOC_Os01g19430	0.822275	0.165918	0.586253	0.79083	0.00866657	0	0	0
LOC_Os01g19440	0.907516	0.282585		0.126411		0	0	0
LOC_Os01g19450	0.02154	3.92003e-06	0.00403195	0.0831706	3.86337e-05	0	1	1
LOC_Os01g19460	0.140827	0.279907		0.20204		0	0	0
LOC_Os01g19470	0.00164142	5.11009e-06	0.0164904	0.0530152	6.36651e-05	0	1	1
LOC_Os01g19480	0.0212099	2.8266e-07	0.114705	0.00248721	3.86337e-05	0	1	1
LOC_Os01g19490	0.923776	1.23149e-05	0.104094	0.00138725	3.86337e-05	0	1	1
LOC_Os01g19500	0.630664	0.315731	0.913865	0.00228494		0	0	0
LOC_Os01g19510	0.0305978	0.0642343		0.187997		0	0	0
LOC_Os01g19529	0.682845	0.16958	0.476095	0.93331	0.552322	0	0	0
LOC_Os01g19548	0.22076	0.000168582	0.503586	0.0761447	0.76837	0	1	1
LOC_Os01g19570	0.633931	0.72329	0.126755	0.778484		0	0	0
LOC_Os01g19580	0.928273	0.179952	0.163835	0.50335		0	0	0
LOC_Os01g19610	0.385102	0.35543		0.653797	3.97213e-05	0	1	1
LOC_Os01g19630	0.544292	0.010801	0.344088	0.00193921	0.401052	0	0	0
LOC_Os01g19670	0.726534	0.712901	0.5723	0.120604		0	0	0
LOC_Os01g19694	0.163761	0.441358	0.908464	0.00121733	0.000683777	0	1	1
LOC_Os01g19730	0.916771	0.789926	0.278118	0.705921		0	0	0
LOC_Os01g19740	0.212553	0.197409	0.672394	0.0673281	0.000177011	0	1	1
LOC_Os01g19750	0.933766	0.0638311	0.19314	0.389036	0.00178017	0	0	0
LOC_Os01g19760	6.3278e-06	2.76116e-06	0.0189018	0.00137921	8.2977e-05	0	0	1
LOC_Os01g19770	0.0319587	0.000195389	0.00422308	0.000906432	3.86337e-05	0	1	1
LOC_Os01g19780	0.0439547		0.0371365			0	0	0
LOC_Os01g19790	0.971273	0.547991	0.219936	0.657538		0	0	0
LOC_Os01g19800	0.016738	3.98138e-05	0.00336751	0.000906432	0.100981	0	1	1
LOC_Os01g19820	0.201422	0.0107207	0.0274011	0.000951901	3.86337e-05	0	1	1
LOC_Os01g19830	0.0448894		0.0378383			0	0	0
LOC_Os01g19840	0.24041		0.0272606		4.68653e-05	0	1	1
LOC_Os01g19850	0.345758	0.154263	0.526559	0.543536	0.00017808	0	1	1
LOC_Os01g19860	0.93704	0.254488		0.16545		0	0	0
LOC_Os01g19870	0.0514136	5.92797e-06	0.0313615	0.738409	9.23177e-05	0	1	1
LOC_Os01g19880	0.201336	3.94024e-05	0.0858409	0.000994757	0.211761	0	1	1
LOC_Os01g19894	0.0103814	0.224454	0.592102	0.0735629	0.0351226	0	0	0
LOC_Os01g19910	0.497221	0.238651	0.892533	0.878941		0	0	0
LOC_Os01g19940	0.000202561	1.47806e-06	0.00412018	0.000906432	4.34863e-05	0	0	1
LOC_Os01g19950	0.907387	0.194091	0.120912	0.258599		0	0	0
LOC_Os01g19970	0.934376	0.110814	0.349459	0.00114169	5.67648e-05	0	1	1
LOC_Os01g19980	0.316453	0.0809112	0.83659	0.906366		0	0	0
LOC_Os01g19990	0.0347249	0.0249112	0.591247	0.000906432	3.86337e-05	0	1	1
LOC_Os01g20000	0.61638	0.388659	0.273584	0.982122	0.0470146	0	0	0
LOC_Os01g20010	0.969914		0.950414			0	0	0
LOC_Os01g20020	0.96319	0.848281	0.613848	0.359388		0	0	0
LOC_Os01g20030	0.329547		0.00575099		3.86337e-05	0	1	1
LOC_Os01g20040	0.271454	0.203714		0.614561		0	0	0
LOC_Os01g20060	0.72204		0.634138			0	0	0
LOC_Os01g20100	0.987961	0.683912	0.329615	0.660989		0	0	0
LOC_Os01g20110	0.0174314	1.35584e-06		0.0627035	0.00182678	0	1	1
LOC_Os01g20120	0.0117588	0.00142069	0.00502688	0.000983347	0.211542	0	1	1
LOC_Os01g20130	0.531204		0.432838			0	0	0
LOC_Os01g20160	0.140806	0.000255673	0.583944	0.0302066	0.00600117	0	1	1
LOC_Os01g20170	0.84206	0.304807	0.0108579	0.444427		0	0	0
LOC_Os01g20202	0.701839	0.38072		0.00230342		0	0	0
LOC_Os01g20204	0.0601426		0.0496504			0	0	0
LOC_Os01g20206	0.0147229		0.0145804			0	0	0
LOC_Os01g20208	0.497221		0.400618			0	0	0
LOC_Os01g20710	0.274713		0.212507			0	0	0
LOC_Os01g20720	0.362525	0.226629	0.406791	0.92173	1	0	0	0
LOC_Os01g20730	0.0146015		0.0505875		0.0719681	0	0	0
LOC_Os01g20750	0.000659041		0.00336751			0	0	0
LOC_Os01g20770	0.45383	0.711298	0.308448	0.0707837		0	0	0
LOC_Os01g20780	0.154798	1.52565e-06	0.0038382	0.000906432	0.0799303	0	1	1
LOC_Os01g20800	0.0936255	0.163433	0.206465	0.701228		0	0	0
LOC_Os01g20810	0.664704	0.192889	0.189834	0.0312765		0	0	0
LOC_Os01g20820	0.877664	0.287769	0.0663972	0.909477		0	0	0
LOC_Os01g20830	0.388793	4.41631e-06	0.0118493	0.00107517	0.00320736	0	1	1
LOC_Os01g20840	0.182219	0.0114724	0.586005	0.125545	0.000200944	0	1	1
LOC_Os01g20850	0.00683468	0.0433495	0.374643	0.0629908		0	0	0
LOC_Os01g20860	0.0367954	0.0033349	0.638763	0.00103923	4.22849e-05	0	1	1
LOC_Os01g20870	0.946918	0.317217	0.654222	0.263454		0	0	0
LOC_Os01g20880	0.986308	0.00194935	0.785518	0.00497943	6.43081e-05	0	1	1
LOC_Os01g20890	0.103502	0.00941612	0.00465099	0.563091		0	0	0
LOC_Os01g20894	0.379463	0.98852	0.526085	0.914027	0.00025682	0	1	1
LOC_Os01g20900	0.579456	0.049745	0.327276	0.0312343	3.86337e-05	0	1	1
LOC_Os01g20910	0.00840663	3.90463e-06	0.0296443	0.00091411		0	1	1
LOC_Os01g20920	0.413776	0.847288	0.24186	0.358526		0	0	0
LOC_Os01g20930	0.160659	0.0250851	0.585668	0.755384	4.37935e-05	0	1	1
LOC_Os01g20940	0.109107	0.041259	0.956009	0.241224	0.000468265	0	1	1
LOC_Os01g20950	0.000820147	0.000138168	0.169465	0.00163428	0.000845513	0	0	1
LOC_Os01g20960	0.880358	0.224633	0.729095	0.769774		0	0	0
LOC_Os01g20970	0.122323	0.166481	0.982629	0.35808	0.251528	0	0	0
LOC_Os01g20980	0.95438	0.00322371	0.315539	0.00702282	6.90501e-05	0	1	1
LOC_Os01g21010	0.940228	0.280952	0.254943	0.652504		0	0	0
LOC_Os01g21020	0.698486	0.282343	0.472434	0.343644		0	0	0
LOC_Os01g21034	0.266791	1.0664e-06	0.0832223	0.0480879	3.86337e-05	0	1	1
LOC_Os01g21050	0.947565	0.223334	0.98439	0.378999		0	0	0
LOC_Os01g21060	0.918705	0.174437	0.132652	0.369188		0	0	0
LOC_Os01g21070	0.402396	2.03884e-05	0.578021	0.00812216	3.86337e-05	0	1	1
LOC_Os01g21100	0.960399	0.487086	0.440558	0.851857		0	0	0
LOC_Os01g21110	0.573481	0.376768	0.514517	0.00984132		0	0	0
LOC_Os01g21120	0.773728	0.0102697	0.634574	0.000906432	0.000117687	0	1	1
LOC_Os01g21130	0.762564		0.680961			0	0	0
LOC_Os01g21135	0.138161	0.390554		0.0147996	0.000105667	0	1	1
LOC_Os01g21144	0.000291713	1.54033e-05		0.00101233	4.43207e-05	0	0	1
LOC_Os01g21160	1.8955e-13	2.80078e-07	0.00336751	0.00092026	4.74376e-05	0	0	1
LOC_Os01g21170	0.875357	0.252473	0.139947	0.154936		0	0	0
LOC_Os01g21180	0.00141969	6.76717e-07	0.00888345	0.0141009	4.20892e-05	0	1	1
LOC_Os01g21200	0.933533	0.176825	0.144913	0.473371		0	0	0
LOC_Os01g21230	0.620301	0.306176		0.970519		0	0	0
LOC_Os01g21240	0.431187	0.946991	0.605503	0.615289	0.214166	0	0	0
LOC_Os01g21250	0.0208017	2.80078e-07	0.0352288	0.000906432	3.86478e-05	0	1	1
LOC_Os01g21260	0.0515577		0.0430637			0	0	0
LOC_Os01g21270	0.549807	0.186022		0.972026		0	0	0
LOC_Os01g21300	0.394691	0.0252065	0.386269	0.812029	5.23282e-05	0	1	1
LOC_Os01g21310	0.354129	0.880313		0.996868	4.3271e-05	0	1	1
LOC_Os01g21320	0.00253823	2.24979e-05	0.0584784	0.00194963	4.01684e-05	0	1	1
LOC_Os01g21340	0.67462	0.232223	0.425367	0.211878		0	0	0
LOC_Os01g21370	0.263185	0.238459		0.521368		0	0	0
LOC_Os01g21380	0.906388	0.254571	0.146601	0.77453	0.000376586	0	1	1
LOC_Os01g21410	0.00296514	1.14114e-05	0.00364806	0.000906432	3.86337e-05	0	1	1
LOC_Os01g21420	0.00542119	0.00014373	0.00452413	0.000906432	3.86337e-05	0	1	1
LOC_Os01g21430	0.766626	0.153424		0.741259		0	0	0
LOC_Os01g21440	0.0570947	2.41178e-06	0.0236394	0.81458	4.02585e-05	0	1	1
LOC_Os01g21450	0.00831237	0.000262981	0.0147848	0.0104543	3.86337e-05	0	1	1
LOC_Os01g21520	0.456389		0.130242		3.86337e-05	0	1	1
LOC_Os01g21542	0.994409	0.606753		0.59337		0	0	0
LOC_Os01g21550	0.00599351		0.00723633			0	0	0
LOC_Os01g21560	0.0112924	2.80078e-07	0.0301916	0.0255446	3.86337e-05	0	1	1
LOC_Os01g21580	0.276367		0.213847			0	0	0
LOC_Os01g21585	0.440337	0.402712	0.0211603	0.0132003		0	0	0
LOC_Os01g21590	0.467679	0.00401076	0.0827068	0.00197847	3.86337e-05	0	1	1
LOC_Os01g21610	0.367737	0.951291	0.137229	0.386661	3.90343e-05	0	1	1
LOC_Os01g21620	0.988124	0.798349	0.453172	0.699193		0	0	0
LOC_Os01g21630	0.258476	0.00935146	0.0444213	0.00112796	0.126988	0	0	0
LOC_Os01g21640	0.915269	0.433016	0.6984	0.0914755		0	0	0
LOC_Os01g21650	0.104916	0.0191131	0.793933	0.00150956	0.00178585	0	0	0
LOC_Os01g21660	0.808981	0.170404	0.456192	0.780159		0	0	0
LOC_Os01g21670	0.425521	0.168652	0.718956	0.188946	1	0	0	0
LOC_Os01g21680	0.905194	0.051234	0.219859	0.224806		0	0	0
LOC_Os01g21700	0.436246		0.343952			0	0	0
LOC_Os01g21710	0.177246	0.456336	0.170623	0.597993		0	0	0
LOC_Os01g21730	0.377171		0.294415			0	0	0
LOC_Os01g21740	0.922532	0.334136	0.0902811	0.11093		0	0	0
LOC_Os01g21750	0.521834	0.545999	0.0363322	0.326834		0	0	0
LOC_Os01g21760	0.758237	0.160416		0.758109		0	0	0
LOC_Os01g21780	0.825002	0.13763	0.525304	0.959936		0	0	0
LOC_Os01g21790	0.343489		0.267517			0	0	0
LOC_Os01g21800	0.0401846		0.0342927			0	0	0
LOC_Os01g21810	0.398855	0.163298	0.896867	0.621953		0	0	0
LOC_Os01g21820	0.414085	0.000156651	0.0105386	0.952083	0.267487	0	1	1
LOC_Os01g21830	0.954717	0.501518	0.0829559	0.408506		0	0	0
LOC_Os01g21850	0.0606954	7.69597e-07	0.0308737	0.713917	6.27547e-05	0	1	1
LOC_Os01g21860	0.696696	0.554866	0.0956697	0.925285	4.06989e-05	0	1	1
LOC_Os01g21870	0.047264		0.0396622			0	0	0
LOC_Os01g21880	0.960955	0.0819957	0.288427	0.464922		0	0	0
LOC_Os01g21900	0.383474	0.787377	0.0756611	0.0236494	3.86478e-05	0	1	1
LOC_Os01g21920	0.438834	0.689359	0.233368	0.0700161		0	0	0
LOC_Os01g21930	0.953367	0.0049046	0.493958	0.231711		0	0	0
LOC_Os01g21940	0.256591	2.8666e-07	0.00702571	0.0201477	0.0412232	0	1	1
LOC_Os01g21950	0.666922		0.573391			0	0	0
LOC_Os01g21960	0.169475	0.000869227	0.00919043	0.429481	3.86337e-05	0	1	1
LOC_Os01g21970	0.858401	0.269707	0.0239649	0.716552	0.000111187	0	1	1
LOC_Os01g21980	0.777934	0.077216	0.897358	0.518597		0	0	0
LOC_Os01g21990	0.270517	1.33003e-05		0.00464717	0.812638	0	1	1
LOC_Os01g22000	0.312232	0.411876	0.0947649	0.73708	0.793325	0	0	0
LOC_Os01g22010	0.170587	1.47249e-05	0.639381	0.155424	0.000496867	0	1	1
LOC_Os01g22030	0.875489	0.66454	0.756159	0.772783		0	0	0
LOC_Os01g22039	0.865232		0.804672			0	0	0
LOC_Os01g22050	0.368466	0.595637		0.278998		0	0	0
LOC_Os01g22070	0.958013	0.689059	0.904696	0.670344		0	0	0
LOC_Os01g22080	0.757425	0.715987	0.507483	0.111903		0	0	0
LOC_Os01g22090	0.913972	0.0144395	0.26545	0.499313	0.273277	0	0	0
LOC_Os01g22120	0.547253	0.311438		0.909524		0	0	0
LOC_Os01g22190	0.0331601		0.0290193			0	0	0
LOC_Os01g22209	0.784995	0.426478	0.854129	0.0975805		0	0	0
LOC_Os01g22220	0.876755	0.0914438	0.299456	0.814843		0	0	0
LOC_Os01g22230	0.384407	0.000140819	0.880228	0.0400837	4.08238e-05	0	1	1
LOC_Os01g22249	0.497221	0.00645718	0.00382003	0.0038805	0.00183711	0	0	0
LOC_Os01g22309	0.0101618		0.010822			0	0	0
LOC_Os01g22336	0.559471	0.423576	0.382347	0.630505	4.05912e-05	0	1	1
LOC_Os01g22352	0.0101361	0.00132634	0.254904	0.00446981	6.31774e-05	0	1	1
LOC_Os01g22370	0.557156	0.0269517	0.257431	0.41142	0.000167932	0	1	1
LOC_Os01g22380	0.00127877	0.000326958	0.141577	0.0823434	0.000283102	0	1	1
LOC_Os01g22390	0.611244	0.0802309	0.59256	0.680984	3.86337e-05	0	1	1
LOC_Os01g22430	0.219379				0.0975798	0	0	0
LOC_Os01g22440	0.361878	0.611134	0.822606	0.219805		0	0	0
LOC_Os01g22450	0.267439	0.299418		0.428082		0	0	0
LOC_Os01g22480	0.819345	0.0496894	0.911932	0.766433	3.86337e-05	0	1	1
LOC_Os01g22490	0.0238407	1.31455e-05	0.0645013	0.0335159	3.86337e-05	0	1	1
LOC_Os01g22500	0.34705	0.00239409		0.213369	4.31646e-05	0	1	1
LOC_Os01g22510	0.986517	0.0143289	0.687893	0.0371633	0.458835	0	0	0
LOC_Os01g22520	0.0449763	2.67235e-06	0.140324	0.368545	4.29838e-05	0	1	1
LOC_Os01g22530	0.63339	0.19203	0.339512	0.504038		0	0	0
LOC_Os01g22540	0.94923	0.356522	0.670874	0.507668		0	0	0
LOC_Os01g22550	0.297906	0.258138	0.864152	0.929833	6.39001e-05	0	1	1
LOC_Os01g22560	0.62663		0.463695		3.86337e-05	0	1	1
LOC_Os01g22590	0.669921	0.122405	0.126755	0.598376	0.0280616	0	0	0
LOC_Os01g22600	0.000935706	4.89151e-07	0.00455619	0.000906432	3.86337e-05	0	0	1
LOC_Os01g22630	0.0705091	0.791912	0.0394867	0.00514562	0.000125025	0	1	1
LOC_Os01g22640	0.0085421	7.14346e-07	0.0171188	0.0145777	3.86337e-05	0	1	1
LOC_Os01g22650	0.669881	0.245771	0.0358855	0.339501		0	0	0
LOC_Os01g22660	0.645744	0.0763772	0.983922	0.0026693	3.86337e-05	0	1	1
LOC_Os01g22670	0.0628272				0.0199726	0	0	0
LOC_Os01g22680	0.716679		0.627876			0	0	0
LOC_Os01g22700	0.939231	0.39547	0.824527	0.392461		0	0	0
LOC_Os01g22710	0.067036		0.133688		0.15829	0	0	0
LOC_Os01g22720	0.869819	0.195007	0.0971869	0.777458		0	0	0
LOC_Os01g22780	0.0618841	0.00979124	0.980154	0.0324167	0.000662122	0	1	1
LOC_Os01g22810	0.674298		0.581292			0	0	0
LOC_Os01g22870	0.600827	2.34085e-05	0.409951	0.0291495	0.000135481	0	1	1
LOC_Os01g22880	0.267508	0.821378	0.312759	0.000909728		0	1	1
LOC_Os01g22900	0.0382544	0.000550019	0.768164	0.000906432	6.21136e-05	0	1	1
LOC_Os01g22910	0.517264	0.199295		0.0429132	4.10868e-05	0	1	1
LOC_Os01g22920	0.497221	0.241003	0.671899	0.301478		0	0	0
LOC_Os01g22930	0.677815	0.118554	0.150173	0.0148802		0	0	0
LOC_Os01g22954	3.67958e-09	1.04865e-06	0.00336751	0.00268903	5.78339e-05	0	0	1
LOC_Os01g22980	2.43797e-14	4.88471e-07	0.00336751	0.000933748	0.000204182	0	0	1
LOC_Os01g22990	0.00237859	4.48823e-07	0.00804326	0.0226742	5.61689e-05	0	1	1
LOC_Os01g23000	0.0660936	0.0768044	0.872357	0.148421		0	0	0
LOC_Os01g23010	0.997372		0.992772			0	0	0
LOC_Os01g23060	0.703339		0.61332			0	0	0
LOC_Os01g23070	0.187921	0.177885	0.881731	0.0248871		0	0	0
LOC_Os01g23080	0.720583	0.458729	0.957604	0.846406		0	0	0
LOC_Os01g23100	0.642904	0.211927	0.459001	0.218662		0	0	0
LOC_Os01g23210	0.263112	0.46373		0.238885		0	0	0
LOC_Os01g23260	0.980914	0.0652031	0.507959	0.446049		0	0	0
LOC_Os01g23310	0.0392586	0.133949		0.114849		0	0	0
LOC_Os01g23330	0.776527	0.588893		0.948958		0	0	0
LOC_Os01g23340	0.618973	0.122566	0.634138	0.660998		0	0	0
LOC_Os01g23350	0.561517	0.189206	0.526047	0.141484		0	0	0
LOC_Os01g23360	0.644534	0.000620708	0.094779	0.0192052		0	1	1
LOC_Os01g23370	0.887796	0.964228	0.515789	0.321262	0.192503	0	0	0
LOC_Os01g23380	0.414066	0.204551	0.270055	0.0842206	0.256808	0	0	0
LOC_Os01g23390	0.95646	0.213254	0.0793032	0.734743		0	0	0
LOC_Os01g23400	0.236046		0.182786			0	0	0
LOC_Os01g23410	0.0156693		0.0153662			0	0	0
LOC_Os01g23430	0.396205	0.21493		0.830968		0	0	0
LOC_Os01g23440	0.619077		0.838975		0.000315475	0	1	1
LOC_Os01g23480	0.980759		0.966454			0	0	0
LOC_Os01g23500	0.477427	0.973716	0.75806	0.17812		0	0	0
LOC_Os01g23510	0.00293687		0.00463308			0	0	0
LOC_Os01g23530	0.0161486	0.125233	0.133211	0.434466	0.00112515	0	0	0
LOC_Os01g23570	0.157181		0.122093			0	0	0
LOC_Os01g23580	0.807559	0.0728082	0.173498	0.00944936	0.0323724	0	0	0
LOC_Os01g23590	0.361749	0.0420327	0.388011	0.602334	0.000241899	0	1	1
LOC_Os01g23600	0.682932	1.52709e-06	0.00633282	0.00195308	5.40978e-05	0	1	1
LOC_Os01g23610	0.868087	3.56498e-06	0.533081	0.711709	0.0180905	0	1	1
LOC_Os01g23620	0.129115	0.0839181	0.0956843	0.165616	3.86337e-05	0	1	1
LOC_Os01g23630	0.577938	0.00130262	0.102693	0.217979	6.78427e-05	0	1	1
LOC_Os01g23640	0.576763	9.54623e-06	0.43828	0.184175	0.0291387	0	1	1
LOC_Os01g23650	0.816556	0.252577	0.0462212	0.903299		0	0	0
LOC_Os01g23660	0.779711		0.702369			0	0	0
LOC_Os01g23680	0.00569132	2.81239e-07	0.0190967	0.0160183	0.000974095	0	1	1
LOC_Os01g23690	0.967548	0.259446	0.931824	0.259761		0	0	0
LOC_Os01g23700	0.457411	0.87588	0.183861	0.542402		0	0	0
LOC_Os01g23705	0.164295	0.0230048	0.510224	0.289134	3.86337e-05	0	1	1
LOC_Os01g23710	0.860614	0.593256	0.121015	0.161959	7.13208e-05	0	1	1
LOC_Os01g23730	0.657137	0.90796		0.427163		0	0	0
LOC_Os01g23740	0.00605841	0.000310159	0.265728	0.337731	0.0298119	0	1	1
LOC_Os01g23750	0.844903	0.732764		0.388169		0	0	0
LOC_Os01g23760	0.534578	0.412228		0.746493		0	0	0
LOC_Os01g23770	0.771651	0.39938	0.39671	0.378369		0	0	0
LOC_Os01g23780	0.859246	0.286565	0.774783	0.148595		0	0	0
LOC_Os01g23790	0.892634	0.431993	0.494107	0.342994		0	0	0
LOC_Os01g23800	0.57	0.218163	0.689064	0.745455		0	0	0
LOC_Os01g23810	0.681916	0.196474	0.0243326	0.230899	4.10011e-05	0	1	1
LOC_Os01g23840	0.178284	0.254078		0.315413		0	0	0
LOC_Os01g23850	0.067685	0.480927	0.197833	0.00283331	4.58755e-05	0	1	1
LOC_Os01g23870	0.289884	0.0166511	0.248391	0.183667	3.86337e-05	0	1	1
LOC_Os01g23880	0.222559	0.208339	0.173818	0.00128456	5.67659e-05	0	1	1
LOC_Os01g23890	0.218072		0.168789			0	0	0
LOC_Os01g23900	0.237649	0.237263		0.46855		0	0	0
LOC_Os01g23910	0.757277	0.0128587	0.889704	0.642731		0	0	0
LOC_Os01g23920	0.617016	0.367947	0.424794	0.0128973		0	0	0
LOC_Os01g23940	0.667383	0.75622	0.0857765	0.680496		0	0	0
LOC_Os01g23970	0.982464	0.276886	0.554382	0.752012		0	0	0
LOC_Os01g23990	0.867712	0.123693	0.497344	0.20948		0	0	0
LOC_Os01g24010	0.805346	0.113842	0.236567	0.665503	0.0554075	0	0	0
LOC_Os01g24020	0.831698	3.0329e-06		0.044865	3.86337e-05	0	1	1
LOC_Os01g24030	0.639151	0.659508	0.0968153	0.245941	0.000123255	0	1	1
LOC_Os01g24050	0.182563	0.169398	0.751954	0.35176	0.242503	0	0	0
LOC_Os01g24060	0.472448	0.14663	0.0980485	0.00765819	0.272631	0	0	0
LOC_Os01g24070	0.215421	0.0280567	0.392081	0.000925339	0.690498	0	1	1
LOC_Os01g24080	0.219141	0.204155	0.561336	0.64021		0	0	0
LOC_Os01g24090	1.57327e-05	0.0268416	0.0260953	0.00524527	0.049441	1	0	0
LOC_Os01g24110	0.660419	0.256211	0.135721	0.12386		0	0	0
LOC_Os01g24120	0.862841	0.0997424	0.0434101	0.712017		0	0	0
LOC_Os01g24130	0.569311		0.471842			0	0	0
LOC_Os01g24150	0.957505	0.17618	0.10185	0.903149		0	0	0
LOC_Os01g24160	0.852484		0.788113			0	0	0
LOC_Os01g24170	0.963475		0.941815			0	0	0
LOC_Os01g24200	0.330756		0.257283			0	0	0
LOC_Os01g24240	0.897582	0.166055	0.0763325	0.903452		0	0	0
LOC_Os01g24260	0.950135	0.416505		0.587638		0	0	0
LOC_Os01g24270	0.922649	0.126976	0.0395584	0.866537		0	0	0
LOC_Os01g24320	0.33748	0.448461		0.370399		0	0	0
LOC_Os01g24340	0.339859	0.427871		0.0149877		0	0	0
LOC_Os01g24350	0.507265	0.920745	0.0102101	0.821386		0	0	0
LOC_Os01g24420	0.854665	4.50567e-06	0.444418	0.00640743		0	1	1
LOC_Os01g24430	0.570482	0.65463	0.197833	0.253948	0.000100322	0	1	1
LOC_Os01g24440	0.00895012	0.00038289	0.488314	0.0521547	0.000671198	0	1	1
LOC_Os01g24450	0.668813	0.193348	0.00491345	0.875796		0	0	0
LOC_Os01g24460	0.692169	0.274893	0.352484	0.538102	0.158014	0	0	0
LOC_Os01g24470	0.356546	0.152969	0.437865	0.0811863	0.260396	0	0	0
LOC_Os01g24480	0.0252842	6.17436e-07	0.00420705	0.23149	3.86337e-05	0	1	1
LOC_Os01g24490	0.414492	0.110589	0.315108	0.381778	0.00387903	0	0	0
LOC_Os01g24500	0.780231	0.177521		0.409573	0.0365732	0	0	0
LOC_Os01g24550	0.941605		0.612825		0.347508	0	0	0
LOC_Os01g24560	0.886123	0.507558	0.735736	0.0178937	0.544796	0	0	0
LOC_Os01g24570	0.793171		0.717155			0	0	0
LOC_Os01g24590	0.933907	0.233306	0.239475	0.658021		0	0	0
LOC_Os01g24600	0.247241	0.323851	0.690736	0.000906432	0.00299549	0	1	1
LOC_Os01g24650	0.888166		0.765992		1	0	0	0
LOC_Os01g24660	0.217994	0.301012		0.331807		0	0	0
LOC_Os01g24670	0.95692	0.874118	0.0510842	0.076154		0	0	0
LOC_Os01g24680	0.232866	0.490949	0.156676	0.0488169	0.714461	0	0	0
LOC_Os01g24690	0.0817541	5.31733e-06	0.0439184	0.989108	8.29889e-05	0	1	1
LOC_Os01g24700	0.0111135		0.12625		0.00395983	0	0	0
LOC_Os01g24710	0.0112033	0.00335544	0.0168266	0.000966633	3.86337e-05	0	1	1
LOC_Os01g24720	0.90233		0.85472			0	0	0
LOC_Os01g24730	0.306849	0.810767	0.00515364	0.0332043		0	0	0
LOC_Os01g24740	0.419805	0.86325	0.812558	0.116944		0	0	0
LOC_Os01g24750	0.0272506	0.0441351	0.687704	0.00565003	0.00148299	0	0	0
LOC_Os01g24760	0.949305	0.765729	0.557469	0.950145		0	0	0
LOC_Os01g24764	0.241497	0.535348	0.145257	0.211087	0.00011707	0	1	1
LOC_Os01g24770	0.879686	0.433568	0.399582	0.582456		0	0	0
LOC_Os01g24780	0.977306	0.132754	0.00609896	0.119039	0.24506	0	0	0
LOC_Os01g24790	0.623517	0.210272	0.505454	0.7759	0.620751	0	0	0
LOC_Os01g24810	0.427397	0.644212		0.318944		0	0	0
LOC_Os01g24820	0.454178	0.230889	0.0266454	0.703563		0	0	0
LOC_Os01g24830	0.854149	0.393054	0.509936	0.771597		0	0	0
LOC_Os01g24840	0.610683	0.232886	0.387596	0.433302	0.085802	0	0	0
LOC_Os01g24880	0.0399714	0.000320971	0.29925	0.212729	5.0165e-05	0	1	1
LOC_Os01g24900	0.814559	0.226391	0.0213586	0.946348		0	0	0
LOC_Os01g24920	0.343957	0.00148821	0.16098	0.0325457	0.147582	0	0	0
LOC_Os01g24930	0.871205	0.143534	0.0331306	0.981223		0	0	0
LOC_Os01g24940	0.749099	1.06792e-05	0.556158	0.0140859	0.00409422	0	1	1
LOC_Os01g24950	0.883482	0.000334112	0.0150539	0.00467496	8.34114e-05	0	1	1
LOC_Os01g24960	0.449751	0.532063	0.988678	0.270737		0	0	0
LOC_Os01g24970	0.654522	0.744633	0.00734817	0.713667		0	0	0
LOC_Os01g24980	0.0561781	8.46314e-07	0.281793	0.26007	0.000108842	0	1	1
LOC_Os01g24990	0.748027	0.998842		0.482924		0	0	0
LOC_Os01g25000	0.729324	0.667099		0.788397		0	0	0
LOC_Os01g25010	0.083419	6.01229e-06	0.532709	0.398844	0.000326452	0	1	1
LOC_Os01g25020	0.154842	0.0888629	0.312768	1		0	0	0
LOC_Os01g25030	0.506311	0.022574		0.948325		0	0	0
LOC_Os01g25050	0.859933	0.87578	0.0146761	0.104296		0	0	0
LOC_Os01g25060	0.595996	0.96984		0.222529		0	0	0
LOC_Os01g25065	0.330719		0.25726			0	0	0
LOC_Os01g25070	0.961626	0.933865	0.534106	0.361043		0	0	0
LOC_Os01g25080	0.623183	0.178215	0.0832956	0.0266048		0	0	0
LOC_Os01g25100	2.17408e-05	0.0860178	0.0126567	0.0159056	0.0129813	1	0	0
LOC_Os01g25150	0.752274	0.0637468	0.197833	0.172194		0	0	0
LOC_Os01g25160	0.941545	0.481175	0.187295	0.285527		0	0	0
LOC_Os01g25170	0.892462	0.080587	0.0493548	0.0980227		0	0	0
LOC_Os01g25189	0.261122	0.380758	0.598286	0.0781652	3.86337e-05	0	1	1
LOC_Os01g25220	0.859571	0.1782	0.11323	0.632114		0	0	0
LOC_Os01g25230	0.673705	0.379886	0.702063	0.590605		0	0	0
LOC_Os01g25240	0.957614	0.324982	0.885717	0.404907	0.836622	0	0	0
LOC_Os01g25250	0.477099	0.567016	0.0308458	0.219295		0	0	0
LOC_Os01g25260	0.0776829		0.0628537			0	0	0
LOC_Os01g25270	0.0764063				0.0253337	0	0	0
LOC_Os01g25280	0.517686	0.202423		0.000906432		0	1	1
LOC_Os01g25290	0.795807	0.436263	0.262978	0.64754		0	0	0
LOC_Os01g25300	0.878849	0.438466	0.501684	1	0.426892	0	0	0
LOC_Os01g25320	0.0130405	0.00108509		0.00283834	4.26077e-05	0	1	1
LOC_Os01g25330	0.437836	0.253241	0.267426	0.235135	0.000881663	0	1	1
LOC_Os01g25340	0.962521	0.480965	0.251539	0.504663		0	0	0
LOC_Os01g25360	0.573168		0.959862		3.93695e-05	0	1	1
LOC_Os01g25370	0.0535726	0.00428431	0.0762288	0.211583	3.86337e-05	0	1	1
LOC_Os01g25386	0.954907	0.000110846	0.910492	0.100936	0.0967845	0	1	1
LOC_Os01g25430	0.828496	0.085575	0.125645	0.213261		0	0	0
LOC_Os01g25440	0.988124	0.0328737	0.0281092	0.147968	5.27127e-05	0	1	1
LOC_Os01g25450	0.846239	0.129744	0.336392	0.79364	1	0	0	0
LOC_Os01g25460	0.863534	0.735684	0.593913	0.881737	0.820397	0	0	0
LOC_Os01g25470	0.299139	0.26536		0.543769		0	0	0
LOC_Os01g25484	0.0822858	0.270681	0.0177335	0.696285	0.301577	0	0	0
LOC_Os01g25500	0.0478705	5.28529e-07	0.751432	0.00470601	3.86337e-05	0	1	1
LOC_Os01g25510	0.888936	0.955259	0.0414671	0.00789616	0.0202737	0	0	0
LOC_Os01g25520	0.959942		0.936064			0	0	0
LOC_Os01g25530	0.680502	8.23818e-07	0.00336751	0.0232021	5.09584e-05	0	1	1
LOC_Os01g25540	0.371728	3.06093e-05	0.649942	0.00553007	3.86337e-05	0	1	1
LOC_Os01g25550	0.00303674		0.00471109			0	0	0
LOC_Os01g25560	0.483165	0.413223	0.562398	0.680124	3.86337e-05	0	1	1
LOC_Os01g25600	0.0473964	9.72158e-06	0.0186505	0.26002	0.35668	0	1	1
LOC_Os01g25610	0.371714	0.536974	0.0804565	0.689362	3.86337e-05	0	1	1
LOC_Os01g25630	0.149712	0.222524	0.858677	0.1985	0.282902	0	0	0
LOC_Os01g25660	0.855953	0.539459	0.0486583	0.613195		0	0	0
LOC_Os01g25710	0.668592				0.479351	0	0	0
LOC_Os01g25720	0.0183476	0.131891	0.0118795	0.177861		0	0	0
LOC_Os01g25730	0.902983	0.231432		0.558032		0	0	0
LOC_Os01g25740	0.847693	0.596401	0.556852	0.639066		0	0	0
LOC_Os01g25760	0.921366	0.670006	0.379399	0.713779	0.0894135	0	0	0
LOC_Os01g25770	0.67462	0.445222	0.0938352	0.556357		0	0	0
LOC_Os01g25800	0.0260256	0.0478889		0.20206		0	0	0
LOC_Os01g25810	0.75579	0.16443	0.235202	0.721934	0.00975463	0	0	0
LOC_Os01g25820	0.982746	0.975996	0.0127279	0.0160613	6.47492e-05	0	1	1
LOC_Os01g25880	0.950482	0.0155024	0.283818	0.0160321	3.91333e-05	0	1	1
LOC_Os01g25910	0.762378	0.368043		0.0114247		0	0	0
LOC_Os01g25920	0.180373	0.00280632	0.352112	0.000906432	0.0539201	0	1	1
LOC_Os01g25940	0.821841		0.75172			0	0	0
LOC_Os01g25960	0.933019	0.5019		0.660989		0	0	0
LOC_Os01g25990	0.717219	0.801843	0.599376	0.0303169	7.98696e-05	0	1	1
LOC_Os01g26000	0.48179	0.146558	0.104383	0.0707235	0.0014164	0	0	0
LOC_Os01g26010	0.334669	0.864059	0.171407	0.0169892		0	0	0
LOC_Os01g26020	0.931558	0.0883393	0.250968	0.0127851	3.98153e-05	0	1	1
LOC_Os01g26039	0.0156603	0.000336613	0.0885036	0.0053944	3.86337e-05	0	1	1
LOC_Os01g26060	0.979109	0.431816	0.13057	0.326035		0	0	0
LOC_Os01g26070	0.913585	0.190184	0.337628	0.0022846	8.76779e-05	0	1	1
LOC_Os01g26080	0.210369	0.196002	0.937187	0.182226		0	0	0
LOC_Os01g26090	0.772652	0.0392826	0.411973	0.243352		0	0	0
LOC_Os01g26100	0.887196	0.653197	0.136822	0.683933		0	0	0
LOC_Os01g26110	0.878961	0.396639	0.186352	0.942617		0	0	0
LOC_Os01g26120	0.00826163	0.00352477	0.132088	0.000906632	0.000329024	0	1	1
LOC_Os01g26130	0.112699	0.169376	0.00677861	0.00142146	3.86337e-05	0	1	1
LOC_Os01g26150	0.508575	0.48558	0.077282	0.139407		0	0	0
LOC_Os01g26160	0.623165	0.885072	0.0629897	0.926127	3.86478e-05	0	1	1
LOC_Os01g26174	0.745359	0.190153	0.59819	0.0104324	0.206004	0	0	0
LOC_Os01g26210	0.891989	0.102523	0.0453753	0.068768		0	0	0
LOC_Os01g26250	0.423328	0.863604	0.00518177	0.502297		0	0	0
LOC_Os01g26270	0.0210503	0.121944	0.487162	0.0187233	0.000791103	0	1	1
LOC_Os01g26280	0.899054		0.851116			0	0	0
LOC_Os01g26290	0.734532	0.130849	0.102092	0.645287	0.000671959	0	1	1
LOC_Os01g26300	0.601783	0.516274	0.879823	0.71142		0	0	0
LOC_Os01g26310	0.881027	0.438346	0.0263305	0.431408		0	0	0
LOC_Os01g26320	0.825896	0.303321		0.858853	0.0408826	0	0	0
LOC_Os01g26340	0.981933	0.252938	0.162599	0.633721		0	0	0
LOC_Os01g26350	0.769729	0.599149		0.0879117		0	0	0
LOC_Os01g26370	0.561549	0.369794	0.617285	0.753971	0.000107596	0	1	1
LOC_Os01g26390	0.00507334	2.07921e-05	0.0272389	0.226757	0.0575141	0	1	1
LOC_Os01g26410	0.539994	0.494602	0.870211	0.613221		0	0	0
LOC_Os01g26920	0.698739	7.05991e-05	0.937187	0.0204609	0.00970812	0	1	1
LOC_Os01g26930	0.926085	0.0526944		0.294699		0	0	0
LOC_Os01g26940	0.872727	0.000495495	0.130237	0.724678	5.23115e-05	0	1	1
LOC_Os01g26950	0.776182	0.574764	0.0628189	0.907696		0	0	0
LOC_Os01g26960	0.700826	0.245886	0.439137	0.313473		0	0	0
LOC_Os01g26970	0.143861	0.000146149	0.120946	0.742275	0.0218815	0	1	1
LOC_Os01g26980	0.0340951	0.184111		0.0491963		0	0	0
LOC_Os01g27020	2.56144e-05	0.00212835	0.00949009	0.00352305	9.48865e-05	0	0	1
LOC_Os01g27030	0.978486	0.111612	0.353843	0.757895		0	0	0
LOC_Os01g27040	0.0283813	3.32159e-07	0.0327783	0.202014	8.99029e-05	0	1	1
LOC_Os01g27050	0.576763		0.479447			0	0	0
LOC_Os01g27060	0.670377	0.59511		0.764101		0	0	0
LOC_Os01g27070	0.949581	0.192774	0.869301	0.185872		0	0	0
LOC_Os01g27100	0.6823	0.865552	0.10773	0.966698		0	0	0
LOC_Os01g27110	0.899872	0.0442486	0.0795263	0.331152		0	0	0
LOC_Os01g27120	0.968006	0.647199	0.772343	0.0149494	0.000514933	0	1	1
LOC_Os01g27130	0.58047	0.208236	0.55052	0.263228		0	0	0
LOC_Os01g27140	0.618211	9.60789e-07	0.249545	0.000906432	0.000205776	0	1	1
LOC_Os01g27150	0.497221	0.008551	0.62454	0.429811	0.000414048	0	1	1
LOC_Os01g27160	0.691057	0.404336	0.713648	0.794498	0.000158293	0	1	1
LOC_Os01g27170	0.0589515	0.167305		0.260509	0.00132087	0	0	0
LOC_Os01g27180	0.157893	0.290839	0.193337	0.727113		0	0	0
LOC_Os01g27190	0.683873	0.296922	0.271868	0.146617	0.944406	0	0	0
LOC_Os01g27200	0.3158	0.42273		0.362796		0	0	0
LOC_Os01g27210	0.00474077	0.00511356	0.0084973	0.00193452	0.218759	0	0	0
LOC_Os01g27230	0.569311	0.027152	0.00432495	0.000906432	0.000122732	0	1	1
LOC_Os01g27240	0.69196	0.510804	0.0287856	0.0280362	0.106839	0	0	0
LOC_Os01g27260	0.282439	0.772603	0.384022	0.0165298	4.47191e-05	0	1	1
LOC_Os01g27280	0.868085	0.40507		0.135594		0	0	0
LOC_Os01g27300	0.52118	0.151365	0.930305	0.106893	0.516773	0	0	0
LOC_Os01g27330	0.737877	0.244806	0.262952	0.160275		0	0	0
LOC_Os01g27340	0.987882	0.0444657	0.455841	0.431206	0.0631106	0	0	0
LOC_Os01g27350	0.0103814		0.0109844			0	0	0
LOC_Os01g27360	0.42949	0.182449	0.211425	0.625378	5.8131e-05	0	1	1
LOC_Os01g27370	0.977651	0.0576876	0.337031	0.400598		0	0	0
LOC_Os01g27380	0.781164	0.209828	0.0285937	0.310996	0.0579244	0	0	0
LOC_Os01g27390	0.11003	0.813451	0.357099	0.00100984	4.97765e-05	0	1	1
LOC_Os01g27400	0.932987	0.265205	0.15017	0.35994		0	0	0
LOC_Os01g27410	0.912156		0.868089			0	0	0
LOC_Os01g27430	0.0494782	0.112494		0.188431		0	0	0
LOC_Os01g27449	0.317653	0.00603854	0.929771	0.637834	3.86337e-05	0	1	1
LOC_Os01g27470	0.842957	0.241138	0.377428	0.631568		0	0	0
LOC_Os01g27480	0.433947	0.502272	0.0702146	0.958982	1	0	0	0
LOC_Os01g27490	0.823524	0.0129575	0.362632	0.394428	0.212873	0	0	0
LOC_Os01g27500	0.00960468	0.214129	0.150218	0.042977		0	0	0
LOC_Os01g27510	0.566662	0.33555	0.0853968	0.0820494		0	0	0
LOC_Os01g27520	0.0115085	4.93332e-07	0.0135904	0.0404127	0.0366413	0	1	1
LOC_Os01g27530	0.510913	0.660498	0.276088	0.227676		0	0	0
LOC_Os01g27570	0.872536	0.128285	0.0890926	0.619164		0	0	0
LOC_Os01g27580	0.244534	0.279907		0.412142		0	0	0
LOC_Os01g27590	0.801825	0.176583	0.712126	0.0140889	3.86337e-05	0	1	1
LOC_Os01g27600	0.494076	0.171233	0.198776	0.470096	0.700458	0	0	0
LOC_Os01g27620	0.917595	0.367947	0.316195	0.830041		0	0	0
LOC_Os01g27630	0.948598	0.108484	0.732531	0.842186	0.0189293	0	0	0
LOC_Os01g27640	0.6777	0.00277313		0.74727		0	0	0
LOC_Os01g27650	0.645506	0.162655	0.369972	0.948958	0.126258	0	0	0
LOC_Os01g27680	0.566273	0.275881	0.142362	0.015684	1	0	0	0
LOC_Os01g27690	0.917453	0.245196		0.117042		0	0	0
LOC_Os01g27700	0.910379	0.676864	0.631521	0.748232	0.833879	0	0	0
LOC_Os01g27710	0.182046	0.698227	0.173699	0.362796		0	0	0
LOC_Os01g27720	0.0822505	0.0132964	0.887925	0.0483509	0.000857296	0	1	1
LOC_Os01g27730	0.100524	2.80078e-07	0.021147	0.000915125	0.400045	0	1	1
LOC_Os01g27740	0.95303	0.0052718	0.123951	0.00581435	5.03932e-05	0	1	1
LOC_Os01g27750	0.951233	0.0107513	0.014512	0.00258313	3.86337e-05	0	1	1
LOC_Os01g27760	0.262079	0.217102	0.109053	0.927668		0	0	0
LOC_Os01g27770	0.749351	0.425341	0.112482	0.261484	3.86337e-05	0	1	1
LOC_Os01g27790	0.330456	0.334944		0.493581		0	0	0
LOC_Os01g27820	0.782717		0.706151			0	0	0
LOC_Os01g27834	0.890295		0.838636			0	0	0
LOC_Os01g27850	0.995019	0.783475	0.13615	0.227454		0	0	0
LOC_Os01g27860	0.165617		0.12825			0	0	0
LOC_Os01g27880	0.000144871	1.06748e-06	0.0180379	0.0157321	0.00140295	0	0	1
LOC_Os01g27890	0.136344	0.0729921	0.611141	0.280007	0.816598	0	0	0
LOC_Os01g27940	0.333908	0.13785	0.948121	0.0931069	3.86337e-05	0	1	1
LOC_Os01g27970	0.689118	0.847608	0.392398	0.735771		0	0	0
LOC_Os01g27980	0.939633	0.241867	0.186383	0.521197		0	0	0
LOC_Os01g27990	0.000546159	0.0232724	0.287219	0.0880213	0.0332032	1	0	0
LOC_Os01g28030	0.868055	2.89506e-05	0.262899	0.000906432	3.86337e-05	0	1	1
LOC_Os01g28040	0.873279	0.0170647		0.335189		0	0	0
LOC_Os01g28050	0.876149	0.563004	0.0492738	0.516073		0	0	0
LOC_Os01g28080	0.998761	0.0676901	0.180598	0.855113		0	0	0
LOC_Os01g28089	0.265062		0.205448			0	0	0
LOC_Os01g28100	0.774151	0.597774	0.0451613	0.826626		0	0	0
LOC_Os01g28109	0.54965	0.848819		0.322694		0	0	0
LOC_Os01g28134	0.040323		0.0343962			0	0	0
LOC_Os01g28150	0.818152	0.613577	0.134446	0.13136	0.000111274	0	1	1
LOC_Os01g28160	0.936666		0.903681			0	0	0
LOC_Os01g28200	0.799939	0.109076		0.655861		0	0	0
LOC_Os01g28220	0.897356	0.157332	0.325769	0.830673		0	0	0
LOC_Os01g28230	0.732228	0.163986	0.845083	0.876965		0	0	0
LOC_Os01g28260	0.474528	0.16928	0.957554	0.830122		0	0	0
LOC_Os01g28280	0.31285	2.81239e-07	0.548842	0.00228323		0	1	1
LOC_Os01g28290	0.749143	0.216592	0.408147	0.430701		0	0	0
LOC_Os01g28300	0.710363	0.0722858	0.480401	0.001387	3.86337e-05	0	1	1
LOC_Os01g28310	0.154484	0.157369		0.441464		0	0	0
LOC_Os01g28320	0.554798	0.244033		0.973728		0	0	0
[truncated: 45,890 more rows]

## Sheet: Sup. File 8d
Supplementary File 8d. Integration metrics (IDR & IRR) of DEGs identified via microarray meta-analysis in root tissue.
RGAP Gene	Meta-analysis Adj P-value	GSE78504 Adj P-value	GSE92883 Adj P-value	IDR numerator	IRR numerator	IRR denominator
LOC_Os01g01010	0.606775	0.437936	0.864536	0	0	0
LOC_Os01g01019	0.589343	0.485287		0	0	0
LOC_Os01g01030	0.826441	0.815861	0.234672	0	0	0
LOC_Os01g01040	0.32301	0.538632	0.0346527	0	0	0
LOC_Os01g01050	0.900558	0.5391	0.125958	0	0	0
LOC_Os01g01060	0.827064	0.850385	0.780651	0	0	0
LOC_Os01g01070	0.0321124	0.0847168	0.129736	0	0	0
LOC_Os01g01080	0.956827	0.0519157	0.116633	0	0	0
LOC_Os01g01110	0.880815	0.804611	0.944281	0	0	0
LOC_Os01g01115	0.444297	0.345053		0	0	0
LOC_Os01g01120	0.897322	0.0346948	0.257558	0	0	0
LOC_Os01g01130	0.786177	0.659659	0.0148306	0	0	0
LOC_Os01g01140	0.589522	0.870569	0.0378999	0	0	0
LOC_Os01g01150	0.40622	0.0934658	0.000521896	0	1	1
LOC_Os01g01160	0.748116	0.931434	0.225625	0	0	0
LOC_Os01g01170	0.955791	0.113324	0.207112	0	0	0
LOC_Os01g01180	0.0414921	0.032704		0	0	0
LOC_Os01g01190	0.0611007	0.210762	0.0135269	0	0	0
LOC_Os01g01200	0.643737	0.939917	0.303646	0	0	0
LOC_Os01g01230	0.722762	0.631173		0	0	0
LOC_Os01g01250	0.928503	0.892425		0	0	0
LOC_Os01g01260	0.545718	0.440917		0	0	0
LOC_Os01g01270	0.437483	0.339467		0	0	0
LOC_Os01g01280	0.638905	0.948223	0.021573	0	0	0
LOC_Os01g01290	0.665741	0.999239	0.0151931	0	0	0
LOC_Os01g01295	0.815214	0.525303	0.0106842	0	0	0
LOC_Os01g01302	0.940449	0.0975498	0.0111995	0	0	0
LOC_Os01g01307	0.44806	0.56602	0.0107304	0	0	0
LOC_Os01g01312	0.473053	0.2666	0.859962	0	0	0
LOC_Os01g01320	0.441897	0.343409		0	0	0
LOC_Os01g01330	0.815747	0.743543		0	0	0
LOC_Os01g01340	0.703844	0.0157799	0.864672	0	0	0
LOC_Os01g01350	0.637211	0.213734	0.997495	0	0	0
LOC_Os01g01360	0.0788423	0.0430886	0.29933	0	0	0
LOC_Os01g01369	0.2444	0.09689	0.00114692	0	0	0
LOC_Os01g01380	0.604361	0.912484	0.0881809	0	0	0
LOC_Os01g01390	0.375606	0.529407	0.0186221	0	0	0
LOC_Os01g01400	0.751679	0.981608	0.436674	0	0	0
LOC_Os01g01410	0.0274176	0.00899071	0.000685046	0	1	1
LOC_Os01g01420	0.152748	0.0237563	0.000655568	0	1	1
LOC_Os01g01430	0.529306	0.716202	0.0134608	0	0	0
LOC_Os01g01440	0.292823	0.413777	0.304692	0	0	0
LOC_Os01g01450	0.0868697	0.166756	0.00689161	0	0	0
LOC_Os01g01460	0.348276	0.417508	0.397503	0	0	0
LOC_Os01g01470	0.17996	0.12912		0	0	0
LOC_Os01g01484	0.372257	0.51773	0.0169374	0	0	0
LOC_Os01g01500	0.84962	0.857431	0.397387	0	0	0
LOC_Os01g01510	0.417474	0.507777	0.00857489	0	0	0
LOC_Os01g01520	0.756567	0.41315	0.878373	0	0	0
LOC_Os01g01530	0.628352	0.525677		0	0	0
LOC_Os01g01540	0.483	0.380616		0	0	0
LOC_Os01g01550	0.708069	0.6147		0	0	0
LOC_Os01g01560	0.899949	0.203453	0.501701	0	0	0
LOC_Os01g01570	0.825728	0.0489707	0.543536	0	0	0
LOC_Os01g01580	0.636847	0.145914	0.990586	0	0	0
LOC_Os01g01590	0.243542	0.410066	0.0195117	0	0	0
LOC_Os01g01600	0.83185	0.290297	0.731063	0	0	0
LOC_Os01g01610	0.490252	0.0196108	0.000466408	0	1	1
LOC_Os01g01620	9.58396e-05	0.0111602	0.00190919	1	0	0
LOC_Os01g01640	0.386907	0.0877418	0.671696	0	0	0
LOC_Os01g01650	0.194063	0.463524	0.117209	0	0	0
LOC_Os01g01660	0.0269987	0.024132	0.169144	0	0	0
LOC_Os01g01670	0.959687	0.560521	0.602559	0	0	0
LOC_Os01g01680	0.300255	0.299296	0.469509	0	0	0
LOC_Os01g01689	0.421186	0.550171	0.0134866	0	0	0
LOC_Os01g01700	0.20753	0.148798		0	0	0
LOC_Os01g01710	0.904238	0.00246435	0.0324701	0	0	0
LOC_Os01g01720	0.944992	0.0390507	0.123508	0	0	0
LOC_Os01g01730	0.893434	0.420661	0.67218	0	0	0
LOC_Os01g01740	0.844833	0.510985	0.0249812	0	0	0
LOC_Os01g01760	0.667704	0.516961	0.877069	0	0	0
LOC_Os01g01770	0.934919	0.583611	0.26884	0	0	0
LOC_Os01g01780	0.783877	0.648867	0.011693	0	0	0
LOC_Os01g01790	0.000145808	0.0130074	0.00274381	1	0	0
LOC_Os01g01800	0.236486	0.363212	0.265995	0	0	0
LOC_Os01g01810	0.469999	0.369344		0	0	0
LOC_Os01g01830	0.836834	0.642639	0.0648887	0	0	0
LOC_Os01g01840	0.88677	0.987153	0.672746	0	0	0
LOC_Os01g01850	0.421762	0.325227		0	0	0
LOC_Os01g01860	0.0497457	0.0382221		0	0	0
LOC_Os01g01870	0.547336	0.818888	0.276509	0	0	0
LOC_Os01g01880	0.517236	0.78632	0.0609403	0	0	0
LOC_Os01g01890	0.0158644	0.0921475	0.053349	0	0	0
LOC_Os01g01910	0.698119	0.979604	0.184059	0	0	0
LOC_Os01g01920	0.352462	0.337496	0.515783	0	0	0
LOC_Os01g01925	0.392642	0.300027		0	0	0
LOC_Os01g01930	0.997357	0.995852		0	0	0
LOC_Os01g01940	0.892854	0.783728	0.389976	0	0	0
LOC_Os01g01950	0.917242	0.624649	0.761011	0	0	0
LOC_Os01g01960	0.254155	0.595787	0.0963213	0	0	0
LOC_Os01g01970	0.531245	0.706799	0.0110694	0	0	0
LOC_Os01g01980	0.854499	0.827314	0.348543	0	0	0
LOC_Os01g01990	0.676938	0.969989	0.322559	0	0	0
LOC_Os01g02000	0.872633	0.235526	0.00525616	0	0	0
LOC_Os01g02010	0.707387	0.839119	0.542667	0	0	0
LOC_Os01g02020	0.265932	0.0267125	0.000514208	0	1	1
LOC_Os01g02040	0.640078	0.895588	0.000734638	0	1	1
LOC_Os01g02050	0.879615	0.817621	0.407223	0	0	0
LOC_Os01g02060	0.69803	0.482287	0.978935	0	0	0
LOC_Os01g02070	0.583253	0.912377	0.229465	0	0	0
LOC_Os01g02080	0.303726	0.548321	0.0452494	0	0	0
LOC_Os01g02090	0.0189023	0.127896	0.0399673	0	0	0
LOC_Os01g02100	0.287397	0.168395	0.669398	0	0	0
LOC_Os01g02110	0.680219	0.913065	0.00073497	0	1	1
LOC_Os01g02120	0.712149	0.9931	0.331795	0	0	0
LOC_Os01g02130	0.275471	0.017913	0.365529	0	0	0
LOC_Os01g02139	0.213673	0.0252135	0.000569242	0	1	1
LOC_Os01g02150	0.14349	0.167842	0.00452125	0	0	0
LOC_Os01g02160	0.0713218	0.00701045	0.000526874	0	1	1
LOC_Os01g02170	0.127606	0.136041	0.356223	0	0	0
LOC_Os01g02180	0.0598252	0.072995	0.27172	0	0	0
LOC_Os01g02190	0.982494	0.112675	0.052576	0	0	0
LOC_Os01g02200	0.713841	0.00218855	0.728109	0	0	0
LOC_Os01g02240	0.908263	0.865385		0	0	0
LOC_Os01g02250	0.821271	0.751017		0	0	0
LOC_Os01g02260	0.769564	0.686479		0	0	0
LOC_Os01g02270	0.780266	0.406975	0.848659	0	0	0
LOC_Os01g02280	0.448295	0.536745	0.414151	0	0	0
LOC_Os01g02290	0.808517	0.109299	0.679848	0	0	0
LOC_Os01g02300	0.492314	0.217992	0.857123	0	0	0
LOC_Os01g02310	0.597243	0.85738	0.0156448	0	0	0
LOC_Os01g02320	0.947307	0.206149	0.341441	0	0	0
LOC_Os01g02334	0.0923784	0.216602	0.153452	0	0	0
LOC_Os01g02350	0.347324	0.449592	0.355854	0	0	0
LOC_Os01g02360	0.372888	0.274834	0.653087	0	0	0
LOC_Os01g02370	0.954552	0.542403	0.298123	0	0	0
LOC_Os01g02380	0.945907	0.918995		0	0	0
LOC_Os01g02390	0.336726	0.210281	0.694764	0	0	0
LOC_Os01g02400	0.0195673	0.0393026	0.157723	0	0	0
LOC_Os01g02410	0.0995889	0.0725953		0	0	0
LOC_Os01g02420	0.897714	0.84902		0	0	0
LOC_Os01g02430	0.677047	0.578648		0	0	0
LOC_Os01g02440	0.594002	0.539467	0.692942	0	0	0
LOC_Os01g02450	0.921282	0.839503	0.994707	0	0	0
LOC_Os01g02460	0.499278	0.395856		0	0	0
LOC_Os01g02470	0.846804	0.781809		0	0	0
LOC_Os01g02480	0.773677	0.766465	0.0353569	0	0	0
LOC_Os01g02490	0.79246	0.774654	0.802479	0	0	0
LOC_Os01g02500	0.651345	0.972406	0.0591324	0	0	0
LOC_Os01g02510	0.360185	0.272444		0	0	0
LOC_Os01g02520	0.935639	0.903092		0	0	0
LOC_Os01g02530	0.646236	0.543859		0	0	0
LOC_Os01g02550	0.994286	0.810096	0.733056	0	0	0
LOC_Os01g02560	0.289802	0.00362622	0.186561	0	0	0
LOC_Os01g02570	0.709787	0.712128	0.708982	0	0	0
LOC_Os01g02580	0.980512	0.8853	0.90676	0	0	0
LOC_Os01g02590	0.711143	0.526437	0.943025	0	0	0
LOC_Os01g02600	0.284158	0.0172892	0.370175	0	0	0
LOC_Os01g02610	0.742349	0.83881	0.0269418	0	0	0
LOC_Os01g02629	0.728825	0.637451		0	0	0
LOC_Os01g02650	0.480565	0.378628		0	0	0
LOC_Os01g02660	0.64426	0.541313		0	0	0
LOC_Os01g02670	0.898714	0.850385		0	0	0
LOC_Os01g02680	0.933974	0.707467	0.415615	0	0	0
LOC_Os01g02690	0.742514	0.921914	0.159653	0	0	0
LOC_Os01g02700	0.0882999	0.0119273	0.161134	0	0	0
LOC_Os01g02710	0.763457	0.420277	0.871752	0	0	0
LOC_Os01g02720	0.61077	0.400023	0.000466408	0	1	1
LOC_Os01g02730	0.000954759	0.0135666	0.024461	1	0	0
LOC_Os01g02740	0.936262	0.903859		0	0	0
LOC_Os01g02750	0.0480968	0.0370782		0	0	0
LOC_Os01g02760	0.563927	0.459269		0	0	0
LOC_Os01g02770	0.796749	0.0273401	0.585307	0	0	0
LOC_Os01g02780	0.632728	0.535473	0.781764	0	0	0
LOC_Os01g02790	0.856549	0.850473	0.841693	0	0	0
LOC_Os01g02800	0.0170926	0.083508	0.0663012	0	0	0
LOC_Os01g02810	0.843491	0.302158	0.00373323	0	0	0
LOC_Os01g02830	0.472474	0.0652009	0.7369	0	0	0
LOC_Os01g02840	0.345553	0.0341214	0.519722	0	0	0
LOC_Os01g02850	0.947437	0.922313		0	0	0
LOC_Os01g02860	0.295571	0.236183	0.55899	0	0	0
LOC_Os01g02870	0.822316	0.703116	0.0808859	0	0	0
LOC_Os01g02880	0.0314841	0.183503	0.0436546	0	0	0
LOC_Os01g02884	0.563405	0.120587	0.000466408	0	1	1
LOC_Os01g02890	0.000145808	0.00667436	0.00803322	1	0	0
LOC_Os01g02900	0.00490885	0.00127081	0.00401183	0	0	0
LOC_Os01g02910	0.0812927	0.218209	0.127612	0	0	0
LOC_Os01g02920	0.473242	0.268474	0.856633	0	0	0
LOC_Os01g02930	0.556154	0.652257	0.00230027	0	0	0
LOC_Os01g02940	1.10266e-06	0.00115118	0.000711301	0	0	1
LOC_Os01g02950	0.918435	0.56897	0.201923	0	0	0
LOC_Os01g02960	0.60098	0.0512987	0.912918	0	0	0
LOC_Os01g02970	0.289139	0.213146		0	0	0
LOC_Os01g02980	0.632193	0.951872	0.131254	0	0	0
LOC_Os01g02990	0.87747	0.677891	0.923862	0	0	0
LOC_Os01g03010	0.784077	0.698518	0.0219552	0	0	0
LOC_Os01g03020	0.00362071	0.0590275	0.0158524	0	0	0
LOC_Os01g03030	0.978441	0.00194835	0.0020595	0	0	0
LOC_Os01g03040	0.441475	0.158613	0.000568431	0	1	1
LOC_Os01g03050	0.277454	0.4517	0.238579	0	0	0
LOC_Os01g03060	0.0690861	0.0681483	0.325775	0	0	0
LOC_Os01g03070	0.391341	0.413426	0.480013	0	0	0
LOC_Os01g03080	0.665741	0.989639	0.00107058	0	0	0
LOC_Os01g03090	0.275145	0.00187864	0.0944595	0	0	0
LOC_Os01g03100	0.566805	0.0243055	0.818285	0	0	0
LOC_Os01g03110	0.934613	0.0393339	0.00309016	0	0	0
LOC_Os01g03130	0.0318568	0.0925412	0.117276	0	0	0
LOC_Os01g03144	0.358849	0.369059	0.483123	0	0	0
LOC_Os01g03160	0.361589	0.358902	0.502331	0	0	0
LOC_Os01g03170	0.634847	0.265108	0.999391	0	0	0
LOC_Os01g03180	0.530833	0.814106	0.255044	0	0	0
LOC_Os01g03190	0.245241	0.376644	0.0141776	0	0	0
LOC_Os01g03200	0.40826	0.313625		0	0	0
LOC_Os01g03210	0.323471	0.567185	0.0457322	0	0	0
LOC_Os01g03220	0.470243	0.687695	0.0323799	0	0	0
LOC_Os01g03230	0.937914	0.4444	0.574408	0	0	0
LOC_Os01g03240	0.510737	0.406504		0	0	0
LOC_Os01g03250	0.277062	0.20342		0	0	0
LOC_Os01g03260	0.944591	0.765154	0.862575	0	0	0
LOC_Os01g03270	0.88461	0.673993	0.205653	0	0	0
LOC_Os01g03280	0.864861	0.580481	0.834126	0	0	0
LOC_Os01g03290	0.833234	0.269959	0.719265	0	0	0
LOC_Os01g03300	0.506397	0.0585512	0.772195	0	0	0
LOC_Os01g03310	0.543854	0.772704	0.0224997	0	0	0
LOC_Os01g03320	0.245835	0.178425		0	0	0
LOC_Os01g03330	0.650537	0.969965	0.022763	0	0	0
LOC_Os01g03340	0.619653	0.935098	0.10966	0	0	0
LOC_Os01g03350	0.138511	0.116445	0.428479	0	0	0
LOC_Os01g03360	0.67489	0.825951	0.497385	0	0	0
LOC_Os01g03370	0.903567	0.777863	0.418758	0	0	0
LOC_Os01g03380	0.263789	0.232469	0.00340659	0	0	0
LOC_Os01g03390	0.00610433	0.069353	0.0240439	0	0	0
LOC_Os01g03400	0.865227	0.539491	0.780631	0	0	0
LOC_Os01g03410	0.019782	0.0175116		0	0	0
LOC_Os01g03420	0.973785	0.526782	0.534156	0	0	0
LOC_Os01g03429	0.110111	0.1815	0.234309	0	0	0
LOC_Os01g03440	0.644437	0.541621		0	0	0
LOC_Os01g03452	0.940788	0.617245	0.327717	0	0	0
LOC_Os01g03464	0.315336	0.235732		0	0	0
LOC_Os01g03480	0.53252	0.402884	0.000646559	0	1	1
LOC_Os01g03490	0.54369	0.516255	0.000957013	0	1	1
LOC_Os01g03500	0.670007	0.981531	0.00292182	0	0	0
LOC_Os01g03510	0.0997368	0.188801	0.199806	0	0	0
LOC_Os01g03520	0.698747	0.88919	0.00380029	0	0	0
LOC_Os01g03530	0.000748687	0.00697465	0.0348294	1	0	0
LOC_Os01g03549	0.451734	0.733007	0.220179	0	0	0
LOC_Os01g03570	0.263151	0.0204402	0.000494931	0	1	1
LOC_Os01g03580	0.0612942	0.0463774		0	0	0
LOC_Os01g03590	0.0867018	0.0641205		0	0	0
LOC_Os01g03610	0.997819	0.996467		0	0	0
LOC_Os01g03620	0.859459	0.848065	0.407439	0	0	0
LOC_Os01g03630	8.51435e-05	0.00985178	0.00202702	1	0	0
LOC_Os01g03640	0.0645302	0.00131007	0.0111076	0	0	0
LOC_Os01g03650	0.000561168	0.0157557	0.0117359	1	0	0
LOC_Os01g03660	0.944436	0.330812	0.0901424	0	0	0
LOC_Os01g03670	0.536668	0.836768	0.10148	0	0	0
LOC_Os01g03680	0.256895	0.541838	0.132594	0	0	0
LOC_Os01g03690	0.0741973	0.101656	0.260661	0	0	0
LOC_Os01g03710	0.4682	0.371721	0.00123371	0	0	0
LOC_Os01g03720	0.940923	0.0011586	0.00185257	0	0	0
LOC_Os01g03730	0.000866294	0.0228033	0.0115844	1	0	0
LOC_Os01g03740	0.776844	0.62208	0.00619924	0	0	0
LOC_Os01g03750	0.000308518	0.0121728	0.00145973	1	0	0
LOC_Os01g03760	0.716031	0.915482	0.0413557	0	0	0
LOC_Os01g03770	0.54487	0.440206		0	0	0
LOC_Os01g03780	0.927793	0.891404		0	0	0
LOC_Os01g03790	0.626247	0.523991		0	0	0
LOC_Os01g03800	0.973636	0.96129		0	0	0
LOC_Os01g03810	0.821615	0.719311	0.092475	0	0	0
LOC_Os01g03820	0.791389	0.659748	0.0181503	0	0	0
LOC_Os01g03830	0.589845	0.917199	0.220351	0	0	0
LOC_Os01g03840	0.663944	0.56602	0.801624	0	0	0
LOC_Os01g03850	0.978384		0.960662	0	0	0
LOC_Os01g03860	0.576635	0.472512		0	0	0
LOC_Os01g03870	1.46466e-05	0.00257782	0.00232564	1	0	0
LOC_Os01g03880	0.322138	0.241608		0	0	0
LOC_Os01g03890	0.707272	0.00115118	0.626718	0	0	0
LOC_Os01g03900	0.304741	0.0389445	0.492773	0	0	0
LOC_Os01g03914	0.755503	0.390438	0.000549797	0	1	1
LOC_Os01g03930	0.840637	0.609882	0.0537741	0	0	0
LOC_Os01g03940	0.588417	0.142431	0.929095	0	0	0
LOC_Os01g03950	0.205297	0.00252119	0.0915396	0	0	0
LOC_Os01g03960	0.643621	0.709696	0.575701	0	0	0
LOC_Os01g03970	0.998027	0.134612	0.104318	0	0	0
LOC_Os01g03980	0.0189023	0.17104	0.0222111	0	0	0
LOC_Os01g03989	0.256405	0.186769		0	0	0
LOC_Os01g04000	0.433642	0.335983		0	0	0
LOC_Os01g04005	0.921282	0.433959	0.098048	0	0	0
LOC_Os01g04010	0.753917	0.404133	0.000550559	0	1	1
LOC_Os01g04020	0.777716	0.0250706	0.643696	0	0	0
LOC_Os01g04030	0.570986	0.80046	0.0141835	0	0	0
LOC_Os01g04040	0.678966	0.5809		0	0	0
LOC_Os01g04050	0.549147	0.282117	0.000466408	0	1	1
LOC_Os01g04070	0.860378	0.658402	0.124805	0	0	0
LOC_Os01g04080	0.341535	0.353151	0.00467458	0	0	0
LOC_Os01g04090	0.628214	0.939263	0.0578742	0	0	0
LOC_Os01g04100	0.00389452	0.0707203	0.0122817	0	0	0
LOC_Os01g04110	0.404234	0.0111898	0.000466408	0	1	1
LOC_Os01g04120	0.557553	0.458668	0.000573318	0	1	1
LOC_Os01g04130	0.594181	0.709576	0.00103741	0	0	0
LOC_Os01g04140	0.518482	0.41315		0	0	0
LOC_Os01g04150	0.643654	0.540553		0	0	0
LOC_Os01g04160	0.563814	0.789073	0.0155004	0	0	0
LOC_Os01g04170	0.00817281	0.0522507	0.0506681	0	0	0
LOC_Os01g04180	0.762684	0.670853	0.867689	0	0	0
LOC_Os01g04190	0.694492	0.766446	0.000481118	0	1	1
LOC_Os01g04200	0.211891	0.00646261	0.000466408	0	1	1
LOC_Os01g04210	0.236368	0.464416	0.168797	0	0	0
LOC_Os01g04220	0.481812	0.580418	0.00682569	0	0	0
LOC_Os01g04230	0.457311	0.159372	0.799843	0	0	0
LOC_Os01g04250	0.754052	0.944256	0.310205	0	0	0
LOC_Os01g04260	0.661598	0.982666	0.147461	0	0	0
LOC_Os01g04270	0.979314	0.910648	0.818242	0	0	0
LOC_Os01g04280	0.58919	0.666877	0.000859567	0	1	1
LOC_Os01g04290	0.484625	0.813071	0.157469	0	0	0
LOC_Os01g04300	0.979079	0.243935	0.12103	0	0	0
LOC_Os01g04320	0.956755	0.328756	0.417816	0	0	0
LOC_Os01g04324	0.912899	0.528329	0.147461	0	0	0
LOC_Os01g04330	0.97169	0.00479704	0.00132894	0	0	0
LOC_Os01g04340	0.352152	0.00876733	0.000466408	0	1	1
LOC_Os01g04350	0.996656	0.00444849	0.00326876	0	0	0
LOC_Os01g04360	0.367824	0.00237916	0.000466408	0	1	1
LOC_Os01g04370	0.270472	0.00265703	0.000466408	0	1	1
LOC_Os01g04380	5.80167e-06	0.00266656	0.000738149	0	0	1
LOC_Os01g04390	0.742514	0.885852	0.0752124	0	0	0
LOC_Os01g04409	0.902056	0.0183294	0.172521	0	0	0
LOC_Os01g04430	0.543854	0.0275	0.78123	0	0	0
LOC_Os01g04440	0.570332	0.687065	0.459001	0	0	0
LOC_Os01g04450	0.886977	0.356034	0.0224829	0	0	0
LOC_Os01g04460	0.815747	0.889141	0.369634	0	0	0
LOC_Os01g04470	0.793792	0.689391	0.0280028	0	0	0
LOC_Os01g04480	0.876634	0.766442	0.309017	0	0	0
LOC_Os01g04490	0.683716	0.863625	0.000511585	0	1	1
LOC_Os01g04500	0.785646	0.706192		0	0	0
LOC_Os01g04510	0.373995	0.397821	0.471506	0	0	0
LOC_Os01g04520	0.555152	0.867641	0.240697	0	0	0
LOC_Os01g04530	0.873356	0.936567	0.762218	0	0	0
LOC_Os01g04540	0.93603	0.903542		0	0	0
LOC_Os01g04550	0.968249	0.953574		0	0	0
LOC_Os01g04560	0.77126	0.691237	0.861002	0	0	0
LOC_Os01g04570	0.500263	0.835634	0.184696	0	0	0
LOC_Os01g04580	0.768729	0.333238	0.000582041	0	1	1
LOC_Os01g04590	0.990902	0.275381	0.179577	0	0	0
LOC_Os01g04600	0.233114	0.189186	0.00294244	0	0	0
LOC_Os01g04610	0.964887	0.644662	0.649278	0	0	0
LOC_Os01g04620	0.0355242	0.199204	0.044384	0	0	0
LOC_Os01g04630	0.0231603	0.0199563		0	0	0
LOC_Os01g04640	0.773472	0.399519	0.000848701	0	1	1
LOC_Os01g04650	0.964808	0.145383	0.212424	0	0	0
LOC_Os01g04660	0.956414	0.378653	0.462319	0	0	0
LOC_Os01g04670	0.79581	0.131419	0.00049677	0	1	1
LOC_Os01g04680	0.529399	0.724452	0.0153721	0	0	0
LOC_Os01g04690	0.995193	0.00985967	0.00799523	0	0	0
LOC_Os01g04699	0.821788	0.0192604	0.455265	0	0	0
LOC_Os01g04710	0.687352	0.00499167	0.887929	0	0	0
LOC_Os01g04720	0.597489	0.125068	0.935948	0	0	0
LOC_Os01g04730	0.92836	0.312682	0.0538136	0	0	0
LOC_Os01g04740	0.585639	0.87646	0.0585226	0	0	0
LOC_Os01g04750	0.706506	0.641568	0.000467233	0	1	1
LOC_Os01g04760	0.904214	0.893022	0.579985	0	0	0
LOC_Os01g04770	0.355307	0.268725		0	0	0
LOC_Os01g04780	0.32076	0.240435		0	0	0
LOC_Os01g04790	0.783709	0.703737		0	0	0
LOC_Os01g04800	0.180807	0.0471548	0.000878925	0	1	1
LOC_Os01g04814	0.309688	0.199287	0.00176648	0	0	0
LOC_Os01g04830	0.27737	0.461115	0.229176	0	0	0
LOC_Os01g04840	0.821671	0.0254309	0.485508	0	0	0
LOC_Os01g04850	0.088269	0.0652268		0	0	0
LOC_Os01g04860	0.75946	0.90662	0.193168	0	0	0
LOC_Os01g04870	0.289086	0.197664	0.00206262	0	0	0
LOC_Os01g04880	0.0176687	0.051295	0.115444	0	0	0
LOC_Os01g04900	0.579953	0.854323	0.0381001	0	0	0
LOC_Os01g04910	0.392201	0.422593	0.468572	0	0	0
LOC_Os01g04920	0.821836	0.611286	0.0325066	0	0	0
LOC_Os01g04930	0.00159169	0.0503363	0.00588542	0	0	0
LOC_Os01g04950	0.105488	0.199674	0.200289	0	0	0
LOC_Os01g04960	0.618974	0.51569		0	0	0
LOC_Os01g04970	0.899536	0.585844	0.161652	0	0	0
LOC_Os01g04980	0.444652	0.345331		0	0	0
LOC_Os01g04990	0.990164	0.676432	0.612436	0	0	0
LOC_Os01g05000	0.362518	0.672119	0.162329	0	0	0
LOC_Os01g05010	0.574634	0.00487583	0.742382	0	0	0
LOC_Os01g05020	0.371643	0.3129	0.589598	0	0	0
LOC_Os01g05030	0.593562	0.48117	0.779357	0	0	0
LOC_Os01g05040	0.131156	0.160001	0.321906	0	0	0
LOC_Os01g05050	0.689197	0.951872	0.0172224	0	0	0
LOC_Os01g05060	0.777128	0.0128473	0.589598	0	0	0
LOC_Os01g05064	0.644561	0.675319	0.000466408	0	1	1
LOC_Os01g05070	0.728008	0.225815	0.000466408	0	1	1
LOC_Os01g05080	0.912899	0.815966	0.501064	0	0	0
LOC_Os01g05090	0.951034	0.0346409	0.0978698	0	0	0
LOC_Os01g05100	0.599778	0.90168	0.0724671	0	0	0
LOC_Os01g05105	0.922955	0.884433		0	0	0
LOC_Os01g05120	0.949551	0.529227	0.605213	0	0	0
LOC_Os01g05130	0.000108945	0.0111559	0.00237319	1	0	0
LOC_Os01g05140	0.834267	0.67183	0.0799908	0	0	0
LOC_Os01g05150	0.24436	0.421475	0.217941	0	0	0
LOC_Os01g05160	0.992928	0.372416	0.268294	0	0	0
LOC_Os01g05170	0.920313	0.0769842	0.278726	0	0	0
LOC_Os01g05180	0.468794	0.332689	0.748757	0	0	0
LOC_Os01g05200	0.507575	0.403305		0	0	0
LOC_Os01g05210	0.0366875	0.0294865		0	0	0
LOC_Os01g05220	0.782	0.576665	0.989294	0	0	0
LOC_Os01g05240	0.43768	0.339701		0	0	0
LOC_Os01g05250	0.555977	0.451048		0	0	0
LOC_Os01g05260	0.307503	0.133734	0.652869	0	0	0
LOC_Os01g05280	0.902106	0.738632	0.353293	0	0	0
LOC_Os01g05289	0.778399	0.0790878	0.7317	0	0	0
LOC_Os01g05300	0.323471	0.630352	0.150221	0	0	0
LOC_Os01g05310	0.215955	0.162746	0.518296	0	0	0
LOC_Os01g05320	0.285919	0.210465		0	0	0
LOC_Os01g05330	0.994286	0.605074	0.537812	0	0	0
LOC_Os01g05340	0.997764	0.440387	0.368615	0	0	0
LOC_Os01g05350	0.652195	0.900333	0.363744	0	0	0
LOC_Os01g05360	0.424704	0.511506	0.406644	0	0	0
LOC_Os01g05370	0.834336	0.766461		0	0	0
LOC_Os01g05380	0.711685	0.618189		0	0	0
LOC_Os01g05390	0.939527	0.749325	0.486448	0	0	0
LOC_Os01g05400	0.85395	0.258081	0.667911	0	0	0
LOC_Os01g05410	0.697891	0.111518	0.920178	0	0	0
LOC_Os01g05420	0.0143103	0.0172892	0.00115016	0	0	0
LOC_Os01g05430	0.85173	0.665876	0.111109	0	0	0
LOC_Os01g05440	0.558205	0.351234	0.89154	0	0	0
LOC_Os01g05450	0.759615	0.0687471	0.772717	0	0	0
LOC_Os01g05460	0.96237	0.972013	0.857171	0	0	0
LOC_Os01g05470	0.0827017	0.211124	0.0110956	0	0	0
LOC_Os01g05480	0.560264	0.28511	0.000466408	0	1	1
LOC_Os01g05490	0.003502	0.0562862	0.0164376	0	0	0
LOC_Os01g05500	0.372408	0.0207438	0.000466408	0	1	1
LOC_Os01g05510	0.0186206	0.0744232	0.0837683	0	0	0
LOC_Os01g05520	0.887699	0.228853	0.562442	0	0	0
LOC_Os01g05530	0.443673	0.0998541	0.741336	0	0	0
LOC_Os01g05540	0.810682	0.674146	0.955216	0	0	0
LOC_Os01g05550	0.306828	0.513011	0.222125	0	0	0
LOC_Os01g05560	0.0190905	0.0423233	0.144991	0	0	0
LOC_Os01g05570	0.549403	0.445073		0	0	0
LOC_Os01g05580	0.803097	0.880441	0.296249	0	0	0
LOC_Os01g05585	0.000391979	0.00130245		0	0	0
LOC_Os01g05590	0.85442	0.100395	0.000982085	0	1	1
LOC_Os01g05600	0.978164	0.96771		0	0	0
LOC_Os01g05610	0.775118	0.693868		0	0	0
LOC_Os01g05620	0.899536	0.875224	0.54297	0	0	0
LOC_Os01g05630	0.682452	0.526127	0.892721	0	0	0
LOC_Os01g05640	0.0717463	0.0832544	0.00289643	0	0	0
LOC_Os01g05650	0.0110936	0.00120523	0.000466408	0	1	1
LOC_Os01g05660	0.852452	0.667309	0.961157	0	0	0
LOC_Os01g05670	0.703893	0.956523	0.0894687	0	0	0
LOC_Os01g05680	0.745298	0.394987	0.889259	0	0	0
LOC_Os01g05694	0.298296	0.220757		0	0	0
LOC_Os01g05710	0.0974407	0.316379	0.0870995	0	0	0
LOC_Os01g05720	0.960861	0.721767	0.519744	0	0	0
LOC_Os01g05730	0.799151	0.878562	0.680498	0	0	0
LOC_Os01g05744	0.790691	0.600446	0.00896993	0	0	0
LOC_Os01g05760	0.674123	0.575089		0	0	0
LOC_Os01g05770	0.718561	0.915246	0.046871	0	0	0
LOC_Os01g05780	0.236586	0.559235	0.0797409	0	0	0
LOC_Os01g05790	0.927683	0.174252	0.0176756	0	0	0
LOC_Os01g05800	0.93954	0.0929561	0.236762	0	0	0
LOC_Os01g05810	0.221786	0.370776	0.232713	0	0	0
LOC_Os01g05820	0.595401	0.491799		0	0	0
LOC_Os01g05830	0.000376372	0.0066831	0.0195886	1	0	0
LOC_Os01g05840	0.031528	0.0619775	0.169533	0	0	0
LOC_Os01g05850	0.962943	0.945289		0	0	0
LOC_Os01g05860	0.647987	0.165465	0.993826	0	0	0
LOC_Os01g05870	0.727585	0.770053	0.00280779	0	0	0
LOC_Os01g05880	0.714943	0.0131112	0.824789	0	0	0
LOC_Os01g05890	0.958589	0.678271	0.712043	0	0	0
LOC_Os01g05900	0.66495	0.701908	0.629413	0	0	0
LOC_Os01g05940	0.256569	0.209569	0.520645	0	0	0
LOC_Os01g05960	0.480565	0.690895	0.299693	0	0	0
LOC_Os01g05970	0.301468	0.553684	0.177317	0	0	0
LOC_Os01g05980	0.219012	0.404749	0.195338	0	0	0
LOC_Os01g06000	0.191695	0.351834	0.0171702	0	0	0
LOC_Os01g06010	0.270553	0.610049	0.098684	0	0	0
LOC_Os01g06020	0.319437	0.131142	0.000979107	0	1	1
LOC_Os01g06030	0.799234	0.913033	0.633511	0	0	0
LOC_Os01g06040	0.880041	0.0818926	0.43132	0	0	0
LOC_Os01g06050	0.811937	0.821983	0.195417	0	0	0
LOC_Os01g06060	0.751653	0.47537	0.000669298	0	1	1
LOC_Os01g06070	0.742841	0.914518	0.515229	0	0	0
LOC_Os01g06080	0.87042	0.153383	0.547658	0	0	0
LOC_Os01g06090	0.979314	0.256054	0.130006	0	0	0
LOC_Os01g06100	0.500328	0.396743		0	0	0
LOC_Os01g06110	0.985684	0.978943		0	0	0
LOC_Os01g06120	0.910569	0.14735	0.410413	0	0	0
LOC_Os01g06130	0.415799	0.72164	0.0999172	0	0	0
LOC_Os01g06140	0.499502	0.526707	0.52009	0	0	0
LOC_Os01g06150	0.917216	0.564314	0.194726	0	0	0
LOC_Os01g06160	0.931501	0.0633313	0.00481524	0	0	0
LOC_Os01g06170	0.588743	0.484295		0	0	0
LOC_Os01g06180	0.767185	0.683487		0	0	0
LOC_Os01g06200	0.998104	0.997254		0	0	0
LOC_Os01g06210	0.777241	0.696231		0	0	0
LOC_Os01g06220	0.570332	0.505557	0.000559576	0	1	1
LOC_Os01g06230	0.0498417	0.0384044		0	0	0
LOC_Os01g06240	0.869089	0.0966392	0.488517	0	0	0
LOC_Os01g06250	0.429914	0.378197	0.00213524	0	0	0
LOC_Os01g06260	0.980797	0.949079	0.984626	0	0	0
LOC_Os01g06270	0.849759	0.436099	0.0144971	0	0	0
LOC_Os01g06280	0.678099	0.880523	0.000466408	0	1	1
LOC_Os01g06290	0.426246	0.294782	0.724411	0	0	0
LOC_Os01g06300	0.997231	0.995359		0	0	0
LOC_Os01g06310	0.000698771	0.00144407	0.000466408	0	0	1
LOC_Os01g06320	0.310715	0.608081	0.150933	0	0	0
LOC_Os01g06330	0.648686	0.546304		0	0	0
LOC_Os01g06340	0.311122	0.499621	0.242604	0	0	0
LOC_Os01g06350	0.438417	0.340402		0	0	0
LOC_Os01g06360	0.764723	0.680512		0	0	0
LOC_Os01g06370	0.944606	0.749693	0.843746	0	0	0
LOC_Os01g06380	0.96363	0.584141	0.375202	0	0	0
LOC_Os01g06390	0.876777	0.411137	0.026132	0	0	0
LOC_Os01g06400	0.871074	0.104761	0.492707	0	0	0
LOC_Os01g06410	0.644417	0.567509	0.761107	0	0	0
LOC_Os01g06420	0.739441	0.825425	0.625782	0	0	0
LOC_Os01g06430	0.494828	0.358676	0.757768	0	0	0
LOC_Os01g06440	0.130295	0.131869	0.00340325	0	0	0
LOC_Os01g06450	0.737217	0.620536	0.000953192	0	1	1
LOC_Os01g06454	0.0493143	0.189965	0.0124754	0	0	0
LOC_Os01g06460	0.998104	0.0285186	0.0215354	0	0	0
LOC_Os01g06470	0.0617928	0.0887384	0.242054	0	0	0
LOC_Os01g06490	0.619612	0.699492	0.000475777	0	1	1
LOC_Os01g06500	0.264564	0.00331507	0.155606	0	0	0
LOC_Os01g06510	0.742742	0.907874	0.121905	0	0	0
LOC_Os01g06520	0.795439	0.288564	0.797862	0	0	0
LOC_Os01g06530	0.498795	0.738357	0.0399273	0	0	0
LOC_Os01g06540	0.847166	0.654793	0.0933058	0	0	0
LOC_Os01g06550	0.00721965	0.0641394	0.0334459	0	0	0
LOC_Os01g06560	0.421053	0.266639	0.00109611	0	0	0
LOC_Os01g06570	0.656703	0.864601	0.413655	0	0	0
LOC_Os01g06580	0.793966	0.00905462	0.488517	0	0	0
LOC_Os01g06590	0.971128	0.0179581	0.0332409	0	0	0
LOC_Os01g06600	0.460828	0.391791	0.640952	0	0	0
LOC_Os01g06610	0.54495	0.440284		0	0	0
LOC_Os01g06620	0.010602	0.0910871	0.0320791	0	0	0
LOC_Os01g06630	0.497275	0.00178248	0.000466408	0	1	1
LOC_Os01g06640	0.0131378	0.00175936	0.0104517	0	0	0
LOC_Os01g06650	0.53124	0.426068		0	0	0
LOC_Os01g06660	0.55712	0.00430953	0.000466408	0	1	1
LOC_Os01g06670	0.370773	0.650588	0.0694357	0	0	0
LOC_Os01g06680	0.335938	0.240599	0.637863	0	0	0
LOC_Os01g06690	0.653388	0.97486	0.0504604	0	0	0
LOC_Os01g06700	0.324861	0.632774	0.150109	0	0	0
LOC_Os01g06710	0.606573	0.631557	0.59808	0	0	0
LOC_Os01g06720	0.236586	0.534693	0.0642771	0	0	0
LOC_Os01g06730	0.336085	0.444208	0.0114662	0	0	0
LOC_Os01g06740	0.732531	0.982063	0.350811	0	0	0
LOC_Os01g06750	0.808398	0.493783	0.833588	0	0	0
LOC_Os01g06760	0.90888	0.614395	0.769068	0	0	0
LOC_Os01g06780	0.313942	0.234465		0	0	0
LOC_Os01g06790	0.768199	0.856861	0.109952	0	0	0
LOC_Os01g06800	0.851648	0.52991	0.796324	0	0	0
LOC_Os01g06820	0.688171	0.592103		0	0	0
LOC_Os01g06836	0.81405	0.741277		0	0	0
LOC_Os01g06852	0.44627	0.346517		0	0	0
LOC_Os01g06870	0.386585	0.295057		0	0	0
LOC_Os01g06876	0.931777	0.616924	0.712767	0	0	0
LOC_Os01g06882	0.911732	0.310429	0.0338578	0	0	0
LOC_Os01g06890	9.01425e-05	0.00110278		0	0	0
LOC_Os01g06900	0.445172	0.670957	0.0387178	0	0	0
LOC_Os01g06910	0.827626	0.558136	0.0234618	0	0	0
LOC_Os01g06920	5.06186e-05	0.00111362	0.000466408	0	0	1
LOC_Os01g06940	0.526452	0.573772	0.508586	0	0	0
LOC_Os01g06950	0.670603	0.992613	0.159619	0	0	0
LOC_Os01g06960	0.260516	0.189869		0	0	0
LOC_Os01g06970	0.913718	0.441758	0.0879691	0	0	0
LOC_Os01g06980	0.997195	0.0757218	0.0506189	0	0	0
LOC_Os01g06990	0.38842	0.296461		0	0	0
LOC_Os01g07000	0.849161	0.151918	0.00132743	0	0	0
LOC_Os01g07010	0.786523	0.232027	0.000579539	0	1	1
LOC_Os01g07020	0.235008	0.169681		0	0	0
LOC_Os01g07030	0.806452	0.0781108	0.653	0	0	0
LOC_Os01g07040	0.982698	0.277881	0.273863	0	0	0
LOC_Os01g07050	0.098349	0.0718479		0	0	0
LOC_Os01g07060	0.730492	0.924687	0.112276	0	0	0
LOC_Os01g07070	0.000146445	0.0126438	0.00301176	1	0	0
LOC_Os01g07080	0.743725	0.64479	0.00157911	0	0	0
LOC_Os01g07090	0.335938	0.300144	0.00314958	0	0	0
LOC_Os01g07100	0.158468	0.240332	0.00806595	0	0	0
LOC_Os01g07110	0.832556	0.868877	0.369487	0	0	0
LOC_Os01g07120	0.0218277	0.0190741		0	0	0
LOC_Os01g07130	0.0106867	0.00194835	0.000466408	0	1	1
LOC_Os01g07140	0.703893	0.844019	0.00182793	0	0	0
LOC_Os01g07150	0.076695	0.156607	0.180671	0	0	0
LOC_Os01g07160	0.794423	0.564961	0.95521	0	0	0
LOC_Os01g07170	0.540622	0.4774	0.000798481	0	1	1
LOC_Os01g07180	0.993368	0.519885	0.414534	0	0	0
LOC_Os01g07190	0.602401	0.674819	0.000609842	0	1	1
LOC_Os01g07200	0.540142	0.266279	0.000466408	0	1	1
LOC_Os01g07212	0.628218	0.865844	0.00124218	0	0	0
LOC_Os01g07240	0.0207793	0.117192	0.00803831	0	0	0
LOC_Os01g07250	0.146479	0.00419191	0.104509	0	0	0
LOC_Os01g07260	0.268902	0.0505817	0.489632	0	0	0
LOC_Os01g07270	0.391263	0.215355	0.779379	0	0	0
LOC_Os01g07280	0.972054	0.678648	0.672258	0	0	0
LOC_Os01g07300	0.712149	0.87145	0.00726314	0	0	0
LOC_Os01g07310	0.432034	0.0578094	0.000466408	0	1	1
LOC_Os01g07320	0.306307	0.00598154	0.000466408	0	1	1
LOC_Os01g07330	0.536977	0.642235	0.447984	0	0	0
LOC_Os01g07340	0.656993	0.979962	0.0489307	0	0	0
LOC_Os01g07350	0.675866	0.980071	0.0177493	0	0	0
LOC_Os01g07360	0.726142	0.929883	0.10965	0	0	0
LOC_Os01g07364	0.560456	0.773513	0.0128884	0	0	0
LOC_Os01g07370	0.643483	0.0150547	0.976769	0	0	0
LOC_Os01g07376	0.979677	0.27736	0.146345	0	0	0
LOC_Os01g07382	0.941618	0.437278	0.151874	0	0	0
LOC_Os01g07390	0.913744	0.0357518	0.205604	0	0	0
LOC_Os01g07400	0.900594	0.0697977	0.333579	0	0	0
LOC_Os01g07410	0.784523	0.281632	0.000656699	0	1	1
LOC_Os01g07420	0.0901063	0.0227368	0.229315	0	0	0
LOC_Os01g07430	0.742514	0.83942	0.611788	0	0	0
LOC_Os01g07450	0.332949	0.347394	0.00481655	0	0	0
LOC_Os01g07460	0.393105	0.307532	0.639904	0	0	0
LOC_Os01g07470	0.857467	0.794885		0	0	0
LOC_Os01g07480	0.103772	0.165898	0.00599896	0	0	0
LOC_Os01g07490	0.00187263	0.0416641	0.0114223	0	0	0
LOC_Os01g07500	0.0573887	0.25186	0.0590548	0	0	0
LOC_Os01g07510	0.952099	0.388747	0.146746	0	0	0
LOC_Os01g07520	0.98647	0.0651433	0.0695008	0	0	0
LOC_Os01g07530	0.000361014	0.0106058	0.01182	1	0	0
LOC_Os01g07540	0.471864	0.135948	0.000481118	0	1	1
LOC_Os01g07550	0.900477	0.853111		0	0	0
LOC_Os01g07560	0.148486	0.458246	0.0727979	0	0	0
LOC_Os01g07570	0.000832954	0.0107805	0.026807	1	0	0
LOC_Os01g07590	0.00137076	0.0159615	0.0297974	0	0	0
LOC_Os01g07600	0.882451	0.0501725	0.000978857	0	1	1
LOC_Os01g07610	0.129526	0.060782	0.395171	0	0	0
LOC_Os01g07620	0.925472	0.423138	0.100415	0	0	0
LOC_Os01g07630	0.717034	0.00194626	0.694136	0	0	0
LOC_Os01g07640	0.674133	0.0311084	0.952298	0	0	0
LOC_Os01g07650	0.370145	0.281307		0	0	0
LOC_Os01g07660	0.621396	0.924556	0.28357	0	0	0
LOC_Os01g07670	0.943589	0.550404	0.637815	0	0	0
LOC_Os01g07680	0.985446	0.0136269	0.0159052	0	0	0
LOC_Os01g07700	0.761601	0.885665	0.590399	0	0	0
LOC_Os01g07710	0.510742	0.409606	0.713463	0	0	0
LOC_Os01g07720	0.9602	0.500353	0.55057	0	0	0
LOC_Os01g07730	0.0119281	0.0673708	0.0574497	0	0	0
LOC_Os01g07740	0.275572	0.6092	0.0945398	0	0	0
LOC_Os01g07750	0.965686	0.0130874	0.00282987	0	0	0
LOC_Os01g07760	0.947127	0.503358	0.592827	0	0	0
LOC_Os01g07770	0.727065	0.631151	0.000687056	0	1	1
LOC_Os01g07780	0.504578	0.400462		0	0	0
LOC_Os01g07790	0.934775	0.669773	0.368162	0	0	0
LOC_Os01g07800	0.0558181	0.00334911	0.0475955	0	0	0
LOC_Os01g07810	0.686455	0.978566	0.327016	0	0	0
LOC_Os01g07820	0.708557	0.615045		0	0	0
LOC_Os01g07830	0.314621	0.235062		0	0	0
LOC_Os01g07840	0.435293	0.664939	0.258114	0	0	0
LOC_Os01g07850	0.0379416	0.12144	0.00670525	0	0	0
LOC_Os01g07860	0.944745	0.917394		0	0	0
LOC_Os01g07870	0.0443062	0.11625	0.00587084	0	0	0
LOC_Os01g07880	0.594033	0.826229	0.00747289	0	0	0
LOC_Os01g07890	0.926626	0.0485889	0.00303143	0	0	0
LOC_Os01g07900	0.950805	0.513326	0.251944	0	0	0
LOC_Os01g07910	0.0455827	0.239192	0.0449787	0	0	0
LOC_Os01g07920	0.558896	0.518164	0.651463	0	0	0
LOC_Os01g07930	0.812502	0.225749	0.740081	0	0	0
LOC_Os01g07940	0.764501	0.396419	0.867133	0	0	0
LOC_Os01g07950	0.313071	0.0428553	0.000526874	0	1	1
LOC_Os01g07960	0.739441	0.90062	0.525435	0	0	0
LOC_Os01g07970	0.64277	0.677415	0.000466408	0	1	1
LOC_Os01g07980	0.530384	0.0808022	0.826157	0	0	0
LOC_Os01g07990	0.903614		0.828753	0	0	0
LOC_Os01g08000	0.929894	0.0747394	0.2406	0	0	0
LOC_Os01g08010	0.702296	0.00218766	0.784955	0	0	0
LOC_Os01g08020	0.703893	0.00155146	0.739515	0	0	0
LOC_Os01g08050	0.407747	0.313045		0	0	0
LOC_Os01g08060	0.632667	0.0543449	0.970986	0	0	0
LOC_Os01g08070	0.770483	0.687585		0	0	0
LOC_Os01g08090	0.658392	0.97116	0.000470891	0	1	1
LOC_Os01g08100	0.891203	0.83881		0	0	0
LOC_Os01g08110	0.875499	0.284714	0.00873857	0	0	0
LOC_Os01g08120	0.095993	0.215342	0.162113	0	0	0
LOC_Os01g08130	0.000223474	0.0126274	0.00540204	1	0	0
LOC_Os01g08140	0.00303642	0.0041961		0	0	0
LOC_Os01g08150	0.0032787	0.0519196	0.017229	0	0	0
LOC_Os01g08160	0.0497457	0.0857736	0.00367629	0	0	0
LOC_Os01g08170	0.30158	0.238579	0.00261129	0	0	0
LOC_Os01g08180	0.665741	0.483	0.919209	0	0	0
LOC_Os01g08190	0.820732	0.882301	0.368274	0	0	0
LOC_Os01g08200	0.829956	0.550157	0.868092	0	0	0
LOC_Os01g08220	0.600186	0.496025		0	0	0
LOC_Os01g08240	0.836029	0.212896	0.683285	0	0	0
LOC_Os01g08250	0.766541	0.68275		0	0	0
LOC_Os01g08260	0.671462	0.968091	0.00114928	0	0	0
LOC_Os01g08270	0.800569	0.515682	0.00537457	0	0	0
LOC_Os01g08280	0.0219585	0.0571399	0.129111	0	0	0
LOC_Os01g08290	0.972452	0.959756		0	0	0
LOC_Os01g08300	0.00225075	0.0257869	0.0296669	0	0	0
LOC_Os01g08310	0.0120309	0.0442361	0.00279536	0	0	0
LOC_Os01g08320	0.907018	0.414195	0.632808	0	0	0
LOC_Os01g08330	0.205731	0.147455		0	0	0
LOC_Os01g08340	0.948055	0.122507	0.0205557	0	0	0
LOC_Os01g08350	0.476283	0.374607		0	0	0
LOC_Os01g08360	0.85442	0.789501	0.909789	0	0	0
LOC_Os01g08370	0.79457	0.592658	0.00956063	0	0	0
LOC_Os01g08380	0.571819	0.433982	0.000481019	0	1	1
LOC_Os01g08390	0.786184	0.392149	0.00117543	0	0	0
[truncated: 52,952 more rows]
